# Supplementary material for: Factors Influencing Leaf- and Root-Associated Communities of Bacteria and Fungi Across 33 Plant Orders in a Grassland
Source: Front Microbiol. 2019 Feb 19;10:241. doi: 10.3389/fmicb.2019.00241 (PMC6390183; doi:10.3389/fmicb.2019.00241)
Supplement: Supplementary file 2 [file Data_sheet_1.xlsx]

## Sheet: list
	Supplementary Data S1. List of plant samples analyzed in this study.
Sample.no	Leaf.Sample.Name	Root.Sample.Name	Month	Order	Family	Genus	Species	Native.Alienative	Wood.Herb	Mycorrhizal.Type
1	L_001	R_001	7	Ranunculales	Ranunculaceae	Thalictrum	Thalictrum_minus	native	Herbaceous	AM
2	L_002	R_002	7	Asterales	Asteraceae	Picris	Picris_hieracioides	native	Herbaceous	AM
3	L_003	R_003	7	Pteridales	Dennstaedtiaceae	Pteridium	Pteridium_aquilinum	native	Herbaceous	AM
4	L_004	R_004	7	Fabales	Polygonaceae	Persicaria	Persicaria_sagittata	native	Herbaceous	AM
5	L_005	R_005	7	Asterales	Asteraceae	Aster	Aster_microcephalus	native	Herbaceous	AM
6	L_006	R_006	7	Rosales	Rosaceae	Potentilla	Potentilla_freyniana	native	Herbaceous	AM
7	L_007	R_007	7	Rosales	Rosaceae	Sanguisorba	Sanguisorba_officinalis	native	Herbaceous	AM
8	L_008	R_008	7	Rosales	Cannabaceae	Humulus	Humulus_lupulus	native	Herbaceous	AM
9	L_009	R_009	7	Asterales	Asteraceae	Senecio	Senecio_cannabifolius	native	Herbaceous	AM
10	L_010	R_010	7	Poales	Poaceae	Miscanthus	Miscanthus_sinensis	native	Herbaceous	AM
11	L_011	R_011	7	Rosales	Rosaceae	Rubus	Rubus_parvifolius	native	Woody	AM
12	L_012	R_012	7	Asparagales	Asparagaceae	Convallaria	Convallaria_majalis	native	Herbaceous	AM
13	L_013	R_013	7	Rosales	Rosaceae	Rosa	Rosa_multiflora	native	Woody	AM
14	L_014	R_014	7	Asterales	Asteraceae	Artemisia	Artemisia_indica	native	Herbaceous	AM
15	L_015	R_015	7	Geraniales	Geraniaceae	Geranium	Geranium_thunbergii	native	Herbaceous	AM
16	L_016	R_016	7	Myrtales	Onagraceae	Oenothera	Oenothera_biennis	alien	Herbaceous	AM
17	L_017	R_017	7	Fabales	Fabaceae	Lespedeza	Lespedeza_bicolor	native	Woody	AM
18	L_018	R_018	7	Asterales	Campanulaceae	Adenophora	Adenophora_triphylla	native	Herbaceous	AM
19	L_019	R_019	7	Poales	Cyperaceae	Carex	Carex_nervata	native	Herbaceous	NM-AM
20	L_020	R_020	7	Asterales	Asteraceae	Picris	Picris_hieracioides	native	Herbaceous	AM
21	L_021	R_021	7	Asterales	Asteraceae	Cirsium	Cirsium_oligophyllum	native	Herbaceous	AM
22	L_022	R_022	7	Gentianales	Rubiaceae	Galium	Galium_verum	native	Herbaceous	AM
23	L_023	R_023	7	Rosales	Rosaceae	Agrimonia	Agrimonia_pilosa	native	Herbaceous	AM
24	L_024	R_024	7	Asterales	Asteraceae	Solidago	Solidago_virgaurea	native	Herbaceous	AM
25	L_025	R_025	7	Asterales	Asteraceae	Ambrosia	Ambrosia_trifida	alien	Herbaceous	AM
26	L_026	R_026	7	Poales	Juncaceae	Luzula	Luzula_multiflora	native	Herbaceous	NM
27	L_027	R_027	7	Fabales	Fabaceae	Amphicarpaea	Amphicarpaea_edgeworthii	native	Herbaceous	AM
28	L_028	R_028	7	Apiales	Apiaceae	Libanotis	Libanotis_coreana	native	Herbaceous	AM
29	L_029	R_029	7	Poales	Poaceae	Dactylis	Dactylis_glomerata	alien	Herbaceous	AM
30	L_030	R_030	7	Caryophyllales	Caryophyllaceae	Arenaria	Arenaria_lateriflora	native	Herbaceous	AM
31	L_031	R_031	7	Lamiales	Lamiaceae	Clinopodium	Clinopodium_chinense	native	Herbaceous	AM
32	L_032	R_032	7	Asterales	Asteraceae	Erigeron	Erigeron_annuus	alien	Herbaceous	AM
33	L_033	R_033	7	Lamiales	Lamiaceae	Prunella	Prunella_vulgaris	native	Herbaceous	AM
34	L_034	R_034	7	Apiales	Apiaceae	Angelica	Angelica_pubescens	native	Herbaceous	AM
35	L_035	R_035	7	Asterales	Asteraceae	Artemisia	Artemisia_japonica	native	Herbaceous	AM
36	L_036	R_036	7	Asterales	Asteraceae	Eupatorium	Eupatorium_lindleyanum	native	Herbaceous	AM
37	L_037	R_037	7	Celastrales	Celastraceae	Euonymus	Euonymus_hamiltonianus	native	Woody	AM
38	L_038	R_038	7	Malpighiales	Violaceae	Viola	Viola_grypoceras	native	Herbaceous	AM
39	L_039	R_039	7	Fabales	Polygonaceae	Fallopia	Fallopia_japonica	native	Herbaceous	AM
40	L_040	R_040	7	Asterales	Asteraceae	Solidago	Solidago_virgaurea	native	Herbaceous	AM
41	L_041	R_041	7	Malpighiales	Guttiferae	Hypericum	Hypericum_erectum	native	Herbaceous	AM
42	L_042	R_042	7	Dipsacales	Valerianaceae	Patrinia	Patrinia_scabiosifolia	native	Herbaceous	AM
43	L_043	R_043	7	Primulales	Primulaceae	Lysimachia	Lysimachia_clethroides	native	Herbaceous	AM
44	L_044	R_044	7	Poales	Poaceae	Poa	Poa_sphondylodes	native	Herbaceous	AM
45	L_045	R_045	7	Asterales	Asteraceae	Hieracium	Hieracium_umbellatum	native	Herbaceous	AM
46	L_046	R_046	7	Lamiales	Orobanchaceae	Euphrasia	Euphrasia_maximowiczii	native	Herbaceous	NM
47	L_047	R_047	7	Asparagales	Asparagaceae	Polygonatum	Polygonatum_odoratum	native	Herbaceous	AM
48	L_048	R_048	7	Asterales	Asteraceae	Lactuca	Lactuca_indica	native	Herbaceous	AM
49	L_049	R_049	7	Dioscoreales	Dioscoreaceae	Dioscorea	Dioscorea_nipponica	native	Herbaceous	AM
50	L_050	R_050	7	Asterales	Campanulaceae	Campanula	Campanula_punctata	native	Herbaceous	AM
51	L_051	R_051	7	Asterales	Asteraceae	Kalimeris	Kalimeris_pinnatifida	native	Herbaceous	AM
52	L_052	R_052	7	Gentianales	Asclepiadaceae	Cynanchum	Cynanchum_caudatum	native	Herbaceous	AM
53	L_053	R_053	7	Asparagales	Iridaceae	Iris	Iris_sanguinea	native	Herbaceous	AM
54	L_054	R_054	7	Poales	Poaceae	Poaceae	Poaceae_sp.0	NA	Herbaceous	AM
55	L_055	R_055	7	Poales	Poaceae	Phleum	Phleum_pratense	alien	Herbaceous	AM
56	L_056	R_056	7	Lamiales	Plantaginaceae	Plantago	Plantago_asiatica	native	Herbaceous	AM
57	L_057	R_057	7	Asparagales	Asparagaceae	Hosta	Hosta_sieboldiana	native	Herbaceous	AM
58	L_058	R_058	7	Rosales	Rosaceae	Chaenomeles	Chaenomeles_japonica	native	Woody	AM
59	L_059	R_059	7	Brassicales	Brassicaceae	Arabis	Arabis_hirsuta	native	Herbaceous	NM
60	L_060	R_060	7	Poales	Cyperaceae	Carex	Carex_nervata	native	Herbaceous	NM-AM
61	L_061	R_061	7	Poales	Cyperaceae	Carex	Carex_lanceolata	native	Herbaceous	NM-AM
62	L_062	R_062	7	Rosales	Rosaceae	Rosa	Rosa_amblyotis	native	Woody	AM
63	L_063	R_063	7	Rosales	Rosaceae	Rubus	Rubus_parvifolius	native	Woody	AM
64	L_064	R_064	7	Ranunculales	Ranunculaceae	Thalictrum	Thalictrum_aquilegiifolium	native	Herbaceous	AM
65	L_065	R_065	7	Dipsacales	Adoxaceae	Viburnum	Viburnum_opulus	native	Woody	NM-AM
66	L_066	R_066	7	Saxifragales	Crassulaceae	Hylotelephium	Hylotelephium_erythrostictum	native	Herbaceous	NM
67	L_067	R_067	7	Poales	Poaceae	Arundinella	Arundinella_hirta	native	Herbaceous	AM
68	L_068	R_068	7	Celastrales	Celastraceae	Euonymus	Euonymus_alatus	native	Woody	AM
69	L_069	R_069	7	Malpighiales	Salicaceae	Salix	Salix_chaenomeloides	native	Woody	EcM
70	L_070	R_070	7	Asterales	Asteraceae	Ixeris	Ixeris_dentata	native	Herbaceous	AM
71	L_071	R_071	7	Rosales	Rosaceae	Malus	Malus_toringo	native	Woody	AM
72	L_072	R_072	7	Primulales	Primulaceae	Lysimachia	Lysimachia_japonica	native	Herbaceous	AM
73	L_073	R_073	7	Asterales	Asteraceae	Cirsium	Cirsium_japonicum	native	Herbaceous	AM
74	L_074	R_074	7	Asterales	Asteraceae	Senecio	Senecio_cannabifolius	native	Herbaceous	AM
75	L_075	R_075	7	Fabales	Fabaceae	Trifolium	Trifolium_pratense	alien	Herbaceous	AM
76	L_076	R_076	7	Fabales	Fabaceae	Trifolium	Trifolium_repens	alien	Herbaceous	AM
77	L_077	R_077	7	Fabales	Polygonaceae	Rumex	Rumex_acetosa	native	Herbaceous	AM
78	L_078	R_078	8	Pteridales	Dennstaedtiaceae	Pteridium	Pteridium_aquilinum	native	Herbaceous	AM
79	L_079	R_079	8	Asterales	Asteraceae	Cirsium	Cirsium_sp.	native	Herbaceous	AM
80	L_080	R_080	8	Poales	Cyperaceae	Carex	Carex_nervata	native	Herbaceous	NM-AM
81	L_081	R_081	8	Asterales	Asteraceae	Erigeron	Erigeron_annuus	alien	Herbaceous	AM
82	L_082	R_082	8	Apiales	Apiaceae	Angelica	Angelica_pubescens	native	Herbaceous	AM
83	L_083	R_083	8	Poales	Poaceae	Miscanthus	Miscanthus_sinensis	native	Herbaceous	AM
84	L_084	R_084	8	Dipsacales	Valerianaceae	Patrinia	Patrinia_scabiosifolia	native	Herbaceous	AM
85	L_085	R_085	8	Fabales	Fabaceae	Lespedeza	Lespedeza_bicolor	native	Woody	AM
86	L_086	R_086	8	Asterales	Asteraceae	Solidago	Solidago_virgaurea	native	Herbaceous	AM
87	L_087	R_087	8	Asterales	Asteraceae	Eupatorium	Eupatorium_lindleyanum	native	Herbaceous	AM
88	L_088	R_088	8	Apiales	Apiaceae	Libanotis	Libanotis_coreana	native	Herbaceous	AM
89	L_089	R_089	8	Rosales	Rosaceae	Malus	Malus_toringo	native	Woody	AM
90	L_090	R_090	8	Rosales	Rosaceae	Potentilla	Potentilla_freyniana	native	Herbaceous	AM
91	L_091	R_091	8	Rosales	Rosaceae	Sanguisorba	Sanguisorba_officinalis	native	Herbaceous	AM
92	L_092	R_092	8	Asterales	Asteraceae	Artemisia	Artemisia_japonica	native	Herbaceous	AM
93	L_093	R_093	8	Malpighiales	Guttiferae	Hypericum	Hypericum_erectum	native	Herbaceous	AM
94	L_094	R_094	8	Asterales	Asteraceae	Picris	Picris_hieracioides	native	Herbaceous	AM
96	L_096	R_096	8	Cornales	Hydrangeaceae	Hydrangea	Hydrangea_paniculata	native	Herbaceous	AM
97	L_097	R_097	8	Asterales	Asteraceae	Eupatorium	Eupatorium_makinoi	native	Herbaceous	AM
98	L_098	R_098	8	Rosales	Rosaceae	Rosa	Rosa_multiflora	native	Woody	AM
99	L_099	R_099	8	Gentianales	Asclepiadaceae	Cynanchum	Cynanchum_caudatum	native	Herbaceous	AM
100	L_100	R_100	8	Malpighiales	Violaceae	Viola	Viola_mandshurica	native	Herbaceous	AM
101	L_101	R_101	8	Lamiales	Lamiaceae	Prunella	Prunella_vulgaris	native	Herbaceous	AM
102	L_102	R_102	8	Celastrales	Celastraceae	Euonymus	Euonymus_hamiltonianus	native	Woody	AM
103	L_103	R_103	8	Fabales	Fabaceae	Robinia	Robinia_pseudoacacia	alien	Woody	AM
104	L_104	R_104	8	Lamiales	Plantaginaceae	Plantago	Plantago_asiatica	native	Herbaceous	AM
105	L_105	R_105	8	Poales	Poaceae	Zoysia	Zoysia_japonica	native	Herbaceous	AM
106	L_106	R_106	8	Myrtales	Onagraceae	Oenothera	Oenothera_biennis	alien	Herbaceous	AM
107	L_107	R_107	8	Rosales	Rosaceae	Rubus	Rubus_parvifolius	native	Woody	AM
108	L_108	R_108	8	Fabales	Fabaceae	Amphicarpaea	Amphicarpaea_edgeworthii	native	Herbaceous	AM
109	L_109	R_109	8	Asterales	Asteraceae	Hieracium	Hieracium_umbellatum	native	Herbaceous	AM
110	L_110	R_110	8	Malpighiales	Violaceae	Viola	Viola_mandshurica	native	Herbaceous	AM
111	L_111	R_111	8	Asterales	Asteraceae	Aster	Aster_microcephalus	native	Herbaceous	AM
112	L_112	R_112	8	Fabales	Fabaceae	Trifolium	Trifolium_pratense	alien	Herbaceous	AM
113	L_113	R_113	8	Asterales	Asteraceae	Ambrosia	Ambrosia_trifida	alien	Herbaceous	AM
114	L_114	R_114	8	Fabales	Fabaceae	Trifolium	Trifolium_repens	alien	Herbaceous	AM
115	L_115	R_115	8	Dipsacales	Dipsacaceae	Scabiosa	Scabiosa_japonica	native	Herbaceous	AM
116	L_116	R_116	8	Asparagales	Asparagaceae	Polygonatum	Polygonatum_odoratum	native	Herbaceous	AM
117	L_117	R_117	8	Celastrales	Celastraceae	Celastrus	Celastrus_orbiculatus	native	Woody	AM
118	L_118	R_118	8	Celastrales	Celastraceae	Euonymus	Euonymus_alatus	native	Woody	AM
119	L_119	R_119	8	Gentianales	Rubiaceae	Galium	Galium_verum	native	Herbaceous	AM
120	L_120	R_120	8	Gentianales	Gentianaceae	Halenia	Halenia_corniculata	native	Herbaceous	AM
121	L_121	R_121	8	Asterales	Asteraceae	Artemisia	Artemisia_indica	native	Herbaceous	AM
123	L_123	R_123	8	Asterales	Campanulaceae	Campanula	Campanula_punctata	native	Herbaceous	AM
124	L_124	R_124	8	Caryophyllales	Caryophyllaceae	Arenaria	Arenaria_lateriflora	native	Herbaceous	AM
125	L_125	R_125	8	Brassicales	Brassicaceae	Arabis	Arabis_hirsuta	native	Herbaceous	NM
126	L_126	R_126	8	Rosales	Rosaceae	Agrimonia	Agrimonia_pilosa	native	Herbaceous	AM
127	L_127	R_127	8	Asterales	Asteraceae	Carpesium	Carpesium_triste	native	Herbaceous	AM
128	L_128	R_128	8	Poales	Poaceae	Dactylis	Dactylis_glomerata	alien	Herbaceous	AM
129	L_129	R_129	8	Ranunculales	Ranunculaceae	Thalictrum	Thalictrum_minus	native	Herbaceous	AM
130	L_130	R_130	8	Malpighiales	Violaceae	Viola	Viola_grypoceras	native	Herbaceous	AM
131	L_131	R_131	8	Lamiales	Lamiaceae	Clinopodium	Clinopodium_chinense	native	Herbaceous	AM
132	L_132	R_132	8	Oxidales	Oxalidaceae	Oxalis	Oxalis_corniculata	native	Herbaceous	AM
133	L_133	R_133	8	Rosales	Rosaceae	Rosa	Rosa_amblyotis	native	Woody	AM
134	L_134	R_134	8	Saxifragales	Crassulaceae	Hylotelephium	Hylotelephium_erythrostictum	native	Herbaceous	NM
135	L_135	R_135	8	Rosales	Cannabaceae	Humulus	Humulus_lupulus	native	Herbaceous	AM
137	L_137	R_137	8	Dipsacales	Adoxaceae	Viburnum	Viburnum_opulus	native	Woody	NM-AM
138	L_138	R_138	8	Asparagales	Iridaceae	Iris	Iris_sanguinea	native	Herbaceous	AM
139	L_139	R_139	8	Asterales	Asteraceae	Kalimeris	Kalimeris_pinnatifida	native	Herbaceous	AM
140	L_140	R_140	8	Ranunculales	Ranunculaceae	Thalictrum	Thalictrum_aquilegiifolium	native	Herbaceous	AM
141	L_141	R_141	8	Poales	Poaceae	Poa	Poa_sphondylodes	native	Herbaceous	AM
142	L_142	R_142	8	Myrtales	Onagraceae	Epilobium	Epilobium_pyrricholophum	native	Herbaceous	AM
143	L_143	R_143	8	Fabales	Polygonaceae	Persicaria	Persicaria_sagittata	native	Herbaceous	AM
144	L_144	R_144	8	Liliales	Liliaceae	Lilium	Lilium_leichtlinii	native	Herbaceous	AM
145	L_145	R_145	8	Rosales	Rosaceae	Geum	Geum_japonicum	native	Herbaceous	AM
146	L_146	R_146	8	Geraniales	Geraniaceae	Geranium	Geranium_thunbergii	native	Herbaceous	AM
147	L_147	R_147	8	Asparagales	Asparagaceae	Hosta	Hosta_sieboldiana	native	Herbaceous	AM
148	L_148	R_148	8	Asterales	Asteraceae	Aster	Aster_glehni	native	Herbaceous	AM
149	L_149	R_149	8	Fabales	Polygonaceae	Persicaria	Persicaria_longiseta	native	Herbaceous	AM
150	L_150	R_150	8	Rosales	Rosaceae	Chaenomeles	Chaenomeles_japonica	native	Woody	AM
151	L_151	R_151	8	Dipsacales	Caprifoliaceae	Lonicera	Lonicera_morrowii	native	Woody	AM
152	L_152	R_152	8	Poales	Poaceae	Poaceae	Poaceae_sp.	NA	Herbaceous	AM
153	L_153	R_153	8	Gentianales	Gentianaceae	Gentiana	Gentiana_scabra	native	Herbaceous	AM
154	L_154	R_154	8	Fabales	Polygonaceae	Fallopia	Fallopia_japonica	native	Herbaceous	AM
155	L_155	R_155	8	Asterales	Campanulaceae	Adenophora	Adenophora_triphylla	native	Herbaceous	AM
156	L_156	R_156	8	Asparagales	Orchidaceae	Orchidaceae	Orchidaceae_sp.1	NA	Herbaceous	OrM
157	L_157	R_157	8	Asterales	Asteraceae	Synurus	Synurus_excelsus	native	Herbaceous	AM
158	L_158	R_158	8	Primulales	Primulaceae	Lysimachia	Lysimachia_clethroides	native	Herbaceous	AM
159	L_159	R_159	8	Asterales	Asteraceae	Ixeris	Ixeris_dentata	native	Herbaceous	AM
160	L_160	R_160	8	Ophioglossales	Ophioglossaceae	Botrychium	Botrychium_ternatum	native	Herbaceous	AM
161	L_161	R_161	8	Poales	Cyperaceae	Carex	Carex_lanceolata	native	Herbaceous	NM-AM
162	L_162	R_162	8	Rosales	Rosaceae	Rubus	Rubus_subcrataegifolius	native	Woody	AM
163	L_163	R_163	8	Dipsacales	Caprifoliaceae	Lonicera	Lonicera_gracilipes	native	Herbaceous	AM
164	L_164	R_164	8	Caryophyllales	Caryophyllaceae	Cerastium	Cerastium_glomeratum	alien	Herbaceous	AM
165	L_165	R_165	8	Fabales	Polygonaceae	Rumex	Rumex_acetosa	native	Herbaceous	AM
166	L_166	R_166	8	Asterales	Asteraceae	Cirsium	Cirsium_sp.	native	Herbaceous	AM
167	L_167	R_167	8	Primulales	Primulaceae	Lysimachia	Lysimachia_japonica	native	Herbaceous	AM
168	L_168	R_168	8	Rosales	Rosaceae	Chaenomeles	Chaenomeles_japonica	native	Woody	AM
169	L_169	R_169	8	Fabales	Fabaceae	Vicia	Vicia_amoena	native	Herbaceous	AM
170	L_170	R_170	8	Asterales	Asteraceae	Serratula	Serratula_coronata	native	Herbaceous	AM
171	L_171	R_171	8	Solanales	Convolvulaceae	Calystegia	Calystegia_sepium	alien	Herbaceous	NM-AM
172	L_172	R_172	8	Vitales	Vitaceae	Ampelopsis	Ampelopsis_glandulosa	native	Woody	AM
173	L_173	R_173	8	Lamiales	Plantaginaceae	Plantago	Plantago_asiatica	native	Herbaceous	AM
174	L_174	R_174	8	Lamiales	Lamiaceae	Lamiaceae	Lamiaceae_sp.	NA	Herbaceous	AM
175	L_175	R_175	8	Poales	Cyperaceae	Carex	Carex_sp.1	NA	Herbaceous	NM-AM
176	L_176	R_176	8	Poales	Poaceae	Phleum	Phleum_pratense	alien	Herbaceous	AM
177	L_177	R_177	8	Poales	Poaceae	Arundinella	Arundinella_hirta	native	Herbaceous	AM
178	L_178	R_178	8	Vitales	Vitaceae	Vitis	Vitis_coignetiae	native	Woody	AM
179	L_179	R_179	8	Apiales	Araliaceae	Hydrocotyle	Hydrocotyle_ramiflora	native	Herbaceous	AM
180	L_180	R_180	8	Fabales	Polygonaceae	Persicaria	Persicaria_senticosa	native	Herbaceous	AM
181	L_181	R_181	8	Gentianales	Rubiaceae	Rubia	Rubia_argyi	native	Herbaceous	AM
182	L_182	R_182	8	Rosales	Rosaceae	Potentilla	Potentilla_cryptotaeniae	native	Herbaceous	AM
183	L_183	R_183	8	Asterales	Asteraceae	Senecio	Senecio_cannabifolius	native	Herbaceous	AM
184	L_184	R_184	8	Polypodiales	Dryopteridaceae	Onoclea	Onoclea_sensibilis	native	Herbaceous	AM
185	L_185	R_185	8	Ranunculales	Ranunculaceae	Clematis	Clematis_apiifolia	native	Herbaceous	AM
186	L_186	R_186	8	Santalales	Smilacaceae	Smilax	Smilax_riparia	native	Herbaceous	AM
187	L_187	R_187	8	Commelinales	Commelinaceae	Commelina	Commelina_communis	native	Herbaceous	NM
188	L_188	R_188	8	Gentianales	Rubiaceae	Galium	Galium_trifloriforme	native	Herbaceous	AM
189	L_189	R_189	8	Ericales	Balsaminaceae	Impatiens	Impatiens_noli-tangere	native	Herbaceous	AM
190	L_190	R_190	8	Lamiales	Oleaceae	Fraxinus	Fraxinus_mandshurica	native	Woody	AM
191	L_191	R_191	8	Poales	Poaceae	Brachypodium	Brachypodium_sylvaticum	native	Herbaceous	AM
192	L_192	R_192	8	Santalales	Sapindaceae	Acer	Acer_ginnala	native	Woody	AM
193	L_193	R_193	8	Poales	Poaceae	Calamagrostis	Calamagrostis_epigejos	native	Herbaceous	AM
194	L_194	R_194	8	Poales	Poaceae	Sasa	Sasa_senanensis	native	Herbaceous	AM
195	L_195	R_195	8	Juglandales	Juglandaceae	Juglans	Juglans_mandshurica	native	Woody	AM
196	L_196	R_196	8	Commelinales	Commelinaceae	Commelina	Commelina_communis	native	Herbaceous	NM
197	L_197	R_197	8	Asparagales	Orchidaceae	Orchidaceae	Orchidaceae_sp.2	NA	Herbaceous	OrM
198	L_198	R_198	8	Ericales	Balsaminaceae	Impatiens	Impatiens_textori	native	Herbaceous	AM
199	L_199	R_199	8	Poales	Cyperaceae	Carex	Carex_sp.2	NA	Herbaceous	NM-AM
200	L_200	R_200	7	Liliales	Liliaceae	Lilium	Lilium_leichtlinii	native	Herbaceous	AM
201	L_201	R_201	8	Asparagales	Asparagaceae	Convallaria	Convallaria_majalis	native	Herbaceous	AM
203	L_203	R_203	8	Fabales	Polygalaceae	Polygala	Polygala_japonica	native	Herbaceous	AM
204	L_204	R_204	8	Poales	Poaceae	Festuca	Festuca_sp.	native	Herbaceous	AM
205	L_205	R_205	8	Fagales	Betulaceae	Betula	Betula_platyphylla	native	Woody	EcM
206	L_206	R_206	8	Asterales	Campanulaceae	Platycodon	Platycodon_grandiflorus	native	Herbaceous	AM
207	L_207	R_207	8	Poales	Poaceae	Spodiopogon	Spodiopogon_sibiricus	native	Herbaceous	AM
208	L_208	R_208	8	Fabales	Fagaceae	Quercus	Quercus_crispula	native	Woody	EcM
209	L_209	R_209	8	Malpighiales	Salicaceae	Populus	Populus_alba	alien	Woody	EcM
210	L_210	R_210	8	Fabales	Fabaceae	Amorpha	Amorpha_fruitcosa	alien	Woody	AM
211	L_211	R_211	8	Gentianales	Asclepiadaceae	Vincetoxicum	Vincetoxicum_pycnostelma	native	Herbaceous	AM
213	L_213	R_213	9	Pteridales	Dennstaedtiaceae	Pteridium	Pteridium_aquilinum	native	Herbaceous	AM
214	L_214	R_214	9	Rosales	Rosaceae	Potentilla	Potentilla_freyniana	native	Herbaceous	AM
215	L_215	R_215	9	Asterales	Asteraceae	Kalimeris	Kalimeris_pinnatifida	native	Herbaceous	AM
216	L_216	R_216	9	Lamiales	Plantaginaceae	Plantago	Plantago_asiatica	native	Herbaceous	AM
217	L_217	R_217	9	Lamiales	Lamiaceae	Clinopodium	Clinopodium_chinense	native	Herbaceous	AM
218	L_218	R_218	9	Ranunculales	Ranunculaceae	Thalictrum	Thalictrum_minus	native	Herbaceous	AM
219	L_219	R_219	9	Rosales	Rosaceae	Malus	Malus_toringo	native	Woody	AM
220	L_220	R_220	9	Asterales	Asteraceae	Erigeron	Erigeron_annuus	alien	Herbaceous	AM
221	L_221	R_221	9	Asterales	Asteraceae	Artemisia	Artemisia_indica	native	Herbaceous	AM
222	L_222	R_222	9	Fabales	Fabaceae	Amphicarpaea	Amphicarpaea_edgeworthii	native	Herbaceous	AM
223	L_223	R_223	9	Rosales	Rosaceae	Agrimonia	Agrimonia_pilosa	native	Herbaceous	AM
224	L_224	R_224	9	Malpighiales	Salicaceae	Populus	Populus_alba	alien	Woody	EcM
225	L_225	R_225	9	Poales	Poaceae	Dactylis	Dactylis_glomerata	alien	Herbaceous	AM
226	L_226	R_226	9	Asterales	Asteraceae	Cirsium	Cirsium_sp.	native	Herbaceous	AM
227	L_227	R_227	9	Poales	Poaceae	Miscanthus	Miscanthus_sinensis	native	Herbaceous	AM
228	L_228	R_228	9	Asterales	Asteraceae	Artemisia	Artemisia_japonica	native	Herbaceous	AM
229	L_229	R_229	9	Asterales	Asteraceae	Picris	Picris_hieracioides	native	Herbaceous	AM
230	L_230	R_230	9	Lamiales	Lamiaceae	Prunella	Prunella_vulgaris	native	Herbaceous	AM
231	L_231	R_231	9	Rosales	Rosaceae	Rubus	Rubus_parvifolius	native	Woody	AM
232	L_232	R_232	9	Asparagales	Iridaceae	Iris	Iris_sanguinea	native	Herbaceous	AM
233	L_233	R_233	9	Fabales	Polygonaceae	Fallopia	Fallopia_japonica	native	Herbaceous	AM
234	L_234	R_234	9	Rosales	Rosaceae	Rosa	Rosa_multiflora	native	Woody	AM
235	L_235	R_235	9	Asterales	Asteraceae	Aster	Aster_microcephalus	native	Herbaceous	AM
237	L_237	R_237	9	Asparagales	Asparagaceae	Hosta	Hosta_sieboldiana	native	Herbaceous	AM
238	L_238	R_238	9	Poales	Poaceae	Spodiopogon	Spodiopogon_sibiricus	native	Herbaceous	AM
239	L_239	R_239	9	Dipsacales	Valerianaceae	Patrinia	Patrinia_scabiosifolia	native	Herbaceous	AM
240	L_240	R_240	9	Gentianales	Asclepiadaceae	Vincetoxicum	Vincetoxicum_pycnostelma	native	Herbaceous	AM
241	L_241	R_241	9	Gentianales	Gentianaceae	Gentiana	Gentiana_scabra	native	Herbaceous	AM
244	L_244	R_244	9	Apiales	Apiaceae	Libanotis	Libanotis_coreana	native	Herbaceous	AM
245	L_245	R_245	9	Brassicales	Brassicaceae	Arabis	Arabis_hirsuta	native	Herbaceous	NM
246	L_246	R_246	9	Poales	Cyperaceae	Carex	Carex_lanceolata	native	Herbaceous	NM-AM
247	L_247	R_247	9	Ophioglossales	Ophioglossaceae	Botrychium	Botrychium_ternatum	native	Herbaceous	AM
248	L_248	R_248	9	Asterales	Asteraceae	Solidago	Solidago_virgaurea	native	Herbaceous	AM
249	L_249	R_249	9	Asparagales	Asparagaceae	Polygonatum	Polygonatum_odoratum	native	Herbaceous	AM
250	L_250	R_250	9	Poales	Poaceae	Festuca	Festuca_sp.	native	Herbaceous	AM
251	L_251	R_251	9	Poales	Poaceae	Zoysia	Zoysia_japonica	native	Herbaceous	AM
252	L_252	R_252	9	Lamiales	Orobanchaceae	Euphrasia	Euphrasia_maximowiczii	native	Herbaceous	NM
253	L_253	R_253	9	Asterales	Asteraceae	Hieracium	Hieracium_umbellatum	native	Herbaceous	AM
254	L_254	R_254	9	Poales	Cyperaceae	Carex	Carex_nervata	native	Herbaceous	NM-AM
255	L_255	R_255	9	Asterales	Asteraceae	Ambrosia	Ambrosia_trifida	alien	Herbaceous	AM
256	L_256	R_256	9	Fabales	Fabaceae	Trifolium	Trifolium_pratense	alien	Herbaceous	AM
257	L_257	R_257	9	Poales	Poaceae	Phleum	Phleum_pratense	alien	Herbaceous	AM
258	L_258	R_258	9	Fabales	Polygonaceae	Rumex	Rumex_acetosa	native	Herbaceous	AM
259	L_259	R_259	9	Rosales	Rosaceae	Sanguisorba	Sanguisorba_officinalis	native	Herbaceous	AM
260	L_260	R_260	9	Fabales	Fabaceae	Lespedeza	Lespedeza_bicolor	native	Woody	AM
261	L_261	R_261	9	Caryophyllales	Caryophyllaceae	Arenaria	Arenaria_lateriflora	native	Herbaceous	AM
262	L_262	R_262	9	Fabales	Fabaceae	Trifolium	Trifolium_repens	alien	Herbaceous	AM
263	L_263	R_263	9	Rosales	Cannabaceae	Humulus	Humulus_lupulus	native	Herbaceous	AM
264	L_264	R_264	9	Apiales	Apiaceae	Angelica	Angelica_pubescens	native	Herbaceous	AM
265	L_265	R_265	9	Gentianales	Rubiaceae	Galium	Galium_verum	native	Herbaceous	AM
266	L_266	R_266	9	Primulales	Primulaceae	Lysimachia	Lysimachia_clethroides	native	Herbaceous	AM
267	L_267	R_267	9	Asterales	Asteraceae	Eupatorium	Eupatorium_lindleyanum	native	Herbaceous	AM
268	L_268	R_268	9	Asterales	Asteraceae	Senecio	Senecio_cannabifolius	native	Herbaceous	AM
269	L_269	R_269	9	Ranunculales	Ranunculaceae	Thalictrum	Thalictrum_aquilegiifolium	native	Herbaceous	AM
270	L_270	R_270	9	Asterales	Asteraceae	Eupatorium	Eupatorium_lindleyanum	native	Herbaceous	AM
271	L_271	R_271	9	Gentianales	Asclepiadaceae	Cynanchum	Cynanchum_caudatum	native	Herbaceous	AM
272	L_272	R_272	9	Asterales	Asteraceae	Ixeris	Ixeris_dentata	native	Herbaceous	AM
273	L_273	R_273	9	Malpighiales	Violaceae	Viola	Viola_phalacrocarpa	native	Herbaceous	AM
274	L_274	R_274	9	Rosales	Cannabaceae	Humulus	Humulus_lupulus	native	Herbaceous	AM
275	L_275	R_275	9	Liliales	Liliaceae	Lilium	Lilium_leichtlinii	native	Herbaceous	AM
276	L_276	R_276	9	Celastrales	Celastraceae	Euonymus	Euonymus_hamiltonianus	native	Woody	AM
277	L_277	R_277	9	Rosales	Rosaceae	Rosa	Rosa_amblyotis	native	Woody	AM
278	L_278	R_278	9	Saxifragales	Crassulaceae	Hylotelephium	Hylotelephium_erythrostictum	native	Herbaceous	NM
279	L_279	R_279	9	Myrtales	Onagraceae	Oenothera	Oenothera_biennis	alien	Herbaceous	AM
280	L_280	R_280	9	Geraniales	Geraniaceae	Geranium	Geranium_thunbergii	native	Herbaceous	AM
281	L_281	R_281	9	Asterales	Campanulaceae	Adenophora	Adenophora_triphylla	native	Herbaceous	AM
282	L_282	R_282	9	Dipsacales	Dipsacaceae	Scabiosa	Scabiosa_japonica	native	Herbaceous	AM
283	L_283	R_283	9	Santalales	Santalaceae	Thesium	Thesium_chinense	native	Herbaceous	NM-AM
284	L_284	R_284	9	Celastrales	Celastraceae	Celastrus	Celastrus_orbiculatus	native	Woody	AM
285	L_285	R_285	9	Fabales	Fabaceae	NA	Fabaceae_sp.	NA	NA	NA
286	L_286	R_286	9	Primulales	Primulaceae	Lysimachia	Lysimachia_japonica	native	Herbaceous	AM
287	L_287	R_287	9	Poales	Poaceae	Poa	Poa_sphondylodes	native	Herbaceous	AM
288	L_288	R_288	9	Vitales	Vitaceae	Vitis	Vitis_coignetiae	native	Woody	AM
289	L_289	R_289	9	Malpighiales	Salicaceae	Populus	Populus_tremula	native	Woody	EcM
290	L_290	R_290	9	Asterales	Campanulaceae	Platycodon	Platycodon_grandiflorus	native	Herbaceous	AM
291	L_291	R_291	9	Malpighiales	Violaceae	Viola	Viola_mandshurica	native	Herbaceous	AM
292	L_292	R_292	9	Pinales	Pinaceae	Larix	Larix_kaempferi	native	Woody	EcM
293	L_293	R_293	9	Rosales	Rosaceae	Chaenomeles	Chaenomeles_japonica	native	Woody	AM
294	L_294	R_294	9	Fagales	Betulaceae	Betula	Betula_platyphylla	native	Woody	EcM
295	L_295	R_295	9	Malpighiales	Salicaceae	Salix	Salix_integra	native	Woody	EcM
296	L_296	R_296	9	Malpighiales	Guttiferae	Hypericum	Hypericum_erectum	native	Herbaceous	AM
297	L_297	R_297	9	Apiales	Araliaceae	Hydrocotyle	Hydrocotyle_ramiflora	native	Herbaceous	AM
