# Supplementary material for: Factors Influencing Leaf- and Root-Associated Communities of Bacteria and Fungi Across 33 Plant Orders in a Grassland
Source: Front Microbiol. 2019 Feb 19;10:241. doi: 10.3389/fmicb.2019.00241 (PMC6390183; doi:10.3389/fmicb.2019.00241)
Supplement: Supplementary file 3 [file Data_sheet_2.zip]

Archive with 14 entries (11 files):
- Supplementary.Data_2/
- Supplementary.Data_2/ITS.fasta
- __MACOSX/
- __MACOSX/Supplementary.Data_2/
- __MACOSX/Supplementary.Data_2/._ITS.fasta
- Supplementary.Data_2/.DS_Store
- __MACOSX/Supplementary.Data_2/._.DS_Store
- Supplementary.Data_2/16S.fasta
- __MACOSX/Supplementary.Data_2/._16S.fasta
- Supplementary.Data_2/Taxonomy.16S.xlsx
- __MACOSX/Supplementary.Data_2/._Taxonomy.16S.xlsx
- Supplementary.Data_2/Taxonomy.ITS.xlsx
- __MACOSX/Supplementary.Data_2/._Taxonomy.ITS.xlsx
- __MACOSX/._Supplementary.Data_2
