# Supplementary material for: Factors Influencing Leaf- and Root-Associated Communities of Bacteria and Fungi Across 33 Plant Orders in a Grassland
Source: Front Microbiol. 2019 Feb 19;10:241. doi: 10.3389/fmicb.2019.00241 (PMC6390183; doi:10.3389/fmicb.2019.00241)
Supplement: Supplementary file 3 [file Data_sheet_2.zip › Supplementary.Data_2/ITS.fasta]

>X1103.4565.7639__L_284
AAGTCGTAACAAGGTTTCCGTAGGTGAACCTGCGGAAGGATCATTACCGAGACGTTTGACCGCAAGGTTGACTCTCCCGTTCTATGTCATCAGGGTGCGGGCGCGTCGCGAGACGCGTGCCGGATCAGATCGTTTCGGTGGAGGCGTTGGCCGTGCCAGGGCGGGTTGTACCTTCCTGGCGCGGATGACCGCCACCGCAGGAGGGGATGCCAACACTGCGGATGATGAAGTCTGAACTTATCAAATGA
>X2101.22070.7966__L_058
AAGTCGTAACAAGGTTTCCGTAGGTGAACCTGCGGAAGGATCATTAATGGGTTTCCCGCCTTCGGGCGCAACTCCACCCTTTGTAACCGCGGCCCGGATTCGGCGCCTGGCGGGGACCCCCGCTCTAAACGGGGGGCCCCGCCTGCCGGAATTAGCCAGCCCTGCCTAGAAAATTGAAGTCTGAGAAACAAGTCAATAGAATAAAACTTTCAACAACGGATCTCTTGGTTCTGGCAACGATGAAGAAC
>X1104.14305.5157__R_013
AAGTCGTAACAAGGTTTCCGTAGGTGAACCTGCGGAAGGATCATTATTGAATAAACCTGATGGGTTGCTGCTGGCCCTTCACCGGGCATGTGCACGCCTGTCTTCTTTATTTTTCCACCTGTGCACCACTTGTAGGCTTGAATAGCATTTTAATTGGCCTTTGGGACAGCTTTGAGGAATGCGGCCTTGGTCGCTATTCTCTCCGATATTCAAGTCTATGTTTTACTATACACCCATTGTTAAACCCAG
>X2103.23382.18552__R_155
AAGTCGTAACAAGGTTTCCGTAGGTGAACCTGCGGAAGGATCATTATTGAATGTTTGAAGTAGTTGAGCTGGTCCTAACGGACATGTGCTTGCTGCTTCTATTCATCTCATCCACCTGTGCACTTATTGTAGAGCTTTGAGGAACGTCCTAGTTCATTCTGGGACTAGTATTTCAGGCTCTATGTATTTTACAAACTCTATGAATGTCTTTGAATGTCTTTTATTGGGACTTAATTGACCCTTTAAACTT
>X2101.9742.11534__L_266
AAGTCGTAACAAGGTTTCCGTAGGTGAACCTGCGGAAGGATCATTATCAAATAGCCCTGGGGGGTCAAACCCTCAGCGTCTATATCCTCTGAATACATACCTCTGTTGCTTTGGCGGACCGGGCACCCCCCCGGCGGTCAGTTATACCACTGCCTGCCGAGTGTCCGCCAGAGACCCACCTAAACCCCCTATAACTATAATTGTCTGAAGAAAAATACAATAGCTAAAACTTTCAACAACGGATCTC
>X1102.10692.22700__L_250
AAGTCGTAACAAGGTCTCCGTTGGTGAACCAGCGGAGGGATCATTACCGAGTTTACACTCCCAAACCCCTGTGAACCTTACCTTTACTGTTGCCTCGGCGGGCACGGCCGCGGACGCCCCCTCGCGGGGGCACCGGGGCCGGGCGCCCGCCGGAGGACCCAAACCCTTCTGTATTTTTCTTACGCATGTCTGAGTGGATTTAATATCAAATGAATCAAAACTTTCAACAACGGATCTCTTGGTTCT
>X1104.7686.9485__L_055
AAGTCGTAACAAGGTCTCCGTAGGTGAACCTGCGGAGGGATCATTACAAGTGACCCCGGTCTAACCACCGGGATGTTCATAACCCTTTGTTGTCCGACTCTGTTGCCTCCGGGGCGACCCTGCCTTCGGGCGGGGGCTCCGGGTGGACACTTCAAACTCTTGCGTAACTTTGCAGTCTGAGTAAACTTAATTAATAAATTAAAACTTTTAACAACGGATCTCTTGGTTCTGGCATCGATGAAGAACG
>X1102.22998.16667__R_194
AAGTCGTAACAAGGTTTCCGTAGGTGAACCTGCGGAAGGATCATTACTGAAGAAATGGTAGGGTTGATGCTGGCTCTTCGGAGTATGTGCTCGCCTTATCGCTTTTTCTACTTCTCCACCTGTGCACCTATTGTAGATCGTGTTGGAAATCCTTTGTGGTTTCTCGTTCATTTTGAACGGTTCAGAGGTCTTGCTTTTTTGGCTAGACTTCGACTCTTCACGATCTATGTTATATCAACTCTTTAAA
>X1101.22949.7627__R_261
AAGTCGTAACAAGGTTTCCGTAGGTGAACCTGCGGAAGGATCATTACTGAAGTATTTGAAATGGTTTGTTGCTGCCTTGAAAAAGGATTTTGCACCCATTCAATCTTCTATTTAACCACTTGTGCACTTTTCATGGACTGTGAGTAACCCTCACTGAAAATTGTGGATTTGAAAGCTAGTGGAAGCTTGCTTTCTACTATTCACAGTCTGTGTTTTTATTTTATACACTATTGAAATGTAAATGAATG
>X1102.26722.15271__R_269
AAGTCGTAACAAGGTTTCCGTAGGTGAACCTGCGGAAGGATCATTATTGAATGAACATGGAGTCGGTTGTCGCTGGCCCCCTTTACCGGGGGCATGTGCACGCCTTCTCTATTCATCCACACACACCTGTGAACTTGTGAGACGGATAGTAGTCCTCTTAGGGGGACGAGGTCCGTCTGCTAATACATAAACTCCAATAAATATAAATCTGAATGTCATTTGATGTAACGCATCTATAAACTAAGTTT
>X1102.12195.25075__R_112
AAGTCGTAACAAGGTTTCCGTAGGTGAACCTGCGGAAGGATCATTAAAGAAATCTGGCAAACGGTCCTTTACGGGGCTTAGTAGCCTTTTCTCTACAACCCACCCCTTTGTGAACCAACGCGCGAGTTAGTAAAGGGGAGTGCTTCGGCGCACCTTTGAAGGCTAGCGACTTTTTACCATATACACCTTTAGCAAGTCTCAGAATGTTACCTTTGCGTCTAACGCGATGAAATTACAACTTTCAGC
>X1102.21892.17955__R_241
AAGTCGTAACAAGGTTTCCGTAGGTGAACCTGCGGAAGGATCATTACAGAGTTCATGCCCTCACGGGTAGATCTCCCACCCTTGAATATTATACCTTCGTTGCTTTGGCAGGCCGTGGAAACACCACGGGCTTCGGTCCGTGTGTGCCTGCCAGAGGAAACAAACTCTGTTTTTAGTGATGTCTGAGTACTATATAATAGTTAAAACTTTCAACAACGGATCTCTTGGTTCTGGCATCGATGAAGA
>X1101.15560.14560__L_260
AAGTCATAACAAGGTTTCTGTAGGTGAACCTGCAGAAGGATCATTAGTGAACACAAGGGGAACCCACTCGCTGGGCCCCGACCCTTCACATCCACAACCACACCTGTGAACCGTCGAGGTGGCTTGGGCAGTGCATCGCAGCGTCGAAGTTCGTCGCTCGCGTTCGCCTGCCGGCTGCCTAGACGTTAAACCTTCTTTTTACAAACCCTGAGTAACAGAATGTAGTTGTAAACTCTTGCCCTCGGGC
>X1101.25419.5713__R_109
AAGTCGTAACAAGGTCTCCGTTGGTGAACCAGCGGAGGGATCATTACCGAGTCTTCGTGCTCAAAACAACCCTTCTGTGGACCTGAATAAAACCGTTGCCTCGGCAGGCGGCCCTACCTACAGGCCAGATAGCTCAGCTGTTTCCAGGGAGCAACCCTCCCTGAGGCGCTGGCGCCAGCCGCTGGCCCCAAACCAAAACTCTAGTAACTTTTACCTTCTGAGTTTTAATGCAAGAAATAAAGTCAA
>X1102.22218.17492__R_176
AAGTCGTAACAAGGTTTCCGTAGGTGAACCTGCGGAAGGATCATTACAGTGTGTTCCCTGCCCTCACGGGTAGAAACGCCCACCCTTGTATAATTTATCTTGTTGCTTCGGCAGGCCGCCCTCGGGCACCGGCTCCGGCTGGATCGCGCCTGCCAAAGGACCCCAAATTCTGAATGTTAGTGTCGTCTGAGTACTATATTAATAGTTAAAACTTTCAACAACGGATCTCTTGGTTCTGGCATCGAT
>X1101.24226.15573__L_203
AAGTCGTAACAAGGTCTCCGTTGGTGAACCAGCGGAGGGATCATTACAGAGTTATCCAACTCCCAAACCCATGTGAACTTATCTCTTTGTTGCCTCGGCGCAAGCTACCCGGGACCTCGCGCCCCGGGCGGCCCGCCGGCGGACAAACCAAAACTCTTGTTATCTTAGTTGATTATCTGAGTGTCTTATTTAATAAGTCAAAACTTTCAACAACGGATCTCTTGGTTCTGGCATCGATGAAGAACG
>X1104.23269.19325__L_232
AAGTCGTAACAAGGTTTCCGTAGGTGAACCTGCGGAAGGATCATTGTCGAGAACCGAACCATCGGACGATCGCGAACGTGTCAACACTCTCCGTCCCGCCCTCGGGCGGGGCGCCCCCGTGCGGCCCGTCGGCCCCGGACGACGGCGCACCCCGGTGCGTCCGATATCCGGTGCCGGCGCGGCGGCACAACGAAACCCCGGCGCAGTGGGCGCCAAGGAACACTGTCTACCAGCGCGGCTGCTCCCC
>X1101.25576.22849__R_141
AAGTCGTAACAAGGTTTCCGTAGGTGAACCTGCGGAAGGATCATTAGCGAATTATGGGGCCTTCGGGTCCCTAATCCCTCACACACACTTGTTGAACCTTTATTCGGCGTCCTAGGGGGGCGAACGCTGGCTCTACTAACCCCTCTGGATAGCCTCGCACAAACTCGTTTTGAAAGTCTTGTAGTAGAAACATAATCCAGTATAACTTATAGCAACGGATCTCTTGGCTCTCGTATCGATGAAGAA
>X1101.12850.17869__L_278
AAGTCGTAACAAGGTTTCCGTAGGTGAACCTGCGGAAGGATCATTACAGAGCGTGAGGCTCAGTCGTGGCGTCAGCTGCGTGCTGGGCCGACCCTCCCACCCGTGTCGATTTCTATCTTGTTGCTTTGGCGGGCCGGGCTACGTCGTCGCTGCCCGTACGGACATGCGTCGGCCGCCCACCGGTTTCGACTGGAGCGCGTCCGCCAAAGACCTAACCAAAACTCATGTTGTCTTTGTCGTCTCAGC
>X1102.20053.28100__L_278
AAGTCGTAACAAGGTTTCCGTAGGTGAACCTGCGGAAGGATCATTCATGAGAGTTGCGGGCGCCGGGCCACCTCGGCCCGCGTGCCTGCGTCCTCCACCCCAAAAGTGTATCTTCCAGCCTAGCTTCGGCGGCGGTCCCGCGCTCGTCCGCGCCCGCCGCCGGGGCCAAACCAAAAAACCAAACCCGTATACCTGTCCGTCCGAGTCTTTGAAGCAAACGAAATAAAACTTTCAACAATGGATCTC
>X1102.15618.25340__L_286
AAGTCGTAACAAGGTTTCCGTAGGTGAACCTGCGGAAGGATCATTACCTTTGGCTGCCGTGAGCGCTTCGGCGTGAGCGACAGTCATTCTATAGCGATGCCTCCGTGTCCGGGAAACCGGCGCGGGGCTGACCTAACCCTTCTCTACGAGTACCTATTATTCTCCTTCGGCGGGGCAACCCGCCGCTGGAACTTAAGAACCAACTTGCATTTAGCATTACCTGTTCTGATAACAATTAATTATTACA
>X2102.8558.10045__R_294
AAGTCGTAACAAGGTTTCCGTAGGTGAACCTGCGGAAGGATCATTAAAGAACGCCCCATTTTTTGAAATGGGTAATTCCCAAACCGTGTTTATATACCTTTGTTGCTTTGGCAGGCCGCTTTTTAGGCGTCGGCTCCGGCTGACTGCGCTTGCCAGAGGACCCAAACTCGTTTGTTTAGTGTCGTCTGAGTACTATATAATAGTTAAAACTTTCAACAACGGATCTCTTGGTTCTGGCATCGATGAAG
>X1101.12169.9655__L_084
AAGTCGTAACAAGGTTTCCGTAGGTGAACCTGCGGAAGGATCATTAGAGAATAAACTATGGAGGTGGGCGTCGACGCCGTAAGGCTAGACCCCGCTTCTTTATCCACACACCTGTGCACTGTAGAGCCTTGACGCAAGTCTTGGTTCGCCCTTTATACAAACATTAGTAGTCCTAAACGTAACGTCTTATTATAACCTAATAAAACTTTCAACAACGGATCTCTTGGCTCTCGCATCGATGAAGAA
>X1101.20511.2828__R_289
AAGTCGTAACAAGGTTTCCGTAGGTGAACCTGCGGAAGGATCATTATCGTAAAACAGAGGTGCGAGGGCTGTCGCTGACTTTTCAAGTCGTGCACGCCTGAGCGCTCTCACACAATCCACGTCACCCCTATGTGCACCACCGCGTGGGTCCCCCTTTCAAGGGGGGCTCGCGTTTTCACACAAACTTGAAGTAGTGTAGAATGTCTTTTTTTTGCGATGACACGCAATCAATACAACTTTCAACAA
>X1101.18543.23026__R_262
AAGTCGTAACAAGGTTTCCGTAGGTGAACCTGCGGAAGGATCATTATTGAATGAATTTAGGAGTTGGTTTGATGCTGGCCGACAACCCCAAGGGCATGTGCACGCCTTCTCCTTCATCCACACACACCTGTGCACTTGTGAGACGCGAGGATTAATTTCCTCCGTCTACTAATCACACAAACTCATTGTAATTGAACTGAATGTAATTGATGTAACACATCATTTGAACTAAGTTTCAACAACGGA
>X2101.15540.21298__R_199
AAGTCGTAACAAGGTTTCCGTAGGTGAACCTGCGGAAGGATCATTAAAAATGAAGCCGGGAAACCGGTCCTTCTAACCCTTGATTATCTTAATTTGTTGCTTTGGTGGGCCGCGCAAGCACTGGCTTCGGCTGGTTAGTGCCCACCAGAGGACCACAACTCTGTAATAAATGTCGTCTGAGTACTATAAAATAGTTAAAACTTTCAACAACGGATCTCTTGGTTCTGGCATCGATGAAGAACGCAG
>X1101.15836.25675__L_221
AAGTCGTAACAAGGTCTCCGTAGGTGAACCTGCGGAGGGATCATTACCAGAAGCCGCGCCGGCAGCGATGCCGGCGTCTTCGCCCAACCCTTTGTGAACCGACCCCGATTGCCCCGGGGGACCCCCGCCGCCGTGCGGGGCCCCCGGTGGCCCCCCCTCAACTCTGATGTCTCTGCCGTCCGAGTCACGATATTGAATCGAAACAAAACTTTCAACAACGGATCTCTTGGTTCTGGCATCGATGAA
>X1101.27548.12196__L_084
AAGTCGTAACAAGGTTTCCGTAGGTGAACCTGCGGAAGGATCATTGTCGAAACCTGCACAGCAGAACGACCCGCGAACATGTTCGTACACGGGGACGCCGGCCGCGAGGCCGGTGCTCCCATGGTAGCGGTGCCTTCCGGCTCCGCGACCGCAAACCGAACCCCGGCGCGATCCGCGCCAAGGAACAAGAAATCAGGAGGCGAGCGCCAACCCAGCCGGCCCGTTCGCGGCGCGGGCTGGGCGAAC
>X1102.27876.11808__R_219
AAGTCGTAACAAGGTTTCATTCGAACAGTATCCTTCCGGGTAGCTTGTGGAAGCCTTTGCAACCTCATCAGGGTCCGCGACTATAAATATAGGATGCAAGTCGCTGTAGCGGCAACATGATCGAATTGCGGGGATCTCCTAAAGCCTAGCGGTACCAACACGCTGCAGAAATGCAGGGTGGGCCAGTGCTAACCACACTGGAGGTCAGAATCTGCTAGGATGCTACAATGGACAATCCGCAGCGAA
>X1101.10248.9002__L_219
AAGTCGTAACAAGGTTTCCGTAGGTGAACCTGCGGAAGGATCACTAGTGAATAAACCGGGGAGCGTCTTAACTGACCTCCCCATCCCTTCACAATCCACATACACCTGTGCACTGTTTTGGCTTTTGAGCAATCGAAAGCCAATCATTTTATACAAACTCTTAGTTTAATGAATGTAACCGTTTTATATAAACAAAATAAAACTTTCAACAACGGATCTCTTGGTTCTCGCATCGATGAAGAACGC
>X2101.19732.7390__L_244
AAGTCGTAACAAGGTTTCCGTAGGTGAACCTGCGGAAGGATCATTATTGAATTGTTTGTTTGAATTGGCTTAAAACCCCAATTCAGCATCCATATCCATAACACCTGTGCACTGTTGGATGAACTCGACCCTTTGGGTCTTGCAAGTCCACTTTTACACCAAACAATTTGTAACAAATGTAGTCTTATTATAACATAATAAAACTTTCAACAACGGATCTCTTGGTTCTCGCATCGATGAAGAACG
>X1101.21460.5995__L_088
AAGTCGTAACAAGGTCTCCGTTGGTGAACCAGCGGAGGGATCATTACTGAGTTACCGCTCTATAACCCTTTGTGAACATACCTAACCGTTGCTTCGGCGGGCAGGGGAAGCCTCTCGCGGGCCTCCCCTCCCGGCGCCGGCCCCCACCACGGGGACGGGGCGCCCGCCGGAGGAAACCAAACTCTATTTACACGACGTCTCTTCTGAGTGGCACAAGCAAATAATTAAAACTTTTAACAACGGATC
>X1101.20289.9049__R_192
AAGTCGTAACAAGGTCTCCGTTGGTGAACCAGCGGAGGGATCATTACAGAGTTGCAAAACTCCCAACCCTTTGTGAACGAACCTACCAGTTGCTTCGGCGGCAGACCCTTCTGGGGCCTAGCCTTTGCGGGTACCCCGCCGGAGTCCTACAAACTCTTGATTTTTTGGCATCTCTGAGTAGCTTATAAATAAGTTAAAACTTTCAACAACGGATCTCTTGGTTCTGGCATCGATGAAGAACGTAGT
>X1101.26382.21772__R_158
AAGTCGTAACAAGGTTTCCGTAGGTGAACCTGCGGAAGGATCATTAATGAATCATAAGTCGGTCTTCTGTGCTGGTGGTCATCCACATGTGCACGTTGGTCGCAAATCCACACACCTGTGCACCCTTGACTTTGGGATCCGCTCATCTGATGAGCAGCTGGTTGGCTTTGTTGCTGACCTGGGTCTCAGAGTAATTTTACACACTCTGAATGTAATGGAATGTCTTCTGTGCTTAATGCGCATATAA
>X1101.10155.16119__R_204
AAGTCGTAACAAGGTTTCCGTAGGTGAACCTGCGGAAGGATCATTACTGAATTACTGAGAGGTTGTTGCTGGCTCTTCGGAGCATGTGCACACCTTTCAAATTCATCTCAACCACCTGTGCACCTCTGTAGACTATGGCAACGCTCAGCTCTTTTGCTGGATAGAGGGACTTGCGTTAAGCATGTCCTTCAATGTTGTAGTCTACGTTTATCTATCCACTATATTGTTCAGAATGTCTTTATTAGG
>X2103.18392.7697__R_285
AAGTCGTAACAAGGTTTCCGTAGGTGAACCTGCGGAAGGATCATTGTCGATGCCTCGCAATCAGTTTGACCGGCGAACCTGTTTTTTATCTAACCTGCAGGGTTGGCTCGGGGTGTTTGACATCTCGCGTCCTCCCCCGCGCCGGGAGGCGGCCGTGCCCTGCTCGGCTTCCTCTCGACGCACTCAAAACCCCGGCGCTTCGTGCGCCAAGGAATCCAGAATTGTTCAGCGCGGCCCGGGGGACCCGGA
>X2103.24376.19098__L_247
AAGTCGTAACAAGGTCTCCGTTGGTGAACCAGCGGAGGGATCATTACTGAGTTACCGCTCTACAACCCTTTGTGAACATACCTAACTGTTGCTTCGGCGGGCAGAGGTTCCCTCGCGGAACCCCTCCCGGTGACGCCCTCACGGGCGTCGCGCCCGCCGGAGGATACCAAACTCTATTTTAACGACGTTTCTTCTGAGTGGCACAAGCAAATAATTAAAACTTTTAACAACGGATCTCTTGGTTCTGG
>X1101.17941.3553__L_061
AAGTCGTAACAAGGTTTCCGTAGGTGAACCTGCGGAAGGATCATTGTCGTTGCCTTTCCGAAAACACGACCGTTGAACACGTGACAGAATGCTGCCGCGGAGGCGCGTGCCGCCTCCTCGGTCCCACCGGCCTCATCCCTCTCGTCCTCCGGGCGCGTTGGTTGCTGGTCGGAATACGGCGCGGGATGACGCCAAGGAACACGAGAAAGCTGAGGCACCGGCGAGCCGCGCAAGGGCTGTGTCGGT
>X1101.15288.7221__R_222
AAGTCGTAACAAGGTTTCCGTAGGTGAACCTGCGGAAGGATCATTAGTGAAAACACAAGTCGGTCGTCTGTGCTGGTGGCAACACATGTGCACGGCGGCTGCAAATCCACACACCTGTGCACCTTTGACTGTGAGGTCCGCTTGTCTTTGGCAAGCAGCTGGTCGGCGTTGCGCATGACCGGGGTCTCATAGTATTTTTACACACTCTGAATGTAATGGAAAGTCTTTGCATAACGCATATAAATA
>X1104.16361.12096__R_133
AAGTCGTAACAAGGTTTCCGTAGGTGAACCTGCGGAAGGATCATTAAAGATTCGACCTTCGGGTCTATCTTCTCTTCAGCTGTGCGCTCTAGCTGCACGCTGTTGAACTTCACACACCTGTGCACACTTCGGTTGTGGCTGGTTAACTCTGGTCGCTGCCGCTTTTACATTTAACAACCAAGTCTAGAATGTCAATTACAATAAAAAATAACAACTTTCAACAACGGATCTCTTGGCTCTCGCATCGA
>X2104.13705.2006__R_256
AAGTCGTAACAAGGTTTCCGTAGGTGAACCTGCGGAAGGATCATTATTGAATAAGTTGAGAGGTTGTAGCTGGCTCTTCGGGGCATGTGCACGCCTTTCAAACTCATCTCAACCACCTGTGCACCCTTTGTAGACCTGGAAATGGATCTTGTCAAGGAAACTTGGATTTTGGAGGGTTTCTGCTGGCTTCATAAGTCGGCTTCCCTTGCTGTTTCCAGCGTCTATGTTTTATAATATACACCCATTT
>X1104.26381.16513__R_268
AAGTCGTAACAAGGTTTCCGTAGGTGAACCTGCGGAAGGATCATTACAGAGTTCATGCCCTCCCGGGTAGATCTCCCACCCTTGAATACTTATACCTTTGTTGCTTTGGCGGGCCGCCTCGGCTACCGGCTCTGGCTGGTAAGTGCCCGCCAAAGGACCCCAAAACTCTGAATATCAGTGTCGTCTGAGTACTATATAATAGTTAAAACTTTCAACAACGGATCTCTTGGTTCTGGCATCGATGAAGA
>X1104.10672.12031__L_103
AAGTCGTAACAAGGTTTCCGTAGGTGAACCTGCGGAAGGATCATTGTCGATGCCCCTAACAAGCAACCGACCCGTGAATTTGTTTGACTACTTAGGGTTGGCTCGGGGTGCTTAGCACCTCGACCTCCCTTGGGTTAGGGGGAGGTCACGTTGTGCCCTCTCCTCTTAGCCGAAACACAAACCCCGGCGCGGAATGCGTCAAGGAATCATAAATCGTTTCACGTGCTCTCGTCCACCTGGGGGCTT
>X1103.22727.12868__R_135
AAGTCGTAACAAGGTTTCCGTAGGTGAACCTGCGGAAGGATCATTACTGAAGTGATTTGGGGATGTTGCTGGCCTCTTCTCCAAGGGGGGCAAATGTGCACTCCCTAAACAATTCACAATTTCCATCACACCCTTGTGCACATCTTGTAGGTGCCCTCCATGCGTTTGGGTGGTCCTATGTATTCCTACCATTGCACACCATTTGTTTTTGAATGCATCTTATGGATTATTTGTATAAAAGTAATC
>X1101.18696.13714__L_180
AAGTCGTAACAAGGTCTCCGTTGGTGAACCAGCGGAGGGATCATTACTGAGTTTACAACTCCCAACCCATGTGAACATACCTTTTGTTGCTTCGGCGGGATGCCCCCGGCGCCTAGTGTGCCCGGGAATCAGGCCCCCGCCGGAGGACCCAAACTCTTGTTTTTCTATAGAACTTCTGAGTGGATTATTTTAATAATTAAAACTTTCAACAACGGATCTCTTGGTTCTGGCATCGATGAAGAACGC
>X1104.11190.11832__L_238
AAGTCGTAACAAGGTTTCCGTAGGTGAACCTGCGGAAGGATCATTACCGAGTTAGGGTCTCCTCCGTGAGGCCCGACCTCCCAACCCCGTGTCTAATAAACCTGTTTGTGTTGCTTCGGCGGAACGGCAGTCCCCCACCCCCCTGATCGGGGGAGGGAGACCGTCGCCGGGGGATTTCACGGTCTCACGACCGCCCCTGGAGAGCGTCCGCCGATGGCCCCAACCAAATAACTACCAAACCCAAAT
>X1104.13629.7218__R_145
AAGTCGTAACAAGGTTTCCGTAGGTGAACCTGCGGAAGGATCATTAGTATGATCGGTTCGCCGGCGTAAGACCAACATTTGTTGGCTAAATGTAGAGTTTGATCAGCATTCACTTGTTGGTCAACACCTCTCTCTCTTTATTTTTATAAACTCCTGTTTTCTTTGAAATCGGTCTGAACATATGTTTATTATTAAACGTTAAAAACTTTCAACAACGGATCTCTTGGTTCTCCCATCGATGAAGAA
>X1102.24990.24788__R_258
AAGTCGTAACAAGGTTTCCGTAGGTGAACCTGCGGAAGGATCATTACTGAGTTCATGCCCTTACGGGTAGATCTCCCACCCTTGAATATCTAAACCTTTGTTGCTTTGGCGGGCCGCTTCGGCTACCGGCTCCGGCTGGTGAGTGCCCGCCAGAGAACCTTAAACTCTGAATTATAGTGTCGTCTGAGTACTATAAAATAGTTAAAACTTTCAACAACGGATCTCTTGGTTCTGGCATCGATGAAG
>X2101.23594.13300__R_213
AAGTCGTAACAAGGTCTCCGTAGGTGAACCTGCGGAGGGATCATTACAGAGTTCATGCCCTTCGGGGTAGATCTCCCACCCGTGTATACATACCTCTGTTGCTTTGGCGGGCCCGCCTCGGCCACCGGCTCCGGCTGGTGAGTGCCCGCCAGAGGACCCCAAACTCTGAATTTTAGTGTCGTCTGAGTACTATTTGAATAGTTAAAACTTTCAACAACGGATCTCTTGGCTCTGGCATCGATGAAGAA
>X2101.6928.13586__L_054
AAGTCGTAACAAGGTTTCCGTAGGTGAACCTGCGGAAGGATCATTGTCGTGACCCTGACCAAAACAGACCGTGAACATGTCATCCATGCCGCCGTTTGATGGGGCTTGCACCCGTCTCTCGGTATGGGGCATGTACCTTCTTCTAGAAGGGAAGTGCCCCAAAAAGAACCCACGGCGCCGTATGGCGTCAAGGAAAACTGATATTGCTTGTTTCGGGCCACGTCCGGCTTGCCGGACTAACCCCGG
>X1101.17961.18647__L_295
AAGTCGTAACAAGGTTTCCGTAGGTGAACCTGCGGAAGGATCATTGTCGAAACCTGCCCCGGCAGAACGACCCGCGAACCCGTGGCATGACAAGCTGGGCTCGGGGGGCACCCGCCCCTCGTGTCCACGCGTGCCGTGGAGGGACGCATCTGCGCCCGACACGGCTCGCCAACGAACCCCGGCGCGAGAAGCGCCAAGGAAATTGAGTACTAGGAGCCCGCCCTCGTAGCCTCGGTGTCGGGGGCG
>X1101.12619.18265__R_039
AAGTCGTAACAAGGTTTCCGTAGGTGAACCTGCGGAAGGATCATTAAAGATTCGACCTTTGGGTCTATCTTCTCTTCAGCTGTGCGCTTAGGCTGCACGCTGTTGAATTTCACACACCTGTGCACACTTCGGTTGTGACTAGTTAACTCTAGTCGCTTCCGCTTTTACATTTAACAACCAAGTCTAGAATGTCAAATACAATAAAATAACAACTTTTAACAACGGATCTCTTGGCTCTCGCATCGA
>X2101.26814.12855__R_109
AAGTCGTAACAAGGTTTCCGTAGGTGAACCTGCGGAAGGATCATTACAGAGAACTTGCCCTTCGGGGTAGAATCTCCCGCCCTGTTTACTATTACCTTTGTTGCTTTGGCAGGCCCGTCTTTGGACCACCGGCTTTGGCTGGTCAGTGCTTGTCAGAGGACCCAAAACTCTTGATTTTGTGTTTGTCTGAGTATAAATGAAATTAGTTTAAAACTTTCAACAACGGATCTCTTGGTTCTGGCATCG
>X1101.14349.12777__L_297
AAGTCGTAACAAGGTTTCCGTAGGTGAACCTGCGGAAGGATCATTGTCGAAACCTGCACAGCAGAACGACCCGCGAACACGTTTAACTACCGGGCGCGGGACGAAGGGGGCGCAAGCTCCTTCAGTCTCGAACCCTTTGACGGGGATCGCCTTTTGCGGTGGCCCCCGTCGAACAACGACCCCCCGGCGCGGAATGCGCCAAGGAAATCTAACTGAGCGGATCGCGTCCCCCCCGTTCGCGGGCGG
>X1101.5414.16539__R_128
AAGTCGTAACAAGGTCTCCGTTGGTGAACCAGCGGAGGGATCATTACAGAGTACTTTAACTCACCAAACCCACTGTGAACATACCTATGTTGCTTCGGCGGAACGCCCCGGCGCCCTCGGGCCCGGATCCAGGCGCCCGCCGGAGGACCCAAACTCTTGTTTTATACCTATTTTACTCTGAGTGGCGAAAGCAAAAAATAAATCAAAACTTTTAACAACGGATCTCTTGGCTCTGGCATCGATGAAG
>X1103.8194.22560__L_125
AAGTCGTAACAAGGTTTCCGTAGGTGAACCTGCGGAAGGATCATTGTCGAAACCTGTCCAAAACAGAATAACCCGCGAACAAATGATCATCACTCTCGGTTGGCCGGTTTCTTGACCGATCCTGCGCCTGCCGATTCCGTGGTTTCGCGTATTGAGCATATCAAGATTTCTTGGTCGGATCATGCGCGTAGCTTCCGGATATCACAAAACCCCGGCACGAAAAGTGTCAAGGAACATGCAACTAAG
>X2104.4532.13186__R_128
AAGTCGTAACAAGGTTTCCGTAGGTGAACCTGCGGAAGGATCATTATTGAATCCAATGGATGTTGCTGGCGTCGCAAGATGCATGTGCACTCCGCCTTTCAAACCCCTGTGCACTCATTGTAGGCGCGGATTAAGTTCTGCGCCTATGTTTTATACACCCAATTATGAAGTCTAAAGAATGTAACTAGTAGACCTTTGATGGTCGAAATGTAATACAACTTTCAACAACGGATCTCTTGGTTCTCGCA
>X1101.13178.10630__R_239
AAGTCGTAACAAGGTTTCCGTAGGTGAACCTGCGGAAGGATCATTAAACTATGTGGTACCCGTAAGGGCAAATCCACGTCGGGTCTCGCCTTTTTGTCGCAGAAATGCCGCAAACTGGTCGGGATATCTGGAAACCCTTGAATATAAAACTTTGTTGCTTTGGCGGGCCGCCTCTTCTGGCGTCGGCCCCGGCTGACAGCGCCCGCCAGAGGCCAGAAACTCTACTGTCTTTGACGTCTGAGTACT
>X1102.16065.26938__L_199
AAGTCGTAACAAGGTCTCCGTAGGTGAACCTGCGGAGGGATCATTAATGAGAACTTGCCCTTCGGGGTAGATCTCCCACCCTTTGTTTATTATACCTTTGTTGCTTTGACGAGCCCGTCTCTCGGGACCGCCGGCTCACGCTGGCCAGTGCTCGTCAGAGGACCCAAACTCTTGTTTAATTGTCGTCTGAGTACTATATAATAGTTAAAACTTTCAACAACGGATCTCTTGGTTCTGGCATCGATG
>X2103.23843.17605__L_037
AAGTCGTAACAAGGTTTCCGTAGGTGAACCTGCGGAAGGATCATTGTCGAAACCTGCAAAGCAGAACGACCCGCGAACAAGTCAAGAAAACCACGCGCGGCGAGCCTCCGGGCTGGTCGCTCGTAGCCCGGGAGCAGGGATGTGGGAAGCCACAGCCACTGCGCCCAGGGCACAAACAACGAACCCCGGCGCGGACAGCGCCAAGGAACCAAAGAAAGATGCGCGCTCCCCTCGCCCCGGAGACGG
>X1101.24362.10801__R_274
AAGTCGTAACAAGGTTTCCGTAGGTGAACCTGCGGAAGGATCATTAGTCTATGCCGTCCTGGAAACAGGCCACGGCGTCGGGTCTCGCTTTGAAAAAAAGTGTAGGCTGTCTGAAAACCCTTGAATATAAAACTTTGTTGCTTTGGTGGGCCGCCTCTTTTGGCGTTGGCCACGGCTGACAGTGCCTACCAGAGGTCAAAAACTCTATTGTCTTTGACGTCTGAGTACTATATAATAGTTAAAACT
>X1101.4571.19507__L_247
AAGTCGTAACAAGGTTTCCGTAGGTGAACCTGCGGAAGGATCATTCAGAGAGTTTGCGGTCGTCCGCCCCCCAAAAGGGCGCGGCGCCCGCTCCCTCCCACCCCAAAGTGTATCATCCAGCCTAGCTTCGGCGGCGATCGCGCCCACCGGCGCGCCCGCCGTCGGGGCCCAAACTTAAACCAAAACTTTTTACCTGCCTGTCTGAGTATTAGAAAACCTAATAAAACTTTCAACAATGGATCTCTT
>X1102.12985.7303__R_239
AAGTCGTAACAAGGTTTCCGTAGGTGAACCTGCGGAAGGATCATTAAAGATTTCGGCCCTTCTGGGTCTAAACCTGCCTTTGGCTGTGCGCTATTGCTGCACGCCGGGCAAAAACCTTTCACACACTGTGCGCCTCACGGTTGCGTCCTCGGACGCTTCCGCCATTTTTCACATACAACAACCAGTCTCGAATGTGAATATACAATACAAATAACAACTTTCAACAACGGATCTCTTGGCTCTCGC
>X1101.26453.9658__R_250
AAGTCGTAACAAGGTTTCCGTAGGTGAACCTGCGGAAGGATCATTACCGAGTTAGGGTAGTCACTCACTGCCCGACCTCCCAACCCTTTGTCTACCACACTTTGTCGTTGCTTCGGCGGACCGGTTGACCAACTGGTCGTAACCGCCGGGGGCTGGCTCGTCCCCCCTGGAGAGCGTCCGCCGATGGCCCAACCACAAAACTCTTGTACAAAACGTGTCGTCTGAATTATGTTTTGAGAAATCAAA
>X2104.20542.2216__R_277
AAGTCGTAACAAGGTTTCCGTAGGTGAACCTGCGGAAGGATCATTAAAAGGATAGAGCCCGGCTTGCCGGTGATCTGCCTACCTTGCATAACATACCTTTGTTGCTTTGGCGGGGCGTCTCTCGGCCAGCGGCTCCGGCTGCTGCGTCCCCGCCAGAGAACCACAACTCTTGTTTTTAGTGATGTCTGAGTACTATATAATAGTTAAAACTTTCAACAACGGATCTCTTGGTTCTGGCATCGATGA
>X1102.13423.10385__L_296
AAGTCGTAACAAGGTTTCCGTAGGTGAACCTGCGGAAGGATCATTGTCGAAACCTCCAAATGACCCGCGAACTAGTTATCCACAAGTCGGGGGTGTCGTGTGCTTCTGTCCCGGTGCCCCCGTGCCGGTGGTGGCTAGGCGCGCCAAGCTCTTGGCACGGCTGGCCCATCACCTGCCCAACAAACAAACCCCGGCGCGGCACGCGCCAAGGAACTTTTGCATCATAAGAAGTGTTTGGCTCACGGC
>X1101.15282.5602__L_219
AAGTCGTAACAAGGTTTCCGTAGGTGAACCTGCGGAAGGATCATTGTCGAACCTGCACGGCAGAACGACCCGAGAACCCGTTTCGACCTCGGGGGTCGGCGGGCCTTCGTGCCCGGCGTCCCCTTCGTCCCGGGAGCCCGCTCCCGGGCGTGCGAACGAACACCGGCGCGTGCTGCGCCAAGGAATCCGAACTGAAGAGCGCGCTCCCGCAGCCCCGGAAACGGTGCGCGGGCGGGTGCGTCGTC
>X1101.10151.6124__R_039
AAGTCGTAACAAGGTTTCCGTAGGTGAACCTGCGGAAGGATCATTAACGAATATCTATGGCGTTGGTTGTAGCTGGCTCCTAGGAGCATTGTGCACACCCGTCATTTATATCATCTTTCCACCTGTGAACCATGTGTAGATCTGGATCCCTCTCGCTTTCCTGCAAAGCGGATGCAAGGATTGCTGCGCGTCGGCTCTCTTTGAATTTCCAGGTCTATGTTTTTTACATACCCCAGTTGCATGAT
>X1102.5686.15938__R_245
AAGTCGTAACAAGGTCTCCGTTGGTGAACCAGCGGAGGGATCATTACCGAGTTTACAACTCCCAAACCCCTGTGAACATACCTTAATGTTGCCTCGGCGGATCAGCCCGCGCCCCGTAAAACGGGACGGCCCGCCAGAGGACCCAAACTCTAATGTTTCTTATTGTAACTTCTGAGTAAAACAAACAAATAAATCAAAACTTTCAACAACGGATCTCTTGGTTCTGGCATCGATGAAGAACGCAGT
>X1102.18237.26016__R_026
AAGTCGTAACAAGGTTTCCGTAGGTGAACCTGCGGAAGGATCATTACTGAATTAACGAAGGGTTGTTGCTGGCTCCTTGGAGCATGTGCACGCCTTTCGAAATTCTTCTTAAACCATTTGTGCACTTGTGTAGGCTACGATAACCCTCGGCCTTATGGGCTGGATAGAGAGACTGCTTTCGCTGTCTTTCGATTTCGTAGTCTACGTTTATATCATATACTAAAGTCTGAGAATGTCGCTTGTGGG
>X1103.23898.16119__R_134
AAGTCGTAACAAGGTTTCCGTAGGTGAACCTGCGGAAGGATCATTACAGAGCTTCTAAGCTTAAGGGGGTAAAACCTCTGAGCGAGAACTCCACCCTTTGTTTACATACCTTTGTTGCTTTAGCAGGCCCGCTCTCGAGCCGCCGGCAATAGCTGGTCCGCGCCTGCTAGAGGACCTAAAACTCATGTTAATAATATTGTCTGAGTACTATAATAATAGTTAAAACTTTCAACAACGGATCTCTTG
>X1102.12861.13966__L_240
AAGTCATAACAAGGTTTCTGTAGGTGAACCTGCAGAAGGATCATTAGTGAACAAAAGGGGATCCCACTCGTTGGGCCCCGACCCTTCACCTTATCCACACACCTGTGAACCGTCGGATTGCTTAAGGGAGATGCCTTTTGGCTCTCCTGGCAGCAGTCTGGCAACCCATTTTTAACAAACCCTGAGTACGTGAATGTAGTTGTATAATCTTGCCGCAAGGCAGAAACTAAACACAACTTTCGACAACGGA
>X2104.5311.10789__L_274
AAGTCGTAACAAGGTATCTGTAGGTGAACCTGCAGATGGATCATTTAAGAGTTAGGGCGCTCGCAAGAGGCCTGCCACTCATTACAAACACATGTGAACTAGAAACCGAGGAAGCTTAATAAGGGACTTCACTGTCTCTTTGCCAGCCCCTTACCAAAAACACTTTGTATTAAAACTTAGGATGATGATGTCAATACTATTGAAAAACGAATGTAAAACTTTCAGCAACGGATCTCTTGGCTCTCCCA
>X2101.9878.14311__L_063
AAGTCGTAACAAGGTTTCCGTAGGTGAACCTGCGGAAGGATCATTGTCGAAACCTGCCCAGCAGAACCACAAGAGAACATGTTCAACGCTCGGGGAGGAGGGGCCTGTCCGCTCTTCCCCGCTTCTCGGGGGGTACTGCTGCGTATGCAGTGGAACCTTCTGAGCGTAAAACGAACACCGGCGTGTATTGCGCCAAGGAACTTGAATGAAAGAGCGTTCCCTCGACGTCCTGGAAACAGTGTGCGCTCGA
>X1104.20843.15212__L_276
AAGTCGTAACAAGGTTTCCGTAGGTGAACCTGCGGAAGGATCATTAGTGAATTTTAGGGCGCTCGCTTTTCCCCTTTAACAGGGAAATCGAGGCCTGACCTCCACTTTCTCACCCTGTGCACTATTTGGCGTTCTCTCTGTTCTGTGTCTCGTACACTTGACAGGAGTTCGCGGCTTTCATTTATAACACGAGTTAAAGAATGTAAAAAAAAATTATAACAAAAAAAAACTTTCAACAACGGATCT
>X1101.11006.10978__R_256
AAGTCGTAACAAGGTTTCCGTAGGTGAACCTGCGGAAGGATCATTACCGAGTTAGGGTAGTCACTTACTGCCCGACCTCCCAACCCTGTGTCTACTACACTGTCGTTGCTTCGGCGGACCGGTTGACCAACTGGTCGTGACCGCCGGGGGTGGCTCAGTCCCCCTGGAGAGCGTCCGCCGACGGCCCAACCACAAAAACTCTTGTACCGAAACGTGTCGTCTGAATTATGTTTGAGAAATCAAAA
>X1103.10729.20481__L_291
AAGTCGTAACAAGGTTTCCGTAGGTGAACCTGCGGAAGGATCATTGTCGAAACATGCCCCGACAGAACGACCCGCGAACATGTTACAAGCACACCGCGGGGCAGCTTGGCGCCTCGGCCCTTGCTGTCCCGCGAGGCGGTGTCGCGGCCGTGCGTGCGCGTTCGCGCGAGCCTACGGTCAGCGCCACCGCCACTAACAGAACCCCGGCGCGGACTGCGCCAAGGAACAAAAAACAAACGAGAGCGA
>X1101.8501.16362__R_135
AAGTCGTAACAAGGTTTCCGTAGGTGAACCTGCGGAAGGATCATTACCGAGTTAGGGTCTTTATAGGCCCGACCTCCAACCCTTTGTTTACTATACCATGTTGCTTTGGTAGGCCCGCCTTTTGGGGCCACCGGGGGCCTTATATACCCTTGGTCAGTGCCTACCAGTAGCCTTATTAAATTCTTTTATAATTTTGTTGTCTGAGTATAAATATAAATAGTTAAAACTTTCAACAACGGATCTCTT
>X1103.28971.14273__R_201
AAGTCGTAACAAGGTCTCCGTTGGTGAACCAGCGGAGGGATCATTACCGAGTCTTCGTACTCAAAACAACCCTTCTGTGGACCTGAATAAAACCGTTGCCTCGGCAGGCGGCCCTATCTACGGGCCAGATAGTTCGGCTCCCTCCAGGGAGGAAACCCTCCCTGAGGTGCTGGCGCCAGCCGCTGGCCCCAAACCAAAAACTCTAGTAACTTTTACCTTCTGAGTTTTAATGCAAGAAATAAGTCAAA
>X1104.12749.14578__L_079
AAGTCGTAACAAGGTTTCCGTAGGTGAACCTGCGGAAGGATCATTACCTTTCAATGCAGCAGTCTGGGGAAGGTTGAGCATCTCGGCTTCCCCTTCTGCCGTGTTCTACCCTTGTTTCTCTTATACTATTATTTCCTCGGCAGGCTTGCCTGCCGGGCGAAACTACTTTATCACCCTTGTAATTTTCAATCAGCGTCTGATTTATTTAATAATTACAACTTTCAACAACGGATCTCTTGGTTCTGG
>X1102.23652.20900__L_201
AAGTCGTAACAAGGTCTCCGTTGGTGAACCAGCGGAGGGATCATTACCGAGTGAAAACTCCCAAACCCCATGTGAACCTTACCTATCGTTGCTTCGGCGGTCACGCCCCGGCGCCCTCGCGGCCCGGACCCAGGCGCCCGCCGGAGACCCCAAACCCTCTGTCTTTAGTGGTTTTCTCCTCTGAGTGACACATAAACAAATAAATAAAAACTTTCAACAACGGATCTCTTGGCTCTGGCATCGATG
>X1101.11421.5152__L_174
AAGTCGTAACAAGGTTTCCGTAGGTGAACCTGCGGAAGGATCATTGTCGAAACCTGCAAAGCAGACCGTGAACACGTGTTTAACTTCATCGGGCGTGGTGTGAGGCAACTCTCGCCGTGTCCCGCCCCCGCCGGTGCTTGCTCTCGGGCAAAGCATTGTGCGGGCTAACGAACCCCGGCGCGGCAAGCGCCAAGGAAAACTGAATTTAGTGTCTCCCCCTGCATCCCGTCCGCGGGTCGTGCGGG
>X1101.23183.18659__L_219
AAGTCGTAACAAGGTTTCCGTAGGTGAACCTGCGGAAGGATCATTATTTGCACGGGGGCAAAAGTAGTTTACTACTAGTAGTCCTGTCTGGATCCCAGTTTTTTGCGTACCTAATCGTTTCCTCGGCGGCTTACCCCGCCGAAAGGACAAACCAATAAACCTTTTTTGCAATTGAAATCAACGTCTGAATAAATTATAATATTTACAACTTTCAACAACGGATCTCTTGGTTCTGGCATCGATGAA
>X1103.21801.17742__R_235
AAGTCGTAACAAGGTTTCCGTAGGTGAACCTGCGGAAGGATCATTAATGAAATCCAAATTGGTTGGTGTTCTGATGCTAAAAGGATCAGACCCTTCCATCATTTCATACACCTCTGTAGAACTGTAGGAGAATTGGTTGATACCTATTCTCTGTTTTTTTATACTCTTAAAGTCTGAGAATGAAGTCTTGGTTAAAACCAAAATATAATTTTCAACAACGGATCTCTTGGCTCTCGCATCGATGAA
>X1101.7131.8514__L_072
AAGTCGTAACAAGGTTTCCGTAGGTGAACCTGCGGAAGGATCATTGTCAAAAACTGCACAGCAGAACGACCCGTGAACTTGTTCATTTATCGGGAGCGCTCCATTGTGTCACTGGCACACCGGTGTTGCTTCCTGCCGGGGTGTGAGCCTGTTTTCCTACACGGTTGCGAGCTTACACCCATGGCCTAATAACAAACCCCGGCGCAGATCGCGCCAAGGAAATTAAATAAAGAGATTGCTCCCCCT
>X1103.19994.9421__R_143
AAGTCGTAACAAGGTTTCCGTAGGTGAACCTGCGGAAGGATCATTAAAGATTTGACCTTTGGGTCTTTCTCTCTTCAGCTGTGCGCTTTGGCTGCACGCTGTTGAACTTTCCACACCCTGTGCACCATTCGGTTGTGGCTTCGGCTGCTTCCGCATTTACACATACAACCACAGTCCAGAATGTTAAACACTATAACAAATAACAACTTTCAACAACGGATCTCTTGGCTCTCGCATCGATGAAGAA
>X1102.11674.6602__R_045
AAGTCGTAACAAGGTTTCCGTAGGTGAACCTGCGGAAGGATCATTAATGGAAAATACTTACATTGTATGTGAAGGGTTGTAGCTGGCCTCTCTTGAGGAATTGTGCACACCTAGATCATCATGTATAACAACCATTTAATACTTTCTTACCCTTGTGCACAACCTGTAGCTTAACCATTTGAACAAAATTGGTTGAGTTATGAATGCTTTCAATTTACACATTGTAAAGTTTGGGGTTATATCAGAA
>X1101.15241.12864__L_010
AAGTCGTAACAAGGTTTCCGTAGGTGAACCTGCGGAAGGATCATTGTCGTGACCCTTAAACAAAACAGACCGCGAACGAGTCCCTCGTGCCGCCGAGCTTCGGCTCGGCATTAGGTCCCCGAGCTCCGTCCCGGGGCGGAGGGGCCACAACAGAACCCACGGCGCCTTAGGCGTCAAGGAACACTTATATTGCCTTGCTCGGCGGGGCGGTCGGCCTGCCTTCCGCTCCCCGCGCAGCGATGATA
>X1102.19063.7999__R_176
AAGTCGTAACAAGGTTTCCGTAGGTGAACCTGCGGAAGGATCATTATCGAGTTTTGAAGTGGGTCTTATGAGCTGGCTTTTCGCGAAGCACTGTGCTCGGGCCCCGCTCCAATCCACTCAACCCCTGTGCACTTTCGGAGTTGCGGGTCCTTTGTAGTGAAGGCCCGTGGCTTCGTCTCTTATCACAAACCATATGTATTATTGTTTTGTAGAACGTGGATGCCTGCAAAGGCGGAAACTCAATACAA
>X2104.22386.25050__R_216
AAGTCGTAACAAGGTTTCCGTAGGTGAACCTGCGGAAGGATCATTATCGAGTTAATTCGGGTACTGTGCTGGCTTCGGCATGTGCACGTCCCTTTTACCACACACACCTGTGAACTTTGGAGGTGCGTCCCTCGTTCGAGGGGCGTTGCCTATTTTACACACTCTCGTAAACTAAAGAATGTCTCCGCGTCTAACGCGAATTAATTACAACTTTCAACAACGGATCTCTTGGCTCTCGCATCGATG
>X1103.8409.13723__L_176
AAGTCGTAACAAGGTTTCCGTAGGTGAACCTGCGGAAGGATCATTGTCGTGACCCTGACCAAAACAGACCGTGAACGCGTCATCTTGCCTGCCAGCGGCGGCCCTGCCGTCGCTTGGCCAAACTCCTCGATAACCTCCTCTCCTTGGAGCGGGGGCTCGGGGTAAAAGAACCCACGGCGCCGAAGGCGTCAAGGAACACTGTGCCTAACCCGGGGAAGCGGCTGGCTTGCTAGCTGCCCCTCGTGT
>X1102.15146.26492__L_261
AAGTCGTAACAAGGTTTCCGTAGGTGAACCTGCGGAAGGATCATTGCCGTAACCTGCCCAGCAGAACGACCAGCGAACATGTTATCTCTCTCGGCAGTAGGGGCGTTGCTAGTGCCCTGTGCGCTAGCTCGTCTCGCTGCCGGCCTTGGGCGCCCCCTCTCGAGGGGCGTGCCCTTGGCATAATAACAACACCCGGCGCGAAAGCGTCAAGGAACATAAACCAAATGTGTGCGCCTTCCCCTTGCC
>X1101.10493.20339__L_078
AAGTCGTAACAAGGTCTCCGTAGGTGAACCTGCGGAGGGATCATTAATGAGAACTTGCCCTAACGGGTAGATCTCCCACCCTTTGTTTATCATACCATTGTTGCTTTGCTAGGCCCGTCCCTCGGGGCCGCCGGCTTCGGCTGGCCAGCGCCTGGCAGAGAACCAAAACTCTTGTATTAATGTCGTCTGAGTACTATATTTAATAGTTAAAACTTTCAACAACGGATCTCTTGGTTCTGGCATCG
>X1101.27473.15269__L_096
AAGTCGTAACAAGGTTTCCGTAGGTGAACCTGCGGAAGGATCATTGTTGTAACCTGCAACAGCAGAACGACCAGCGAACTTGTGAAAATAGATTGTGGTGCCTAGCGTGCCTCAACGCCCGGACGCGCTCGTAATGGGTGTGATCTCGGCACAACAACGAACCCCGGCACGAGCTGTGCCAAGGAAAATTGATGAAGATAGAGTCCCTTGCTGCCTCGTTCTGCGGGTGCGTGCTTGGGACAAAGC
>X1102.11962.5781__L_282
AAGTCGTAACAAGGTTTCCGTAGGTGAACCTGCGGAAGGATCATTGTCGAAACCTGCCTAGCAGAACGACCCGCGAACACGTTCGAACACGGGGAACCCCGGCCCCCGGTCGGAGTTCCCGCGGGAGCGGCGCCGCAGGGCGCCGCGACCGCAAACCGAACCCCGGCGCGATCTGCGCCAAGGAACATGAAAAACTTGGGAGCGGCGCTCTCCCCCCCGTCGGTCCGTTCGCGGCGCCGGCGTCGG
>X2101.20516.8023__L_224
AAGTCGTAACAAGGTTTCCGTAGGTGAACCTGCGGAAGGATCATTACCTTTCAATGCAGCAGAATTGTGATGGTTGAGTATCTCGCCTTTCAGTTCTGCTTGTATTCTACCCTTGTTTGTCATATACATTATTTCCTCGGCAGGCTTGCCTGCCGAGTGAAACCAATTATAACCTATTTAATTTTCAATCAGCGTCTGAAAATAATTAATAATTACAACTTTCAACAACGGATCTCTTGGTTCTGG
>X1102.9462.19147__R_153
AAGTCGTAACAAGGTTTCCGTAGGTGAACCTGCGGAAGGATCATTACCGAGTTCATGCCCTTACGGGTAGATCTCCCACCCTTTGTATACTATACCTTTGTTGCTTTGGCGGGCCGCCTAGCTACTGGCTTCGGCTGGTAAGTGCCCGCCAGAGGACCCAAAACCCTGAATTATTAGTGTCGTCTGAGTAAAATATTTAATATTTAAAACTTTCAACAACGGATCTCTTGGCTCTGGCATCGATGA
>X1104.25333.9265__R_153
AAGTCGTAACAAGGTTTCCGTAGGTGAACCTGCGGAAGGATCATTACAGAGAACTTGCCCTTCGGGGTAGATCTCCCACCCTGTGCTTACGTTACCATTGTTGCTTTGACGGGCCCGTCCCCTTGGGGACCGCCGGCTCCGGCTGGCCCGTGCCCGTCAGAGGACCCCCAAACGCTTATTTTAACGTCGTCTGAGTACTATACAATAGTTAAAACTTTCAACAACGGATCTCTTGGTTCTGGCATC
>X1103.5612.24480__L_194
AAGTCGTAACAAGGTTTCCGTAGGTGAACCTGCGGAAGGATCATTGTCGTGACCCTAACCAAAACAGACCGCGCACGCGTCATCCATGCCGCCGGGCGGCAGCCGCCGCTCGGCCTAGGCCCGACCTCCCGCCAGGGAGGGCGGGCCGCAACAGAACCCACGGCGCCGACGGCGTCAAGGAACACTGTGCCTACCGACCGGGGGCGCGAACGGCCCGGCCAGCCGGCGCCGGTCGCCTCCCGCGTT
>X1102.10523.19748__L_032
AAGTCGTAACAAGGTTTCCGTAGGTGAACCTGCGGAAGGATCATTGTCGAAGCCTGCAAAGCAGAACGACCCGCGAACATGTTAAAACAATCATGCCAGGATGTATTGAGCATCCGTTTGATCGTCCTGGCATACCGTTGATGTGCCTGCCTCGTTGGCCCAGTGGGTCATCTTGGTGGTCGCTTTGACGTAACAAAACCCAGGCACGGGATGTGCCAAGGAACTTTAAACTGAAGAATTGCCCAT
>X1103.8454.8670__R_208
AAGTCGTAACAAGGTCTCCGTAGGTGAACCTGCGGAGGGATCATTACAGAGTTCATGCCCTCCGGGTAGATCTCCCACCCACTGTTATCATTACTCTCGTTGCTTTGGCGGGCCGCTGGGCCCTGCCCGGCCGCCGGCTCCGGCTGGCGCGCGCCCGCCAGAGGCTCCACAGACTCTGAATGTTAGTGTCGTCCGAGTAACTATATATAATCGTTAAAACTTTCAACAACGGATCTCTTGGTTCTG
>X1101.10173.21326__R_114
AAGTCGTAACAAGGTTTCCGTAGGTGAACCTGCGGAAGGATCATTACCGAGTTAGGGTGCCTCGTCGCGCCCGACCTCCAACCCTTTGCTTACTTGACCTATTTTGTTGCTTCGGCAGGCCCGCCGCCCGGAAACGGGTGGCCGCCGGGGGCGTTTCACCGCCCCGGGCCCGCGCCTGTCGATGGCCCTATTAAAACTCTTGTCAAAACGTGTCGTCTGAGTTTATCTAAACAAATAAAAACCAA
>X1101.10101.21159__L_290
AAGTCGTAACAAGGTCTCCGTAGGTGAACCTGCGGAGGGATCATTAAAGAGTGAAGGCTTTCGAGCCGACCTCCAACCCATTGTACTACAATCCTGTGTTTGCCTCGGGGTTTTCGTAATAACCTCCCAGAGGTTCCCCCGGTGGACCACTTAAACTCAGCTTTATACCTACAGTCAGAGTATTATTGATGAAAATCATAACAAAACTTTCAACAACGGATCTCTTGGTTCTGGCATCGATGAAG
>X2101.6881.21059__R_132
AAGTCGTAACAAGGTTTCCGTAGGTGAACCTGCGGAAGGATCATTATTGAATTTAATGTAGAGTTGGTTGTAGCTGGCCCTTGGATTAATTTCTTGGGGGCATGTGCACACCTTCTCTTTCATCCCACACACACCTGTGAACCTGTGAGATAGTAGTTGGGGACTTTAATGGACCCACTTCTGTCTACTTAATTCATATAAAATCAATTTAATTTAAAACGAATGTAATGGATGTAACGCATCTAA
>X2101.14289.21799__L_191
AAGTCGTAACAAGGTTTCCGTAGGTGAACCTGCGGAAGGATCATTGTCGTGACCCTGACCAAAACAGACCGTGCACGCGTCATCCATCCCGCCGGTGGCGGCATCGTCCGTCGCTCGGCCCAAGTCCTCGTCCACCTAGCCCCCTCGGAGGTGGTGCACGGGGCAAAAGAACCCACGGCGCCGACGGCGTCAAGGAACACTGTGCCTAATCCGGGGACGTGGCTAGCTTGCTTGCTGCCCCCCGTTTT
>X2101.24170.17649__R_195
AAGTCGTAACAAGGTCTCCGTTGGTGAACCAGCGGAGGGATCATTACCGAGTCACGCGCTCAAATAACCCTTCTGTGGACCTGAATTAAAACCGTTGCCTCGGCGGGCGGTCCCCTGCCAAAACCCACGTGGTGTGGGCAGGGGACCAGACAGTCCGGCACGCTTAAGGCGTCCGGCGCCAGCCGCTGGCCCTAAACAATTAAACTCTAGTAACCTTACCTTCTGAGTTTTAATGCAAAAAAATAA
>X1101.24906.5928__R_258
AAGTCGTAACAAGGTTTCCGTAGGTGAACCTGCGGAAGGATCATTATTGAATGAACATGGAGTTGGTTGTTGCTGGCCCCTTAATTGGGGCATGTGCACACCTCCTCTATTCATCCACACACACCTGTGAACTTGTGAGACGGATAGTAGCCCTCTAGGGGGCGAGGTCCGTCTGCTATACATAAACTCCAGTATATAAATTCGAATGTCATTTGATGTAACACATCTATAAACTAAGTTTCAACA
>X1101.10094.11839__R_023
AAGTCGTAACAAGGTCTCCGTAGGTGAACCTGCGGAGGGATCATTACAGAGACTCTGCCCTTTGGGTAGACCTCCCACCCCGTGTCGTTATACCTTCGTTGCTTTGGCGGGCCGCGGGGCCCCGGCCCCGCCCCTGGCTCCGGCTAGGGCGCGCCCGCCAGAGGACCTCAAAACCTGAATGTTAGTGTCGTCTGAGTACTATATAATAGTTAAAACTTTCAACAACGGATCTCTTGGTTCTGGCA
>X1104.15550.22502__L_266
AAGTCGTAACAAGGTTTCCGTAGGTGAACCTGCGGAAGGATCATTACTGAGTTAGGGTCCACCAAGGCCCGAACCTCCAACCCTTGTGTTTAATTATACCATGTTGCTTCGGCGGGCCCGCTCCCTAGGGGGCCGCCGGACTGTTTGACCACAGTCTGGCCCGTGCCCGTCGATAGCCCAACTTCAAACTCTTGCTAAATTGTGTCGTCTGAGTAAAACAAACAAAATTAAAATTAAAACTTTCAA
>X2101.17142.22502__R_272
AAGTCGTAACAAGGTTTCCGTAGGTGAACCTGCGGAAGGATCATTATCGTACAACCGAGGCACGAGGGCTGTCGCTGACTTTTCGTCGTGCACGCCCAAGTGCTCTCAACCATCCATCTCACCCTATGTGCACCACCGCGTGGGTTCCCTTTTGGCTCGTCCCGAAGGGGGCTCGCGTTTTCACACAAACTCGATACAGTGTAGAATGTCTCTTTGCGATAACACGCAATTAATACAACTTTCAACA
>X1103.19706.6686__L_218
AAGTCGTAACAAGGTCTCCGTTGGTGAACCAGCGGAGGGATCATTACTGAGTTACCGCTCTACAACCCTTTGTGAACATACCTTACCTGTTGCTTCGGCGGGCAGGGGGACGACCCGCCCTCGGGCGGGTGGGCCCCCCTCCCGGCCGCGCCCCGCCGGGCGTGGCGCCCGCCGGAGGATACCGAAACTCTGTTGCAACGACGTTTCTTCTGAGTGGCACAAGCAAATAATTTAAAACTTTTAACAA
>X1103.15923.2231__L_055
AAGTCGTAACAAGGTTTCCGTAGGTGAACCTGCGGAAGGATCATTGTCGTGACCCTGACCAAAACAGACCGTGAACGCGTTATCTAGCCTGCCGGCGGCGGCAACGTCGTCGTTGGCCAAAGTCCTCGATAACCTCCTCTCTTCGGAGCGGGGGCTCGGGGTAAAAGAACCCACGGCGCCTAAGGCGTCAAGGAACACTATGCCTAACGCGGGGACGCGGCTGGCTTGCTAGCCGTCCCTCGTGTTG
>X1101.8836.10501__R_292
AAGTCGTAACAAGGTTTCCGTAGGTAAGTAGTGGTCGTGTCCTTTTCTCCTTGGTCAACATATGCTAACGTGAAATTTCTAGGTGAACCTGCGGAAGGATCATTAACGAGTTAGGGTCTTCTCGGCCCGACCTCCTCACCCTGTGTTTATTGAACCTTTGTTGCTTCGGCGGGCCCGTCTCACGACCGCCGGGGGACCGTCAGACGTCCTCTGGCCCGTGCCCGCCGGTGGCCAAACATAACAGATTCT
>X1104.18688.2851__R_138
AAGTCGTAACAAGGTTTCCGTAGGTGAACCTGCGGAAGGATCATTAATGAATTTTGGGGGTTGATGCTGGTTCTTTACTGAACACTGTGCTCACCTCTTCATTATCCATACACCTGTGCACCTTTGAGGGCTTTTCCGTTCAGGAATTGTCCCTCTTGTTTACAAACCCCTTTGTGAAACATTGAACGTGATAGTGCCGAAAGGCCTTAATCTTTACAACTTTTAACAACGGATCTCTTGGCTCTC
>X1101.5218.15912__R_156
AAGTCGTAACAAGGTTTCCGTAGGTGAACCTGCGGAAGGATCATTACCGAGTTAGGGTCTTCTAGGCCCGACCTCCAACCCTTTGTTTAATATACTATGTTGCTTTGGTGGGCCCGCCTTTCCAGGCCACTGGGGACTTTTATGCCCCTAGTCAGTGCCTGCCAGTAGCCTTCTTAAAATCCTTTTATAACTATGTCGTCTGAATATAACTATAAATCGTTAAAACTTTCAACAACGGATCTCTTG
>X1101.12571.21315__L_191
AAGTCGTAACAAGGTCTCCGTTGGTGAACCAGCGGAGGGATCATTACCGAGTTTACACTCCCAAACCCCTGTGGACTTATACCTTTACCGTTGCCTCGGCGGGCACGGCCGCGGACGCCCCCTCGCGGGGGCACCGGGGCCAGGCGCCCGCCGGAGGACCCAAACCCTTCTGTATTTTCTTACGCATGTCTGAGTGGATTTACAAATGAATCAAAACTTTCAACAACGGATCTCTTGGTTCTGGCA
>X1104.12086.25667__R_097
AAGTCGTAACAAGGTTTCCGTAGGTGAACCTGCGGAAGGATCATTAAAGAATTGCCCTGTTTTTTCGAAAATGGGATCTATTCCAAACCGTGTATACATACCTTTGTTGCTTTGGCGGGCCGCCGTCTCGGCGTTGGCTCCGGCTGACTGTGCCCGCCAGAGGACCACAACTCTTCTGTTTAGTGATGTCTGAGTACTATATAATAGTTAAAACTTTCAACAACGGATCTCTTGGTTCTGGCATCG
>X2101.19599.15838__L_276
AAGTCGTAACAAGGTTTCCGTAGGTGAACCTGCGGAAGGATCATTACCGAGTTAGGGTCGCCTCTGAGCGCCCGACCTCCCAACCCTGTGTCTATGTTACCTCTTGTTGCTTCGGCGTGACCGTCCCGTCCACGGGACGCCGGACCTTTGCTGGTCTGGAGAGCGTCCGCCGATGGCCATAACCAAAACTCTTGACCTAAACCTGTCGTCTGAATTAAATTGTTAAATAAATTAAAACTTTCAACAA
>X1101.13375.8241__L_260
AAGTCGTAACAAGGTTTCCGTAGGTGAACCTGCGGAAGGATCATTGTCGATGCCTCGCAATCAGTTTGACCGGCGAACTTGTTTAACCAACCTGCAGGGTTGGCTCGGGGTGCTCGGCATCTCGCGTCCTCCCCTGCGCTGCGCCGGGAGGGGGCCGCGCCCTGCTCGGCTTCCTCCCGGCACACTCAAACCCCGGCGCTTCGTGCGCCAAGGAATCCAAAATTGTTCGGCGCGGCCCGGGGGACC
>X1103.15189.14515__R_036
AAGTCGTAACAAGGTCTCCGTAGGTGAACCTGCGGAGGGATCATTACAGAGAAACTCGCCCGTAAGGGTGACTCTCCAACCCTATGTTAATTATACCTTTGTTGCTTTGGCGAGCCGCTTCGGCCACCGGCTTAACGCTGGTGAGTGCTCGCCAGAGGACCCTAAACTCTTGTTTAATAATGTCGTCTGAGTACTATATAATAGTTAAAACTTTCAACAACGGATCTCTTGGTTCTGGCATCGATG
>X1104.21485.13684__R_216
AAGTCGTAACAAGGTTTCCGTAGGTGAACCTGCGGAAGGATCATTAAACTATGTGGTACCCGTAAGGGCATATCCACGTCGGGTCTCGCCTTTTTGCCGCAGAAATGCCACAAACTGGTGGGGCTGTCTGAAAACCCTTGAATATAAAACTTTGTTGCTTTGGCGGGTCGCCTCTTCTGGCGTCGGCCCCGGCTGACAGCGCCCGCCAGAGGCCAGAAACTCTACTGTCTTTGACGTCTGAGTACT
>X1102.17015.8001__R_213
AAGTCGTAACAAGGTTTCCGTAGGTGAACCTGCGGAAGGATCATTATCGAGGAAGGGTCTTCTAGGCCCGATCTCCAACCCTCGTGGCTAAAATACCATGTTGCTTTGGCTGGCCCGCCCCTTGTGGGCCGCGGGGGATCATCGATCCCTAGCCTGTGCCTGCCAATAGCCTTCCAAAACTCTTCTGAATAGTGTTGTCTGAGGATACATTATAAAATTATTAAAACTTTCAACAACGGATCTCTT
>X1102.20052.25540__L_201
AAGTCGTAACAAGGTCTCCGTAGGTGAACCTGCGGAGGGATCATTACTGAGTGAAGGGCCTCTGGCCCGACCTCCAACCCCCTGTGATTACAACCCCGTTGCTTCGGGGGCGCCCCCGCCGTCCGCGGCGCCGGGCCCCCCGGAGGTGACTACCAACTCTGTTGTCCTCTGCGTCGGAGTATTGATTTATAATCAGTTAAAACTTTCAACAACGGATCTCTTGGTTCTGGCATCGATGAAGAACGT
>X2104.23882.25000__R_175
AAGTCGTAACAAGGTTTCCGTAGGTGAACCTGCGGAAGGATCATTACAGATATACATTAAATATATCTTCCAACCCCCTTTAAACTGTGAACTTTTGGTGTAAGCTAAGCTAGTGCCCCTATTTGAATAGGGGCTTTAGATCTTACAATCCAATTTTTTTCATATACACAATACCTATGAATGTACAATGAATGATAATGAATAAATAAAAATAACTTTCAGCAACGGATCTCTTGGCTCTCGCAT
>X1101.12798.15371__L_151
AAGTCGTAACAAGGTTTCCGTAGGTGAACCTGCGGAAGGATCATTGTCGAAACCTGCACAGCAGAACGACCCGCGAACACGTTCGTACACCGGGACGCGGGCGGGGGGCGCGCCAGCCCCCCCCGTCGGCGCTCCCATGGTCCGGGGGCTCACCGGCTCCCGGGCCCAAAACCGAACCCCGGCGCGATCCGCGCCAAGGAACAACAAACAGAAGGGCGTGCCCCCCGCTGCCCCGTCCGCGGTGC
>X1101.12885.8767__R_252
AAGTCGTAACAAGGTTTCCGTAGGTGAACCTGCGGAAGGATCATTACCGAGATATGCCCTTCGGGGTAGACCTCCCACCCTGTGTATACCTTACCTCTGTTGCTTTGGCGGGCCGCCTAGCTACCGGCTTCGGCTGGTAAGTGCCCGCCAGAGGACCCAAAACCCTGAATATTAGTGTCGTCTGAGTAAAATTTTAATTATTTAAAACTTTCAACAACGGATCTCTTGGCTCTGGCATCGATGAAG
>X1101.10050.9954__R_241
AAGTCGTAACAAGGTTTCCGTAGGTGAACCTGCGGAAGGATCATTACCGAGTTAGGGTCTTATAGGCCCGATCTCCAACCCTTTGTTTACTATACCATGTTGCTTTGGCGGGCCCGTCTTTAGGGGCCGCCGGGGGCTTTCACGCTCCTGGTCAGTGCCCGCCAGTAGCCTTATTAAATTCTTTCATAATTATGTTGTCTGAGTATAAATATAAATCGTTTAAAACTTTCAACAACGGATCTCTT
>X1101.18873.13434__L_266
AAGTCGTAACAAGGTTTCCTTCTCTACTGAAGCCTTGCATCCAGTCCGCTAAGCGGGCGACATCCGACTGTTGCTGGGATGGTTGACCTAGGTCGACTAACCAGCAGCCGAATACCCCCCGGGGCATTCGGTCCACAGATCAATCACGGGTGGTCCAGCTGGCAAGTTCCAGCTGGATTAAGCTATGACCGGCCCCGTCGTGACAACGATGGATCTCAGCGTTCCGTAGGTGAACCTGCGGAAGGA
>X1101.10031.23050__L_086
AAGTCGTAACAAGGTTTCCGTAGGTGAACCTGCGGAAGGATCATTGTCGAAGCCTGCAAAGCAGAACGACCCGTGAACATGTTATAACAACCATGCCAGGATGGGTCAGACGTCAGTTTGATTCTCATGGCACACCGTTGATGTGCGGCCTCGATGGCCTTTTGGGTCTTCTTGGTCGTTGCTTTGACGTAACAAAACCCCGGCACGGGATGTGCCAAGGAAATTTAAATTGAAGAATTGCCTGT
>X1101.10607.28302__L_046
AAGTCGTAACAAGGTTTCCGTAGGTGAACCTGCGGAAGGATCATTGTCGAAACCTGCAAAAGCAGACCGTGAACATGTCAAACCATTTGGGATCGAGGCGCGGGGGCAACCTCGCGCCGAGTCCTCTTCTCGTGCGCGTTCGTTTGATCTCAGGCGAACGTGCTTCGAGCTAACGAACCCCGGCGCGGCATGCGCCAAGGATTACTAATAGGAGCGTTCGCCTTCGTCGCCCCGTACTCGGTGCG
>X1104.14373.5142__L_088
AAGTCGTAACAAGGTTTCCGTAGGTGAACCTGCGGAAGGATCATTACCGAGTTCATGCCCGTAAAGGGTAGACCTCCCACCCGTGTATATGTCTACTTTGTTGCTTTGGCGGGCCGCCGCAAGGCCCCGGCCGCTCCCGGCCGGGCCGCGCCCGCCAGAGGACCCCCAAACTCGAACTGTGAGTGTCGTCTGAGTACTATCTAATAGTTAAAACTTTCAACAACGGATCTCTTGGTTCTGGCATCGAT
>X2103.9220.18135__R_225
AAGTCGTAACAAGGTTTTGCTAAGCAACAGTCCTTCTGTAGCAGAGCTTAACGGAGACCTTGCACCCGAGAGGGGGGAGGCGACTATAAAAGAACTCCCAGCGCAAGTCAGCTTGGCTGGCAACACAATCGAATTGCGGGGACGCTTTAAAGCTCACCAGTACCAACTGCTCCTTCGGGGCAGGGCTAGCCTAGCTAGAGGTCACAACCTGGTGGGATGCTACAATAAGCAATCCGCAGCGGCGTT
>X1103.8839.17942__L_072
AAGTCGTAACAAGGTTTCCGTAGGTGAACCTGCGGAAGGATCATTAATGAAAGTCTGGGCTTCGGCCCTCTCTCTTCTACACACTTGTGAATCTACACTGTTGCTTTGGCAGGTATCCTGGATGGCGCAAGCTTGAAAGGTTAAACTGAAAGGTGCCTGCCAAAGACATTTATCCACCCTTTTTATATCGTCTGATTTTTGTTTAAAACAAATTATAATAAAACTTTCAACAATGGATCTCTTGGC
>X2104.15305.6065__L_218
AAGTCGTAACAAGGTTTCCGTAGGTGAACCTGCGGAAGGATCATTGTCGAAACCTGCCTAGCAGAACGACCCGTGAACTCGTGAAAACAACTCCGTTGGGGACCGGGGAGGGGCGCGAGCCCCCGACCGACCCCCTTCGCCGTGCCTCGGTGCTGGCCGCATGCGGCCGACCGGGGCCTGGCACAAACCAAAAACCCGGCGCAACCAGCGTCAAGGAAATCTTAGCGGAAACAAGGCGGAGCCTCGCT
>X1102.19152.8164__L_254
AAGTCGTAACAAGGTCTCCGTAGGTGAACCTGCGGAGGGATCATTAAAGAGTGAAGGCTTTCGAGCCGACCTCCAACCCATTGTACTACAATCCTGTGTTTGCCTCGGGGTCGCCATAATTACCTCTCACAGGTTCCCCCGGTGGACCACTTAAACTCAGCTTTATACCTGCAGTCAGAGTATTATTGATGAAAATCATAACAAAACTTTCAACAACGGATCTCTTGGTTCTGGCATCGATGAAGAAC
>X1101.10959.15065__L_052
AAGTCGTAACAAGGTTTCCGTAGGTGAACCTGCGGAAGGATCATTGTCAAATCCCTGTACCAAATGAATGACCTGCGAACACGTTCCGAAAACAATAAGCGTTGTTGCGCCCTTGCTCGGTCGGTCACTTAATTATTTGTTGTTGCGGGACGCGTCGAGCATGGAAAAACGAAATCCGGCGCGGGAAGCGCCAAGGACTAGCAAAATAGAGGATGGCCTTCCCGCGGTGTATCCTCGCCGCGGGG
>X1102.13905.10025__L_159
AAGTCGTAACAAGGTTTCCGTAGGTGAACCTGCGGAAGGATCATTGTCGAACCCTGCAAGGCAGAACGACCTGTGAACACGTAAATACAACTGGGTGATGGGGAGATGGATCTTGGTTCTGATCCTCAACACCTTCTAGCGTGCCTGCATGCTTTCTCTTTTGGGCTATCATGCATGTATTGTTGGAATTTAACAAAACCCCGGCACGGCATGTGCCAAGGAAAACAATAAACGAGAAGGACTCGA
>X1101.11895.15403__L_286
AAGTCGTAACAAGGTCTCCGTTGGTGAACCAGCGGAGGGATCATTACCGAGTTTACAAACTCCCAACCCTATGTGAACCTTACCAAACGTTGCTTCGGCGGGCTTAGCCCCCGCGCCGCTCGCCGGCGCCGGGATCAGGCGCCCGCCGGGGACCCCAAACTCAATGTTTTTCATGCAGTATTTCTGAGTGGCAAACGCAAAAATAAATCAAAACTTTTAACAACGGATCTCTTGGCTCTGGCATC
>X1101.26669.21156__L_282
AAGTCGTAACAAGGTTTCCGTAGGTGAACCTGCGGAAGGATCATTACCGAGTTTAGGGTCCCCCTCGGGGGGCCCGACACCTCCCAACCCTTTGTCTACTTGACCGACGTTGCTTCGGCGGACCGCGTCCTCTTCCCCCCGGGACCTTTACCGGAACAGGGAGGCTTGACGACCGCCGGAGGTCCCTCTTCGCGGAGGCCTCTGGAGCGTCCCGTCCGCCGACGGCCACAACCGAAACTCTTGTAC
>X1101.6925.15245__R_179
AAGTCGTAACAAGGTCTCCGTTGGTGAACCAGCGGAGGGATCATTACGAGAGTTGACAAACTCCCTACCCATTGTTTACCTACCTGTGAATTGTGCTTCGGCAGACAGCCCCGTGGGACGGGACCGTTGCCTTCTTTGAAGGTGTCTGCCGCTAGCTACACTATACTCTGTTATTTGTATTATCTGAGTCTTCTATAAATAATCAAAACTTTCAACAACGGATCTCTTGGTTCTGGCATCGATGAAG
>X2101.23103.11307__R_083
AAGTCGTAACAAGGTCTCCGTTGGTGAACCAGCGGAGGGATCATTACAGAGTTGTGAAACTCTCACCATTGTAAACATTACCTTTACCGTTGCTTCGGTGGGTGGCTCCCTTCCGGGTGCCACGCTCTCCCTTTGGGGTAGGCAGCCCATCAGAGGTACACTAAACTCTCGTATTATTTGGCATCTCTGAGTAACTTATAAAATAAGTCAAAACTTTCAACAACGGATCTCTTGGTTCTGGCATCG
>X2101.21751.14832__R_269
AAGTCGTAACAAGGTTTCCGTAGGTGAACCTGCGGAAGGATCATTAATAACGCCCCGTTTTTGCCGCAAGGCTTAAAAATGGGTTCAATACCCAAAACCGTGTCTACCTACCTTTGTTGCTTTGGCAGGCCGCCTTCGGGCGTCGGCTCCGGCTGATTAGCGCCTGCCAGAGGCCCCAAACTCTGTGTTTAGTGATGTCTGAGTACTATAAAATATTTAAAACTTTCAACAACGGATCTCTTGGTTCT
>X1102.25569.14942__R_217
AAGTCGTAACAAGGTTTCCGTAGGTGAACCTGCGGAAGGATCATTATTGAATCCTCAGGATGTCGCTGGCCGCCCCAAAAGGGTGGCATGTGCACTCCGCCTTCAACCCACCTGTGCACTTATTGTAGGTCAAAGAGGGAAACCCTTTGCCTATGCTTTTTACACACACTTATTAGTATCAGAATGTAACAAAGTAGACCTTCAGGTCGAAATAACAATACAACTTTCAACAACGGATCTCTTGGT
>X1102.10713.13681__R_059
AAGTCGTAACAAGGTTTCCGTAGGTGAACCTGCGGAAGGATCATTAGTGAATGAGGCTTTCGAGCTTCGACCCACTACCATTGCACTTTGGCTGTGCGCCTCTCCTCTGGGGAGGCTTGCACGCCAATTTGCATTGATTCTCACACCTGTGCACCTTTCGAGACGTGGGATGCGGAAGAATTTTTTTTTCCAAGCCCCTGTCTCGCTTTTTACCAAACCACTGTCATGAATGTATAAAACCTATAACT
>X1101.21473.10430__R_033
AAGTCGTAACAAGGTTTCCGTAGGTGAACCTGCGGAAGGATCATTAAAGATTCGGCCCTCGGGCCTAAACCTCTTCAGCTGTGCGCTTCGGCTGCACGCTGTTGAACCTCATACACCTGTGAACATTCCGGTTGTGAGTCACCTCACAGTGTCTCACTTCCGCCTTTACATCAAACTACAAGTCCAGAATGTAAAAACTATAAAGTAACAACTTTCAACAACGGATCTCTTGGCTCTCGCATCGAT
>X1101.10548.6032__R_260
AAGTCGTAACAAGGTCTCCGTAGGTGAACCTGCGGAGGGATCATTACCGAGTAAGGGTCTCACTGGCCCGATCTCCCAACCCTTTGTCTACTTGACCATCGTTGCTTCGGCGAGCCCGTCCTCACGGACCGCCGGGGGGTCTCTGCACCCCTTGGCCCGCGCTCGTCGATAGCCCCCAAACTTAAAAAATCTTAACTAAACGTGTCTTGAATCTAAGTATTATTGTTAAATAAAAACAAAACTTT
>X1104.11661.18590__R_293
AAGTCGTAACAAGGTTTCCGTAGGTGAACCTGCGGAAGGATCATTAAAAAGATCATTCGGTTGTTCCCCGTCCACGCCTGTTGACGGGAGACGATACCGGGGGCTCACGCCCCCGGGCCGGTTGAATCCCACCCGTGTCTACATACTCTTGTTGCTTTGGCAGGCCGTGGTCTCCACTGTGGGCTCTGCCTGCATGTGCCTGCCAGAGGATCAAACTCTGAATTTTAGTGATGTCTGAGTACTATA
>X2101.26118.19292__R_001
AAGTCGTAACAAGGTTTCATTCGAACAGCGTCCTTCCGGGTAGCTTGTGGAAGCCTATGCAACCTTAACAGGGTCCGCGACTATAAATATAGGATGCAAGTCGCTGTGGCGGCAACATAATCGAATTGCGGGGATCTCCTAAAGCCTAGCAGTACCAACGCCCTCTAGAAATGCAGGGTGGGCCAGTGTTAATCACGCTGGAGGTCAGAATCTGCTAGGATGCGACAATGGATAATCCGCAGCGAA
>X1101.12056.22679__L_187
AAGTCGTAACAAGGTTTCCGTAGGTGAACCTGCGGAAGGATCATTGTCGAATCCCGAGAACGGACGACCGCGAACCGTATAACCAACCCTCGCGGACGGACGGGTCCGCCTGTCCGCCAGCAAAAAAAAAACACGGCGCGGACAGCGCCAAGGAAAACATAACGGCGAGCGCGAACGCGCTAAGGGGGCCGAGTACTCTCGGCGACCGAGGCGTCGCCGCGCGAGCCACCTACTTGAGCAGTCGC
>X1101.14339.11076__R_225
AAGTCGTAACAAGGTCTCCGTAGGTGAACCTGCGGAGGGATCATTACAGGGCTTCAAATCCCCTATAAACCATTGTAAACCTACCTATATTTCTTTGGCAGGCGGCCCCAGGGCGGGGCCAGTAGCCGTCTTCGGTGCCTGCCAGAGGACCTAAACTCGTTATTACCGTCGTCTGAGTTATTATACCAATAGTCAAAACCTTCAACAACGGATCTCTTGGTTCTGGCATCGATGAAGAACGTAGT
>X2102.10524.12640__R_160
AAGTCGTAACAAGGTTTCCGTAGGTGAACCTGCGGAAGGATCATTATTATATTTGGGTAGTGTTTACTGCTAGAATTCGTTTGTTTGTTTTGTTTGTTTGGTTGGTTTGGTTTTCCCCTTTAATTTGGTATAGCTCCTTATGTTTTCTAGTAGTAACACCATCCCAAATATAAAAGGAGCAAGATATCCTTTATATTTAAAACCCCACTCTTAAATATTTATTTGTATTTTAAATGATAAATTAAA
>X1101.10337.26450__R_240
AAGTCGTAACAAGGTTTCCGTAGGTGAACCTGCGGAAGGATCATTACCTTTCAATGCAGCAGAATTGGGATGGTTGAGTTTCTCGCCTCTCAATTCTGCCTGTATTCTACCCTTGTTTGTCAAATACTATTATTTCCTCGGCAGGCTTGCCTGCCGAGTGAAACCAATTATAACCTATTTAATTTTCAATCAGCGTCTGAAAAAATTAATAATTACAACTTTCAACAACGGATCTCTTGGTTCTG
>X1104.20760.24177__R_042
AAGTCGTAACAAGGTTTCCGTAGGTGAACCTGCGGAAGGATCATTAAAAAATTACACCCATGGCAGGGCCCCCTCTGCCCCCGTTCTCTTTGTCGTGTTGCAGCAGTAAGAAACGTGCTTTAAGTACGCTATAAGACTGTGTACGTCGTTGAGGATTGGGCCTGTGGGTAGTGAATCCAAACCTTACTGTGAACAAGCCTTGTTGCTTCCTCGGGGCAGCGCTCACTACGTCATCCCAAAGATGAC
>X1104.10770.17638__L_286
AAGTCGTAACAAGGTTTCCGTAGGTGAACCTGCGGAAGGATCATTAACCTTTCAAAACAGGGTGCGTCGCGGCCCCCGAGGTGCGGAAACAAGCCTCGAGCGGTTTGGGGTCCTCCCCTTCACGCGCGCACGACTGCCATCCTTACTTTACGAGCACCTTCTGTTCTCCCTCGGCGGGGCAACCTGCCGTTGGAACCGAATAAACTCTTTTTGCATCTAGCATTACCTGTTCCGAAACAAACAATCG
>X1102.17915.4862__R_250
AAGTCGTAACAAGGTTTCCGTAGGTGAACCTGCGGAAGGATCATTACAGGGTTTCAATGCCGCGCCCGGCCCCTCCGGGGTCGCAGCGCGGCATTAACCACGATCGTCCACCGTGTGCACTCATCGAACTATTGGCCTCTGGGAAAGGGGGGCCCGCGGGCCCCTCTCTCTCGGAGGTTTATATTTCACCCCTCACAACTTCCAGCCTTACCGTCTGTCTGATTTGAGTGGAAAAAAAAATAAATGAA
>X1101.12321.17055__L_183
AAGTCATAACAAGGTTTCTGTAGGTGAACCTGCAGAAGGATCATTAGTGAATACACCGGGGAACCCACTCTGTGGGCCCCAACCCTTCACCATATCCTCACACCTGTGCACCGCTGGTAGATGCCGCTGTACTTCGGTACGGTTTGCAGCTGCTGGCAACCTATACACACACACCTGAGTTCTATGAATGTTAATTTTACTTGCCTTCGGGCAGAACTAAAATACAACTTTTGACAACGGATCTC
>X1101.16147.7700__R_293
AAGTCGTAACAAGGTTTCCGTAGGTGAACCTGCGGAAGGATCATTACAGAAGAAATTGATAGGGTTGAGCTGACTCTTATGGAGTATGTGCTTGCACTATCACTTTTTCTATTCTCCCTTGTGAACCCTTTTGTAGACTTTTATGATATTGAACTTTTTAGTTCACTTGGGACTTGCATCTTATATAGGATGCTTGACTCTAACCTTATCATATCAGTCTATAATTTCTTATACATCTACTCTTCA
>X1101.11129.9229__R_208
AAGTCGTAACAAGGTTTCCGTAGCTCAAGTACGGGACAGCTTGACCGCAAGGTCGAGGTGATCCTTCCGCGTAACACTTGCCGAAGCCTTAGCAGCCTGAAAAGGTGCAGCCCCAACGACTATAATCACGAAGAGGGTTGCTTAAATGCTAGTCCGCGCACAGCGGGCGACACTATCAAATTGCGGGAACACCCTAAAGACCTCAACACCAAGCGATCGCGGGAAACCGCGGCGTGGCCGAGCTA
>X1101.10623.8648__R_103
AAGTCGTAACAAGGTTTCCGTAGGTGAACCTGCGGAAGGATCATTACAGGGTTTCAATGCCGCGCGCGGCCCCTCTGGGGTCGCGCCGCGGCATTAACCACGATCGTCCACCGTGTGCACTCATCGAACTATTGGCCTCTGGGAAAGGGGGACCCGCGGGCCCCTCTCTCTCTCGGAGGTTTATATTTCACCCCCTCACAACTTCCAGCCTTACCGTCTGTCTGATTTGAGTGGAAAAAAAAATA
>X1101.11137.11899__L_245
AAGTCGTAACAAGGTTTCCGTAGGTGAACCTGCGGAAGGATCATTAAAAGTGCCCCGGCCTGAGCCGGTGGACTACTCCTCTGGCCCTTGTCACTTGTGACTTGGGCAAATGAGTTAACCAATTGTGAAACTTCTACCTTTGCTTCGGCAGCACTCTCAGTAGTGAGCAATCTCTGCTGGAGGGGTAAGGCTGCCAGAGGCCCATATCATAACCAGTTGATGAAATGTCATGCTGTCTGATAACC
>X1103.10999.4982__R_077
AAGTCGTAACAAGGTTTCCGTAGGTGAACCTGCGGAAGGATCATTATCGAGTTTGCCGTTGGGGACTGTGCTGGCCTTCGGGCATGTGCACGTCCCCTTCATTTCCACACACCTCGTGCACCTCTAGGTGGCCCTCCCGACGGAGGCCGCCTGCTTTTTTTACATGCGCTTTTTCTGTGTAATAATGGGATGTCTTGTCTAAATAGTAACAACTTTCAACAACGGATCTCTTGGCTCTCGCATCGAT
>X1101.5320.15270__R_234
AAGTCGTAACAAGGTTTCCGTAGGTGAACCTGCGGAAGGATCATTACTGGAATATTCAAGGTTTTGAAGCTGGCCTCTTAGGGGGCATGTGCTCGCCTTGTTTCAATCCACTTACACCTGTGCACACTTTGTAGTTCTGGGAATGGGTTTTCTTGACCTTGATCCAGATCTACGTCCTTTACACACACACTTTGTATGTTAAGAATGTACTATATGCGTCATAACGCAACAATAACAACTTTCAAC
>X1101.24950.21260__R_021
AAGTCGTAACAAGGTTTCCGTAGGTGAACCTGCGGAAGGATCATTACTAGAGCAAAGGATAGGCAGCCTACCCTACTTCGGTAGGGTTTAGAGCCGTCGAACCTCTCGGAGAAGTTCGGTCCTGAACTCCACCCTTGAATACATTACCTTTGTTGCTTTGGCGGGCCGCCTCGTGCCAGCGGCTTCGGCTGTTGAGCGCCCGCCAGAGGACCACAACTCTTGTTTTTAGTGATGTCTGAGTACTA
>X1102.23571.12652__R_141
AAGTCGTAACAAGGTCTCCGTTGGTGAACCAGCGGAGGGATCATTACAGGGTCTAACCCCCCTTAAACCCACTGTTTATCTATCGAAAAATAGTCTGCTTCGGCGGGCGATCTCAGGGCGAGATCGCTGTCGCGTCCTCCGGGGCGCGGCGCCCGCCGGAGGAGACGACCCCCAAAACTCTTGTCGTTTCAGTATCTTTCTGAGCCTAAAGACAAATAATCAAAACTTTCAACAACGGATCTCTTG
>X2104.18892.12761__R_039
AAGTCGTAACAAGGTTTCCGTAGGTGAACCTGCGGAAGGATCATTATTGAATTTAAACAAAGGGTATTTAGGTTGTAGCTGGCTCCATTAGTTTGGAGCATGTGCACACCTTTTGCTCTTTTTTTAATCCACACACACCTGTGAACCTGTGAGGCAGAGACATGGATGGGAGAACTTTTATTTACTTTAAAATGAATGATTGGGACCCCTACCCCCCCTCTGTCTACTCAACTCTAATATAAACCC
>X1101.10084.9486__R_128
AAGTCGTAACAAGGTTTCCGTAGGTGAACCTGCGGAAGGATCATTACTAGAGCAAAGGATAGACAGCACCCGCGGAGCTTGCTCCCGGGGCTACCCTACTCCAGTAGGGTTTAGAGTCGTCGGGCCTCTCGGAGAAGCTCGGTCCTAAACTCCACCCTTGAATAAACTACCTTTGTTGCTTTGGCGGGCCGCCTCGTGCCAGCGGCTTCGGCTGTTGAGTGCCCGCCAGAGGACCCACAACTCTT
>X1101.11763.2467__L_250
AAGTCGTAACAAGGTTTCCGTAGGTGAACCTGCGGAAGGATCATTACAGAGTACCGGTGCCCTCTGGGCGCCTACTCCAACCCTTTGTATACCTTACCAGTTGCTTTGGCGGGCCGTCGCCCCACGGCACCCCCGGCCCACGCTGGGGAGCGCCCGCCAGAGGAAACTCAAACACTGCTCACTGTGACATCTGAGTAAAAAACAAATGAATCAAAACTTTCAACAACGGATCTCTTGGTTCTGGC
>X1101.10490.17699__R_102
AAGTCGTAACAAGGTTTCCGTAGGTGAACCTGCGGAAGGATCATTAATGAAACTTCAAAGTCGACTTGTTCCCATCTGTTGCTGGTGGAGACACATGTGCACGATGGGACAAGTTGCAAATCCACACCCCTTGTGCATCCTATGACTCTGAGTTGCCGTTTGCATGGCCTTTTTCCAAGGCCTGGTGACTCGAGTACTTTTACACACTCATGAATGTAATGGAATGTTCATTGTGCATAATGTAC
>X1101.10214.15138__R_166
AAGTCGTAACAAGGTTTCCGTAGGTGAACCTGCGGAAGGATCATTGTCGAAGCCTGCACAGCAGAACGACCCGTGGACACGTAATCACAGCCGGCGTCGAGGGGGTCGGGCGTGAGCCCGGTGCCCGCGATGCCTCGTCGACGTGCGTCTACGATGCCCCGTTTCGAGGCGTCGTGGATGTTGCGTCGGCACCTAAACAAACCCCGGCACGGCATGTGCCAAGGAAAAGAAAACATAGGAAGGGC
>X1101.11290.5885__R_160
AAGTCGTAACAAGGTTTCCGTAGGTGAACCTGCGGAAGGATCATTATTATTTGGGTAGGGTTTACTGCTAGAATTCGTTGTGTTTTTTGTTCGTTCTGTTCGTCTCGCCTTTAATTAGGCTCTCTCTCCTTTCCGTCTTTTAGTAGTAAACCTCCCCCAAATATGAAAGGAGCAAAGATGCCTTCATATTTAAAACCCACTCTTAAATATTTATATATTTTTTTGAATGATAAAATTAAAGATCA
>X2101.3923.22453__L_247
AAGTCGTAACAAGGTCTCCGTAGGTGAACCTGCGGAGGGATCATTACCGAGTAACTCGGAGGAATCCGAGGGGTCCCGCCGGCCGCCTCGCGCGGCCCGCGGGGTGCCTGTTCTCACAACCCTTTGTCTAACGTACCCGTTGCCTCGGGGGCTTCACCGCCCCCGACGGACACACTTCAAACACTGCATCCTTGCGTCAGAGTATTGAAACAAATCAATCAAAACTTTCAACAACGGATCTCTTGG
>X1101.10457.13427__L_216
AAGTCGTAACAAGGTTTCCGTAGGTGAACCTGCGGAAGGATCATTAGTGAAAATATAGGATTGTGCTTCATTGCAAATCCGATCTATTACACTTTCTAACACTGTGCACTCTAATATAAAAATTCTATTTCTTTTCCATCGGCAAAGAAATACGGTTTAATGTTGTTTTTTGAATCGAGCGCAAGCGAAGGTTCGAAATGATGACCTCTTTTTCCACTTTTCTATTCCATTGGGAAGAAATAGCT
>X2104.11231.15947__L_247
AAGTCGTAACAAGGTTTCCGTAGGTGAACCTGCGGAAGGATCATTATTGAATAAATTTGGATTAGGTTGTTGCTGGTCCTGCGGGGCACTGTGCACGCCTCTTCCTATATTTACACCCACCTGTGCACTTTGTGTAGATCTGAATAACTTTCGAGATTAACTCGGTCTGGGAAATTGCTGTGTATTAAATGTGCGGCTTTTCTTCGCTTTCGGATCTATGTTTTCACTATACTCCATACAAAGTAT
>X1101.10420.5163__L_287
AAGTCGTAACAAGGTTTCCGTAGGTGAACCTGCGGAAGGATCATTGTCGTGACCCTTAAACAAAACAGACCGTGAACATGTTTCTCGTGCCGCCGGGCTTCGGTCCGGTTTAGGCCCCCGAGCTCCTTCTCGGGGCGGAGGGGCCGCAACAGAACCCACGGCGCCATAGGCGTCAAGGAACACTCATATTGCCTTGCACGGTGGAGCAGTTGGCCTGCCTTCTGCTCCCCGCGCAGCGATGCTAA
>X1101.22876.13577__L_152
AAGTCGTAACAAGGTTTTCCTTCCAGCGAGCCCTGCTGAAACCTTGGAAAAGTCCCCTAAAGGGAATTTAGTCAACTAAATGTTGGCGACACCAGCATTCTGCCGGGAACACCAATCCTTCTGGAGCGGCAACCCGCAGCCAAGCGCGAGCTTGGTTCACAGACTAAATGCCGGTGGGTTCAATAAATAATTTGAATTTTTGATATAGTCGGTCCCCGGGAGATGTCCCGGATGCTTTTTGGGAGT
>X2103.10743.26140__R_244
AAGTCGTAACAAGGTCTCCGTTGGTGAACCAGCGGAGGGATCATTACAGAGTCACCCGACTCCCAAACCACTGTGAACATACCGCTACGATATGCTCCGGCGGGTCGCCCCAGGGGGGGTCCCGGCCGCAAGGCACCCGCCGGAGCCAGCACAACAGTCTCTTGCAGCAGTCTTCTGAGTTTATTTTATAAAGTGTCACAACTTTCAACAATGGATCTCTTGGCTCCGGCATCGATGAAGAACGCA
>X1101.23454.13141__R_260
AAGTCGTAACAAGGTTTCCGTAGGTGAACCTGCGGAAGGATCATTAACGAATCATCGGGGGGTTGTGCTGGCGTCTCGACGCAAAGTGCACGCCCTCCATCATTCATTCCATTCTCACACCCCCGTGCACCGTGAAGAGATTGAAGAGGATCCCTCCCGTTCCAGGTGCCCCGTTTTTGTTTTTAAAATCGGTGGCTTAAGAGCGAGGTCCTTTGAGATCTGAATACGTACTCCATGTAAAGTCTT
>X1104.13626.17627__L_224
AAGTCGTAACAAGGTTTCCGTAGGTGAACCTGCGGAAGGATCATTACAGCGTTCCTGCCCCCATGGGTAGAAACCTCACCCTGTGTTAAAACCTATCTATGTTTCCCTGGCGGGCCGCCTCAGGGCGCCGGCCCCGGCCGTCTCGCGCCCGTCGGGGACACCATAACCCTGTTTGCAAGTCTGTCTGAGTACTATATAATAGTTAAAACTTTCAACAACGGATCTCTTGGCTCTGGCATCGATGAA
>X2103.27348.8910__L_188
AAGTCGTAACAAGGTTTCCGTAGGTGAACCTGCGGAAGGATCATTGTCGAATCCTGCAGACGACCGCGAACACGTTAAGCAAAAACGCGGGTCGCCGGTCGGACCCCAGCGTCCGGCCGGCTCCCGCACCAAACCTAACTCTCGGCGCGGAAAGCGCCAAGGACTACTCAAACGGATCGCCCCCTTCTCCGCCTCGGCTTCCTTGGTGGAGGAAGGCATCTGAAACGTAACCAATACGACTGTCGG
>X1101.11085.14414__L_190
AAGTCGTAACAAGGTTTCCGTAGGTGAACCTGCGGAAGGATCATTACCTTTCAATGCAGCAGAATTGGGATGGTTGAGTATCTCGCCTCTCCGTTCTGCCTGTATTCTACCCTTGTTTGTCATATACTATTATTTCCTCGGCAGGCAAGCCTGCCGAGTGAAACCATTTATAACCTTTTTAATTTTCAATCAGCGTCTGAAAAAATTAATAATTACAACTTTCAACAACGGATCTCTTGGTTCTG
>X2104.13419.23891__L_175
AAGTCGTAACAAGGTTTCCGTAGGTGAACCTGCGGAAGGATCATTGCCGTTGCCTTTCCGGAAACACGACCGTCGAACACGTGACAGAATGCCGCCGCGGAGGCGCTCGCCGCCTCCTCGGCCCCGCCGGCCTCCTCCCTCTCGCCCTCCGGGGCGCGCCGGTTGCTGGCCGGAACACGGCGCGGGATGACGCCAAGGAACACGGTAAAGCCGAGGCACCGACGAGCCGCTCAAGGTCTCCGTCGG
>X1103.21885.20122__R_029
AAGTCGTAACAAGGTCTCCGTTGGTGAACCAGCGGAGGGATCATTACAGAGTTGAAAAACTCCAACCCCTGTGAACCTTACCTCTTTGTTGCTTCGGCGTGCCCTCTGGACGCCGCAGGTCCGCCCCTCACCGGGTGGCCGCGGCGCCCGGCGGTCGGCACGCCGGAGGTTCCAAACTCTGAATTTATAGTGTATCTCTGAGATTAAAAACAAATAATCAAAACTTTCAACAACGGATCTCTTGGT
>X1103.16396.13446__R_213
AAGTCGTAACAAGGTTTCCGTAGGTGAACCTGCGGAAGGATCATTAACTGAAAATTTGGGGAGGAGGCTTTGCTGCTGGCCCTTTTTAGGGGGCATCTGTGCACACTCCTTCCTTAATTCCTCTTATACACCTGTGCAAACCTCCTGTGGGCTTGGGGAAACCTGAGCCTGCATCTTTGTTCCACACACACAATTGTACATATTTGCCAGTGAATGCTTGTTGGCTCTTTGAGCCATAAAAATAAT
>X1101.10172.11897__R_037
AAGTCGTAACAAGGTTTTCCTTCCAGTTAAAGCTATTGAAGCCTGACGTGGGCGACTATAAAAATAACCATGGAGTTCAGTCTTCGGGCTGAACAACACCGCTGAAATGCTGTGATCAACTATTGTTGTACCAGCAGCCCCTCTTATGGGGCCCACAGATCAAGCTGCGGTGATCCTACCTAGAGTATTTAGGTAGGACTATAATATGACCGGTCTCACCTGAGATGGTTGAGAGAATACGTTCC
>X2103.22010.19750__L_285
AAGTCGTAACAAGGTTTCCGTAGGTGAACCTGCGGAAGGATCATTAAACGTAACAATAAAGCCTATGATGCCGGCTCTGCCCTATGGTCGGGTAGATGTCTGGAGGTTCACGCTTTAGCGGGTGTGTTAGCGGCCACGGAGGTGGGCGTCGTCGGGGCCGGATGGCGATGCACAGGGATTGGCGTGCTGACCCTACCGGCAAAGGCTTCGTTCGCAGTACCCGGAAGGGCTACACTCTGGAAGGTA
>X1101.11059.28211__L_288
AAGTCGTAACAAGGTTTCCGTAGGTGAACCTGCGGAAGGATCATTATTGAATTCAAATCATCTGTGGCTTCGGTCCGGATGTGCCAACAGGTAACACTGTTGGTAATTCTATCCATAACACCTGTGAACTGTTGGATGCTTGCATCCACTTTTATACTAAACATTATTGTAACAAATGTAGTCTTATTATAACTAATAAAACTTTTAACAACGGATCTCTTGGCTCTCGCATCGATGAAGAACGC
>X1101.13127.10137__L_276
AAGTCGTAACAAGGTTTCCGTAGGTGAACCTGCGGAAGGATCATTACCGAGTGAAGCGTGTCTCTCAGCAGCGCGCGATCTCCCAACCCTGTGTTTATTTGACTTCTTGTTGCTTTGGTGGGCTTGTCCTCTCCGGGGGAACAGTTTGCCCTTCTCCCCTCTCGGGGGGCGTGGGAACCACCAATGGCCCAAATCAAATTCTTGTCCCGAAACGTGTCGTCTAAAACATTTTTTTGAGCAATCAA
>X1104.10225.5022__R_204
AAGTCGTAACAAGGTCTCCGTAGGTGAACCTGCGGAGGGATCATTACACAATATGCAAGCGGGCTGGGATCCCCGGGAGGGCGTCTATTCTGCCGTTTCCGCCGCATCTGCGGTGCTGAAGCGACAGGGCGGGCGTCTTTTCGGCCAGCCTGACTCCATATTCACCCATGTCTTTTGCGTACTACTTGTTTCCTTGGTGGGTTCGCCCACCAACAGGACCATTCAAACCTTTTTGTAATTGCAATC
>X1101.12209.17591__R_020
AAGTCGTAACAAGGTCTCCGTTGGTGAACCAGCGGAGGGATCATTACAGAGTCTCAAAACTCACCAACCCTTTGTAAATATACCTAAAACCAGTCCCTCCGGCAGGGAGCCCCAGGGCGGGGCTCAGCGTCGAGCAACCTGCCGAAGGTGGCGCAACTTTTGCTCTATACCGTATCATCTGAGTCTAAAACAAAATATCAAAATTTTCAATTGTGGATCTCTTGGTTCTGGCATCGATGAAGAAC
>X1102.23828.22491__L_238
AAGTCGTAACAAGGTTTCCGTAGGTGAACCTGCGGAAGGATCATTACCGAGTTTTAGGGTCTGCCTTCGGGTGGCCCGAATCTCCCAACCCTGTGTTTATTGACCGACGTTGCTTCGGCGGACCGGAAGCCCCTTCTTCTCGGAGGGGGGTGACCGCCGGCGGGTCCTCGCACCCGTTGGAGAGTTGTCCGCCGATGGCCAACATCCAAACTCTTGTACCGAAACGTGTCGTCTGAATATTAGTGA
>X1101.15962.23842__L_058
AAGTCGTAACAAGGTTTCCGTAGGTGAACCTGCGGAAGGATCATTGTCGAACCTGCGCAGCAGAACGACCCGAGAACCGGTTTCAACGTCGGGGGCCGGCGGGCCTTCGGGCTCGGCGTTCCCTTATCCCGGGAGCCCGCTCCCGGGCGTACCAAACGAAAACCGGCGCGTGCTGCGCCAAGGAACCTCAACGAAAGAGCGCGCTCCCGCCGCCCCGGAAACGGTGCGCGCGCGGGTGCGTCGTC
>X1101.14081.8298__R_037
AAGTCGTAACAAGGTTTCCGTAGGTGAACCTGCGGAAGGATCATTACTGAAGCAGTTAGAGTTGTAGCTGGCTCTGTCAAAGGAGTACTGTGCTCGCTCTATTCTTCTACTTTTCCCCCTGTGCACCTTTTGTAGGCTATGATACCTATCGTGTGTGAGCTCTGTCTCATTACCGGTTTCAAGGGACTGCTTTCTGGCTGCCTTTGCCCTTCATATGCCTATGTCCTTTATACACTCTTTTACAAGT
>X1104.15723.14966__L_120
AAGTCGTAACAAGGTTTCCGTAGGTGAACCTGCGGAAGGATCATTGTCGAATCCTGCGAAGCATACGACCCGAGAACATGTTTAACAAACGGGTGTCTGGAAAGAGGGAAACCACCGACCGGCGCCCCGTGCACGGCGTCGACCAGCCGGTCGTGCGTCCTGCACACAAACAACCCCGGGCGCAGAAAAGCGCCAAGGAAAACAAGAAAGGGATGGCTTGCCTCTTGACGCGCCGTACGCGGAGTG
>X1101.10260.15085__R_089
AAGTCGTAACAAGGTTTCCGTAGGTGAACCTGCGGAAGGATCATTACAGAGCAAAATTAGAGCTGGGTTGATGCTGGCTTTGCAAAAAGCAATGTGCACGCCTTGCCTCAATTTTCAACCACTTGTGCATCTTGCATAAATCTTGATTTTAACATCATCAGAGAATTGTTTTACAAAAGAGGGCTCTGGATTCAGGCAGGAATAATAATGTCGTGCATCCGTGTTCGATTCAACCTCAGAAGCGC
>X1101.10259.6380__R_106
AAGTCGTAACAAGGTTTCCGTAGGTGAACCTGCGGAAGGATCATTACTGAGTTAGGGTCTTCCAGGCCCGACCTCCAACCCTTTGCCTACCTTACCTCTTGTTGCTTCGGCCGGCCCGTCCCCCCTAGAAATAGGGGTCGACCGCCGGAGGGCTCACACCCTCTGGCCCGCGCCCGCCGATGGCCCTCAACCAAAACTCTTGTTCAATCGTGAATTGTCTGAGTATACAAAACAAAATAAACCAA
>X1101.10256.27022__R_015
AAGTCGTAACAAGGTTTCCGTAGGTGAACCTGCGGAAGGATCATTACAAATGCCAATGGCCGAACTTGTGAGGCCTGCGGACTACACCACTGATTATATCTGTCTCAGCCCTTAGGGGCAGGCGCGGATGTGATTATTGTGTCCACCCTCTGTGAAACCCAGAAATTTGCTTCGGTAGCACCTTCTCAGAGAGATCCGGTTAGGGTAAGGCTGCCAGAAGCCCCTTTAAAACTAGTTGATGAAAT
>X2101.24449.15601__R_042
AAGTCGTAACAAGGTTTTGCTAAGCAACAGTCCTTCTGTAGCAGAGCTTAACGGAGACCTTGCACCCGAGAGGGGGGAGGCGACTATAAAAGAACTCCCAGCGCAAGTCAGCTTGGCTGGCAACACAATCGAATTGCGGGGACGCTTTAAAGCCTACCGGTACCAACTGCTCCTCTGGGGCAGGGCCAGCTACGCTGGAGGTCACAACCCGGTGAGATATTACAATAAGCAATCCGCAGCGGCTCA
>X1103.5375.16260__R_142
AAGTCGTAACAAGGTTTCCGTAGGTGAACCTGCGGAAGGATCATTACAGAGCTTCGAAGCCTGGAGGGTTTACTCTTCAGGCGAGAACTCCACCCTTTGTTTACATTACCTTTGTTGCTTTAGCAGGCCCGCTCTCGGGCCGCCGGCAATAGCTGGTCAGTGCCTGCTAGAGGACCTAAAACTCATGTTAATAAAGTTGTCTGAGTACTATATAATAGTTAAAACTTTCAACAACGGATCTCTTGG
>X1103.14504.13038__R_254
AAGTCGTAACAAGGTTTCCGTAGGTGAACCTGCGGAAGGATCATTAATTACGAAAGCTATAGCCCCTCCGGGGGTTATTGCACCCACCCTTTGTCTACTTGTACCTCTTGTTGTTTCCTCGGCAGGCTTGCCTGCCGCCAGGAACCCCTTAAACTCTTGCATCTACAGTATTTAAATCTGATAACTATTTAAATTATCACAACTTTTAACAATGGATCTCTTGGTTCTGGCATCGATGAAGAACGT
>X1104.12131.18850__R_113
AAGTCGTAACAAGGTTTCCGTAGGTGAACCTGCGGAAGGATCATTACTGAGTTAGGGTCCTTAGTGGCCCAACCTCCAACCCCTTGCGTACCGTTCAGAAGCGAAGAGCTTTCTGTTCTTGCGAGTGTTGCTTCGGCAGGCCAAGCTGCCTGCCGGAGCCCAACCAAAAAACCTACTTTGAACTGTGCTGTCTGAGTCTAAATGTATAAAAATTGTTAAAACTTTCAACAACGGATCTCTTGGTTC
>X1101.16102.19802__R_290
AAGTCGTAACAAGGTTTCCGTAGGTGAACCTGCGGAAGGATCATTAACGAGTTAGGGTCTCTCCAGGCCCGACCTCCCAACCCTTTGTTTACCGAACCTCTGTTGCTTCGGCGGACCCGTCTCACGACCGCCGGGGGACCGCCGACAGGCGTCCTCTGGCCAGCGTCCGTCGATAGCCAAACATTTAAACCCTGAATAAATCGTGTCTTGTGCCTAATTCTATGATTAAATCAAAAACAAAACTT
>X1101.13246.9584__R_045
AAGTCGTAACAAGGTTTCCGTAGGTGAACCTGCGGAAGGATCATTAATGAAACTTCAGTCGGCTTGTTATCTGTGCTGGTGGAGACACATGTGCACGTTAATAGGTCGCATATCCACACACCTGTGCATCCCATGACTCCAAGTTGCTCTTTGTGTGCCTTATTGGCCAGCTACTTGAGAGTACTTTTACACACTCTTGAATGTAATGGAATGTCTGTTGTGCATCATGTACAATCAAAACAACT
>X1101.10378.23325__R_140
AAGTCGTAACAAGGTTTCCGTAGGTGAACCTGCGGAAGGATCATTAACGAATCGTATGGACTCTGCTGTCGCTGGCTCTCTCTGGGAGCATGTGCACGCAAAGTTTCAAACCTTTCATTCTTTAACCTCCTGTGCACTTTTGTGGATCGCGGATTGGATATCTTCAAAGTAACATTTGGTCTTGGAAATTGCGCATATATCTGTGCTCTTTCCTACTTCTGTCCGCGGTTCATGTCTTTTTTTAT
>X1101.11024.3577__R_094
AAGTCGTAACAAGGTCTCCGTAGGTGAACCTGCGGAGGGATCATTACAGAGTTCGTGCCCTCGCGGGTAGATCTCCCACCCTGTGTTATTATTACCATGTTGCTTTGGCGGGCCGTCAGGCTCACGTCTGGCCACCGGCTCCGGCTGGTGAGCGCCCGCCAGAGGCCCTAAAAACCCTCTGATCAGTGTTGTCCGAGTACTATACAATAGTGAAAACTTTCAACAACGGATCTCTTGGTTCTGGC
>X1101.10682.7834__L_281
AAGTCGTAACAAGGTTTTCGTAGGTGAACCTGCGGAAGGATCATTAGTGAAACATAAGAGTGCTCTTCATTGAGGCTCGTTTAACTATCCATTACACTTGTGCATTTTGAATCCAAACTTTCAACCCGAAAGGGCTTGACTGTTTAACATTTACACCCCTATGAATTTATTTGATTGATGATGATGTATAAACCATGAAATGAAAGAAACAACTTTCGGCAACGGATTTCTTGGCTCTCGCATCG
>X1101.11365.28235__R_026
AAGTCGTAACAAGGTTTCCGTAGGTGAACCTGCGGAAGGATCATTATCGAATAAACTGACAACGGTTGAGCTGGCACGCAGGTGCTCGCCGTCTGTCTATTTATCTTCTCCTCCTGTGCACCCCTTTGTAGAGAGCTCGTAGGTGTCAAAACCAAAAGGCTTTCTATGTACACTTCATTCACTCAAGTATGTATCAGAATGTAATCAATGGGCCTTGTGCCTATAAAAAGTTATACAACTTTCAG
>X1101.11679.19737__R_245
AAGTCGTAACAAGGTTTCCGTAGGTGAACCTGCGGAAGGATCATTACAGAGTTCATGCCCTTACGGGTAGATCTCCCACCCTTTGAGTACTATACTTTTGTTGCTTTGGCAGGCCGCTTCGGCTACCGGCTTCGGCTGGTGAGTGCCTGCCAGAGGACCCCAAATTCTGAATTATAGTGTCGTCTGAGAACTATATAATAGTTAAAACTTTCAACAACGGATCTCTTGGTTCTGGCATCGATGAA
>X2103.27343.17329__R_253
AAGTCGTAACAAGGTTTCCGTAGGTGAACCTGCGGAAGGATCATTACAGAGAAATTGCCCTTTGGGGTAGATCTCCCACCCTATGTTTACATTACCTTTGTTGCTTTGGCAGGCCTGTCATTTGACTACCGGCTTAGGCTGTTCCGTGCCTGCCAGAGGACCCTAAACTCTGATTTTTGTGTGGTCTGAGTCGTATATAAAAATAAGTTAAAACTTTCAACAACGGATCTCTTGGTTCTGGCATCGAT
>X2103.25334.20635__R_160
AAGTCGTAACAAGGTTTCCGTAGGTGAACCTGCGGAAGGATCATTATTATTTGGGTCGGGTTTACTACTTATAACTGTTGCTTTTGTGTCTCAAATGTAAAGTAGTAAACTTTTACCAAATAATCCTATTTTCCTATATAGGAGCAAGATTAATTATTTAAAACCCACTCTTAAAATATTATGTATTTTGAATGATAAAATAAAGATCACTTTCAACAACGGATCTCTTGGCTCTCGCATCGATGA
>X2104.15558.24796__L_240
AAGTCGTAACAAGGTTTCCGTAGGTGAACCTGCGGAAGGATCATTGTCAAATCCTCGTACCGAATGACCTGCGAACACGTTCCGAAAATCACAAGCGCTGTTGCGCCCTTGCTCGGTGTGGGTCGGTGACTTGTTGCCGGACGCGTCGAGCATCGAAAACAAAATCCGGCGCGGGAAGCGCCAAGGACTAGCGAAATAGAGGACGGCCTTCCCGCGGCATCCTGGCCGCGGGGATTAAAAAGGGTC
>X1101.11426.24209__R_133
AAGTCGTAACAAGGTTTCCGTAGGTGAACCTGCGGAAGGATCATTATTGAATTCATCTACTGGGTTGCTGCTGGTTCCTCTATGGTTCATGTGCACGCCTGGTTCTTGATCTCTTTCCACCTGTGCACTTTTGTAGGCCGGTTCTGCGCCTTGGTTGATTGTCTATTGCTCAAGGCCTTGCTTTTGCACTTGTGTGTGGGAGTGAGGCTTTTGGATGGGAGGACTGGGCTATTGAGTTAGCTCTTC
>X2104.4307.15193__L_199
AAGTCGTAACAAGGTTTCCGTAGGTGAACCTGCGGAAGGATCATTAATCCAGGCGCGAACCCTCTCGGGGGCGAGCGCCGCCTTCATACCCACCCTTTGCCTATGTGTACCCCTATCGCTTCCTCGGCAGGCTCGCCTGCCGCTAGGAACCAACCAAACCCTTTGCATTATACATGAAAACTTCTGATACCAATTTAAATTATTACAACTTTTAACAATGGATCTCTTGGTTCTGGCATCGATGAAGA
>X1101.13608.10773__L_201
AAGTCGTAACAAGGTTTCCGTAGGTGAACCTGCGGAAGGATCATTACCAATGATTGAGTTGGGGGTGGGCTTCGGCCCACGTCCCTTCTCCCTTCAACCCCTTGTCTACATTACCTCTGTTGCCTCGGCGGGTCGTGGTGGTTCATTCGACCCCGCCGGTGGTGAGCTTCGCGGCTCGCTGCCTGCGTGTACCTGCCGATGGTACCTTTAAACTCATTGTTAAACAAGTTTTCTGAAATTATAAT
>X2101.10630.21425__L_238
AAGTCGTAACAAGGTATCTGTAGGTGAACCTGCAGATGGATCATTTCGATGAAAACCTTTTTTCTGAGGTGTGGCTCGCACCTGTCTAACTAAACTTGAGCTACCTTTTTAACACGGTTGCATCGGTTGGGCCTGTCAAACAGTGCAATTACGCGCTGGGAGACGGTCTCGACACTTTTAACCAAACACTTTTGATGATCTAGGATTTGAATGAAGTTCATTTTTACGATGGAACCGACTGGTAAT
>X1101.10206.12099__R_177
AAGTCGTAACAAGGTTTCCGTAGGTGAACCTGCGGAAGGATCATTAAAGAAATAAACTTGATGGGTTGTAGCTGGCTCTAACTTGAGTATGTGCACGCCTGTCATTTTTATCTTTCCACCATGTGCACTTTGCGTAGGGTCTGAAAATCAAGTGAATTCTTGATGTCTTGGGAACTGCTGTGCTTCACAGCCGGCTTTTCCTGTCTTCAGGCTCTATGATTTTTATATATACACCATGTATGTTA
>X1101.4657.23852__R_209
AAGTCGTAACAAGGTTTCCGTAGGTGAACCTGCGGAAGGATCATTATTGAGTTCATGCCCTAACGGGTAGATCTCCCACCCTTGAATATATAAACCTCTGTTGCTTTGGCGGGCCGCTTCGGCTACCGGCTTCGGCTGGTGAGTGCCCGCCAGAGAACCCAAAACTCTGAATTATACAGTGTCGTCTGAGTACTATAAAATAGTTAAAACTTTCAACAACGGATCTCTTGGTTCTGGCATCGATG
>X1101.10716.20001__L_179
AAGTCGTAACAAGGTCTCCGTTGGTGAACCAGCGGAGGGATCATTACCGAGTTTACAAACTCCCAAACCCTTTGTGAACCTTACCTATCGTTGCTTCGGCGGGATCGCCCCGGCGCCTTCGGGCCCGGAACCAGGCGCCCGCCGGAGGCCCCAAACTCTTATGTCTTTAGTGGTTTTCTCCTCTGAGTGACACATAAACAAATAAATAAAAACTTTCAACAACGGATCTCTTGGTTCTGGCATCG
>X1104.15738.3071__R_230
AAGTCGTAACAAGGTTTCCGTAGGTGAACCTGCGGAAGGATCATTACAGAGTTCATGCCCTCACGGGTAGACCTCCCACCCTTGAATACTATACCTTTGTTGCTTTGGCGGGCCGCTTTGGCTACTGGCTCCGGCTAGTGAGTGCCCGCCAAAGGACCCCAAAACTCTGAATATTAGTGTCGTCTGAGTACTATGTAATAGTTAAAACTTTCAACAACGGATCTCTTGGTTCTGGCATCGATGAAG
>X1101.14720.20729__L_102
AAGTCGTAACAAGGTCTCCGTAGGTGAACCTGCGGAGGGATCATTACTGAGTGAGGGACCTCGCGTCCCGACCTCCAACCCTTTGTGAACACAACTTGTTGCTTCGGGGGCGACCCTGCCGCTCGCGCGGCGCGGCGCCCCCGGAGGCCATCAAAACACTGCATCATTGCGTCGGAGTTTAAGTAAATTTAAACAAAACTTTCAACAACGGATCTCTTGGTTCTGGCATCGATGAAGAACGCAGTG
>X1103.16339.17802__L_297
AAGTCGTAACAAGGTCTCCGTTGGTGAACCAGCGGAGGGATCATTATAGAGTTTTCTAAACTCCCAACCCATGTGAACTTACCTTTTGTTGCCTCGGCAGAAGTTACCCGGTACCTGGAGACAGGTTACCCTGTAGCTGCTGCCGGTGGACCACTAAACTCTTGTTATTTTATGTAATCTGAGCGTCTTATTTTAATAAGTCAAAACTTTCAACAACGGATCTCTTGGTTCTGGCATCGATGAAGA
>X1101.12269.8794__R_018
AAGTCGTAACAAGGTTTCCGTAGGTGAACCTGCGGAAGGATCATTAACGAAAGAAAAGGAGCGCTCTCTTTAGAGGCTTCGCCCCATCTTTCTTCACACCTGTGCATCTTTCGGGGCGTCGGGCATCTCCATGTGCCCTTCGTCTCTGATCACTTTTTAGCACCGAAAGTACCGAGGATGTAGTTGATACAATCGAAAAGTAACAAAACTTTCAACAACGGATCTCTTGGCTCTCGCATCGATGA
>X1101.17097.14584__R_213
AAGTCGTAACAAGGTTTCCGTAGGTGAACCTGCGGAAGGATCATTAAAAGCAAAACAGAAGTTAGAGCGGGCTGGAGGCGCTGGCGAGCCGGGGGAGCTTTTCGGAGCGACCCAGGCCGTCCGCGCGGTCCCCTGCCCTCATCCTTGAGCGGAGCTCCCGCTCGGTGGAGGGGTCCGCCAACTTTTAACCCTTGAAATCCGACCTCACGTTGCCTCGGCGGGCGAGCCCGCCGGAGGACGCAACC
>X1104.18856.20842__L_132
AAGTCGTAACAAGGTTTCCGTAGGTGAACCTGCGGAAGGATCATTGTCGATACCTGCCTAGCAGAGCGACCCGAGAACTCGTTTCGAGACCGAAAGGCCGTCCCGGAGAGGGCTCGGCGGCCCGGCCTCGGCCGGCGCCCGACGTCCCTCGACGTGGCGAGCCGACAACAACCCCCGGCGCGAGCCGCGCCAAGGAAACCGCAAAAGAGGGTGGGGCTCCCGGGCCTCCGGGGACGGAGCGCGCCT
>X1101.18828.9762__L_037
AAGTCGTAACAAGGTTTCCGTAGGTGAACCTGCGGAAGGATCATTAATGAAGTCTGGGTGTCAAAACCCTCTCTCTTCTACACACTTGTGAACTTACACTGTTGCTTTGGTAGGTTTCCGGACGGGTTTCAAATCCCGACGGTCAGGTCGAAAGACGCCTGCCAAAGACATTTATCCACCCTTTTTTATCGTCTGATTTTTGTTTTAAACAAATATAAAAAAACTTTCAACAATGGATCTCTTGGC
>X1102.4372.17725__L_282
AAGTCGTAACAAGGTCTCCGTTGGTGAACCAGCGGAGGGATCATTACTGAGTTACCGCTCTATAACCCTTTGTGAACATACCTAACTGTTGCTTCGGCGGGCAGGGGGTCCCCTCGGGGACGCCCTCCCGGCCACGCCCTTCACGGGGCGAGGCGCCCGCCGGAGGATACCAAACTCTATTTTAACGACGTTTCTTCTGAGTGGCACAAGCAAATAATTAAAACTTTTAACAACGGATCTCTTGGT
>X2102.17318.27046__R_106
AAGTCGTAACAAGGTTTCCGTAGGTGAACCTGCGGAAGGATCATTACAGAGTTCATGCCCTCACGGGTAGATCTCCCACCCTTGAATATTTTATACCTTTGTTGCTTTGGCGGGCCGCTTCGGCTACCGGCTTTGGCTGGTGAGTGCCCGCCAGAGGACCCCAAATTCTGAATTATAGTGTCGTCTGAGTACTATAAAATAGTTAAAACTTTCAACAACGGATCTCTTGGTTCTGGCATCGATGAA
>X1101.18180.18458__R_055
AAGTCGTAACAAGGTCTCCGTTGGTGAACCAGCGGAGGGATCATTAGCGAGTTTTAAACTCCCAACCCTCGTGGACACACCCATTGTTGCTTCGGCGGCGCGCCGGCATTCGCTGGCGCCGCCTCCCCACTCGCGGGGTTGGCACCCGCCGAAGGCACGCAACCAAAACCTGGCTTCAGCGTCGAATTCTGAGTGGACTATGAAATAAGTCAAAACTTTCAGCAACGGATCTCTTGGTTCTGGCA
>X1101.15039.3337__L_176
AAGTCGTAACAAGGTTTCCGTAGGTGAACCTGCGGAAGGATCATTACATGATAATCGGGGTAACATTGCAGCTTGCTGCTCTAATACCTGTCTGAATCCATGTCTTTTGCGTACTACTTGTTTCCTCGGTGGGCTTGCCTGCCGATTGGACATTTTTAAACTCTTGTAATTGCAATCAGCGTCTGAAAACTATAATAGTTACAACTTTCAACAACGGATCTCTTGGTTCTGGCATCGATGAAGAA
>X1104.23656.6207__R_282
AAGTCGTAACAAGGTTTCCGTAGGTGAACCTGCGGAAGGATCATTATTGAATAGTCATCGAGGTTGTTGCTGGCCTTCTCAATATTAATATTGAAGGGGTAGATGTGCACGCCTCTAATGATTTCTCCAATTACTTTCACCTTGTGCACCATCTGTAGGTGGCTTCTGATCTTGCAAGCTGGGAAACGGTCTGCAAGGTTCTGAAGTTAATTCAACCTATGTTGGCTTTTTTTTTAAACGTTTACAT
>X1102.10838.23467__L_156
AAGTCGTAACAAGGTCTCCGTAGGTGAACCTGCGGAGGGATCATTAAAGAGTACCATTGGCCCCCCGCCGGAAACGGCCGGGGGCTGACACTCACAACCCTTTGTTTAACGTACACGTTGCCTCGGGGGCTTCACCGCCCCCGACGGACACAACCCAAACACTGCATCCTTGCGTCAGAGTATTGAAATAAATCAATCAAAACTTTCAACAACGGATCTCTTGGTTCTGGCATCGATGAAGAACGTA
>X1101.11313.6293__L_080
AAGTCGTAACAAGGTTTCCGTAGGTGAACCTGCGGAAGGATCATTGTCGTTGCCTTTCCGAAACACGACCGTCGAACACGTGACAGAATGCTGCCGCGGAGGCGCCCGCCGCCTCCTCGGCCCCGCCGGCCTCCTCCCTCTCGCCCTCCGGGGCGCGTCGGTTGCTGGTCGGAATACGGCGCGGGATGACGCCAAGGAACACGGTAAAGCTAAGGCGCCGGCGAGCCTTTCGAGGGCTCCGTCGG
>X1101.16356.5992__R_066
AAGTCGTAACAAGGTTTCCGTAGGTGAACCTGCGGAAGGATCATTAAACATCATCGGGGAGATGGCTCCAGCTGGTAGGGCTTCGGCCCCGCCTTCTGCCCTTCTCTTTCTGATTATACCCATGTCTTTTGCGTACTATTTGTTTCCTTGGTAGGCTTGCCTGCCGATAGGACATCATTAAACCTTTTGTAATTGCAGTCAGCGTCAGAAAAACATAATAATTACAACTTTCAACAACGGATCTC
>X1101.10042.24852__L_290
AAGTCGTAACAAGGTTTCCGTAGGTGAACCTGCGGAAGGATCATTATTGATTAAACTTGGGTTAGGTTGCTGCTGGCTCTTAGGGGCATGTGCACGCCTAATTCCATCTTTAACCCCCTGTGCACCTTGTGTAGAACTGAGGAACGTTTCGAGGACCCCCTCGGTCAGAGAACTGCTGTGTCGCGAGGCCAGCTTTTCTTGTTACCTCAGATCTACGTCTTCTACATACCCTTTCAAATGAATGT
>X1101.22540.5943__L_099
AAGTCGTAACAAGGTTTCCGTAGGTGAACCTGCGGAAGGATCATTGTCGAGACTCGGAGAGACCGGAAGACCCGCGAACTCGGAACGGACGCCGCCGGAGCGGGCGGGCACGCCCGTCCCTTCGGCCCGCCGCCCCTCGGGCCGCGCCCCCGGCGGCGCTTCCCAGCGGGCGGAGGACAAACATCCCGGCGCGGCGCGCGCCAAGGAACGACCGTCGGAAAAGGGCTCCGCCCCCGCCCGCGCGG
>X1102.16500.19936__R_268
AAGTCGTAACAAGGTTTCCGTAGGTGAACCTGCGGAAGGATCATTATTGAATAAATTAAGATTGGGCTGTTGCTGGTTTTCTGAACATTTGTGCACGCCTTCTCTTTTTTTTAAAATTTCATCCACACACCCCTTGTGCACTTGTGAGACGGAAGGGCCTAAAAAACCCTGCCGTCTACTGTCATATACAAACTCAATTTAATTTAAACTGAATGTAATTGATGTAACGCATCATTATAAATACTA
>X1101.10896.9004__L_178
AAGTCGTAACAAGGTTTCCGTAGGTGAACCTGCGGAAGGATCATTACCGAAGTACAGGCCCTCTCGAGGGCTAAACTTCCACCCTTTGTTTACCATACCATATGTTGCTTTGGCGGATCGTCCCCTGGGACCACCGGCTCCGGCTGGTGCGCGTCCGCCAGAGACCCTCAAACCCAAACCCATTTTAGTGTCGTCTGAAAACAAGTTTAAATTATTAAAACTTTCAACAACGGATCTCTTGGCTC
>X1101.21756.20420__R_017
AAGTCGTAACAAGGTTTCCGTAGGTGAACCTGCGGAAGGATCATTAAAGAATGCTCGGGGATGTTGCTGGCCTGTTTAACGGGCAAGTGCACTCCTTGAAAACTCTGACCCTTTTCTCACACCTGTGCACTTTTGTAGGGTGGTGCCCATGCTGCATCCCCTATGTATTTCTCTCCTTACAAACTCCATTCGAATGTCTTTTAAAGAAGTAAAACTGGCCTGTTTGGAGCATTTCAGAAATGGAA
>X1102.12103.24790__L_223
AAGTCGTAACAAGGTTTCCGTAGGTGAACCTGCGGAAGGATCATTAAGAAACTGAGAGGCGCGAAAGCGTCTTCCCTCTTTCCTAACCACTGTGAAACGACCGGTTGCTTCGGCAGCTTGGATCCTCCGGGGTCCAGTCAGCCTGCCGGCGGCACCAATCGAAACCATTTTTTGTAACTGTCGTCTGAATACAACGAAACTAAATCGTTAAAACTTTCAACAACGGATCTCTTGGTTCTCGCATCGAT
>X1101.16278.8007__R_173
AAGTCGTAACAAGGTCTCCGTTGGTGAACCAGCGGAGGGATCATTACAGAGTCACCCGACTCCCAAACCACTGTGAACATACCGCCACGATATGCTCCGGCGGGCCGCCCCAGGGGGGGCCCCGGCCGCAAGGCGCCCGCCGGAGCCAGCAGTTATAAGTCTCTAGCAGCAGTCTTCTGAGTTTATTTTTACAAAGTGTCACAACTTTCAACAATGGATCTCTTGGCTCCGGCATCGATGAAGAA
>X1101.16486.2151__R_219
AAGTCGTAACAAGGTTTCCGTAGGTGAACCTGCGGAAGGATCATTAACGAGTTTTTGAAACGGGTTGTTGCTGGCTTCCAAAAAGGAGCATGTGCACGCCTGACTCAATCCACTCTCAAACCCCTGTGCACTTATTGTAGGCTTGGTGATTGAAGAGCTCGCAAGAGTTCTGATAGAGCCCTGTCTATGCTTTTACAAACGCTTCAGTTTAAGAATGTTACTCGCGTATAACGCAATAAATACAA
>X1101.13716.2010__R_266
AAGTCGTAACAAGGTTTCCGTAGGTGAACCTGCGGAAGGATCATTGTCGAAACCTGCACAGCAGAACGACCCGTGAACTCGTCTCTCTATCGGGAACGCACCGCATGGGTTCCGGCCCATCGATGTTGTTCTCGGCTGGGGATGGGAGATCGATTTCCTTACGGTTGTCGTCTCGCGTCCCCGGCCAAACAACGAACCCCGGCGCAGATCGCGCCAAGGAAAATAAACAAAGAGATTGCTCCCCC
>X1101.13129.12207__L_058
AAGTCGTAACAAGGTTTCCGTAGGTGAACCTGCGGAAGGATCATTACACTCAGTAGATTTCTACTGCTCGGGGGGAGCGGAAAGTGCTTTTGCACGAGTACGCTCTCTTTCTGAAACCCTTGTCTTTTTGCGTACTTCTGTTTCCTCGGCGGGTTCGCCCGCCGGCTGGACAACTCAAATAACCTTTTTAATTTTCAATCAGCGTCTGAATAATTATAATAATTACAACTTTCAACAACGGATCT
>X1101.12930.16117__R_184
AAGTCGTAACAAGGTTTCCGTAGGTGAACCTGCGGAAGGATCATTAAAGAGATCATGCCCTCACGGGTAGACCTCCCACCCTTTGTATACTATACTTTGTTGCTTTGGCGAGCCTGTTCGGCTTCGGTCGAACTACTGGCTTCGGCTGGTTCGTGCTCGCCAGAGGACCTAAAACACTGAATTATAATGCCGTCTGAGTACTATATAATAGTTAAAACTTTCAACAACGGATCTCTTGGTTCTGG
>X2104.18697.3896__R_217
AAGTCGTAACAAGGTTTCCGTAGGTGAACCTGCGGAAGGATCATTATTGAATTTTAATGAAGGGTATTTGGTTGTAGCTGGCCCATTTATTTGGGCATGTGCACACCTTGCTCTTTCATCCACATACACCTGTGAACCTGTGAGGCAGATGGGGGAATTTATTTGCTATTTTTCTATAGCAGATTATTGGAACCCTCTGTCTACTCAATTCAATATAAACTCAATTTATCTTAAAATGAATGTAAT
>X1101.12063.22463__R_292
AAGTCGTAACAAGGTTTCCGTAGGTGAACCTGCGGAAGGATCATTATAAAATTCTCGGGGGCGTGACCGATCACGGCCTGCGCCCCTGCTGGAGGTGCCGGAAGGCGCCTGACAGCGCAACCCCCTGTGAAATCCCCCGTTGCTTCGGCAGCCCCTCCCAGGAGCGGTAAGCCTGCCGGTGACATCACGGAAACTCGTTCTGAAAACTTATAAATTTTCTGTCTGAACAGCGCAGTCGAATGACA
>X1103.24424.5233__L_199
AAGTCGTAACAAGGTTTCCGTAGGTGAACCTGCGGAAGGATCATTACCATTCAAATAAACAAGACCCGCGGGGGCAGCTTTCCAATAGGACAGTCAGTAGATGTACGGTTCTGCTGGCTGGCAGCTGAACGGGAGGCAGTCGAGTACCATTTATGGTCCTGCCTTGGCTAGTAAGCTGATCGAGCTGCGTATCCTGAACCCTACCCTTGCTTTTTGCGCACCCATTGTTTCCTCGGCAGGCTTGCC
>X1101.12480.8263__R_244
AAGTCGTAACAAGGTTTCTTTCCGCAGCAGTGCCATGGAGACCGTGCAACCCTGCGGGGAGGCAGCGCGACAATAAACAAGGCTGCCGTTTGCAAGTTGATTTCGAATCAGCAACGCAACCGAATTGACGGGGACCTCCTCAAGCCTACAGCACCAACCGTCCGGGGAAACTCAGGCGGGGCCCTCACGGGGTGGTAACAGCCTGTAGGATACGTGGACAATCCGCAGCGAAGTCCCTACCGGCG
>X1103.17671.9512__L_203
AAGTCGTAACAAGGTTTCCGTAGGTGAACCTGCGGAAGGATCATTACCTTTCAATGCAGAAGTCTTGGGTAGGCGGTGCACCTTTAGCACGCTCTCTCAATTCTTCCTGTATTACACCCTTGTCTCTTAAAAACCCTTGTTTCCTCGGTAGGCTTGCCTGCCGGCTGGATCCAACTATAACCTTTTTAATTTTCAATCAGCGTCTGAATAAAATTAATAATTACAACTTTCAACAACGGATCTCTT
>X1101.12097.19937__L_212
AAGTCGTAACAAGGTTTCCGTAGGTGAACCTGCGGAAGGATCATTAATGAATAAAGGTATCACGCCTCACGGCTGTGTGTTGGATCATTGTGCAATAGTCTTTGATCCACTTCCTATCATATCCATAACACCTGTGCACTGTTGGATGCTTGCATCCACTTTTAAACTAAACATTATTGTAACAAATGTAGTCTTATTATAACATAATAAAACTTTCAACAACGGATCTCTTGGCTCTCGCATCG
>X1101.15753.22222__R_196
AAGTCGTAACAAGGTTTCCGTAGGTGAACCTGCGGAAGGATCATTAACTAGTATTGAAGTCCACGGGGATCAGGCTTTCCGAAAGGAGGGTGGGGGGATGTTTGGTTCCCCCTGCTTGGGCAGACTGGAGAGCATGGTGTAGCCACTTTTTGTTGGCTAGATTATGTTTGGCCTCTGCTGATCGAGCTTGTCACCTGAATTCTACTACCCTTGCTTTTTGCGCACCCATTGTTTCCTCGGCAGGC
>X1101.12378.27187__R_098
AAGTCGTAACAAGGTTTCCGTAGGTGAACCTGCGGAAGGATCATTATCGAATTTACTTGTAGGCGCTGTGCTGGCCAGCAATGGCACTGTGCACGCGTTTGCATTTAAACATTATCTTCTTGTGAACCTTATGTAGTCGGTTGCGGAGGGCTGTATTCAAGGCCTTGAGGAAGCTAGTTAGTGAAAGCGAGTCAAATCGTTAGTAACGCTAGTGGAACCAACTGACTATGATTTATATACCTTTA
>X2103.16618.14845__L_159
AAGTCGTAACAAGGTTTCCGTAGGTGAACCTGCGGAAGGATCATTATTGAATAAACTTGGTCAAGCTGTTGCTGGTCCTTCGGGGCATGTGCACGCTTGCCACCAATTTTAACCACCTGTGCACCTTTTGTAGATTGGAAACGTTTCTCGAGGCAACTCGGATTGAGGACTGCTGTGCGCAAGCCGGCTGTTCTTGTGTTTCTCAATCTATGTTTTCATATACTCCAAATGTATGTATCAGAATGT
>X1103.9629.10004__L_030
AAGTCGTAACAAGGTTTCCGTAGGTGAACCTGCGGAAGGATCATTACTTTTCCATGCAGAAGGATAGGGAGGGTGAGTTCTTGCAATTCCCCTCTCTGTTTTTCCTGTATACCACCCTTGTCTCTCAAATACTATTTGTTTCCTCGGCAGGCCCGCCTGCCGGTCGGATATTACTATAACCTGTTTAATTTTCAATCAGCGTCTGAACAAATTAATAATTACAACTTTCAACAACGGATCTCTTGG
>X1101.15425.10111__L_273
AAGTCGTAACAAGGTCTCCGTTGGTGAACCAGCGGAGGGATCATTACCGAGTTCCATCTCGACAACCCTTTGTGAACCAAAACTATTGTTGCTTCGGCGGCGCGGAACGCCTCTCGCAGGCGCGCCGCGCCCGCCGGTAACCCCAGAATCTCTGTTCGAACCCGACGTTACTTCTGAGTGTTCTAAGCGAACTGTTAAAACTTTCAACAACGGATCTCTTGGCTCTAGCATCGATGAAGAACGCA
>X1101.19446.2475__L_290
AAGTCGTAACAAGGTCTCCGTAGGTGAACCTGCGGAGGGATCATTACTGAGTGAGGGCTCACGCCCGACCTCCAACCCCATGTGAACCGCAACTGTTGCTTCGGGGGCGACCCTGCCGTCCGCGGCGGCGCGCCCCCGGAGGCCATCAAACACTGCATCAATGCGTCGGAGTATCAATCAAATTGAACAAAACTTTCAACAACGGATCTCTTGGTTCTGGCATCGATGAAGAACGCAGTAAAAAT
>X1101.22272.6308__R_211
AAGTCGTAACAAGGTTTCCGTAGGTGAACCTGCGGAAGGATCATTATTGGATTCTTGTAAAGGGAAGTCTGTGCTGGCCTCTTGCAAGTGCACGGCTCTCCTAATGCAAATGACACCTGTGCATGCCTGACCCGCTCGTGTGGGTCCATCACACACTCTTTTAAGACCTTGTATGTTTTTGGATTGTAAATAAATTTGGACAACTTTCAACAACGGATCTCTTGGCTCTCGCATCGATGAAGAACG
>X1101.22469.17681__L_276
AAGTCGTAACAAGGTTTCCGTAGGTGAACCTGCGGAAGGATCATTACTGAGCCTGGGTGCTTCGGCGCCCGACCTCCAACCCATTGTCTACCCTACCACTGTTGCCTCGGCCGGCGAACGTCAAGTATCCGCGAGAGCGGCCGTTGACCTGGTCGGCCGATGGCCCACAACCAAAACTCTTGTTTAAACCACGTTTATCTGAGAACAAAAACAATAACTTCAAAACTATTAACAACGGATCTCTT
>X1104.25442.18927__R_198
AAGTCGTAACAAGGTTTCCGTAGGTGAACCTGCGGAAGGATCATTGTCGAAAACTACCAAAAACAACCGGTGAACGTGTTAATTAAATTTGGACTGTGGTTGGCCTTGCTAAACTCGTCCCACAATGTTGTTGGGGTGCCTGCTTGACATCACATTTGTGTGTCACTCTAGGTTCCCCCAACTCATAAAAGAACCCCGGCGTAAAACGCCAAGGAATGTTAAAAAGACTTGCCTTGCTTGGCCTGC
>X1101.10545.18138__L_287
AAGTCGTAACAAGGTCTCCGTAGGTGAACCTGCGGAGGGATCATTACCAGAAGCCGCGCCGGCCGCAACGCCGGCGCCTTCGCCCAACCCTTTGTGAATTACGTCCGATTTCCCCGGGGGGACCGCCTGCCCTGCGCGCGCGGCCCCCCGGCGGACCCCTCCAACTCGTGTTGTACCTGCAGTCCGAGTCTTATGAGAAATCAAACAAAAACTTTCAACAACGGATCTCTTGGTTCTGGCATCGA
>X1102.11723.11823__L_199
AAGTCGTAACAAGGTTTCCGTAGGTGAACCTGCGGAAGGATCATTGTCGTTGCCTTTCCAGAAACACGACCGTCGAACACGTGACAGAATGCTGCCGCGGAGACGCTCGCCGCCTCCTCGGCCCCGCCGGCCTCCTCCCTCTCGCCCCTCGGGGCGCGTCAGTTGCTGGTCGGAATACGGCGCGGGATGACGCCAAGGAACACGGTAAAGCTGAGGCACCGGTGAGCCGCTCGAGGGCTCCGTCGG
>X1101.18623.13333__R_161
AAGTCGTAACAAGGTTACCTTCTGCAGCTAAGCACGGAGACCTTGCACAGGACTATAAACAGTGCAAGTTGGCTTCGGCCAGCAACACAATCGAATTGCGGGGACGTCTTAAAGCCTGTAGCACCTCCCGTTAGTGAAAGCTAACGGTATGGTAAGAGTCTACAGGATGTACAATAGACCATCCGCAGCGAAGACCCTAAGGCGTATGCTATGGGTATCGTTCACAGACTAAGTGATTGTGGGAG
>X1103.26377.13496__R_128
AAGTCGTAACAAGGTCTCCGTAGGTGAACCTGCGGAGGGATCATTACCGAGTGCGGGCCCTCGCGCCCAACCTCCCAACCCTTTGTCGATTCGTATCTGTTGCCTCGGGGGGCGACCCGGACGTCACGTCCGGGAGTCCCCCAGAGGTCCAACCCAACACACTGCGTCTTTGCGTCGGAGTATTGAAAACAATCAATCAAAACTTTCAACAACGGATCTCTTGGTTCTGGCATCGATGAAGAACGT
>X1101.11423.20436__L_224
AAGTCGTAACAAGGTTTCCGTAGGTGAACCTGCGGAAGGATCATTACACGTATTACGGGGGGTCAGGATCAGGTATATGTAACCCATGTGCTCTGTTTCTGTCCTTCTGAATATTCTACCCATGTCTTTTGCGTACTATTTGTTTCCTTGGTGAGCTTGCTTGCCGATAGGACACTATAAAACCTTTTGTAATTGCAGTCAGCGTCAGAAATAACTTAATAGTTACAACTTTCAACAACGGATCT
>X1101.21406.24582__R_213
AAGTCGTAACAAGGTTTCTTTCCGCAGCAGTGCTATGGAGACCATGCAACCTTTCGGGGAGGCGGCGCGACATTAAATATAGCTGTCGTTTGCAAGTTAATCTTCGATTAGCAACACAACCGAACTGACGGGGACCTCCTCAAGCTTACAGCACCAACCGTCCAGGGAAACCTGGGCGGGGCCCTCACGGGGTGGTAATAGCCTGTAAGATACGTGGACAATCCGCAGCGAAGTCCCTAAAGGCG
>X1103.14668.11367__L_284
AAGTCGTAACAAGGTTTCCGTAGGTGAACCTGCGGAAGGATCATTGTCGAAACCTGCAAGGCAGAATGACCCGCGAACAAGTGAAAACAAACGCGGGCGATGGGCCCTCTGGGTCGGTCGCTCTAAGCTCGAGTGGAGGGGGGGACGTGGGGGACCACAGCCCCTCCCCCCCACACGGGCACAACGAACCCCGGCGCGAACTGCGCCAAGGAACCAAACAAAGATGTGCGCCCCCTCCGCCTGGAA
>X1101.18200.27133__R_097
AAGTCGTAACAAGGTTTCCGTAGGTGAACCTGCGGAAGGATCATTAAAGAGTAACTAGGTAGATTAGGGTTAACCCTATCTGCCTTAACACTCCACCCTTTGTTTACATTACCTTTGTTGCTTTGGTAGGCCCGTCTACGGGCCGCCGGCTTTGGCTGGTCAGTGCCTACCAGAGGACTCAAAACTCTTGTTAAATAATATTGTCTGAGTAATATATAATAGTTAAAACTTTCAACAACGGATCT
>X1101.15598.20770__L_266
AAGTCGTAACAAGGTTTCCGTAGGTGAACCTGCGGAAGGATCATTACTGAGTTAGGGTCTTCATGGCCCGACCTCCAACCCTTGTGTTAACTAAACCACGTTGCTTCGGCGGGCCCGTCCTCGTTCGCGAGGACCGCCGGGGGGTGTCACCGCCCTCTGGTCCGTTGCCCGTCGACAGCCAAAACAACAAAACTCTTTATGAAAACTGTCGTCTGAGTCTAAATTTTTATAATTAAAATAAAACT
>X1103.18061.24817__R_043
AAGTCGTAACAAGGTTTCCGTAGGTGAACCTGCGGAAGGATCATTATTATTTGGGTAGGGTTTACTGCTAGAATTCGTTTGGTGTGTTTTTTCTTCGTTCCGTTCGTCTCGCCTTTAATTAGGCAAAAACTGAATTTCTCCTTTCAAGTCTTTTAGTAGTAAACCTCCCCCAAATATGAAAGGAGCAAGATGCCTTCATATTTAAAACCCACTCTTGAACGTATAAAATTTATGTATTATAATGAT
>X1101.13198.22594__R_180
AAGTCGTAACAAGGTTTCCGTAGGTGAACCTGCGGAAGGATCATTATTGAATAAACTTGACTCGAGTTGTAGCTGGCTCTCCGGAGCATGTGCACACTCTTGTCACCTTTATCTTTCCACCTGTGCACACACTGTAGTCCTGGATACCTCTCGTCGAAAGGCGGATGTGGGGATTGCTGCTGCCTTCTCTGAGGCTCGGCTCTCTCTGAATTTCCAGGGTCTACGAATCTTTACACACCCCAAAC
>X1102.19058.13896__L_109
AAGTCGTAACAAGGTCTCCGTTGGTGAACCAGCGGAGGGATCATTACAGAGTTATCTAACTCCCAAACCCATGTGAACTTACCACTGTTGCCTCGGCAGATGTTGCTGGGCGAACCTACCCTGTAGCGAGCTACTCTGTAGCGACCTACCCGGGAACGGCTTACCCTGTAGCGCCTGCCGGTGGACTACTAAACTCTTGTTATTTTTAAGTAATCTGAGCGTCTTATTTTAATAAGTCAAAACTTT
>X1101.13568.12633__L_193
AAGTCGTAACAAGGTTTCCGTAGGTGAACCTGCGGAAGGATCATTGTCGTGACCCTGACCAAAACAGACCGCGCACGCGTCATCCAGCCTGCCGGCGGCGGCACCGTTCGTCGCTCGGCCAAGTCCTCGATAACCTCCTCTCCTCGGAGTGGAGGCTCGGGGTAAAAGAACCCACGGCGCCTAAGGCGTCAAGGAACACTGTGCCTAGCCCGGGGACGCGGACGGCTTGCTGGCCGCCCCCGTGC
>X1101.13756.2607__L_240
AAGTCGTAACAAGGTCTCCGTAGGTGAACCTGCGGAGGGATCATTACTGAGTGAGGGCCCTCGTGGTCCGACCTCCAACCCATTGTTGTCCGACTCTGTTGCCTCGGGGGCGACCCGGCGCTTCGGCGCCAGGGGGTCCCCGCTGGTCCACACAACTCTGCATCTTTGCGTCTGAGTAAACATTAAATGAAACAAAACTTTCAACAACGGATCTCTTGGTTCTGGCATCGATGAAGAACGCAGTA
>X1101.16793.5180__L_184
AAGTCGTAACAAGGTTTCCGTAGGTGAACCTGCGGAAGGATCATTGACACACATCCGTTGAACACCGCGAATCGTGGACGTACCGCGAGGGGCCGCGCCCGGAGGCGCGGTCGCCTGCACCTTGCCCCCGTGCCTGAGCCGGGAGACAGTGGGTGAGGTGTCGGGTCGGGGCCGCCCATCGGCCGCGCGGTGGGGTGATGGGAGAGGGACGCCTCCCCCCCACCTCCGTCGCGAGGGCGTCCCCC
>X2104.7419.18029__R_085
AAGTCGTAACAAGGTTTCCGTAGGTGAACCTGCGGAAGGATCATTAAAGAGTTAGGGTCTTCTAGGCCCGATCTCCCAACCCTTTGTTTATTGAACCTCTGTTGCTTCGGCGGACCCGTCTCACGGCCGCCGGAGGACCGCCGAAAGGCGTCCTCTGGCCAGCGTCCGCCGATAGCCAACCACTTAAACTCTGAATAAATCGTGTCATATGTCTAAGTCTATGATTAAATTAAAGCAAAACTTTCA
>X1101.11733.24045__R_234
AAGTCGTAACAAGGTTCTGGAGATCGGATGGGAATCTCTCCCATCCCCTATGGAAGCCTTGAATTTCCAGTCTACAAAACTCACTTGAGGTTAGTAGGCAACACCAGGGATCTGGCTGGGAGTTTAAGCGGAAGCTTAACTATCAGCAGCCATTATAGTTATACAGAATACCTAACATGGTTCACAGATCAATTACTGGCGGCCCAGAAATTCTCTCATCATCGTTTGGATCTCTATCTAAAGCT
>X1101.13455.2178__L_109
AAGTCGTAACAAGGTTTCCGTAGGTGAACCTGCGGAAGGATCATTGTCGAACCCTGCAAAGCAGAACGACCCGTGAACTTGTACCAACAACTGGGAGACGGGGAGACTGACCTTGGTCTCGATCCCCGCCACCCTCCCGGATTTCGTTCATGATGCCCCATTCGGGTCGTCGTGGATGTCATGCCGGAAACATAACAACCCCCGGCACGGAATGTGCCAAGGAAAACAACATATTAGAAGGATGC
>X1101.16833.8815__L_055
AAGTCGTAACAAGGTTTCCGTAGGTGAACCTGCGGAAGGATCATTACATTCAGTAGCTTGCTACTGGTCGGGAGGCGCTGTAACTCCGCATAGTATTAATTTACTGATGAGCGGCAGGCCCTCTGTCTGTACCCTTGTCTTTTGCGCACTCATGTTTCCTCGGCGGGCTTGCCCGCCGATTGGACAAAACTATAACCTTTTTAATTTTCAATCAGCGTCTGAAAAAACTTAATAATTACAACTTT
>X1101.15219.17448__L_208
AAGTCGTAACAAGGTTTCCGTAGGTGAACCTGCGGAAGGATCATTGTCGAAACCTGCACAGCAGAACGACCCGCGAATTGGTTACAACCGACGGGGGGCGGGGGGCGCTCGTCGCCCCCTCGCCCCCTCCTGCGGGCGGGGACCTCGCGTCTCCTGCCCGCAAACCGAACCCCGGCGCGGAACGCGCCAAGGAAATCTAACCAAGAGAGCCATGCCGGAGGCCCCGGACACGGTGCGCCCTCGGC
>X1104.12394.13854__R_277
AAGTCGTAACAAGGTCTCCGTTGGTGAACCAGCGGAGGGATCATTACCGAGTCACGTGCTCAAACAACCCTTCTGTGGACCTAAATTAAACCGTTGCCTCGGCGGGCGGTCCCCTGCCAAAACCCCACGTGGTTGTGGACAGAGGACCAGACAGTCCGGCACGCTTAAGGCGTCCGGCGCCAGCCGCTGGCCCTAACCAATTAAACTCTAGTAACCTTACCTTCTGAGTTTTAATGCAAAAAAATA
>X1101.13307.18597__R_033
AAGTCGTAACAAGGTTTCCGTAGGTGAACCTGCGGAAGGATCATTGTCGAAACCTGCAAAAGCAGACCGCGAACACGTGCTTAACTACACGGCGCGCGGCGCGGGGGACGCGAGTCTCCCCGTCGTGCGCTGAATCCCCGCCGGCGCGCTCCCTCGGGTCGCGTCGTTCGGGCTAACGAACCCCGGCGCGGAATGCGCCAAGGAAAACTTAACGAAGCGTCCGCATCCCCGCAGCCCGTCCGCGG
>X2101.23358.7826__R_113
AAGTCGTAACAAGGTTTCCGTAGGTGAACCTGCGGAAGGATCATTACTGAAGTGATTTGGGGATGTTGCTGGCCTCTTCCCAGGGGCAAATGTGCACTCCCTGAACAATTCACAATTTCCATCACACCCTTGTGCACATCTTGTAGGTGCGCACCCTCTCTTCTCCAAGGGTTGGGTCGTCCTATGTATTCTTTCATCTCACACTTTTTTGAATGGTGCTCTTGAATGCATCTTATGGATTATTTG
>X1102.7535.10086__L_142
AAGTCGTAACAAGGTTTCCGTAGGTGAACCTGCGGAAGGATCATTATTGAACTTTGAAACTCTTGTGGCTTCGCTCTAGTCTGTAGCTGGCCTTGTCTTAATCGGCAAGTGTATGTGCTCGCTAGGGTGTTGCTGCAAACTTTCTTTGTCCACCTGTGCACCTTTTGTAGACTTGGAGTAATCTTTCGACGCTAGGCAACTAGTGTTCGGTTATTGGAGGGCTTGCGTTCGCGCTCCCTCTGTCTT
>X1101.14072.22348__R_229
AAGTCGTAACAAGGTTTCCGTAGGTGAACCTGCGGAAGGATCATTGTCGAACCCTGCAAGGCAGAACGACCTGTGAACATGTAAATACAACCGGGTGATGTGGAGTCGGGCCTTGGTCCTTATCCCCATCCCCTCCCGGTGTGTGTTTGTGTTGCCTCTTTTGCGGTGCCATAGATGCATGCTGGACCATAACAAAACCCCGGCACGGCATGTGCCAAGGAAAACAAAAATGAGAAGGAACCGAA
>X1101.6716.10826__L_160
AAGTCGTAACAAGGTTTCCGTAGGTGAACCTGCGGAAGGATCATTGACACACGTCCGTTCGGAAAACCCGGCGAACCGTGCGCGTCCCGACCTATGCGAGGGGCCACGCCCGGAGGCGTGGCCGCCGGTGCCGCCCCGCTCCGCGCAGGAGCCGGGCACGAGGGGGCCGGTGCCGGAGGGGAGGCCCGCCCCGGCGAGCCGCCGCCTGAACCGCGGCGGACGGGCCTCCCCCCTCCTCCGGGCCG
>X1101.14881.12752__L_167
AAGTCGTAACAAGGTCTCCGTTGGTGAACCAGCGGAGGGATCATTACCAGAGTGCCCTAGGCTCTCCAACCCATTGTGAACTTACCAAACGTTCCCTCGGCGGGCTCAGCGCGCGGTGGCCTCCGGGCCTCCGGGCGTCCGCCGGGGAAAACCAAACCCTGATTTAATCGTATTTCTCTGAGGGGCGAAAGCCCGAAAACAAAATGAATCAAAACTTTCAACAACGGATCTCTTGGCTCTGGCAT
>X1101.8878.8974__R_268
AAGTCGTAACAAGGTAACCGTAGGTGAACCTGCGGTTGGATCATTACAGAGAGAAAAGGATTCTCGGCTTATTGCCCAGTGCTCAATGTCAATGTTGTCCTGACTTTTGTATTTTCAGCTCGTTTCCATATTCGCATGGCAAGCAACAGTCTGGAGTACAAGATAGAATGAGGCTACAGAAACCTATTGTGAACTGTTTTTGTCCCTGGCGGTTGGGCTGAGCAGACGGTGGATCCACTATGGAT
>X1101.11337.11843__R_128
AAGTCGTAACAAGGTCTCCGTTGGTGAACCAGCGGAGGGATCATTACAGAGTTGCAAAACTCCCAACCCTTTGTGAACATACCTAAGTTGCTTCGGCAGGCAGGCCCAGGGCGGGCCTGTAGCCTGTTTTCAGGTGCCTGCCGGAGGTTTTAAACTCTATATTTTAGTGATATCTGAGCAACAATATAAATAAGTCAAAACTTTCAGCAACGGATCTCTTGGTTCTGGCATCGATGAAGAACGCA
>X1104.15483.9496__R_219
AAGTCGTAACAAGGTTTCCGTAGGTGAACCTGCGGAAGGATCATTACAAAAGGTTGAAATAAAAGTGTCCACCTTTGCCGGTGGGCACGATAACCAAAAAAGATCAACCCCACTTTTGTGCACTCATTGGAGTCGTGGATCTTGGATCCGTGGCTCCCAACCTCTTTTTCCTCTCTATTTTTTTTCTGTCTGAGTTTGATTAAAAACAAACAAATAATATTATACAACTTTCAACAACGGATCTCT
>X1101.12608.19416__R_114
AAGTCGTAACAAGGTTTCCGTAGGTGAACCTGCGGAAGGATCATTACTAGAGCAAAGGATAGACACTACCCTACTTCGGTAGGGTTTAGAGTCGTCGGGCCTCTCGGAGAAGCTCGGTCCTGAACTCCACCCTTGAATAAATTACCTTTGTTGCTTTGGCGGGCCGCCTCGTGCCAGCGGCTTCGGCTGTTGAGTGCCCGCCAGAGGACCACAACTCTTGTTTTTAGTGATGTCTGAGTACTATA
>X1101.22412.5509__L_187
AAGTCGTAACAAGGTTTCCGTAGGTGAACCTGCGGAAGGATCATTGTTGAGTATTTTGAGTAGTTTTGATATGCAAGTATCATGCTGCTCTTACACTCTTTACCCTTTGTTATTTTTTCTTAGTTGCTTTGGCAGTTGCCTTGTGCTCTGCCAAAGGATATATACTAAACCCTTATGTTAACCAATAATTGGGATACTTGTAGTCTGATTATGTTACTTTAATAGTATACAAAACTTTCAACAAC
>X1102.17088.20258__R_128
AAGTCGTAACAAGGTTTCCGTAGGTGAACCTGCGGAAGGATCATTAACGAATTCGGGCTTCCGGCCCTCTCTCCCCAGCTGTGCGGCCTCGGCCTGCACGCCGGTGGAAACCATCTCACACCCATGTGCACCTTCTCGACGGTGGCTCCGGCCGCCGTCGCGTTTTTATATATCCTGCAACGAGTTCTGGAATGTCTTGACTATGTTAATCATAACAACTTTCAACAACGGATCTCTTGGCTCTCG
>X1104.16928.13624__L_142
AAGTCGTAACAAGGTTTCCGTAGGTGAACCTGCGGAAGGATCATTAATGAATGAATGTAGAGTCGGTTGTAGCTGGCCTCCCCGGAGGCATGTGCACGCCTTCTCTTTCATCCACACACCCCTGTGCACTCGTGAGACAGAGGCGTTGTTTCCCTTTAATTAGAGAACAGGTCTCTGTCTACTTTCACATAAAATCTAATTTTATTTAAAACTGAATGTAATTTGATGTAACGCATCTAATACAAAG
>X1102.9675.6223__L_261
AAGTCGTAACAAGGTCTCCGTTGGTGAACCAGCGGAGGGATCATTACAAGAGTAGCCCTAGGCTCTCCAACCCACTGTGAACATACCTACGTTCCCCCGGCGGGCTCAGCGCGCGGTGCCTCCGGGCGCCGGGCGTCCGCCGAGGGCCCCCAAACTCGAATTTATTACGTGTATATCTGAGGGGCGAAAGCCTGTAAAAATGAATCAAAACTTTCAACAACGGATCTCTTGGCTCTGGCATCGATG
>X1101.12177.8719__R_043
AAATCGTAACAAGGTTTCCGTAGGTGAACCTGCGGAAGGATCATTATTATATTTGGGTAGTGTTTACTGCTAGAATTCGTTGGTTTGTTTTGTTTGTTTTGGTTGATTGGTTTTCCTTGCCTTTAATTAGGTATAGCTCCTTATGTTTTTTAGTAGTAACACCATCCCAAATATAAAAGGAGCAAGATACCCTTTATATTTAAAACCCCACTCTTAAATATTTATTTGTATTTTAAATGATAAAT
>X1101.11517.27593__R_190
AAGTCGTAACAAGGTTTCCGTAGGTGAACCTGCGGAAGGATCATTAACGAATAGTATGGACTTTGCTGTCGCTGGCTCTCTCTGGGAGCATGTGCACGCTTTGTTCAAACCTTTCATTCTTTAACCCCCTGTGCACTTTTGTGGATCGCGGATTGGATAATTTTATTCAAAGTAACATTTGGTCTTGGAAAATGCGCATATATGCGCTCTTTCCTACTTCTGTCCACGGTTCATGTCTTTTTATT
>X1101.13309.17723__R_287
AAGTCGTAACAAGGTTTCCGTAGGTGAACCTGCGGAAGGATCATTACTGAAATAAAATTGAAGCAAGATTGATGCTGGCCCTTTTCAAGGGAAAGTGCACGTCTTGTTTTAATATACTTCACACACCTCTGTAGAATCTGAGAAATTTATCGGAGAGGAGGAGTTCTTTTGATGCTCGAGTGAGATGGAGAGAGGAAGGGGAAAGGTCTGGTACCGTGTTCGATTCAACCTCGAGAAGCACTAGC
>X2104.20803.13371__R_171
AAGTCGTAACAAGGTTTCCGTAGGTGAACCTGCGGAAGGATCATTGTCGAAACCTGCTCAGCAGAACGACCCGCGAACGAGTTTAATTTTCACTACTCTCGAACGGGTTGCGTCCTTTCCTTCGGGAAGGGGCTCGTCCCGAGCGAACAATGAACCCCCGGCGCAGAACGCGTCAAGGAATACCACAATGAGACTGCTTGTTGCCTGTGCTCCGTTCGCGGAATGCACGGGTGGTGTTGGCGTCTT
>X1101.12453.17261__R_162
AAGTCGTAACAAGGTTTCCGTAGGTGAACCTGCGGAAGGATCATTACCGAGTTAGGGTCTTATAGGCCCGACCTCCAACCCTTTGTTTACTATACCATGTTGCTTTGGTAGGCCCGCCTTTTGGGGCCGCCGGGGGCTTTACACCCTTGGTCAGTGTCTACCAGTAGCCTTATTAAATTCTTTTATAATTTTTGTTGTCTGAGTATAAATAATAAATCGTTAAAACTTTCAACAACGGATCTCTT
>X2102.24477.11993__R_190
AAGTCGTAACAAGGTTTCCGTAGGTGAACCTGCGGAAGGATCATTACTGAACTGTCGACACGAGTTGTTGCTGGCCCTCGAAAGGGGCACGTGCACGCTCTGTTTACACATCCACTCACACCTGTGCACCCTCTGTAGTTCTATGGCCTTGGGGACTCTGTCCCCTTGCCGTCGTCCTACGTCTTTACACACACGCCGTAACAAAGTCTCATGGAATGTACGTCGCGTTCAACGCAATACAATACA
>X1101.18340.13512__R_245
AAGTCGTAACAAGGTTTCCGTAGGTGAACCTGCGGAAGGATCATTACAAGGTTCTTGAGGGGTAACGGCCGGCGGGGCCCTGAGTGGCCTCGTACTGCCTGCCCCCGCTGGAAGCACCGGAAGGTGTCCGACAGTGCAACCCTTTGTGAAACCCTTTTGTTGCTTCGGCTGCCCCTCCTCTCCCGGAGCGGTAAGCCTGCCGGCAGCATCAAGGAAACTCCTTACCACACCTTTTGTCTGAACAG
>X1101.22486.11401__L_086
AAGTCGTAACAAGGTTTCCGTAGGTGAACCTGCGGAAGGATCATTACAGAGTTCATGCCCTCCGGGGCAGACCTCCCACCCTTTGTATACATTGCCTTTGTTGCTTTGGCGGGCCGCCGCAAGGCCACCGGCTTCGGCTGGTGCGCGCCCGCCAGAGGACCCCAACCCTGTCTTACAGTGTCGTCCGAGTACTATATAATAGTTAAAACTTTCAACAACGGATCTCTTGGTTCTGGCATCGATGA
>X1101.12685.10484__R_241
AAGTCGTAACAAGGTTTCCGTAGGTGAACCTGCGGAAGGATCATTAATGAATCTTCAAAGTCGACCCCTCCTGTGCTGGTGGAAACACATGTGCACGCTTGGGTTGCAAATCCACACACCTGTGCATATCTGACTCTGAGTACCTTAACCCTTGTCGGGAGTTTGACTCCTTGTCAAACTGGCACTCGAGTATTTTACACACACTCGGAATGTAAAGGAATGTTTATTGCGCACAATGTGCAAAT
>X1102.12610.22951__L_281
AAGTCGTAACAAGGTCTCCGTAGGTGAACCTGCGGAGGGATCATTACTGAGCGAGGGTTTAACCGCCCGACCTCCAACCCTTTGTGAATCGTACTCGTTGCTTCGGGGGCGACCCTGCCGTCCGCGGCTGAGCGCCCCCGGGGTCAATCAAACACTGCATTCTCTGCGTCGGAGTATTAGTAAATCTAATCAAAACTTTCAACAACGGATCTCTTGGTTCTGGCATCGATGAAGAACGTAGTAAAG
>X1101.23027.5608__L_247
AAGTCGTAACAAGGTTTCCGTAGGTGAACCTGCGGAAGGATCATTATTGAATAAATTTGGTGAGGTTGTTGCTGGCTTCTCGGAGCAAGTGCACGCCTTCTCCATCTTTAACCACCTGTGCACCTTGTGTAGATCTGAAAACTCTCGAGGAAACTCGGTTGGAGAATCGCTGTGCGAAAGCCGGCTTTTCTTGGATTCAGATCTATGTTTTACATACACCCCATATAAATGTATCTGAACATATTC
>X2101.6872.5071__R_037
AAGTCGTAACAAGGTTTCCGTAGGTGAACCTGCGGAAGGATCATTACCGAGTTAGGGTCTTATAGGCCCGACCTCCAACCCTTTGTTTATTATACCATGTTGCTTTGGCGGGCCCGCCTTTGGGCCGCCGGGGGCTTCTATGCCCCTGGTCAGTGCCCGCCAGTAGCCTTATTAAATTCTTTTATAATTATGTTGTCTGAGTATGAATATAAATCGTTAAAACTTTCAACAACGGATCTCTTGGTTC
>X2101.25473.11917__R_208
AAGTCGTAACAAGGTCTCCGTTGGTGAACCAGCGGAGGGATCATTACAGAGTCCCTAAAACGGCTCAAAACCCACTGTGAACATACCTATCGTCGTTGCTTCGGCAGGCGGCCCAGGGGGGCCACGGCCTTTTTTCAGCACAGCCTGAAAGGGTCTCGGGTGGTACGCCCGGCTGCCGGAGGACGCCCCAACTACACGCTGTAAACATGATTGCGTCTGAGTTTGATGGGAAGCTATAAAAACTTT
>X1102.15231.20207__L_030
AAGTCGTAACAAGGTTTCCGTAGGTGAACCTGCGGAAGGATCATTACTTTTCAGGACAAACGGGGGTCTATAGCAATATAGCCCCTGCCTGCATCCGTGTTTTTTGCGTACTTATTGTTTCCTCGGTAGGCTTGCCTGCCGGCTGGACAACCTAAACTCTTTTGCAATTGCAGTCAGCGTCTGAATAACTTAATAGTTACAACTTTCAACAACGGATCTCTTGGTTCTGGCATCGATGAAGAACGT
>X1101.10536.8244__L_234
AAGTCGTAACAAGGTTTCCGTAGGTGAACCTGCGGAAGGATCATTACCGAGTTAGGGTCTCCTCCGTGAGGCCCGACCTCCCAACCCCGTGTCTAATAAACCTGTTTGTGTTGCTTCGGCGGAACGGCAGTCACCCAACCCCCATACCCGGGGGAGGGAGACCGTCGCCGGGGGATTTCACGGTCTCACGACCGCCCCTGGAGAGTGTCCGCCGATGGCCCTAACCAAATAACTACCAAACCCAA
>X1101.15313.12459__L_220
AAGTCGTAACAAGGTTTCCGTAGGTGAACCTGCGGAAGGATCATTAGTGAATTTTAGGGTGCCCTCTCGTCTTCTCCCTTTAACTGGAGTTGGCGGTACGAGGGGCCTGACCTCCACTTTCTACCCTGTGCACTATTTCTAAAGGCTTGCGTTGGTGTCTTTTCTCTCTTTTGAGAAAGCCCCATTGCTTCCTTTTCAATTCATTTAAACACGAGTCAAAGAATGTATTATAAAATCATAACAAA
>X1101.10268.13484__R_239
AAGTCGTAACAAGGTTTCCGTAGGTGAACCTGCGGAAGGATCATTAACGAATTTCAGGGGTTGTGCTGGTTCTTACAAGTGCACACCTCTTTATTCTATTCACACCCACCGTGCACTTTAAGAGACGTATTTCCCCCGTTTACGTGCCTTTATTGGCTTGGGATTTCGTCTGTTATATACACACTTATTCGTATCAGAATGTAATACAGCGGAAACGCTAAAACATAAATATAACTTTCAACAAC
>X1101.13578.22177__R_090
AAGTCGTAACAAGGTTTCCGTAGGTGAACCTGCGGAAGGATCATTGTCGAAACCTGCCTAGCAGAACGACCCGAGAACGTGTTTCAACGCTCGGGGACGGAGGGTCTTGCGGCCCCTCGCCCCCTTATCCCGGGAGGCGACGTCTTGCGTGTTGTGCTTCGGCGCTTCCGCTCGGCCGACCCTTCCGGGCGTACTGAACATCGGCGTGAATTGCGCCAAGGAACTTGAATGAAAGAGCGTCCCCC
>X1103.8230.15631__R_064
AAGTCGTAACAAGGTTTCCGTAGGTGAACCTGCGGAAGGATCATTAATGAATATCTATGGTGTTGGTTGTAGCTGGCTTCTCGGAGCATGTGCACGCCCACCATTTTTATCTTTCCACCTGTGCACTTAATGTAGATCTGGATAACTCTCGCTTTACACGAGCGGATGCAAGGATTGCTGCCGTCGCAAGGCCCGGCTCTCTTTGAATTTCCAGGTCTATGTACCTTACACACCCCAATTGTATAA
>X1101.11141.10987__R_174
AAGTCGTAACAAGGTTTCCGTAGGTGAACCTGCGGAAGGATCATTACCGAGTTAGGGTAGTCACTCACTGCCCGACCTCCCAACCCTGTGTCTACCACACTTTGTCGTTGCTTCGGCGGACCGGTTGACCAACTGGTCATGACCGCCGGGGGCTGGTTCTGCCCCCCCTGGAGAGCGTCCGCCGATGGCCCAACCACAAAACTCTTGTACCGAAACGTGTCGTCTGAATTATGTTTGAGAAATCA
>X1101.11356.12459__R_043
AAGTCGTAACAAGGTTTCCGTAGGTGAACCTGCGGAAGGATCATTATTATTTGGGTAGGGTTTACTGCTAGAATTCGTTTGGTGTGTTTTTGTTCGTTCTGTTCGTCTCGCCTTTAATTAGGCAAAAACTGAATTTCTCTTTTCCGTCTTTTAGTAGTAAACCTCCCCCAAATATGGAAAGGAGCAAGATGCCTTCATATTTAAAACCCACTCTTAAATATTTATATATTTTTTTGAATGATAAA
>X2104.5564.16581__R_135
AAGTCGTAACAAGGTTTCCGTAGGTGAACCTGCGGAAGGATCATTACCGAGTTAGGGTCTCAATGGCCCGACCTCCAACCCTGTGTTTATTATACCATGTTGCTTTGGCAGGCCTGTCTTTTGGGGCTGCCGGGGGCATTCCTGCCCTTGGCCCGTGTCTGCCAGGAGCCTTCCTTAAATTCTTGTGTGAAACTGTGCTGTCTGAGTCCCAATATTAAATCATACAAAACTTTCAACAACGGATCT
>X1101.15172.9725__L_233
AAGTCGTAACAAGGTCTCCGTTGGTGAACCAGCGGAGGGATCATTATAGAGTTTTCTAAACTCCCAACCCATGTGAACTTACCATTGTTGCCTCGGCAGAAGCTGCTCGGTGCACCCTACCTTGGAACGGCCTACCCTGTAGCGCCTTACCCTGGAACGGCTTACCCTGTAACGGCTGCCGGTGGACTACCAAACTCTTGTTATTTTATTGTAATCTGAGCGTCTTATTTTAATAAGTCAAAACT
>X1101.15717.16587__R_194
AAGTCGTAACAAGGTCTCCGTTGGTGAACCAGCGGAGGGATCATTATCGAGTTACCGCTCTACAACCCTTTGTGAACATACCTAACTGTTGCTTCGGCGGGCAGGGGGTCCCCCCGGGGACGCCCTCCCGGCCCCGCCCCCCTACCAGGGGACGTGGCGCCCGCCGGAGGATACCTAACTCTATTTTAACGACGTTTCTTCTGAGTGGCACAAGCAAATAATTAAAACTTTTAACAACGGATCTC
>X1102.6040.22930__L_276
AAGTCGTAACAAGGTTTCCGTAGGTGAACCTGCGGAAGGATCATTACAGGTTTAGACTCTCGAGTCTTCTCCATCCGTGTCTATATACTCTTGTTGCTTTGGCAGGCCGTGGTCTTGACCCTGTGGGCTCTGCCTGCATGCGCCTGCCAGAGGACCAAACTCTGAATTTTAGTGATGTCTGAGTACTATATAATAGTTAAAACTTTCAACAACGGATCTCTTGGTTCTGGCATCGATGAAGAACGT
>X1101.24366.14905__R_212
AAGTCGTAACAAGGTTTCCGTAGGTGAACCTGCGGAAGGATCATTAACGAATAAAACCTTTGAGGATGTTGCTGGCCTTTATCTGGGTAGGTGCACTCCTCATTTGTTTCTTGACCCACTTCCACACACCATGTGCATCCTTTGTAGGTTCGGCTTTGTTCCAACCTATGTTTGCTTCATTTTGCACCGCTAAATATTTTTTTTTTCCTTCGAATGTTGTTTTGTATATATAAATGCACAACTTT
>X1101.11045.15242__L_216
AAGTCGTAACAAGGTTTTCGTAGGTGAACCTGCGGAAGGATCATTAGTGAACACTGGACTCCGACTCTGCAAAGAGAAGGTTTCCTTTCCACTACCACACACACTTGTGCACCTGTTCTTTTTACATTAGGTTGTAAAAGATTTTTTAACACTTGTGATAAACCACATGATGTCGTTGATGTAAACAATTTGATAAATGAAAGAAAAACTTTCAGCAATGGATCTCTTGGCTCTCGCATCGATGA
>X1101.11823.21071__L_199
AAGTCGTAACAAGGTTTCCGTAGGTGAACCTGCGGAAGGATCATTAATTACGAAAGCAATAGCCCCTTCGGGGGTTATCGCATCCACCCTTTGTCTACGTGTACCTCTGTTGTTTCCTCGGCGGGCTTGCCCGCCGCTAGGAACCCCTTAAACTCTTGTATTTACAGTATTAAAATCTCTGATAACTATTTAAATTATTACAACTTTCAACAATGGATCTCTTGGTTCTGGCATCGATGAAGAAC
>X1101.10524.19099__R_258
AAGTCGTAACAAGGTCTCCGTTGGTGAACCAGCGGAGGGATCATTACAGAGTTGTAAAACTCCCTAAACCACTGTGAACTTATACCGTTACGTTGCTTCGGCAGGTGGTCTCTACCCGGGACCCGATTCCCCTAGGGGGTCAGCCTGCCGGACACTAAACTATTATCAGTTGTGTATCTCTGAGTTAAAATAAAAATAAGTTAAAACTTTCAACAACGGATCTCTTGGTTCTGGCATCGATGAAG
>X1101.10476.19766__L_059
AAGTCGTAACAAGGTTTCCGTAGGTGAACCTGCGGAAGGATCATTAATGAATGAATGTAGAGTTGGTTGTAGCTGGCCTCCCCGAGGCATGTGCACACCTTCTCTTTCATCCACACACCCCTGTGCACTTGTGAGACGGAGGCATATTCCTTTAATTAGGATGGTCCCCGTCTTCTATCACATAAAATCTAATTTATTTAAAACTGAATGTAATTGATGTAACGCATCTAATACAAAGTTTCAAC
>X1101.11566.10224__R_184
AAGTCGTAACAAGGTCTCCGTTGGTGAACCAGCGGAGGGATCATTATAGAGTTGTAAAACTCCCAAAACCCATGTGAACATACCTGTTGCCTCGGCGGAACCTACCCGGTAGCTACCCTGTAGTTACCCTGTAGCTCCGCCGAAGGACCACCAAACTCTTTTATCTCTGTATCTCTGAGTAAAAAACAAATAAGTTAAAACTTTCAACAACGGATCTCTTGGTTCTGGCATCGATGAAGAACGTA
>X1101.9195.12501__R_230
AAGTCGTAACAAGGTTTCCGTAGGTGAACCTGCGGAAGGATCATTACAAGGTTTTTTTATAACCTGATCATCCACCATGTGCACGCATTGAAATATGCTTTGGCGAGAGAGACTTGGTCTTTTTTGCCAGAGTCTTCTTTAATCTAACTCATGCCTGAATAACTTGACTGTAATTAAAAAATTAACAAATTATAATACAACTTTCAACAACGGATCTCTTGGCTCTCGCATCGATGAAGAACGTA
>X1101.12469.13578__R_208
AAGTCGTAACAAGGTTTTCGTAGGTGAACCTGCGGAAGGATCATTACCGAAGTCGATGGGGGGAAGTGCTGGCCCGTTGGGCATGTGCACCCTCTCGCCCTTCATCCACACACACCTGTGCACCTTTCGAGGCGAGGACTCCCATGCCTGGAGCCGGACTTCGGCGTCGCCGCCGCGTCCCGAGGACTCGCCTACACTTTTCACAAACTCTTTGTAACGTCCCGGAAAGTAGTCGCGGCGTCGCC
>X1101.11522.6840__L_199
AAGTCGTAACAAGGTTTCCGTAGGTGAACCTGCGGAAGGATCATTAGTGAATTTTAGGGTGCTCTTCCTCAGCTGTTTAACCGGCCGAGTGAAGAGGCCTGACCTCCACTCTCCAACACTGTGCACACTTCGGCATTGCGAACGCTGCTTGTCAGCTAGTAGCTTTGCGGCTTCATTTTAACACTAGTCAAAGAATGTAAAAAAACCATAACAAAAAAAAACTTTCAACAACGGATCTCTTGGCT
>X1101.13813.22684__R_194
AAGTCGTAACAAGGTTTCCGTAGGTGAACCTGCGGAAGGATCATTACAGATATACATTAAATATATCTTCCAACCCCCTTTAAATTGTGAACTTTTGGTGTAAGCAAAGCTAGTGCCCCTATTCAAATAGGGGTTTTAGATCTTACAATCCAAATTTTTTTCATATACACAATATCTATGTCTGTATTATGCATGATAATAAACAAATAAAAATAACTTTCAGCAACGGATCTCTTGGCTCTCGC
>X1101.25671.24536__R_121
AAGTCGTAACAAGGTTTCCGTAGGTGAACCTGCGGAAGGATCATTACTAGAGCAAAGGACAGGCAGCACCCCACAGAAGCTTGCTTCGTGGCGGGCTACCCTACTCCGGTAGGGTTTAGAGCCGTCGAACCTCTCGGAGAAGTTCGGTCCTGAACTCCACCCTTGAATAAATTACCTTTGTTGCTTTGGCAGGCCGCCTCGTGCCAGCGGCTTCGGCTGTTGAGTGCTTGCCAGAGGACCACAAC
>X1101.20167.23831__R_180
AAGTCGTAACAAGGTTTCCGTAGGTGAACCTGCGGAAGGATCATTAACGAATTCATTGGAGTTGTGCTGGTTCTTACAAGTGCACGCTCCTTAAAATTCCATTCACACCCAATGTGCACTTTAAGAGACGTATCTCCCCCGTTTACGTGCCTTCGATGGCTCGGGATTTCGTCTATTTAACACACACTTATTGTAACAGAATGTCAATTGGCTTAATTGCCTAAAACTTTAAATATAACTTTCAA
>X2103.24075.9064__R_225
AAGTCGTAACAAGGTTTCCGTAGGTGAACCTGCGGAAGGATCATTATAAAAATTGCCTAAAGACATTCGTGTCCAAGGCCCACACTGTGTGCACCGTTAATTGTTTTTGGCAGGGGCTTGGGTCCTTTTTCACTGGGCCCAACTTTTCTTTCGGTTCTATCCTTTCCCGGGACAGTCGGACATGGGAAGCAGTACCCTGCCAAATGACTACTAAACACGCATATTTGTCTGAAAATCGTTATTTGC
>X1101.16803.15606__L_274
AAGTCGTAACAAGGTTTCCGTAGGTGAACCTGCGGAAGGATCATTAAATGATAGTACTGGCCCTAGGCTGTAGCAATACATGCCTATGGGTTTCACGTCTATTACCCTTGTTTTTCGAGTACCTATGTTTCCTTGGTGGGCTTGCCCACCAATTGGACAACCTATTAAACCTTTTTAATTTTTAATCAGCGTCTGAATAAATTTAATAATTACAACTTTCAACAACGGATCTCTTGGTTCTGGCA
>X1101.12131.14388__R_292
AAGTCGTAACAAGGTTTCCGTAGGTGAACCTGCGGAAGGATCATTACCGAGTCTCTGCCCCCTGGGTAGATCTCCCACCCGTGCTGTCGAGACCTCTGTTGCTTTGGCGGGCCGTCCCTACGGCCGCTGGCCCGTCCGGTGTGCGCCCGCCAGAGGCCCTAAACCCAAACGTCTAGTGGGTGTCTGAGTGAGCATTAATCGTCAAAACTTTCAACAATGGATCTCTTGGCTCTGGCATCGATGAA
>X1102.5686.22428__R_139
AAGTCGTAACAAGGTTTCCGTAGGTGAACCTGCGGAAGGATCATTACCGAGTTAGGGTCTTAGGCCCGACCTCCAACCCTTTGTTTACTATACCATGTTGCTTTGGTAGGCCCGCCTTTTAGGGCCACCGGGGGGCTTATATACCCTTGGTCAGTGCCTACCAGTAGCCTTATTAAATTCTTTTATAATTTTGTTTGTCTGAGTATAAATATAAATCGTTAAAAACTTTCAACAACGGATCTCTTG
>X1101.17688.4976__R_101
AAGTCGTAACAAGGTTTCCGTAGGTGAACCTGCGGAAGGATCATTAACGAATTTTCAGGGGTTGTGCTGGTTCTTACAAGTGCACACCTCTTTAATTCCATTCACACCCACTGTGCACTTTAAAAGACGTATTTCCCCCGTTTACGTGCCTTTACCGGCTTGGGATTTCGTCTGTTTTACACACACTTTATTGTATTAGAATGTAATCTAGCGGAAACGCTTAAAACATAATATAACTTTCAACA
>X1101.12498.7287__L_088
AAGTCGTAACAAGGTTTTCGTAGGTGAACCTGCGGAAGGATCATTAGTGAATCGTGGATTCCTCTGCAAAGAGAAGGTCCATTTTACACATTTCACAAACACATGTGCACTTGTTCTTTCCTTCTTTTAAATTTTTCAAAAAAACTTAAATCAAGGAATTTACTCCTTAAACACTTATGACAATGTCACAGAAAAGTCAATGATGTAAACCTATGATAAATGAAAGTAAAACTTTCAGCAATGGA
>X1102.29027.18658__R_133
AAGTCGTAACAAGGTTTCCGTAGGTGAACCTGCGGAAGGATCATTACCGAGAGCCCCCTCCCGTGCCGCAAGGTCGGGCGGCGGCCATTCTCACACCCTTTTTTATGCGCACCTTTTGTTCTTCCTCGGCGGGGCGACCCGCCGACGGAACACATCCAACCCTTTTGCATGCAGTATTACTTGTTCTGATACCCTAAATCGTTACAACTTTCAACAATGGATCTCTTGGCTCTGGCATCGATGAAG
>X1102.26732.22877__R_152
AAGTCGTAACAAGGTCTCCGTTGGTGAACCAGCGGAGGGATCATTACAAGAGTTGCGAAACTCCCAAACCTCTGTGAATTATACCCGTACAGTTGCTTCGGCAGGTGGCTTCAGGGCGGAGCTTCAGCCTATCGCAGGTGCCTGCCGAAGAAACAAGACTCTGTATTATGGAACTCTCTGAGCTAAAAATAATCAAGTTAAAACTTTCAACAACGGATCTCTTGGTTCTGGCATCGATGAAGAACG
>X2103.12342.6669__R_255
AAGTCGTAACAAGGTTTCCGTAGGTGAACCTGCGGAAGGATCATTATTGAATAAACCTGATGGGTTGTAGCTGGCTCTTTCGGGGGCATGTGCTCGCCTGTCATCTTTATATCTCCACCTGTGCACACTTTGTAGATCTGAATAACTTTCTGGGGCAACTCAGTCTTAGAGGATTGCTGTGCTGAAAATGCCAGCTTTTCTTGAATTTTCAGGTCTATGTTTCTCATATACTCCTGCATGTAACAG
>X1101.13131.19237__R_261
AAGTCGTAACAAGGTCTCCGTTGGTGAACCAGCGGAGGGATCATTAGCGAGTTGCAAAACTCCCAACCCTTTGTGAACGCCCTGGACCGCTGCTTCGGCGGTAGGGAGCCTTGAAACGGGCGACCGCCGCCGGGCGACACCAAACTCTTGTATTTTTTTTTGGCATATCTGAGTACTCTTATAATGAGTCAAAACTTTCAACAACGGATCTCTTGGTTCTGGCATCGATGAAGAACGCAGTGAAT
>X1101.19133.24223__R_075
AAGTCGTAACAAGGTAACCGTAGGTGAACCTGCGGTTGGATCATTACCGAAAAAAAAAACAGTGGAGCGGCCTTGGGGAATGCGGGAGTCTCTCCCATGTCTCCCGGGGCTGTCCTCACTCTTTCCCCCAACTGTGTGAACCACGAAACGTATTGCGGTGGCTCCGCCGGCGGCCACCTGCAGGCCCTTTCCCCTCCTCCGCCTTACCCGGTGGTGGGGGTGGTCTGGGCTGGCAGGCGGCCGTG
>X1101.10415.6695__L_096
AAGTCGTAACAAGGTTTCCGTAGGTGAACCTGCGGAAGGATCATTAATGAGAACTGATCTTCGGATCAATCTCCCACCCTATGTTTACATTACTTTGTTGCTTTGGCAGACCCGTCTTTGGGCCACCGGCTTTGGCTGGTCAGTGTCTGCCAGAGAACCCCAAACTCATGTTATTATTATTGTCTGAGAAGTATTTAATAGTTAAAACTTTCAACAACGGATCTCTTGGTTCTGGCATCGATGAA
>X1101.24790.8517__L_254
AAGTCGTAACAAGGTCTCCGTAGGTGAACCTGCGGAGGGATCATTACCGAGTGAGGGGCCTCGTGCCTCGACCTCCAACCCTTTGTGAACCCACTTGTTGCTTCGGGGGCGACCCCGCCGCGTCCGCGCGGCCGCGGCGCCCCCGGAGGCCATCAAACACTGCATCAATGCGTCGGAGTTTAAGTAAATTCAAACAAAACTTTCAACAACGGATCTCTTGGTTCTGGCATCGATGAAGAACGTAG
>X1101.24289.18362__R_006
AAGTCGTAACAAGGTTTCCGTAGGTGAACCTGCGGAAGGATCATTATCAAATTCTCGCGGGGGCGCGACCGATCATGATTCGTTCCCCTGCCGGGAAATTGATTCCCGCAACCCCTTGTGAAACCCCCCTGTTGCTTCGGCAGCCCCTCCCAGGAGTGGTAAGCCTGCCGGCAGCATCACGGAAACTCAATTCTGAAAACTTGTAATCTAGGTCTGAACACAGCAGTCGAATGACTATAAAACTT
>X2101.22963.9886__L_199
AAGTCGTAACAAGGTTTCCGTAGGTGAACCTGCGGAAGGATCATTAATATTCGGTAGTTTACTATCGTTTTTGAAGGGCGTGGAAACTTTTCAGGCCACCTGGAAGGAGTACTCGCCTTTTCTCAACCCTTGACTTTTTGCGCACTCGTGTTTCCTCGGCAGGCTTGCCTGCCGGTCGGACAAATCAATAACCTTTTTAATACTCAATCAGCGTCTGAAAAATCATAATAATTACAACTTTCAACA
>X1101.14684.11174__R_160
AAGTCGTAACAAGGTTTCCGTAGGTGAACCTGCGGAAGGATCATTAATATTTGAGTAGAGTCTACTACTACAATAGTGGACTTCGCTCAAATATGTATTTGATATCCTTAAATTTTTTTAAGGAGCAAGATAACTTTATATTTAAAACCCACTCTTCGAACGTATAAATTTATGTATTAATGATAAATTAAAGATCACTTTCAACAACGGATCTCTTGGCTCTCGCATCGATGAAGAACGCAGTA
>X1101.12794.12285__L_276
AAGTCGTAACAAGGTCTCCGTAGGTGAACCTGCGGAGGGATCATTACCGAGCGAGGGCGCTTGCGCCCGACCTCCCAACCCTTTGATAATCAAACCTCTTTATGCCTCGGGGGCGACCCGGCCGTTCGCGCGGCTTAGGGTCCTCCCGGCGGCACAAACCACAAACTCTGCATCAATTGTCGTCTGATTATAAAGTTAAATCTAATTAAAACTTTCAACAACGGATCTCTTGGTTCTGGCATCGA
>X1104.21248.23040__L_172
AAGTCGTAACAAGGTTTCCGTAGGTGAACCTGCGGAAGGATCATTGTCGAACCTCTGCGTAGCAGAACGACCCGCGAACATGTTGCAACTCCTCGGGGGCGGAGCAGGGCGCGAGCCCACCGCTCCGCCTCCCGATTGAGAGGCCTCGGGAGCCCTGCCTGTCGTCGTGCCTTGTGCATGGGCCCGGCGGGTGCTCTCGATGGCTCCTCTCAAACAAACAACGAACCCCGGCGCGGAAAGCGCCA
>X1101.26781.9826__R_106
AAGTCGTAACAAGGTTTCCGTAGGTGAACCTGCGGAAGGATCATTACAGAGTTCGTGCCCTTCGGGGTAGACCTCCCACCCTTTGTATACCTACCTTTGTTGCTTTGGCGGGCCGTCGCAAGACCGGCGGCTTCGGCTGTCGTGTGCCCGCCAGAGGACCCCAAACTCTGAATACAGTGTCGTCTGAGTACTATATAATAGTTAAAACTTTCAACAACGGATCTCTTGGTTCTGGCATCGATGAA
>X1103.17226.27781__R_184
AAGTCGTAACAAGGTTTCCGTAGGTGAACCTGCGGAAGGATCATTATCGAATCTTGACTTTACATTGGTGAAGCTGTTTTGCTGGCCCCTGACCCCTGACCCCTGAGTTGGGCATGTGCACGCTTCGCAATCAGTTTTCTCTACTACCCACCTGTGCACTCTCTGTAGGTTACCGGAATATGTATTGGAGACTGGCCACCTCCTTTATGTGATCTAATCGGTCCTGCGTGCTTTAATTACACACAC
>X1101.16058.3921__L_187
AAGTCGTAACAAGGTTTCCGTAGGTGAACCTTCGGAAGGATCATTACCGAAATGCAGCGGGGGCAGACGGCCGCAAGGTCGCCGGCCGCCGCATACACGCATTCCACCACCCTTGACTTTGAGCACCGTTATGTTTCCTCGGCAGGGACGCCTGCCAGCGGGGACCCATCGAACACTTGCAGTAGCAGTATTTGTCTGAGAATAAACACAAAAATCAAAACTTTCAACAATGGATCTCTTGGTTC
>X1101.10885.11588__R_223
AAGTCGTAACAAGGTTTCCGTAGGTGAACCTGCGGAAGGATCATTACCAAACTTGCGAACCCAGCTTAGGCTGTGGCTAGCTTCAACCCTTTGTGAACCAAAAAACCTTTTCGCTTCGGTTAGCAGGGAGCGGTTGCGGGTAAAACCCAACCAATTCCATAAGCCTGCCGATGGCACCAACCAATAAACTTGAAGTCAAACATTGTCTGAATACCATATTTTCGAATGAAAATTAAAACTTTCAA
>X1101.13357.5799__R_230
AAGTCGTAACAAGGTTTCCGTAGGTGAACCTGCGGAAGGATCATTACCGAGTTAGGGTCTTCTTGGCCCGACCTCCAACCCTTTGTTTATTATACCATGTTGCTTTGGCGGGCCTGCCTTTCGGGGCTGCCGGGGGCATCACTGCCCCTGATCTGTGCCCGCCAGGAGCCTTCTTAAATTCAGTTTTCAATTGTGCCGTCTGAGTCCCAGTATCAAAATATATAAAAAACTTTCAACAACGGATC
>X1102.14332.24574__R_148
AAGTCGTAACAAGGTTTCCGTAGGTGAACCTGCGGAAGGATCATTGTCGAAGCCTGCAAAGCAGAACGACCCGTGAACATGTTATAACAACCATGCCAAGATGGGTCGGGCGTCAGTTCGATCCTCGTGGCACACCGTCGATGCGCGTCCCTGATGACCCATTGGGCCTCTTGGTCGTTGCTTCGATGTAACAAAACCCCGGCACGGGATGTGCCAAGGAAATTTAAATTGAAGAATGGCTCGATCCA
>X1101.12304.9347__L_122
AAGTCATAACAAGGTTTCTGTAGGTGAACCTGCAGAAGGATCATTAGTGAATTAAACGGGATTGAATTCGTTCATCCCAATTCTTTTATCTAAACCCGTCATCGCTTGGGCAACCGAGCATGACAAAAACCTTTTTTTAATTAAAACTCGTTTTTAATATAAAGTCAGTGTTGACTCTAAACCCACAAACAAAACAAACAAAGAAAACTTTTGACAACGGATCTCTTGGTTCTCCCATCGATGAA
>X1101.10126.25573__L_261
AAGTCGTAACAAGGTTTCCGTAGGTGAACCTGCGGAAGGATCATTACTTTTCTGTGCCTTTGGGCATGGAATTTGGAGAACCTGGGCCTTGTGCCCTGTCAGTTGCTGTGTAAGCCTGCAGCTTGCTGCAGCAGAGCCTCTGGCTAAGCCCTTGTTTTTGCGTACCTTCTGTTTCCTTGGTGAGCTTGCTTGCCAAAGACAAATTTATAACCTTTTGTTGCAATTAAGTCTGAAAATTATAATTA
>X1101.11482.19121__R_061
AAGTCGTAACAAGGTTTCCGTAGGTGAACCTGCGGAAGGATCATTAATGAAACTTCAAAGTCGGCTGGTCTATCTGTGCTGGTGGAGACACATGTGCACGTTGGCGAGTCGCAAATCCACACACCTGTGCATCTATGACTCTGAGTACCGCTTTGCATGGCCTTCAGGGGCCTGGTACTCGAGTACTTTACACACTCTGAATGTAATGGAATGTCTTTTTGTACAATGTACAACTAAAAACAACT
>X1101.13672.26720__R_196
AAGTCGTAACAAGGTTTCCGTAGGTGAACCTGCGGAAGGATCATTAAAAAGTAAGGGCCCCGGGGGGCCGTCTAAACAACACCCGTGAGCCCTACGGCCACCATGGCCGGAACGGTTTAACCCTCTGTGAAAACCCTTGTTGCTTCGGCAGCGCCTCCCCCTCTGGGGGAGGGTCAGCCTGCCGGCGGCACAACAGCAAAACCCTTTTTATGCGAAAAGCAGTTTTTAAAACGTCTGAGAGCGCA
>X2101.11751.6272__R_182
AAGTCGTAACAAGGTCTCCGTTGGTGAACCAGCGGAGGGATCATTACCGAGTTATTATACTCACCAAACCCACTGCAAACGTACCCAATATTAGCCCCTCCGGCAGGCGGCCCCAGGGCGGGGCCTCAGCTTATGGCGCCTGCCGAAGGTGGCACAACTTTTGCTCTTTTAAGTACAATCTGAGTTTAAAGACAAAATATCAAAATTTTCAATTGTGGATCTCTTGGTTCTGGCATCGATGAAGAACG
>X1101.18883.14596__L_129
AAGTCATAACAAGGTATCTGTAGGTGAACCTGCAGATGGATCATTAGTGAATAACAAGGGGTTCCCACTCTGTGGGCCCCAACCCTACTCACCATATCCACACACCTGTGCACCGCTAGTGACGGCCGATACGCAAGTATCTTGTCCGTTGCTGGCACCCTTTTACACACACACACACATAAAGTAAATGAATGTCACTGTAACTACGCAAGTAGAAACAAAATACAACTTTTGACAACGGATCT
>X1101.11612.24749__R_015
AAGTCGTAACAAGGTTTCCGTAGGTGAACCTGCGGAAGGATCATTAAAGAGTTTAGAGACTTCGGTCTACAACTCCACCCTTTGTTTACAATACCATTGTTGCTTTGGCAGGCCAGTCGCAAGACAACCGGCTTTGGCTGGTCAGTGCCTGCCAGAGGACCTAAAACTCATGTTTATATTATTGTCTGAGTACTATATAATAGTTAAAACTTTCAACAACGGATCTCTTGGTTCTGGCATCGATG
>X1101.14943.21612__R_254
AAGTCGTAACAAGGTTTCCGTAGGTGAACCTGCGGAAGGATCATTAAAAGTTGTGCGAGGCGGTCCCTGGCACTGCCAGGTGGTCGCTTAGACATCAACACCCTCTGTATATCTACCGCGTTGCTTTGGCGGGACGGCAGCCCTGCTGGGAAGCTGTCCGCAGGGCCTCTCAAGACCCTGCGAGCGCCCGCCGGAGAACCATCAAACTCATGTTAAACCGTGATGTCTGAGCTTTATAAGCAATAA
>X1101.19119.3821__L_126
AAGTCGTAACAAGGTCTCCGTAGGTGAACCTGCGGAGGGATCATTACTGAGTTAGGGAGCAATCCCGAACCTCCAACCCTTTGTGAACGAATCTCGTTGCTTCGGGGGCGACCCTGCCGTTGATTCGGCATTCCCCCCGGAGGTCATCAAAACACTGCATTCTTACGTCGGAGTATAAAGTTAATTTAATAAAACTTTCAACAACGGATCTCTTGGTTCTGGCATCGATGAAGAACGTAGTAAAA
>X1102.15383.5867__L_266
AAGTCGTAACAAGGTTTCCGTAGGTGAACCTGCGGAAGGATCATTAAAGAGTTAGGGTCCTCGTGGCCCGACCTCCAACCCTTTGTTTAACTATACCACGTTGCTTCGGCGGGCCCGTCTCCTTCGGGAGACCGCCGGAGGGTCTCACCCCCCTCTGGTCCGTTGCCTGTCGACAGCCCCAACCACAAACTCTTGATACAAACCATGTCGTCTGAGTCTAAAATTTTAATCAAATTAAAACTTTCA
>X1101.14973.2682__L_290
AAGTCGTAACAAGGTTTCCGTAGGTGAACCTGCGGAAGGATCATTATTGAATCAATATTGATTGAATTGTTGCTGGCTCTTAGAAGCATGTGCACATTCAATTCAATTTTTTGAACCCCCATGTGCACTTTTTGTAGATTTGAAATCATTCAAAACATTTCTATATGAAATTGTTTTGGTTTTTTGAGAACTGCTTTACATTTTGTGAGCTTTTCTTGTCTTTCATATCTACGCTTTTAAAACAC
>X1102.20739.9429__R_143
AAGTCGTAACAAGGTTTCCGTAGGTGAACCTGCGGAAGGATCATTATTGAATAAACTTGGTTGAGTTGATGCTGGCTCCTAGGAGCATGTGCACGCTCATTCCATCTTTTAACCACCTGTGCACCTCGTGTAAATCTGAACAACTCTCGGGGGTTAACTCGGTTTGAGGATTGCTGTGTGAAAATCAGCTTTCCTTGAGTTCAGATTTATGTTTTTATATACTCCAAGAATGTAACGGAATGTAAT
>X1101.14622.3626__L_284
AAGTCGTAACAAGGTCTCCGTAGGTGAACCTGCGGAGGGATCATTAAAGAAGTGAAGGGCCTGTGTTGATTTAATGGTGAGGAGCCAAGTGGAGATTGACGCGGAGATTGAGAAATCGACGCCGAGATCGAGACAGCTGCGATCATTCTGCGCCGCCATCATTTTGCAGCGATATGATCCGGAAGGTCTTCTCTCATTAGATCGCACAGCAACCCCGACCTCCAACCCTTTGTGAACTATCCTGTTGC
>X2101.7582.18509__L_259
AAGTCGTAACAAGGTCTCCGTAGGTGAACCTGCGGAGGGATCATTACAGAGTTCATGCCCTAACGGGTAGATCTCCCACCCTGTGTTATACTACTATGTTGCTTTGGCGGGACGTCAGGTCCGCTTGGCCACGGGCTCCGGCTCGTGCGCGCCCGCCAGAGGACCCAAAACCCTGTTTATTAGTGTCGTCTGAGTACTATATAATAGTTAAAACTTTCAACAACGGATCTCTTGGTTCTGGCATCG
>X1101.15082.23823__R_262
AAGTCGTAACAAGGTTTCCGTAGGTGAACCTGCGGAAGGATCATTAACGAGTTAGGGTCTTCTAGGCCCGACCTCCCAACCCTTTGCTTATTGAACCATTGTTGCTTCGGTGGGTCCGTCTAACGACCGCCGGGGGACCGCCGCGAGGCGCCCCTTGGCCCGCACCCGCCGATAGCCCAACTCTAAATCCTTTATGAATCGTGTCCTATGTCTAAATCATGATTAAAAATCAAAACAAAACTTTC
>X1101.19918.11927__R_265
AAGTCGTAACAAGGTTTTCCTTCCGGTTAAAGCTATTAAACCTATTGAAGCCTGACGTGGGCGACTATAAAAATAACCATGGAGTTCAGTCTTCGGGCTGAACAACACCGCTGAAATGCTGTGATCAACTATCGTTGTACCAGCAGCCCCTCTTATGGGGCCCACAGATCAAGCTGCGGTGATCCCACCTAGAGTATTTAGGTAGGACTATAATATGACCGGTCTCACCTGAGATGGTTGAGAGA
>X1101.10224.11821__R_274
AAGTCGTAACAAGGTTTTCCTTCCGGTTAAAAGCTTTTAACCTACTGAAGCCTGACGTGGGCGACTATAAAACAACCATGGAGTTCGGTCTTCAATGGGCTGAACAACACCGCTGAAGTGCTGTGATCAACTATTGTTGTACCAGCAACCCTCTCATAGGGTCCACAGATCAAGCCGCGGTGATCCCACCTAGAATATTTAGGTGGGACTATAATATGACCGGTCTCGCCTGGGATGGCTGAGAG
>X1101.27915.15387__R_064
AAGTCGTAACAAGGTTTCCGTAGGTGAACCTGCGGAAGGATCATTAAAGAGTTTAGAGGCTTCGGCCTACTACTCCACCCTTTGTTTACAATACCTTTGTTGCTTTGGCAGGCCCGTCGAAAGGCAGCTGGCTTCGGCTGGTTAGCGCCTGCCAAAGGACCCAAAACTCATGTTTAAATTATTGTCTGAGTACTATATAATAGTTAAAACTTTCAACAACGGATCTCTTGGTTCTGGCATCGATG
>X1101.15861.6452__R_106
AAGTCGTAACAAGGTCTCCTTCCGTCGGTGACGCCCAGGAAGCCTTAGCCGCCTGAAAAGGTACGCTCCACGACTTAGATAAACAATGGAGATTTAATGGCTAGTCGACGTAATCGTCGGCGACATCACCAAATTGCGGGAAGCTCCTAAAGCTCCAACTACCAAGCGTCACAGGGAAACCTGTGCGTGGCCAGGGTAATGACCTCGGGTATGGTAACAACGTTGGAGATGTTCCAATGGATAAT
>X1101.16675.25231__L_254
AAGTCGTAACAAGGTCTCCGTAGGTGAGTAACAACTTCCATCTTCTGCACAAACGAAAAACATATGCTAACGTGATTACAGGTGAACCTGCGGAGGGATCATTAAAGAGTGAAGGCTTTCGAGCCGACCTCCAACCCATTGTACTACAATCCTGTGTTTGCCTCGGGGTCGCCATAATTACCTCTCAGAGGTTCCCCCGGTGGACCACTTAAACTCAGCTTTATACCTACAGTCAGAGTATTATT
>X1101.5531.15027__R_186
AAGTCGTAACAAGGTTTCCGTAGGTGAACCTGCGGAAGGATCATTACTGCTTGCTAGTGGCGCTGCCTTGGGAAACCAAAGCCGCGTCAGGCATGCTACCCTTGTCTATACGTACCCTTTTGTTATTTCCTTCGGTAGGGCAACCTGCCGCTAGGGACAATTAAACCCTCTGTATCAAGTATCAAATCATATGAAATAATTTTAAATAATTACAACTTTTAACAATGGATCTCTTGGTTCTGGCAT
>X1103.8550.16317__R_237
AAGTCGTAACAAGGTTTCCGTAGGTGAACCTGCGGAAGGATCATTATTATTTGGGTTGGGTTTACTTTTCAAAAATTGTTCCTTTAAGTTTTTCAAAAAGTAAATCTGCACCAAATAACAATTTGAACACATCAGAACGAAATTGTTTATTTTTTCTCGCCCTTTTATAGGGAGGAGCAAGATGAATTTATTTAAAACCACCCACTCTTAAAAATATATCATATATATAAATTAAAAAAGATCACTTT
>X1101.19685.14918__L_203
AAGTCGTAACAAGGTCTCCGTAGGTGAACCTGCGGAGGGATCATTAATGAGAACTTGCCCCTCGGGGTAGATCTCCCACCCTTTGTATAATTAATACCTTTGTTGCTTTGCCGGGCCCGGCTCTCGGGCCCGCCGGCTACGGCTGGCCAGCGCCCGGCAGAGGACCACAACTCTTGTTTTACCTGCAGTCAGAGTAACTACTTAATAGTTAAAACTTTCAACAACGGATCTCTTGGTTCTGGCAT
>X1101.18796.19688__R_087
AAGTCGTAACAAGGTTTCCGTAGGTGAACCTGCGGAAGGATCATTAAAAATGAAGCCGGGAAACCGGTCCTTCTAACCCTTGATTATCATAATTTGTTGCTTTGGTAGGCCGCGCAAGCACTGGCCCCGGCTAGTTAGTGCCTACCAGAGAACCACAACTCTGTAATAAATGTCGTCTGAGTACTATAAAATAGTTAAAACTTTCAACAACGGATCTCTTGGTTCTGGCATCGATGAAGAACGTA
>X1101.15250.18715__L_247
AAGTCGTAACAAGGTTTCCGTAGGTGAACCTGCGGAAGGATCATTGACACACGTCCGTTTGGAAAACCCGGCGAACCGTGCGCGTCCCGACCTATGCGAGGGGCCACGCCCGGAGGCGTGGCCGCCGGTGCCGCCCCGCTCCGCGCAGGAGCCGGGCACGAGGGGGCCGGTGCCGGAGGGGAGGCTCGCCCCGGCGAGCCGCCGCAGCGCGCGGCGGACGGGCCTCCCCCCTCCTCCGGGCCGC
>X1101.13561.7107__R_266
AAGTCGTAACAAGGTTTCCGTAGGTGAACCTGCGGAAGGATCATTACAAAAAAAGGTTATCTTACTGATAACCTAAAAAAAAAGATCAATCCCACTTTTGTGCACTTATTGGAGCCATCGGATTTTCATATCTATTGGCTCCCAACCTCTTTTTTTTTCCCCTCTATGTTTTTGTCTGAGTTTTTTTGATGTAAAACCAAAAATTTATACAACTTTCAACAACGGATCTCTTGGCTCTCGCATCG
>X1104.7450.8357__L_261
AAGTCGTAACAAGGTCTCCGTTGGTGAACCAGCGGAGGGATCATTACAGAGTGTAAAAACTCCCAACCCGTGTGAACCATACCACTGTTGCTTCGGCGGACTCGCCCCGGGCGCCACGCGCGCCCCGGAACCAGGCGGCCGCCGGGGGACCAAACCAAACTCTTGTATCTCCAGTACGTCGTCTGAGTGGATCTCCCCTGAAAAGGAAATCAAATCAAAACTTTCAACAACGGATCTCTTGGCTCT
>X1101.11171.11011__R_234
AAGTCGTAACAAGGTCTCCGTTGGTGAACCAGCGGAGGGATCATTACCGAGTTTACAACTCCCAAACCCCTGTGAACATACCTATCGTTGCTTCGGCGGATCCGCCCCGGTGCCCTCGGGCCCGGACTCAGGCGCCCGCCGGGGGACCCAAACTCTTGTATTTCTTTAGTATCTTCTGAGTAAACAAGCAAATAAATTAAAACTTTCAACAACGGATCTCTTGGTTCTGGCATCGATGAAGAACG
>X1101.21256.5237__R_015
AAGTCGTAACAAGGTTTCCGTAGGTGAACCTGCGGAAGGATCATTACCAACCTAGGCAGTCGCCTGGACCGCGAGGTCCTCCAGGCTGACGCTTCAACCCTTTGTGAACCAAAACAACCTTTTCTTTCCGCTTCGGCAGCTGGGGCGCCCGTTTGGTCGTCCCGTCAGCCTGCCGCTGGCACCACCCAGAGAATCCAGCAAGCGGGTCGCGTATGCTGATTTTCGACTTTGTGAACCAAAACAAC
>X1101.11153.24962__L_274
AAGTCGTAACAAGGTATCTGTAGGTGAACCTGCTGATGGATCATTATGAATCGAGCAATCAAGAGCGAGCGTAGCGAGCGATTGATTGTGAGTACCTGTGAATTACCATGTTTGGGTGGTCGATGTCGAGCGTCGAAGACGTGAGACATTGACCGATTGTTGATGAGTTATCATCAGTACATCGAGCCACCCACTATTACCATATCCCGTCTGAGTATAATAAAAGTAAAAACTTTCAACAATGG
>X1101.10623.24224__R_274
AAGTCGTAACAAGGTTTCCGTAGGTGAACCTGCGGAAGGATCATTAATGTGATGGATGTGCTAGTCTTGACTTCTTAATCCACCCTTCAATTTCATTGCTGGGTGGGGGCCTGACGGCTCGAGGAGGAGGGAAATAAAAGCCTGTTTGGGTGTGCACTCCGATACAATCCCATTTCATACCTTGTGCATCTCTGCCTGCTAAGTAAGAAAAGAATGTTGAATGATGTTCTTGATTGCTTATGTAG
>X2101.4586.8636__R_015
AAGTCGTAACAAGGTTTCCGTAGGTGAACCTGCGGAAGGATCATTAAAGATTCTGACCCTCGGGTCAAAACCTTCAGCTGTGCGCTTCGGCTGCACGCTGATAAACCTCACACACCTGTGCACATTTCGGTCGCAGACCTGCATGCAGGTCTGCTTCCGCTTTCACATAAAACCACATGTCTTGAATGTAACAAACTATAAAAGTAACAACTTTCAACAACGGATCTCTTGGCTCTCGCATCGATG
>X1101.15797.8588__R_131
AAGTCGTAACAAGGTCTCCGTTGGTGAACCAGCGGAGGGATCATTACTGAGTGCAAACTCTCCAACCATTGTTTATCTACCTATTTTTTGCTTCTCCGGCAGGCGGTTCCAGGGAGGGACCGAGCCTATGGCCTCAGCTTAAGCACCTGCCGAAGGGGTACCTACTGCTCTATATTATACTGTCTGAGAAAACAAAAAAAATATTAAAATTTTCAATTGTGGATCTCTTGGTTCTGGCATCGATG
>X1101.11290.6462__L_166
AAGTCGTAACAAGGTTTCCGTAGGTGAACCTGCGGAAGGATCATTACTGCTTGCTCATGGCCGTCCTTGGGGGCAACCCCTTGGGCGGTCCAGCAACCACACCCTTGTCTATATATACCATTTGTTATTTCCCTCGGCGGGGTGACCCGCCGCTGGGGACACCAAACCCCCTGCATGTAAAGCATAAAAACTTCTGAACAAACTAAATTATTACAACTTTCAACAATGGATCTCTTGGTTCTGGC
>X1101.12568.24487__L_059
AAGTCGTAACAAGGTTTCCGTAGGTGAACCTGCGGAAGGATCATTATTGAATGAACTTAGAGTTGGTTGTTGCTGGCCTCTATCTCAGGGGCATTTTGTGCACACCTTCTCTTTTCATCCACACACACCTGTGAACTTGTGAGGCAGGGAGGGAGAGAGGCCTTAATTGGCCTGATTCTTTCCTGCCTATTTTACTACACAAACTCATTTATTTTAAACTGAATGTAATTGATGTAACGCATCAT
>X1101.21680.17504__L_272
AAGTCGTAACAAGGTTTCCGTAGGTGAACCTGCGGAAGGATCATTACCGAGTTCAGGGTGTCTTTACCGACGCCCGACCTCCAACCCTCTGTCTACAAACAACGTTGCCTCGGCGGGCCGCGGGCCTCTGATTTTTAGAGCCTCGGCTCTAATTTTTAGGGACCTCGCCTCTGGCTTTCGGGCCCTTGAGCGCCCGTCGGTGGACCATCACAAACTCTTGAAAAATCAGTCTTCTGAGCGAGAAT
>X1102.19717.18238__L_153
AAGTCATAACAAGGTTACTGTAGGTGAACCTGCAGTAGGATCATTATTGAAAAATAGGGCTTTCCCATTCTTTGGGGCCCGAACCTTCACATAATTTCCACACACTTGTGAATCGTTGGAGCGTTTTTTGAAAAAGAGACGCTCTGGCACCCTTTAATTATTACAAACACCGAGTTAATGGATGTAGTTGTAAACTTGTCTTTTGACAGAAACAAAAATACAACTTTCGACAACGGATCTCTTGGT
>X1101.11955.22326__R_278
AAGTCGTAACAAGGTTTCCGTAGGTGAACCTGCGGAAGGATCATTATTGAACCTGGTTGGGTTGTTGCTGGCTCTTTGTAGCATGTGCACACCCACTCCATTTCAACCACCTGTGCACCTTCTGTAGATCATGGAACAACAACTTTTGAAGAAAACCTTTTTTCTTTCAGATTTAGAAATTTGCTGTGCAAAAAAAGAAAAAGAAAAAGAAAAAGAAAGCCAGCTTTTTTCTGTGTTTCTGATCT
>X1101.10388.8830__L_276
AAGTCGTAACAAGGTCTCCGTAGGTGAACCTGCGGAGGGATCATTACCAGAAGTGGTCGTACACGGCGGCTCCGGCCGCCGCGTGCGATGGCCTCCAACCCTTTGTGAACCAAACTCGTTGCCTCGGGGGCGACCCTGCCGTCACGGCACCGGCGCCCCCGGCGGACATCAAACACTGCATCCCTGCGTCGGAGCGATTTAGTAAATCTAAACAAAACTTTCAACAACGGATCTCTTGGTTCTGG
>X1101.10545.18502__R_285
AAGTCGTAACAAGGTTTCCGTAGGTGAACCTGCGGAAGGATCATTACTGAGTTAAGGTCTTATTAGGCCTGACCTCCAACCCTTTGTTTATTATACCATGTTGCTTTGGTGAGCCCCGCCTTTTCGAGGCCACTGGGGATTTTTATACCTCTAGTCAGTGCTCACCAATAGCCTTCTTAAAATCCTTTTATAACTTTGCCGTCTGAATATAATCATAAAATCATTAAAACTTTCAACAACGGATC
>X1101.17208.14966__R_226
AAGTCGTAACAAGGTTTCCGTAGGTGAACCTGCGGAAGGATCATTATTGAAATAAACTTAGGGGTTGTTGCTGGCTTTCTCTTCTGAGGGGGCAATTTGTGCACACCCCTATCTATTTCCCCTTTTTTACCCCTTGTGCATCTCGTGTAGGTTGATTATAAACAAAAATCAATCTATGTTTTGTTATTGATACCTTTTGATTTGAATCGGAATGTGATTTTTTAAACTCTCAGTAAGCTCCTTAG
>X1101.18873.1691__L_272
AAGTCGTAACAAGGTTTCCGTAGGTGAACCTGCGGAAGGATCATTAGAGATATAGCCGGATCAACCTGTTTAACAGCAGGAGTCTGGATTTTCTTATAAACCTTTGTGAACCTGTCTCGTCAAGCTCTTTGGGGCTTGGCTGAGCCATTACAAACATGTATAAGTGTAAATGAACGTAAACAAAACATAATATGAAATAACTTTCAACAACGGATCTCTAGGCTCTCGCATCGATGAAGAACGTA
>X1101.11460.27784__R_146
AAGTCGTAACAAGGTTTCCGTAGGTGAACCTGCGGAAGGATCATTATCGAATTTTACTGGTCAAATACTGGATGTTGCTGGGTGCCTTTGGCGCCACCGTGCACTCCACGACCAATTTCTTTTTGATTTTTTTCACCCTCTTCTTGTGCACTTGTTTGTAGGGGATCATCCTCCCCTATGTGCCTCAATTTTAAACCCAAATTGTCTTGTGGAAGTGATTGATAATAAATAAAAAAACAACTTTC
>X1101.11497.9469__L_219
AAGTCGTAACAAGGTTTTCGTAGGTGAACCTGCGGAAGGATCATTAGTGAACACTGGATTCTGCCTCTGAAAAGAGAAAGTCTCCTTTCCACTACCACACACACTTGTGCATCTGTTCTTTCTTACAATTTACTTTGTAAAGGATTTTTAACACTTGTGCTAAATCTTAATGTCGTTGATGTAAAACAATTTGATAAATGAAAGAAAAACTTTCAGCAATGGATCTCTTGGCTCTCGCATCGATG
>X1101.19969.19209__L_287
AAGTCGTAACAAGGTCTCCGTAGGTGAACCTGCGGAGGGATCATTACTGAGTGAGGGCCTCTGGCCCGACCTCCCAACCCTTCTGTCGTTTCCGACCGCGTTGCCTCGGGGGCCCCGCCGCGAGGCGGCCCCCAGAGGACCACATAACTCTGCGTAACCGTCGTCTGAGTCCAAACAAAATTTGAAACACAACTTTCAACAACGGATCTCTTGGCTCTGGCATCGATGAAGAACGTAGTGAATAT
>X1103.9925.19547__L_266
AAGTCGTAACAAGGTTTCCGTAGGTGAACCTGCGGAAGGATCATTACCGAGTAAGGGTGCCTAATACGCGCCCGACCTCCAACCCTTTGTCTACTTAACCAAAATGTTGCTTCGGCAGGCCCGCCCCCTCCCCTATACTGGAGAGGAGGCCACCGGGGGTCCTCACACGACCTCGGGTCCGCGCCTGTCGACGGCCCCAACCAAAACTATCGTTAAAACGTGTCATCTGAGTTATCTAAACAAATG
>X1101.25821.9149__R_260
AAGTCGTAACAAGGTCTCCGTTGGTGAACCAGCGGAGGGATCATTACCGAGTTTACAACTCCCAAACCCCATGTGAACCTTACCATTCTGTTGCTTCGGCGGGATCGTCCCGGGTGCGGCCGCGAGGTCAGCCCCGGATCCAGGCGCCCGCCGGAGGACCACAAACTCTTCTGTTTTTTAACGGTTTTATCTGAGTGGCTATAAGCAAAAAAATGAATCAAAACTTTCAACAACGGATCTCTTGG
>X1101.27017.15656__L_276
AAGTCGTAACAAGGTTTCCGTAGGTGAACCTGCGGAAGGATCATTAAAGAGTTAGGGTCCTCGTGGCCCGACCTCCAACCCTTTGTTTAACTATACCACGTTGCTTCGGCGGGCCCGTCTCCCTCGGGAGACCGCCGGAGGGGCCTCAACCCCCCTCTGGTCCGTTGCCCGTCGACAGCCATCAAACCAAAACTCTTGATACAAAACCATGTCGTCTGAGTCTAAAATTTTAATTAAATTAAAAC
>X1101.11590.22281__R_205
AAGTCGTAACAAGGTTTCCGTAGGTGAACCTGCGGAAGGATCATTAACGAAACTTCAGTCGGCTTGTTATCTGTGCTGGTGGCAACACATGTGCACGTTGGCAAGTCGGCATATCCACACACCTGTGCATCCTATGACTCCGAGTTGCCCCTATGTGTGCCCTCACTGGCCGGGCGACTTGAGAGTACTTTTAACACACTCTTGAATGTAATGGAATGTCTATTGTGCGCAATGTACAATCTGAA
>X1101.2542.11404__R_202
AAGTCGTAACAAGGTTTCCGTAGGTGAACCTGCGGAAGGATCATTAATAAATCATGAAACTCCAAGGATGCCTTCTCCCAACAGCTTCGGCTGGCTTGCAGTTGGTCTCCTCGGTGCTCATCTTTTACATCCCATGCTGTGAACATGACTTCTGTTGCTTCCCGTGGATGCGGGCCAGCAAGGGGTAACTCCCTGATGGTCACCCTGCGGGAAGGGAATCATAAACTCTGGTTTCTGTAGTATTA
>X1101.10830.11686__L_153
AAGTCGTAACAAGGTTTCCGTAGGTGAACCTGCGGAAGGATCATTACAGAGTTCATGCCCTTCGGGGTAGATCTCCCACCCTTGTGTAATATTATCAAATGTTGCTTTGGCGGGCCGCAAGCCTGGCTTGCCCGGATTCGCGTCCGGCGTGCCCGCCAGAGGACCCCTAAACTCTGAATGTTAGTGTCGTCTGAGTACTATTAAATAGTTAAAACTTTCAACAACGGATCTCTTGGTTCTGGCAT
>X1101.11565.15501__L_197
AAGTCGTAACAAGGTCTCCGTAGGTGAACCTGCGGAGGGATCATTACCGAGTGGAGGGCGCTCCGGCGCCCGACCTCCCAACCCTTTGATTTGATCAAGACCTCTTCTGCCTCGGGGGTGACCCGGTCCTCTCAACGTGGGGGCGACCCGGTCCTCCCGGTGGTCCAACAACAACCCTGCATCAATTGTCGTCGGATATTGAAGCGAATTCAATCAAAACTTTCAACAACGGATCTCTTGGTTCT
>X1101.15327.13771__L_037
AAGTCGTAACAAGGTTTCCGTAGGTGAACCTGCGGAAGGATCATTACAGTGTTTGGGTCCCCTCGGGGGCCCGACATCCCACCCTTTGCAGTACGAAAAGAACGTTGCTTCGGCGGGCCGCGCCCCGCGCGCCGGGACCTTGTGTCCCGGAGAGCGCCCGCCGGGGGACAACCAAACTCATGTCTTTGAACGAGAACGTCAGAGTGAAGAATTAATAATTCAAAACTTTCAACAACGGATCTCTT
>X1101.7356.25524__R_085
AAGTCGTAACAAGGTTTCCGTAGGTGAACCTGCGGAAGGATCATTAATGAATAAACTTGGTTAAGTTGTTGCTGGCTCTTCCGAGAGTATGTGCACGCTTAATCCATCTTTAACCACCTGTGCACCTTCTGTAGACCTGTGAACTCGAGGAATAGTCAATGACTTTCCTTGAGTAATCAGATCTATGTCTTTATATACCCCATATGAATGCATTTGAATGTCAAATTGGCCTAGTGCCATTTAAAT
>X1101.10864.10486__L_290
AAGTCGTAACAAGGTTTCCGTAGGTGAACCTGCGGAAGGATCATTATCAAATAGCCCTGGGGGGTCAAACCCTCAGCGTCTATATCCTCTGAATACATACCTCTGTTGCTTTGGTGGACCGGGCCCTGTGCTCCGGCGGTCAGTTACCTCTGCCTGCCGAGCGTCCGCCAGAGACCCACCTAAACCCCCTATAACTATATTGTCTGAAGAAAAATATAATAGCTAAAACTTTCAACAACGGATCT
>X1101.24527.18104__L_262
AAGTCGTAACAAGGTTTCCGTAGGTGAACCTGCGGAAGGATCATTACACTCAGTAGTTTACTACTGTAAAGGAGGTTGTTAGTCTGTATAGCGCAAGCTGATGAGCAGCGGGCCTCTTTTATCTACCCTTGTCTTTTGCGTACCCACGTTTCCTCGGCAGGCTTGCCTGCCGATTGGACAAACCTATAACCTTTTTAATTTTCAATCAGCGTCTGAAAAACTTAATAATTACAACTTTCAACAAC
>X1102.26437.14525__R_173
AAGTCGTAACAAGGTTTCCGTAGGTGAACCTGCGGAAGGATCATTAAAAAGTGGTGGTGTCAATCACCCCCCTAGGCTACTGATGCTTGGGCTTGCCCTTGCTAACTAGCCTAGGCCACTTCACCCTTGATAAAATACCATTGTTGCTTTGGCAGGTCGTGGCCTCGGCCCGCAGCGCCTGCCAGAGGACCCAAACTCTTTTGTTATGTGACGTCTGAGTACTATATAATAGTTAAAACTTTCAAC
>X1101.10905.2333__L_084
AAGTCGTAACAAGGTTTCCGTAGGTGAACCTGCGGAAGGATCATTAATGAATTATAAGGGTGCTCTCTCTCATCAGAGAGGCCCGAACTCTTCATTCTTCTACACTGTGCATTATAATGTGTTTTCCTGAATTGCAATTGAGTTTGTAATGAGGGAACTCACACCCCTTTTTAAACTCTAAACAAGTCTAAGAATGAATACAAAAAACCAAAATATAAAAAAACTTTCAACAACGGATCTCTTGG
>X1101.13204.9717__R_108
AAGTCGTAACAAGGTTTCCGTAGGTATGTATTATCACTCCCTCACTCTCTTCCTTTTAGGCATAAGACTAACATTTCTAGGTGAACCTGCGGAAGGATCATTATCGAGTTAGGGTCTTCTCGGGCCCGACCTCCCAACCCTATGTTTACCAAACCTATGTTGCTTCGGCGGGCCCGTCTCACGACCGCCGGAGGACCGTAAGACGTCCTCTGGCCCGTGCCCGCCGGTGGCCCAACATCAAATTC
>X1101.10239.21801__L_199
AAGTCGTAACAAGGTTTTACCACAAAAGTAAACGGATCCCTCCGTAGCGAACTTCTGGAAGCCTTTGCAACCCCGAAAGGGGTCCCGCGACAGTAAATAAGGGGATGCAAGTAGCGGTTACACGCTGCGATACAATCGAATTGCGGGGACGTCCTTAAGCTGATAGGTACTAACCCACCGCAGGGATGCGGTGGGGGCCTGTGTTAATCACACAGGGTACAGTAACAACCCTAACAGATTGGATG
>X1101.3596.16665__L_124
AAGTCGTAACAAGGTCTCCGTTGGTGAACCAGCGGAGGGATCATTACCGAGTTATTCTACTCCCAAACCCCTGTGAACTTATACCTTTACTGTTGCTTCGGCGGGTTAACGCCCCGGAAGGCCCGCGAGGGCCGCCGGAACCAGGCGCCCGCCGGGGGACCCAAACTCTTGTATCTTTTTTATAGCATGTCTGAGTGGAATCATAAACAAATGAATCAAAACTTTCAACAACGGATCTCTTGGTT
>X1101.17312.6351__R_239
AAGTCGTAACAAGGTTTCCGTAGGTGAACCTGCGGAAGGATCATTACAGAGTTCATGCCCTTCGGGGTAGACCTCCCACCCTTTGTTATACCAACCATTGTTGCTTTGGCGGGACGCCTTCGGGCCATCGGCTTCGGCTGCTGCGTGTCCGCCAGAGACCCTTAACCCTGCCTTTATTGTCGTCCGAGTACTATATAATAGTTAAAACTTTCAACAACGGATCTCTTGGTTCTGGCATCGATGAA
>X1101.11472.16399__R_167
AAGTCGTAACAAGGTTTTCGTAGGTGAACCTGCGGAAGGATCATTAATATTTGAGTTGGGGTTGTTCTTTAGTGTTTTCTGTTCGGTTCTTTTTTGTGTCTTTTATTAAGAAGAGCAACTCTGACACAAATATGAACTTTTATTTTTCGTTCCCATTTTATGGGAAGGAGCAAGATGGACATATTTAAAATCCAACTCTTTAAATGTTTTTATAACTATTGTGTATTTTAAATAAAAAAGATCAC
>X1101.24561.19413__R_205
AAGTCGTAACAAGGTTTCCGTAGGTGAACCTGCGGAAGGATCATTATCGATTCTTTTAAGGATGTGCTGGCAAGCTTGCCTTGCATTGTGCACTCCGAAAAACTCATCATCTCCTGTGCACCTTTTGTAGACCGGATGAAGCAATTCATTCGTGTCTATGTCTTTCCTACATACACCATGACATGCTTAGAATGTTGATGTAGACTTGCTTTAAACCCAAGTCAAAATAAATACAACTTTCAACA
>X1103.18892.16719__R_282
AAGTCGTAACAAGGTTTCCGTAGGTGAACCTGCGGAAGGATCATTAAAAAACGTTAGCGGGTCCTCTTTTGAATTGAACGGGATGTCTGAACCCTTGAATACAAAACCTCGTTGCTTTGGCGGGCCGCCTTCTAGGTGTTGGCCTCGGCTGATTGTGCCCGCCGGAGAACAAAATACTCCTATGTTTTAGTGAAGTCTGAGTACTATAAAATATTTAAAACTTTCAACAACGGATCTCTTGGTTCT
>X1101.20855.3587__L_109
AAGTCGTAACAAGGTCTCCGTAGGTGAACCTGCGGAGGGATCATTACTGAGCGAGGGCCTCCGGGCCCGACCTCCAACCCTTTGTCTACCGACCCTGTTGCCTCGGGGGTGACCCGGCGCCCGTCTCTCGGGCGCCCCGGGGCCCCCGGCGGACCCCTCAACGCTGCATCTGTGCGTCCGAGTCATATTTGAATCAATCAAAACTTTCAACAACGGATCTCTTGGTTCTGGCATCGATGAAGAACG
>X1101.11537.4987__R_139
AAGTCGTAACAAGGTTTCCGTAGGTGAACCTGCGGAAGGATCATTACAGAGTTTAGGGTCCCATAGTGGCCCAAACCTCTTCAACCCCCTTGGTGTTTCTACCGTCCTGTTGCTTCGGCAGGCTTCCAATGGTCTGCCTGTCGGAGCCTTGCAACAAAACCTAGTTATGAATGTTGGTCTGATCTGTCTAGAATATAGAATTTAAATAAAAACTTTCAACAACGGATCTCTTGGTTCCCGCATCG
>X1101.15988.22092__R_195
AAGTCGTAACAAGGTTTCCGTAGGTGAACCTGCGGAAGGATCATTAATATTTGAGTCGGGGTTGTTCTTTAGTGTTTTCTGTTCGGTTCTTTTTTGTGTCTTTTATTAAAAAGAGCAACTCTGACACAAATATTTTTTTGAACTGTATTTTTCGTTCCCATTTTATGGGAAGGAGCAAGATGGACATATTTAAAACCCAACTCTTTAAATGTTTTTATAACTATTGTGTATTTTAAATAAAAAAGA
>X1101.20967.25860__R_038
AAGTCGTAACAAGGTTTCCGTAGGTGAACCTGCGGAAGGATCATTGTCGAAACCTGCCCGACAGAACGACCCGCGAACACGTTACAAGCACAACGCGGGGCAGCTAGGCGCCTCGGCCCTGGCTGTCTAGCGCGGTGGTGTCGCGGCCGTGCGTGCGCGTTCGCGCGCGCCTACGGTTCGTGCCATCGCCACTAACAGAACCCCGGCGCGGACTGCGCCAAGGAACAAAAAACAAACGAGAGCGG
>X1101.14804.17022__L_224
AAGTCGTAACAAGGTTTCCGTAGGTGAACCTGCGGAAGGATCATTACATGATAATCGGGGTAACATTGTAGCTTGCTACTCTAATACCTGTCTGAATCCATGTCTTTTGCGTACTACTTGTTTCCTCGGCGGGCTTGCCCGCCGATTGGACACCATTTAAACTCTTTTTGTAATTGCAATCAGCGTCTGAAAACTATAATAGTTACAACTTTCAACAACGGATCTCTTGGTTCTGGCATCGATGA
>X1101.16048.5988__L_147
AAGTCGTAACAAGGTATCTGTAGGTGAACCTGCTGATGGATCATTATGAACAACGAGTAACCGAGCGAGCGAAGCGAGCACGGTTACGAGTCTACCTGTGAATTACCATGTTTGGGTGAAGAACCGAGGTGAGCGCAGCTCGCCGAGGGGAGTTTTGATCTCGATCGAGCTCATCACCCACTATTACCATATCCCGTCTGAGTACAACTAAAGTAAAAACTTTCAACAATGGATCTCTTGGCTCT
>X1101.15664.18365__R_156
AAGTCGTAACAAGGTTACCTTCTGCAGCTAAGCTCCGGAGACCTTGCAACCCCAAGGGGAGGCAGCACGACAGTAAATAAAGCTACCACTTGCAAGTTGGCATCTGCCAGCGACACGATCGAATTGCGGGGACCTCCTAAAGCCTGTAACACCAACCGTCCGGGGAAACTCGGGCGGGGCCCTCACGGGGTGGTAAGAGAGTACAGGATGCACAATGGACGATCCGCAGCGAGGACCCTACCGGC
>X1101.20502.20254__R_237
AAGTCGTAACAAGGTTTTCATGAAACACCATACTGAAGCCTTGATCCCAGTCTATATAGGCAACACCTTTAATGTGCTTGGATACCTAAAGGTAACAAGCAGCTGCTAACTGCAGTTCACAGATCAAACAAAGGTGGTCATTGGCGCTGTTATTTGCTTAGCTGCAGCCAGAGGATTTAGATATGACCGGCCTACTCTTGTAAAAACTAGTAGAGTTTGTGTTCCGTAGGTGAACCTGCGGAAGG
>X1102.10446.12864__R_103
AAGTCGTAACAAGGTTTCCGTAGGAACAAGTACTGATCCTTTTGATGCACTTGCTTGAAGCCTTCACGGGTCTTTTCAAAGATCGATCAACCGCGACTCTAAAGAAAGGTGGTCTCTAGCTATATGGGTCATGCCTATGGTTGCTAGACGTCAGTTAGCTACGGCTAGCGACACTGTTGGACTGTGGCGATCCTCCTGTTGGAGCAATCCGTAGCTTGCGTTAATGCAAGTTCACAGACTAAGTA
>X1104.28494.11781__R_213
AAGTCGTAACAAGGTTTCCTTCCGGTTAAAGCTATTAACCTACTGAAGCCTGACGTGGGCGACTATAAAAAACAACCATGGAGTTCGGTCTTCAATGGGCTGGACAACACCGCTGAAATGCTGTGATCAACTATTGTTGTACCAGCAACCCTCTCAATAGGGTCCACAGATCAAGCCGCGGTGATCCTACCTAGAATATTTAGGTGGGACTATAATATGACCGGTCTCGCCTGGGATGGCTGAGAG
>X1101.13162.20646__R_187
AAGTCGTAACAAGGTCTCCGTTGGTGAACCAGCGGAGGGATCATTACCGAGTAACAACTCCCAACCCTTTGTGAACATACCTGTATTGTTGCTTCGGTGGGCAGCCCCAGGGCGGGGCTGTAGCCTTCACAGGCGCTCACCGGAGGTATTAAACTCTGATTTTATTTATGTTTCTTCTGAGTGGTCTAAGCAAATAATCAAAACTTTTAACAACGGATCTCTTGGTTCTGGCATCGATGAAGAAC
>X1101.13317.2300__L_052
AAGTCGTAACAAGGTTTCCGTAGGTGAACCTGCGGAAGGATCATTAATGAAGTCTGGGCGTAAAAACCCTCTCTCTTCTACACACTTGTGAACTTACACTGTTGCTTTGGCAGGTCTCCAGATGGGTTTCAAACCCAAATGGTCAGGTTGAAAGACGCCTGCCAAAGACATTTATCCACCCTTTTTTATTGTCTGATTTTTGTTTTAAACAAATATAAAAAAACTTTCAACAATGGATCTCTTGG
>X1101.14033.24276__L_234
AAGTCGTAACAAGGTTTCCGTAGGTGAACCTGCGGAAGGATCACTAGTGATTAAACCGGAGAGCGTCTTCATTGACCTCTCCAACCCTTCACATCCACATACACCCTGTGAACCGTTTGGCTTTGTGAGCTGAAAGTTGAAAGAATAGGCTTGTTAAAAGTCTAGTCGGACGATGGACAGATCGCAAGGTCATCATCATATACATACACGAAGTCTAATGAATGTAAACGTTTTATATAAACAAA
>X1101.21226.11305__L_227
AAGTCGTAACAAGGTTTCCGTAGGTGAACCTGCGGAAGGATCATTCATCGAGCGAGCGGGTCCACCCCCTCCCTTCCATCCCCTGCGAATCGACCAGTCTCTGCCTCGGCGCGAGCGCCCCCGCCAACCCGGCGGGGACCGCCCCGCCGAGGCCCCCTTCCAAACCTCGCTGTCAAACGTTGATGTCTGAGTGTAACCCACAAACGAAATAAAACTTTCAACAATGGATCTCTTGGCTCCGGCAT
>X1101.10618.18286__R_037
AAGTCGTAACAAGGTTTCCGTAAGTGGCTGAAGCTCGGTAAATTGCCTTCTTTAACCTATATGAAGCCTTGAAACACCAGCCTGGCAGTTATGCTGTCGGGCAACACTTGTCTGTTGCTGGCGTCTCGTTAGAGTACCAGCAGTCGTTAATGCGATTCACAGATCAAACGCAAGTGGTACTCTTTAACTACTTTTAAAGAGCATTTTGATATGATCGGTCCTTCTTTTAACTAAGACGGATTATAC
>X1101.13226.7524__R_189
AAGTCGTAACAAGGTCTCCGTAGGTGAACCTGCGGAGGGATCATTAACGAGTTAGGGTCTCACCGGCCCGACCTCCCAACCCTTTGTCTACCTGACCATCGTTGCTTCGGCGAGCCCGTCCTCACGGACCGCCGGAGGGACCTTCACCGGCCCTCTGGCCCGCGCTCGTCGACGGCCCCCAATTTTAAAATCTTAACTAAACGTGTCTTGAATCTAAGTACTATTGTTAAATAAAAACAAAACTT
>X1103.4421.9552__R_196
AAGTCGTAACAAGGTTTCCGTAGGTGAACCTGCGGAAGGATCATTAAAAATGAAGCCGGGAAACCGGTCCTTCTCACCCTTGATTATCTTAATTTGTTGCTTTGGTGGGCCGCGCAAGCACCGGCTTCGGCTGGATCGTGCCCGCCAGAGGACCACAACTCTGTATTACATGTCGTCTGAGTACTATAAAATAGTTAAAACTTTCAACAACGGATCTCTTGGTTCTGGCATCGATGAAGAACGTA
>X1101.17684.9754__L_190
AAGTCGTAACAAGGTTTCCGTAGGTGAACCTGCGGAAGGATCATTACCGAGTTAGGGTGCTCTCTGCGCCCGACCTCCAACCCTTTGTCTACCTGACCAGATGTTGCTTCGGCAGGCCCGTCGCCTCCTCACGGAGGTGGCCGCCGGGGTCCTTTACCGGTCCCGGGCCCGCGCCTGTCGATGGCCCTCTATAAACTCTTGCTTAAAACGTGTCGTCTGAGTTTAATAAACAAAATAAAATAAAA
>X1101.16655.19418__R_206
AAGTCGTAACAAGGTATCCTCCCACCTGCGGAAGCCTTAGCTGCCCCTATGGGCCGGCCCGCGACTGAAAATAAGGGGTCTCAAGAGCTAGCTCGGGAGAGCAACATTGCCAAATTGCGGGGACGCTCGCCAAACCACAGGTACCCTCGGGTACGTGAAAGTACCGGCGCTTTGGGTGCTTAGGCACCTGAGCCACGGTTAGAAGCCGGTGGTTTGAGCAATCCGCAGCCCTGCTCCCTCTGGGG
>X1101.17816.9732__L_079
AAGTCGTAACAAGGTTTCCGTAGGTGAACCTGCGGAAGGATCATTAGTGAATATTAGGGCGTCTCTTCGGAGAGCCTGACCTCCACTTCTAACACTGTGCACTTGATGGCTTATTGAGATGGATTAGGACTTCGGTTCTTTGAAATCTCGATTTGCGGCTTCATTTTAAACATTAGTATAAGTATGTAACGAAATATCGAAACAAAAAAAAACTTTCAACAACGGATCTCTTGGCTCTCGCATCG
>X1101.19034.7190__R_248
AAGTCGTAACAAGGTTTCCGTAGGTGAACCTGCGGAAGGATCATTAACGAAACTTCAGTCGGCTTGTTATCTGTGCTGGTGGCGACACATGTGCACGTTAACAGGTCGCATATCCACACACCTGTGCATCCTATGACTCCGAGTTGCTCTTTTGTGCCCTTATGGGCTGGCGACTCGAGAGTACTTTACACACTCTTGAATGTAATGGAATGTCTATCGTGCGTAATGTACAATCTGAAACAACT
>X1101.7126.10683__R_015
AAGTCGTAACAAGGTTTCCGTAGGTGAACCTGCGGAAGGATCATTAAAAGTGCCAAAGGCCGAACAAATAAGGCTTGCGGACGTCACCACTGTCCCATCCGTCCCGGCCCTTACGGGCAAGCGCGGATGTGGTTATTGTGTCCACCCTTTGTGAAACTTAGAACTTTGCTTCGGCAGCACCTTGCGGGTCACCGCTCGGGTAAGGCTGTCAGAAGCCTACTACAAAACTAGTTGATGAAATGTCA
>X1101.11684.14874__L_125
AAGTCGTAACAAGGTCTCCGTAGGTGAACCTGCGGAGGGATCATTAAACGAAACAAACCCTCCCCGTGGGCTCCGGCTCGCTGGGAGGGCCAGTCTCAAACCCTTTGTCGTCCGACTATGTTGCCTCGGGGGAGACCCTGCCTTCGGGCGGGTGGCACCCCGGTGGACCAAACCAAACTCTTGCGTAACTTTGTCGTCTGAGTCGATTTTAAAAATAAATCAAAACTTTCAACAACGGATCTCTT
>X1101.14025.24771__R_260
AAGTCGTAACAAGGTTTTCCTTCCGGTTAAAGCTGTTAACCTACTGAAGCCTGACGTGGGCGACTATAAAAATAACCATGGAGTTCGGTCCTCAACGGCCTGGACAACACCGCTGAAATGCTGTGATCAACTATTGTTGTACCAGCAGCCCTCTCATGGGGCCCACAGATCAAGCCGCGGTGATCCCACCTAGAGCATTTAGGTAGGGACTATAATATGACCGGTCTCGCCTGGGATGGCTGAGA
>X1101.23975.16360__R_167
AAGTCGTAACAAGGTTTCCGTAGGTGAACCTGCGGAAGGATCATTAAAAAAGGGTCTTTTGACCCATTTTAAAACCTACCACCACCTATCATTTGTGGCCTGTCTATGGGTGAGATGGAGGAGGTACGGTTTTTTAAAATCCAATTATTATAAATAAATATATCGTCTAATGACGAAATAAAAAATTTCTAAAAACTTTCAACAATGGATCTCTTGGCTCTCGCATCGATGAAGAACGCAGTAAA
>X1101.27195.15685__R_149
AAGTCGTAACAAGGTTTCCGTAGGTGAACCTGCGGAAGGATCATTAACTAGTATTGAAGTCCACGGGGTCAGGCTTTCCGAAAGGAGGGTGGGGGGATGTTTGGTTTCCCCTGCTTGGGCAGACTGGAGAGCATGATGCAACGTCACTGTTGAACAACATCTTGTTTGGCCTCTGCTGATCGAGCCTGTCACCTGAATTCTACTACCCTTGCTTTTTGCGCACCCATTGTTTCCTCGGCAGGCTT
>X1102.13499.28720__R_205
AAGTCGTAACAAGGTTTCCGTAGGTGAACCTGCGGAAGGATCATTACTGAGTTAGGGTCTCAATGGCCTGACCTCCAACCCTTTGTCTATTATACTTTATGTTGCTTTGGCGGGCCTGCCTTTCGGGGCTGCCGGGGGCCTTACTACCCCTGACCCGTGCCTGTCAGGAGCCATTTTTAAATTCAGTGTTAAACTATGTTGTCTGAGTCCCAATTTTAAATTATAAAAAACTTTCAACAACGGAT
>X2103.13619.11758__R_085
AAGTCGTAACAAGGTTTCCGTAGGTGAACCTGCGGAAGGATCATTATTGAAATCCTTAGGATGTTGCTGGCCTTTCGGGGCATGTGCACTCCGCCTTTTCATATCACCTGTGAACTCATTGTAGGCCAGATGTTACTGTCTGTGTCTATGTTATTTTTACACACACAAGTCTATTAGAATGTCTAATAAAGACCTTCATTGGTCAAAATTTAATACAACTTTCAACAATGGATCTCTTGGTTCTCG
>X1101.12741.19646__R_184
AAGTCGTAACAAGGTTTCCGTAGGTGAACCTGCGGAAGGATCATTACTGAATTAATGAAGGGTTGTCGCTGGTTCCTTTGGGAGCATTGTGCACGCCTTTCACTATTTCATCTTCAACCAATTGTGCACTTTTGTAGGCTACGACACCGCTCAGTCCTTGGACTGGATGGAGGGACTTGCGTTTTAGCTGTCCTTCAATGTTGTAGTCTATGCCTATCTATATACAAAAAAGTCAGAATGTCTTG
>X1102.22814.12991__R_256
AAGTCGTAACAAGGTTTCCGTAGGTGAACCTGCGGAAGGATCATTAATGAATATTAAGTCGACCCACCCTGTGCTGGTGCTTTGCACATGTGCACGTCTGGGTTGCAAATCCACACACCTGTGCATATTTGACTTGAGTGCTTTTCCTTGTTTGAGGGGTCTGATCACTGTCAGACCAGCACTCGAGTATTTTCACACACTCTGAATGGAAAGGAATGTATATTGTGCATAATGTGCAAAAAAACAAC
>X1101.12557.6572__R_218
AAGTCGTAACAAGGTTTCCGTAGGTGAACCTGCGGAAGGATCATTAACGAGTTAGGGTCTTTTAGGCCCGACCTCCCAACCCTATGTTTATTGAACCTCTGTTGCTTCGGCGGACCCGTCTCACGGCCGCCGGAGGACCGCCGCGCGGCGTCCTCTGGCCAGCGTCCGCCGATGGCCAACCCACTAAACTCTGAATGAATCGTGTCATATGTCTAAGTCTATGATTAAATTAAAGCAAAACTTTC
>X1101.16109.6423__R_284
AAGTCGTAACAAGGTTTCCGTAGGTGAACCTGCGGAAGGATCATTATTATTTGGGTAGGGTTTACTGCTAGAATTCGTTTGGTGTGTTTTTTGTTCGTTCTGTTCGTCTCGCCTTTAATTAGGCAAAAACTGTCTCCTTTCCGTCTTTTAGTAGTAAACCTCCCCCAAATATGAAAGGAGCAAGATGCCTTCATATTTAAAACCCACTCTTAATTATTTATATATTTTTTTGAATGATAAAATTA
>X1101.18727.12041__R_001
AAGTCGTAACAAGGTTTCCGTAGGTGAACCTGCGGAAGGATCATTACCGAGTATTGGGGCCCTCTAGGTCTCTACTCCCACCCTATGTGTACCAATCTCAGTTGCTTTGGCGGGTCGCTGGTTCTGACCACCGCTGGCTTTTAAGTTGGCGAGTACCCGCCGGAGGACCCTTAAAACTCGTTTTAACGGTGGCTCTGAGTGAATCTTTAAATAGAAAAAAACTTTCAACAACGGATCTCTTGGTT
>X1102.18361.6446__R_223
AAGTCGTAACAAGGTTTCCGTAGGTGAACCTGCGGAAGGATCATTACCGAGAACCGGCGCCCTCGCGGCCCGACCCTCAAACCACCGCGTACCGAACTTCAACGTTGCCTCGGCGGCGCCCCCCTTCACCCGGGGGCGCCGCCGCAGGACGCAACCAAAACCGTTTTGTGAGACGAACGTCTGATAACCTTCTTCGCGAATGCGATAAAGTACAACTTTTAACAATGGATCTCTTGGCTCCGGCA
>X2104.16225.11630__R_187
AAGTCGTAACAAGGTTTCCGTAGGTGAACCTGCGGAAGGATCATTAATGAAACTTCAAAGTCGGCCGACAGTTGTTGCTGGTGATTTACCTCACATGTGCACGCTGACGGTCGCAATCCACACACACCTGTGCATCTATGACTCGAAGTTGTAATGACTGAGAGTAACTTTTACACACTCTTGTATGTAATGGAATGTCTTTTGTGCATAATGTACAATATAAACAACTTTCAACAACGGATCTCT
>X1101.12135.20205__L_245
AAGTCGTAACAAGGTTTCCGTAGGTGAACCTGCGGAAGGATCATTCACAATAAGTGTTTATGGCACTTTAACCAATCCATATCCACCTTGTGTGCAACGTTTGAATTTGATCCGCACGCTTGCGTGCGGGGAAGGTTCTTAACCTCATTAACTTATTTTGAACTAGTTTGTCTGAATTTAACGTATCATGAATTACTTAATTCTAAAATACAACTTTCAACAACGGATCTCTTGGCTCTCGCATC
>X1101.9354.22244__L_143
AAGTCGTAACAAGGTCTCCGTTGGTGAACCAGCGGAGGGATCATTACCGAGTTCACAACTCCCAAACCCCTTGCGAACCTTACCATCACAACGTTGCCTCGGCGGGCCCGCCCGCCGCAGGACCCCAAAACTCCATGCATCGCCGGTGGCATTCTTCTGAGTGTACTTTCAGCCCCGCGAGAGCGGGCGCGAAATGAGTGAAAACTTTCAACAACGGATCTCTTGGCTCTGGCATCGATGAAGAA
>X1103.5775.16775__L_179
AAGTCGTAACAAGGTTTCCGTAGGTGAACCTGCGGAAGGATCATTACAAGAGTATTTCAGTTTGGCTTTATGCCCTCTGAAAATCTCCACCCTTTGTTTACATTACCTTTGTTGTTGCCTCGGTGGGTGCTTTCTAGCACCTGCCGGCAGACACCTTCAAAAACCCTTGATTTAATACTATAGTCAGAGCTGTAACAAGCAAAAGATTAATAAATCAAAACTTTCAACAACGGATCTCTTGGTTCT
>X1101.11168.3210__L_118
AAGTCGTAACAAGGTTTCCGTAGGTGAACCTGCGGAAGGATCATTGTCGAAACCTGCAGAGCAGAACGACCCGCGAACAAGTGAAAACAACCGCGGGCGTCGGGCCTCCGGGTCGGTCGGTCGCAGCCCGGGAGCGGGGATGTGGGAAGCCACAGCCACCGCGCCCCGGGCACAACAAACGAACCCCGGCGCAGATCGCGCCAAGGAACCAAAAAAAGGATGTGCGCTCCCCCCGTCCCGGAAAC
>X1101.15737.28330__R_143
AAGTCGTAACAAGGTCTCCGTTGGTGAACCAGCGGAGGGATCATTACCGAGTCACGTGCTCAAACAACCCTTCTGTGGACCTAAATTTAAACCGTTGCCTCGGCGGGCGGTCCCCTGTCAAAACCCACGTGGTGCAGGCAGGGGACCAGACAGCCCGGCACGCTTAAGGCGTCCGGCGCCAGCCGCAGGCCCTAAACAATTAAACTCTAGTAACCTTACCTTCTGAGTTTTAATACAAAAATAAA
>X1101.7580.17688__R_135
AAGTCGTAACAAGGTTTCCGTAGGAACAAGTCCTTCCACTGGTAACACTTGCTGAAGCCTTAGCAGCCTGAAAGGGCGCCCCTCGACGACTCAAAATAAAATTGGAGGGTCTTAAATGCTAGTCCACCGTATATAGGGTGGGCAACACTGTCAAATTGCGGGGAACCCCTAAAGACCTTGACACCAAGCGTCTGCTGGAAACAGCAGCGTGGCCGAGCTAATAGCCCTGGGTATGGTAATAGTTC
>X1101.10222.25310__L_275
AAGTCGTAACAAGGTTTCCGTAGGTGAACCTGCGGAAGGATCATTGTCGAGAATCGATTGAGAGACCGCGAACTTGTAAACGGATGACACCGTGTCGGGCAGGCGTTATGCCCGCCCAACTCGGGACCTCACATCGTGTCCGCGGCTGCCTTTGAGCGTTTCGGGCACGATTTGTGGGGGACGAACGAAACCCCGGCACGGCCTGTGCCAAGGAACATATGTCAGGACGGACGCTCGTCAATGCC
>X1101.16890.23123__L_283
AAGTCGTAACAAGGTCTCCGTAGGTGAACCTGCGGAGGGATCATTACTGAGTGAAGGGCCTCTGGCCCGACCTCCAACCCCCTGTGATTACAACCCCGTTGCTTCGGGGGTGCCCCCGCCCGTCTGTGGCGCCGGGCCCCCCGGAGGTGACTTCACAACTCTGTTGTCTGATGCGTCTGAGTATTGATTATCATAATCAGTTAAAACTTTCAACAACGGATCTCTTGGTTCTGGCATCGATGAAG
>X1101.5246.17764__L_132
AAGTCGTAACAAGGTTTCCGTAGGTGAACCTGCGGAAGGATCATTACAAATGATTGAGTTGGGGGTGGGCTCCGGCCCGCATCCCTTCTCCCTTCAACCCCTTGTCTACATTACCTCTGTTGCCTCGGCGGGTCGTGGTGGTTAACTCGACCCCGCTGGCGGCGAGCCTCACGGCTTGTAGCCTGCGTGTACCTGCCGGTGGTATCTCAAAACTCTTTGTTAAACAAGTTTTCTGAAATCATAAT
>X1103.20590.8574__L_272
AAGTCGTAACAAGGTTTCCGTAGGTGAACCTGCGGAAGGATCATTACCGAGTTCAGGGTGTCTTTACCGACGCCCGACCTCCAACCCTCTGTCTACAAACAATGTTGCCTCGGCGGGCCGCGGGCCTCTGATTTTGGAGCTCCGGCTCTGATTTTTAGGGACCCCGCCTCTGGCTTTCGGGCCCTTGAGCGCCCGTCGGTGGACCTTCACAAACTCTTGAAAAATCAGTCTTCTGAGCGAGAATTT
>X1101.13995.8424__R_194
AAGTCGTAACAAGGTTTCCGTAGGTGAACCTGCGGAAGGATCATTAACGAGTTTTGAAGTGGGATTGATGCTGGCCTTCCGAGGCATGTGCTCGTCCTCGCTCATCCACTCACAACACCTGTGCACTGTTGAGGTGTGGCCCCCCCCTTCAATGGAGCCGGTTCCCCCTTCGAGAGAAGGGGTCGAGCCGGGGTCAGGCCTTCTTCGTCACAAACAACTTGTAATGTATATTCGGAATGTAATGC
>X1101.10796.16542__L_010
AAGTCGTAACAAGGTTTCCGTAGGTGAACCTGCGGAAGGATCATTAATGAAGTCTGGGCTCCGGCCCTCTCTCTTCTACACACTTGTGAACTTACACTGTTGCTTTGGCAGGTTTCCGGAGGGCGGCGAGAGCCCCCGATGGTCAGGCCGAAAGGCGCCTGCCGAGGACATTTATCCACCCTTTTTGTATCGTCTGATTTTTGTTTAAAACAAATAAAATAAAACTTTCAACAATGGATCTCTTG
>X1101.23723.14529__L_199
AAGTCGTAACAAGGTTTCCGTAGGTGAACCTGCGGAAGGATCATTACCTTCTAGTTATTGGGTTGGCTTGTGTTGTCCCAAAAGGACCCCTGCCGCCCTGACTGCATCCTTGTCTATTGCGTACTACATGTTTCCTCGGTGGGCTTGCTCACCGATTGGACAACCATTAAACTCTTTTGTAATTGCAATCAGCGTCTGAAAATAATTTTAATAATTACAACTTTCAACAACGGATCTCTTGGTTC
>X1101.24583.17132__L_219
AAGTCGTAACAAGGTATCTGTAGGTGAACCTGCTGATGGATCATTATGAATCGAACAGTCATGAGTGAGCGTAGCGAACGATTGACTGTGAGTACCTGTGAATTACCATGTTTGGGTGGTCGATGTCGAGCGTCGAAGACGTGAGACATTGCCGATTGCTGATAATCATCAGGATATCGACCCACCCACTATTACCATATCCCGTCTGAGTATAATAAAAGTAAAAACTTTCAACAATGGATCTC
>X1101.15600.2169__R_194
AAGTCGTAACAAGGTCTCCGTTGGTGAACCAGCGGAGGGATCATTACCGAGTATACGCTCTATAACCCACTGTGAACCTACCTATTGTTGCTTCGGCGAGCCGGCCCTGCTGGGGAGGGCTCTGGTGCGCTCGCCGGAGGTATACCAACGCATTGCCTGCACAGGCGTGATATTATCTGAGTAGCTTCAAAAATGAATCAAAACTTTCAACAACGGATCTCTTGGTTCTGGCATCGATGAAGAAC
>X2102.20895.22009__R_289
AAGTCGTAACAAGGTTTCCGTAGGTGAACCTGCGGAAGGATCATTAAAGAGAAACTGCCCTCTGGGTAGATCTCCCACCCTTTGTTTATTTTACCTTTGTTGCTTTGGCAGGCCCGTCTTTTGACCACCGGCTTTTAGCTGGTCCGTGCCTGCCAGAGGACCCTAAACTCATGATTTCATGTTGTCCGAGTCTTATATAATAGTTAAAACTTTCAACAACGGATCTCTTGGTTCTGGCATCGATGA
>X1101.12068.6868__L_074
AAGTCGTAACAAGGTTTCCGTAGGTGAACCTGCGGAAGGATCATTAAAGAGTTGGGGTCCTTCGGGGCCCGATCTCCCACCCTTTGTTGTCGCGAATTTGTTGCCTCGGCGGGTTGTTCTTGTCAAGAGAACGACGGGCTCCGGCCCGCCCGCCGCAGGACCATTCAAACTCTGCTTTAACAATGCAGTCTGAGAAGATTTTAATAATAAATCAAAACTTTCAACAACGGATCTCTTGGTTCTGG
>X1101.26978.15012__L_289
AAGTCGTAACAAGGTTTCCGTAGGTGAACCTGCGGAAGGATCATTATCAAATAGGCCGGAGGGAAACCTCCAGCGTCTATATCCTCTGATTGAATTTACCTTTGTTGCTTTGGCGGACCGGGCTTTTGCCCCGGCGGTCAGGCGTCTGCCTGCCTGCCGAGCGTCCGCCAGAGACCCAAACCAAACCCTTAAAACAATACAGTCTGAAGCTAAAAAACAAATAGCTAAAACTTTCAACAACGGAT
>X1101.16764.15862__R_184
AAGTCGTAACAAGGTTTCCGTAGGTGAACCTGCGGAAGGATCATTAAAAGAGAGCCCGGGGTGCCTTTTTTGGCCCTCAGACCTCCCACCCTTTGTGAACGTACCTTGAGTTGCTTTGGCGGGGCGTGGCTAGAAATGGTCCCGCTGGTCCCCTTCGCCCGGGGCTAGCGTGCCCCCGCCAGAGGATCATAAGAATCTTGCTTTAAAAACCGTGTCTGAAGAAATATACTATTGAAAATAGCGAA
>X1101.26810.13454__R_030
AAGTCGTAACAAGGTTTCCGTAGGTGAACCTGCGGAAGGATCATTACTGGGTTTCGGACCTCGTGTCCACTCACCCGCCCTTTGTCATACACATCCATATCATTTCGGCCCCTGGCTCTCGGGCGCCCCCGCTATTAGCTTAGTGGGGTACCGCCTGTCTGTCGCGGGTCGGCATTGCAAACCCAAGCGGATTACTGAAGTCTGATACAATTTTTTAAACGAAATTAAAACTTTCAACAACGGAT
>X2104.18775.13105__R_176
AAGTCGTAACAAGGTCTCCGTAGGTGAACCTGCGGAGGGATCATTCACATGATTTACTTTATATAAACAAACCGTGAACTTTATTATATACTATTCTTGTAGGGATTATTTTATAATCTTTTACAACGTCATTCGATGAACATTAGATAGCTGGCTCGTTTATTTATAAACTTTCTCAGCTGATTTGTTTGTTAGACTAAACATCTATTCAATCAATCAACCAAACATAGAAACAACTCTATGCCC
>X1101.11175.8800__L_124
AAGTCGTAACAAGGTCTCCGTTGGTGAACCAGCGGAGGGATCATTATCGAGTTTACAACTCCCAAACCCTTATGTGAACATACCTACTGTTGCTTCGGCGGACTCGCCCCGGCGTCCGGACGGCCTCGCGCCGCCCGCGGCCCGGACCCAGGCGGCCGCCGGAGACCCACAAACTCTGTATTATCAGCATCTTCTGAATTCGCCGCAAGGCAAAACAAATGAATCAAAACTTTCAACAACGGATC
>X1101.18139.6688__L_287
AAGTCGTAACAAGGTCTCCGTAGGTGAACCTGCGGAGGGATCATTACTGAGTGAAGGGCCTCCGGCCCGACCTCCAACCCCCTGTGATTACAACCCCGTTGCTTCGGGGGCGCCCCCGCCGTCCGCGGCGCCGGGCCCCCCGGAGGTGACTTACCAAACTCTGTTGTCCTCTGCGTCTGAGTACCGATTATTATAATCAGTTAAAACTTTCAACAACGGATCTCTTGGTTCTGGCATCGATGAAG
>X1101.28676.19823__L_205
AAGTCGTAACAAGGTTTCCGTAGGTGAACCTGCGGAAGGATCATTAATGAAAGTCTGGATCCTCACGGATCCTCTCTCTTCTACACACTTGTGAACCTTACCGATCCCGGAAGGGCCTCTCGGAGAATGGTCGCCATGCGGCCGGCCGACGGGTCGCCTCGAAGGGAATCTTTTCCAAACCCATTCTTATATGTCTGATTCTTGTTTTAAACAAAACTATACAAAAAACTTTCAACAATGGATCT
>X1101.13469.13116__R_128
AAGTCGTAACAAGGTCTCCGTTGGTGAACCAGCGGAGGGATCATTATAGAGTACTATACTCACTAAAACCCATTGTTTATCTACCTATATTGGCTTCTCCGGCAGGAGGTTCCAGGGCGGGACCGAGCCTAACAGCACCTGCCGAAGGGGCATCACACTGCTCTATATTATACTGTCTGAGTACCAAAAAAACAAATATCAAAATTTTCAATTGTGGATCTCTTGGTTCTGGCATCGATGAAGAA
>X1101.10771.9203__L_173
AAGTCGTAACAAGGTCTCCGTTGGTGAACCAGCGGAGGGATCATTACCGAGTTTACAAACTCCCAACCCTATGTGAACCTACCTATCGTTGCTTCGGCGGGCTTGGCCCCCGCGCCCTCGCGGCGCCGGGAATCAGGCGCCCGCCGGAGGCCCAAACTCGAATGTTTTTCATGCAGTATTATCTGAGTGGCAAACGCAAAAATAAATCAAAACTTTTAACAACGGATCTCTTGGCTCTGGCATCG
>X1101.16940.7678__R_222
AAGTCGTAACAAGGTTTCCGTAGGTGAACCTGCGGAAGGATCATTATCAAGAGTGTCCCCACTTGTAAAAATAGTGGGGTTAACCTCCCGTCCTTTGCTGGCCCTTCCCTTTTCTGGGTGGGCATTTGTTTTCTGCTTCGGTGGGTAAACCCCACCGGAACACCCTCAAAAAATTCTTTGTACAAAAACCGTTCAGTCCGAGGATTTTTGAATTGACGTAAAACTTTCAACAACGGATCTCTTGG
>X1103.13910.28179__R_196
AAGTCGTAACAAGGTCTCCGTTGGTGAACCAGCGGAGGGATCATTACAGAGTTATACAACTCCCATACCATTTGTCAACTTTACTCAGTTATGCCTCGGCGTGAACTGCGTACGGAGGCAGAGTGGTGCTACCCTGTAGCGCTACCCTGTATCAACTCCCGCGCAGCCCGCCGGTGGTACACTAAACTCTTGTTTTATTTTATATTCTGAGCGTATTATTTTAATAATTAAAACTTTCAACAACG
>X1101.10755.12366__L_247
AAGTCGTAACAAGGTCTCCGTTGGTGAACCAGCGGAGGGATCATTACAGAGTTATCTAACTCCCAAACCCATGTGAACTTACCATTTGTTGCCTCGGCAGAACCTACCCGGTAACTGTTCGGAGAAGCTACCCTGTAGCTACCCTGTAACGGCCTACCCTGTAACGTCCTGCCGGTGGACTTTTAAACTCTTGTTATTTTATAGTAATCTGAGCGTCTTATTTTAATAAGTCAAAACTTTCAACA
>X1101.11785.22498__L_108
AAGTCGTAACAAGGTTTCCGTAGGTGAACCTGCGGAAGGATCATTCACAATAAGTGTTTAATGGCACTTTCAAATCCATTACCCACCTTGTGTGCACTGTAGATGAGGGAAGAAGGGACTTGTTCTCCTTTCCCTTGTCATACTTACATACCTATTTTTTCTTGATTGTCTACAATTTGAGTAATAAAAAAAACTCGAATACAACTTTCAACAACGGATCTCTTGGCTCTCGCATCGATGAAGAA
>X1101.26637.13955__L_059
AAGTCGTAACAAGGTCTCCGTTGGTGAACCAGCGGAGGGATCATTACTGAGTGTAAAAACTCCCAAACCCATTGTGAACATACCACTGTTGCTTCGGCGGATGCGCCCCGGGCGCGCTCCTCACAGGGCGTGCCCCGGAACCAGGCGCCCGCCGGGGGACCGAAACTCTTGTTTTTATAGGATCTCTGAGTGTGATTATAAAATAAATCAAAACTTTCAACAACGGATCTCTTGGCTCTAGCATC
>X1101.11636.5436__R_058
AAGTCGTAACAAGGTCTCCGTTGGTGAACCAGCGGAGGGATCATTACTGAGTTACCACTCTCAACCCTTTGTGAACTTTTACCTAGTGTTGCTTCGGCAGGTTTTCCCAGGGAGGGAAGTAGCCTTCGGGCAACCTGCCAGAGGCATTTTTACTCTGATTTATTTTGAATTCTGAGCTTTTATTAAAAAAGAAAAAAACTTTCAGCAACGGATCTCTTGGTTCTGGCATCGATGAAGAACGTAGC
>X1101.8208.9714__R_184
AAGTCGTAACAAGGTTTCCGTAGGTGGTAAGTAAACTGGCTCCGAACTCAAATAAAAATGGAAATCGAATACTAACTACGTCTTTTAGAACCTGCGGAAGGATCATTAAAAGAGAGCCCGGGGTGCCATTTTTGGCCCCCAGACCTCCCACCCTTTGTGAACGTACCTTGAGTTGCTTTGGCGGGGCGTGGCCAGAAATGGTCCCGCTGGTCCCCTTCGCCCGGGGCTAGCGTGCCCCCGCCAGA
>X2102.24360.19631__R_222
AAGTCGTAACAAGGTTTCCGTAGGTGAACCTGCGGAAGGATCATTACTGAGTTAGGGTCTTTCTGGCCCGACCTCCAACCCTTTGTTTACTATACCATGTTGCTTTGGCGGGCCTGCCTTTTGGGGCTGCCGGGGGCATTATTGCCCTTGACCCGTGCCTGCCAGGAGCCTTTTTAAATTCTGTGTTGAACTGTGTTGTCTGAGTCCCAATATCAAAATATCAAAAACTTTCAACAACGGATCTCT
>X1101.16069.10085__L_107
AAGTCGTAACAAGGTTTCCGTAGGTGAACCTGCGGAAGGATCATTACCTTTCCATACAGAAGCGTTGCGTTGGTTGAGTGGTGCAAGCTACTCCCCTCGCAATTCTTCCTGTATACCACCCTTGTCTTTTGCGCACTTATTGTTTCCTCGGCGGGCTTGCCCGCCGGTTGGACAACCTTATAACCTATTTAATTTTCAATCAGCGTCTGAAATAATTTAATAATTACAACTTTCAACAACGGATC
>X1102.12773.10578__L_247
AAGTCGTAACAAGGTTTCCGTAGGTGAACCTGCGGAAGGATCATTACCGAGTTAGGGTCCCCCTTCGGGGGTGGCCCGACCTCCCAACCCCGTGTCTACTCAACTTGTACGTGTTGCTTCGGCGGACCGGCGTCGCAAGACCGCCGCCGGGGGGTGTTGAACCCCCTGGAGAGTGTCCGCCGATGGCCCAACCAAACCACATTATCAAAACCAAAACGATTGAATCCTCCATTCTGAATCAGACC
>X1101.10098.16930__R_222
AAGTCGTAACAAGGTTTCCGTAGGTGAACCTGCGGAAGGATCATTACCGGCACCGACCGACGCCTTCAGCGGCTAGGTCTTAGGAGCTCACACCCTGGCCCGTAATTCGCGAACCCCTTCGAGGGGTCCTGCGTCGGGTTTCATGTGTTCACACTCTTACCCACTGTCAAACTTAAACCTTTGCTTCGGCAGCACCGTAACCGGGTAAGGCTGTCCGAAGCTCGCAACAAAACCTGTTGATGAAA
>X1101.13124.27004__R_198
AAGTCGTAACAAGGTTTCCGTAGGTGAACCTGCGGAAGGATCATTAAAAAGTTTAAGGGCCCCGGGGGGCCGTCTAATAAAATCCCGTAAGCCAGAAGGCACCACCCCCCAAGTCAAATTGGGTGTTGGTTGCCGGAACGGTGAACCCTTTGTGAAAACCCTTGTTGCTTCGGCAGCACCTCCCTCGAAAAGCCTCACGGTTTTCCTTTGGGGGGGTCAGCCTGCCGGCGGCACAAAAGTTAAAA
>X1101.13601.8507__R_008
AAGTCGTAACAAGGTTTCCGTAGGTGAACCTGCGGAAGGATCATTACTGAGGAACTCGCATCGCTGTTTGCTGGCCTTCGGGCATGTGCACGCGTTGCTCCTTCTATCTTACACCTGTGAACTTATCGGAGAGACGCAAGTCTCTTTTCATATAACCACATTGATAATTCAGAACGCATTTGTGATAAACTAAAACAACTTTCAACAACGGATCTCTTGGCTCTCGCATCGATGAAGAACGTAGT
>X1101.17777.6490__R_285
AAGTCGTAACAAGGTTTCCGTAGGTAAGTAGTGGTCGAGTCCATTCTCTTCATGGCCAACAGATGCTAACATAAAATTTCTAGGTGAACCTGCGGAAGGATCATTAACGAGTTAGGGTCTTCTCGGCCCGACCTCCCAATCCCATGTTTATTGAACCTTTGTTGCTTCGGCGGGCCCGTCTCACGACCGCCGGGGGACCGTAAGACGTCCTCTGGCCCGTGCCCGCCGGTGGCCAAGTTTAACAA
>X1101.11521.12224__L_050
AAGTCGTAACAAGGTTTCCGTAGGTGAACCTGCGGAAGGATCATTAGAGAAACATAATCGGGTTGGCGGTCGACGTCGCAAGACTAGACCCTGCCCTTTTAATCCACACACCTGTGCACTGTAGAGCTCTGGTCTTTATTGACCGAGTTCGCCCTTTATACAAACATTAGTAGTCCTAAACGTAACGTCTTATTATAACCTAATAAAACTTTCAACAACGGATCTCTTGGCTCTCGCATCGATGA
>X1101.26017.21018__L_199
AAGTCGTAACAAGGTTTCCGTAGGTGAACCTGCGGAAGGATCATTATTGAATAAACCTGATGTGGTTGTAGCTGGTTCCTTAGGGAGCATGTGCACGCCCGTCATCTTTATATTTCCACCTGTGCACCTTTTGTAGACCCAGAAGACTTCGTTGAAGTCGTTTGGGCCTATGTTTATCATATACCCCATAGTATGTAATAGAATGTATCAGTGGGCTTTATGCCTATAAACACTATACAACTTTC
>X1101.13587.6442__R_138
AAGTCGTAACAAGGTCTCCGTTGGTGAACCAGCGGAGGGATCATTACTGAGTTACTACTCTCAACCCTTTGTGAACTTTTACCTAGTGTTGCTTCGGCAGGTTTTCCCAGGGAGGGAAAATCGCCCTTCGGGGTAGCCTGCCAGAGGCATTTTTACTCTGATTTTTTTGGATTCTGAGTATCTTTTAAAAAGAAAAAAACTTTCAGCAACGGATCTCTTGGTTCTGGCATCGATGAAGAACGTAG
>X1102.10439.11169__R_089
AAGTCGTAACAAGGTTTCCGTAGGTGAACCTGCGGAAGGATCATTAACACATCCTTTTCCAAATAATCAACGCGTGCACCTAACGAACCGCACCGGAGGAGGCTTAGGAGTTATGCATGGATTCCCTACTGCTTCGGCGAGGGACTGGCTCCTAGGCTGTTCGTCCGCCCGATGAACTTGTTCATCACGGCGAGGCGATGCTCTGACTTGGTCGGTGACTGACAGCCTCTTTGCATGGCTGGCCC
>X1103.11433.17744__R_128
AAGTCGTAACAAGGTTTCCGTAGGTGAACCTGCGGAAGGATCATTACAACGAAAAAACGCGCCCGAAAGGGACGTTATTTCACACCATTGTGTACCAAACTTTTGTTGCCTCGGTGGGTTGGGTTGCGCCTACCCGGCCGACCCCCCTAGGGAGCCGCCCACCGCAGGACCTTTCAAACCAGTTCGTCGATGAACGTCTGATTTTATTCTTGTAAAGAAATACAACTTTTAACAATGGATCTCTTGG
>X1101.10370.11364__L_290
AAGTCGTAACAAGGTTTCCGTAGGTGAACCTGCGGAAGGATCATTAACGAGTCTGACTTGGGTTGTCGCTGGTCCTCCGGGACATGTGCACGCTCTAGCTCATCCACTCACCCCTGTGCACCCCTGTAGTTGTTTATCTCAAAGGATGTTTGCGAAGGCTTCACGGCTGGACACTCTCCTGCGAATAGACTCTACGTTTTTTATACACGCATAAAGTCTAGAATGTAAACCTTTGCTATAAACGC
>X1104.10777.18355__L_055
AAGTCGTAACAAGGTTTCCGTAGGTGAACCTGCGGAAGGATCATTATTGAAAACAAGGGTGTCCAATTTAACTTGGAACCCGACCTTCTCAATTCTAACTTTGTGCATCTGTATAATGGCGAGCAGTCTTCGGATTGTGAGCCTTCACTTATAAACACTAGTCTATGAATGTAAAATTTTTATAACAAATAAAAACTTTCAACAACGGATCTCTTGGCTCTCGCATCGATGAAGAACGCAGCGAA
>X1101.17621.24772__R_206
AAGTCGTAACAAGGTTTCCGTAGGTGAACCTGCGGAAGGATCATTACTGAAGTGATTTGGGGATGTTGCTGGCCCCTTCTCAGGGGCAATGTGCACTCCCTGAACAATTCACAATCTCCATCACACCCTTGTGCACATTTTGTAGGCACCCTCTGTGGTGTCCTATGTATTCTATCACCTCACACTTTGCTCTTGAATGCACCTTATGGATTATTTGTAAAAGTAATCACAGAAACAACTTTCAA
>X1101.10764.14553__L_110
AAGTCGTAACAAGGTTTCCGTAGGTGAACCTGCGGAAGGATCATTAAACATCATCGGGGGGTTGGATCCAGATTGCTAGGCTTCGGTCTCTGCCTTCTGCCCTTCCCTTACTGATTTTACCCATGTCTTTTGCGTACTATTTGTTTCCTTGGTGGGCTTGCCTGCCGATAGGACATCATTAAACCTTTTGTAATTGCAGTCAGCGTCAGAAAAACATAATAATTACAACTTTTAACAACGGATCT
>X1101.17794.8096__L_199
AAGTCGTAACAAGGTTTCCGTAGGTGAACCTGCGGAAGGATCATTACTAGAGCAAAGGATAGACAGCACCCTCGCAGCTTGCTGCTTGGGGCTACCGGACTTCGGTCAGGTTTAGAGTCGTCAGGCCTCTCGCAGAAGCCTGGTCCTGAACTCCACCCTTGAATAAATTACCTTTGTTGCTTTGGCAGGCCGCCTCGTGCCAGCGGCTTCGGCTGTTGAGTGCCTGCCAGAGGACCACAACTCTT
>X1101.23121.7787__L_153
AAGTCGTAACAAGGTTTCCGTAGGTGAACCTGCGGAAGGATCATTATTGAAAGCTTTTGGGGGATACTGTTGCTGGCTTTTTACAAGGCATGTGCACGTATCTCTTAAATCCATTCATCCACCTGTGCACCTTTTGTAGAATGTCTCATTTCGGATCGGTTTTGCAAGTGTCTTTATTGACCTTGTAGATAATGGTTTGGAAAGGGCTTCTATGTTTTTACAACCAAGTTAAGCATGTCTAGAAT
>X1101.23662.23602__R_113
AAGTCGTAACAAGGTCTCCGTTGGTGAACCAGCGGAGGGATCATTAAAAATAGGGCTTCTGGCCTCTATAACCACTGTGCTCCAATGCTATTTCTGCTGAGGCGGGCCGCTCGCTGGGGGAGCCAAGGCCTAAAGGTGGACCGCCAAAGCAACTTTCAAGCTCAAATATTTCCAAAAAAAACTTTCAAATATCACAACTCATAACAATGGATCTCTTGGCTCTGGCATCGATGAAGAACGCAGTA
>X1101.4551.18914__R_179
AAGTCGTAACAAGGTTTCCGTAGGTGAACCTGCGGAAGGATCATTATTATTTGGATTGGGTTTACTGCTAGAAGTCTTCTCCTCCTTTCTGTTTCTGTCTTTTAGCAATAAATCTTATCCAAATATGAAAGGAGCAAGATATCTTTATATTTAAAACCCACTCTTGAACGTATAAAATTTTATGCATTAATGATAAAAATAAAAGATCACTTTCAACAACGGATCTCTTGGCTCTCGCATCGATG
>X1101.15909.21198__L_249
AAGTCGTAACAAGGTTTCCGTAGGTGAACCTGCGGAAGGATCATTAGAGAATTCTGGTTAGCTGTAAAGCTTTCCTAATACTTTATTCCATAAACACCTGTGCACCTTTTTCATGATGATGTTAGTTATTAGTTTTCGGACGAACGCAACTTCATCTACACTACAAACATATATAGTCTTTGAATGTAATATAAATTGTAATTAAATACAACTTTCAACAACGGATCTCTTGGCTCTCGCATCGA
>X1101.16581.12212__L_218
AAGTCGTAACAAGGTTTCCGTAGGTGAACCTGCGGAAGGATCATTATTGAATAAACTTGGTTAGGTTGTTGCTGGCTCTTAGGAGCATGTGCACGCCTACTCCACTTTTAACCACCTGTGCACCTTGCGTAGATCTGATAATCTCGAGAAAACTCGGTTTGAGAATTGCTGTGCTCGACAGCCAGCTCTTCTTGTAATCAGGTCTATGTTTCTATATACATACCCCAAATGAATGTATTCGCATG
>X1101.19384.13679__L_186
AAGTCGTAACAAGGTTTCCGTAGGTGAACCTGCGGAAGGATCATTACCGAGTTAGGGTCCCCCTCGCGGGGCCCGACCTCCCAACCCCGTGTCTAACAAACCTGTACGTGTTGCTTCGGCGGACCGGCGTCGTGCGTCTCGCGATGCGCGACCTGCCGCCGGGGGAGTCACCGGCTGCTCACGCGGCCGGCCCCTGGAGAGCGTCTGCCGATGGCCCAACCAAACAAACTCCCAAAATCAAAATT
>X1102.21293.10974__L_189
AAGTCGTAACAAGGTTTCCGTCGTCAAGTACTGCGGGACAGCTCGGCCGCCTGGCCGAGGTGATCCTTCCGTGTAACACTTACCGAAGCCTTAGCAGCCGGAAACGGTGCAGCCCCAACGACTCTAATCCACGAGGACTGCTTAAATGCTAGTCCGCACCCCCGGGTGCGGGCGACACTATCAAATTGCGGGAACACCCTAAAGACCTCAACACCAAGCGTGGCGGGAAACCGTGGCGTGGCCG
>X1101.11471.24523__R_104
AAGTCGTAACAAGGTTTCCGTAGGTGAACCTGCGGAAGGATCATTCATAATCAAGTGTTTTTATGGCACTTTCAAAAATCCATATCCACCTTGTGTGCAATGTCATCTCTCTGGGGGCTGCCGGCTGTCAAAAGCCGTGTGGTCACCTTTGGGATTTATATCTACTCAGAACTTTAGTGATTTTGTCTGAAACATATTATGAATACTTAATTCAAAATACAACTTTCAACAACGGATCTCTTGGC
>X2101.18741.12240__R_085
AAGTCGTAACAAGGTTTCCGTAGGTGAACCTGCGGAAGGATCATTACAAAGTTCTTGAGGGGTAACGGCCGGCGGGGCCCTGAGTGGCCTCGTACTGCCGGCCCCCGCTGAAGGCACCGGAAGGTGTTCGACAGTGCAAACCCTTTGTGAAACCCTTTTGTTGCTTCGGCCGCCACTCCCCTCCCGGAGCGGTAAGCCTGCTGGCAGCATCAAGGAAACTCCTTTTTACCACACCTTTTGTCTGAA
>X1101.12191.4423__L_297
AAGTCGTAACAAGGTCTCCGTAGGTGAACCTGCGGAGGGATCATTACACAACAAAATAGGAAGGCCTGGCTTCACGGCCGGCTGACATATTTTTTTCCACCCATGTCTTTTGCGCACTTGTTGTTTCCTGGGCGGGCTCGCCCGCCACCAGGACCAAACCATAAACCTTTTTTTTTCTTATGCAGTTTCCATCAGCGTCAGTAAAAACAATGTAATTATTACAACTTTCAACAACGGATCTCTTG
>X1101.14019.4786__R_059
AAGTCGTAACAAGGTTTCCGTAGGTGAACCTGCGGAAGGATCATTATCAAACTGGTAAAAAAAGGGTTTCCAAGATTTGTGATGGGGGAAGAACCCCACACCTATAGGAAAGTACCGATTGAGCAAGTACTACCTATATGTGACTGGGACAGTGCCCCCGCACGTCACATTGACGGGAAATTCCTTACCAAAATCCATTAAACCCCAACCGACGCACTTATTGAGAGGATCATTGACCCTTCAAC
>X1101.5550.9914__R_206
AAGTCGTAACAAGGTTTCCGTAGGTGAACCTGCGGAAGGATCATTACAGAGAACATACCCCTTGGGGTATATCTCCCACCCTTTGTTTACAATACCTTTGTTGCTTTGGCAGGCCCGTTTCTGGACCGCCGGCTAGTTTGCTGGTCAGTGCCTGCCAGAGGATTTTAAAATTCTTACAATTTATTGTCTGATATATTTGCAATTATTAAAACTTTCAACAACGGATCTCTTGGTTCTGGCATCGA
>X1101.13732.20486__L_274
AAGTCGTAACAAGGTATCTGTAGGTGAACCTGCTGATGGATCATTATCAATGAGGCCGTGAGTGAGCGAAGCGAACGAGCGGCCGAATCACCTGTGAATTACCATGTTTGGGTGGTCAATGTCGAGCGTCGAAGACGTGAGACATCGCCGATTGCTGATTCTATCAGCGTATCGAGCCACCCACTTTACTACAATATCAGTCTGACTATAACTAAAGTAAAAACTTTCAACAATGGATCTCTTGG
>X1101.21770.23693__L_085
AAGTCGTAACAAGGTCTCCGTAGGTGAACCTGCGGAGGGATCATTACAAGTTGACCCCGGCCCTCGGGCCGGGATGTTCACAACCCTTTGTTGTCCGACTCTGTTGCCTCCGGGGCGACCCTGCCTCCGGGCGGGGGCCCCGGGTGGACATTTCAAACTCTTGCGTAACTTTGCAGTCTGAGTAAATTTAATTAATAAATTAAAACTTTCAACAACGGATCTCTTGGTTCTGGCATCGATGAAGA
>X1101.11549.13172__R_223
AAGTCGTAACAAGGTTTCCGTAGGTGAACCTGCGGAAGGATCATTATTGAATGAACTTGGAGTTGGTTGTCGCTGGCTGTCTTTTCAGCATGTGCACACCTCCTCCTTTCATCCACACACCCCTGTGCACTTGTGAGACTGGAGACCGGTAAAAAAGTCTTCAGTCTGCTAAATTCATATACAAACTCATTTAATTGAACTGAATGTAAATTGATGTAACGCATCATTGAACTAAGTTTCAACAAC
>X1101.15269.17467__R_128
AAGTCGTAACAAGGTTTCCGTAGGTGAACCTGCGGAAGGATCATTAACTAGTATTGAAGTCCACGGGGTCAAGCTTTCCGAAAGGAGGGTGGGGGGATGTTTGGTTCCCCCTGCTTGGGCAGACTGGAGAGCATGGCGCAACCGGCACACCTAGTGTGTCGGCCAAGTCATGTTTGGCCTCTGCTGATCGAGCTTGTCACCTGAATTCTACTACCCTTGCTTTTTGCGCACCCATTGTTTCCTCG
>X1101.28379.16909__R_090
AAGTCGTAACAAGGTTTCCGTAGGTGAACCTGCGGAAGGATCATTAAAGAATCGCCCCGTTTTTTGAAATGGGTTCTATTCCCCAACCGTGTCTATATACCTTTGTTGCTTTGGCAGGCCGCCACTTAGGCGTTGGCTCCGGCTGACTGTGCCTGCCAGAGGACCCAAACTCGTTTGTTAGTGATGTCTGAGTATTATATAATAGTTAAAACTTTCAACAACGGATCTCTTGGTTCTGGCATCGA
>X1102.7357.18037__R_087
AAGTCGTAACAAGGTTTCCGTAGGTGAACCTGCGGAAGGATCATTACTGAGTGAGGGCCCTCTGGGTCCAACCTCCCACCCGTGTTTATTGTACCTTGTTGCTTCGGCGAGCCCGCCTCACGGCCGCCGGGGGGCACTTGCCCCCGGGCCCGCGCCCGCCGAAGACACCATTGAACTCTGTCTGAAGATTGCAGTCTGAGTAGATTAGCTAAATCAGTTAAAACTTTCAACAACGGATCTCTTGGT
>X1104.21481.8563__R_152
AAGTCGTAACAAGGTTTCCGTAGCTCAAGTACGGGATAGCCAGACTGCAAGGTCTGGACGATCCTTCCGCGTAACACTTGCCGAAGCCTTAGCAGCCCGAAAGGGTGCAGCCCCAACGACTATAAATCATTCGAGGGCTGCTTAAATGCTAGTCTGCGCACAGCAGGCGACACTATCAAATTGCGGGAACACCCTAAAGACCTCAACACCAAGCGACCGTGGGAAACCACGGCGTGGCCGAGCTAATAG
>X1101.10220.9803__L_092
AAGTCGTAACAAGGTTTCCGTAGGTGAACCTGCGGAAGGATCATTCAAAATAAAAGTGAAATTTTTATGGCACTTTTAAAACAATCCATATCCACCTTGTGTGCAATGTTTTTTGAAAAAAAAGAGTTTCTTCACAGAGCTCTTTTTTTCTTCTAACTATTATAAACTCATTTTTATAAAGAAATCTCGTCTGATAATTATTATTATTGAATACTTAATTCATAAATATAACTTTCAACAACGGA
>X1101.21080.24130__L_195
AAGTCGTAACAAGGTCTCCGTAGGTGAACCTGCGGAGGGATCATTACTGAGTTCGCCGGTTGTTTACAACCCGATCTCCAACCCTTTGTGAACACATCTTGTTGCTTCGGGGGCGACCCTGCCGTTTGCGGCATTCCCCCCGGAGGTCATCAAAACACTGCATTCTTACGTCGGAGTAAAAAGTTAATTTAATAAAACTTTCAACAACGGATCTCTTGGTTCTGGCATCGATGAAGAACGCAGTG
>X1102.23050.4629__L_273
AAGTCGTAACAAGGTTTCTTCAACCATGAGTCGTGGAACTGATCCTTCCGCATGTACACTTATTGAAGCCTTAGCGGGTCCAAAAGACCGATCTGCGACTGTAAACAACTGATCCACCGGGGTTCGTCCCCGGTGCGCTAGTCGGCCCCCTCCTTGGTGGAAGGGGCCGGCGACATCATCGAATTGCGGGGATCCCCTAAAGGTCCTGGGTACGAACCGTCGGGTGAAAGCCCGGCGGGGCCCGA
>X1101.14732.15528__R_161
AAGTCGTAACAAGGTTTCCGTAGGTGAACCTGCGGAAGGATCATTCATAATGAGTGTTTATGGCACTTTTAAAAATCCATACCCACCTTGTGTGCATCGTTAGTCATGTTCCTTGTTCTCTCTTGAGAGAGCGAGGAGGCAGACTTCAAATTAATCTATCTTTAACCAGTTTGTCTGAAGCAATGTATCATGAGTTAACATAATTCTAAAATACAACTTTCAACAACGGATCTCTTGGCTCTCGC
>X1102.22901.22363__R_077
AAGTCGTAACAAGGTTTCCGTAGGTGAACCTGCGGAAGGATCATTATCGAGTTAGGGTTCCTCTCACGGGCCCGACCTCCCAACCCTGTGTCTATCACACCTTGTCGTTGCTTCGGCGGACCGGTTGGACCCCTCACGGGGTCGTGACCGCCGGGGGGGTGCGTCCCCCTTGGAGAGCGTCCGCCGATGGCCCAACCACAACTCTTGTCCCCAAACCGATCGTCTAAATATTCTTGATATCAATC
>X1101.16346.23257__L_245
AAGTCGTAACAAGGTTTCCGTAGGTGAACCTGCGGAAGGATCATTACCAAAAACGTAGCTGCTCTGGTTCACGCCAGTAGCACGCTTCAACCCTTTGTGAACCAAAACAACCTTACGCTTCGGCAGCTGGCTCTGAGCAGAAATGCTTTGGCTGTGAGCCTGCCGATGGCACCAATTTAAACCTGTCGTCAAATATTGTCTGAACAAACCATTTTCGAATGAAAATTAAAACTTTCAACAACGGA
>X1101.26910.17939__L_178
AAGTCGTAACAAGGTTTCCGTAGGTGAACCTGCGGAAGGATCATTATTGAATTGTTTGTTTGAATTGGCTTAAAACCCCAATTCAGCATCCATATCCATAACACCTGTGCACTGTTGGATGACCTTTGCTCTTCGGAGTGCTGGAAGTCCACTTTTACACTAAACAATTTGTAACAAATGTAGTCTTATTATAACAATAATAAAACTTTCAACAACGGATCTCTTGGTTCTCGCATCGATGAAGA
>X1102.10639.26404__L_117
AAGTCGTAACAAGGTTTCCGTAGGTGAACCTGCGGAAGGATCATTACTAGAGCAAAGAACAGACAGCACCCGCGGAGCTTGCTCCCTGGGGCTACCCGACCTCGGTCAGGTTTAGAGTCGTCAGGCCGCTCGGAGAAGCCTGGTTCTGAACTCCACCCTTGAATAAATTACCTTTGTTGCTTTGGCAGGCCGCCTCGTGCCAGCGGCTTCGGCTGTTGAGTGCCTGCCAGAGGACCACAACTCTT
>X1102.25598.23971__L_199
AAGTCGTAACAAGGTTTCCGTAGGTGAACCTGCGGAAGGATCATTAAATATCGGTAGTTTACTACTGTTTGAGGGAAGTGGAAACTGGCTAGGCTCACCTGTCCAGGAGTACATTTCTTTTCTTAACCCTTGACTTTTTGCGCACTTGTGTTTCCTCGGCAGGCAAGCCTGCCGATTGGACAATTCAATAACCTTTTTCATTTTCAATCAGCGTCTGAATTATTTTAATAATTACAACTTTCAACAACGG
>X1101.14134.5460__R_128
AAGTCGTAACAAGGTTTCCGTAGGTGAACCTGCGGAAGGATCATTAACGTGTTCGTTCGGCCGTTCGGGTCGGCCCTGCACCGACGGAGACGTCGTGCTGCGGGCTCCCGGACGCGCCTTCCAAACCAAACCCCTGTGAACCTTTGGGAGGGTCGAGCCTTCGCCGGCGACGCCGTCCCCTTTACAAACTCTTGTATCTCATAGAATGACCGCGGACATCGTCTGCCTAAACACATAACAACTTT
>X1101.20945.28138__R_120
AAGTCGTAACAAGGTTTCCGTAGGTGAACCTGCGGAAGGATCATTAAAGAGTATAGGGGCTTCATGCCCACTAACTCCACCCTTTGTTTACATACCATTGTTGCTTTGGCAGGCCCGTCGCAAGACAACCGGCTTCGGCTGGTCAGTGCCTGCCAGAGGACCTAAAACTCTTGTTTAATCATATTGTCTGAGTACTATATAATAGTTAAAACTTTCAACAACGGATCTCTTGGTTCTGGCATCGA
>X1101.27849.12393__R_280
AAGTCGTAACAAGGTTTCCGTAGGTGAACCTGCGGAAGGATCATTAAAGTATCTTCTCGGAAGGGAGGCCAGTCCAGCTCCGGTCCCCAAAGGGCCGTGCAGCGGACAAACCGCCCGACCGAAAACCCCCACAAACCCCGTGCACTTTCCGACGGTGGAGGGAGACTGGGCGAGAGCTCGGGATCCTGAATCCGTCGACTCACAAACACCTGTTAAAGAATGATATAGCGACCCCTGTGTCGCCT
>X1102.16031.5254__R_297
AAGTCGTAACAAGGTTTCCGTAGGTGAACCTGCGGAAGGATCATTAACAAGTAACGGGGGTGGACCTTGAATGGTGACAATTGCAATCCTCTGCGCCGGATCAGTAGCCATGATTGCCGGGCAAGTCGACTTGCCCGACCACTTCTCTCCACCCTGTCTGATTCTTACCCATGTTTTTTGCGTACCACTGTTTCCTCGGCAGGCTTGCCTGCCAGTAGGACCCTTTTCAACCCTTTGCAGTTGCA
>X1101.13929.22492__L_124
AAGTCGTAACAAGGTTTCCGTAGGTGAACCTGCGGAAGGATCATTATCTATTCCATGAGGTGTGGATGCGGCCCTCGGCGGTCAGCTTCGGCTGTCCGCAGTGTGGTAGAGGTAACACTTTCACGCTCCACATGTCTGAATCCTTTTTTTACGAGCACCTTTCGTTCTCCTTCGGTGGGGCAACCTGCCGTTGGAACCTATCAAAACCCTTTTTGCATTTAGCATTACCTGTTCTGATACAAACA
>X1101.19261.23634__L_290
AAGTCGTAACAAGGTTTCCGTAGGTGAACCTGCGGAAGGATCATTACAGAATAAACATGATGGGTTGTTGCTGGCTCAGTCTTCTGGGCATGTGCACGCTTATCGTATTTATCTTTCCACCATGTGCACCCCGCGTAGGACTGAAGAATTTTTGATTTGATCAGAGCTTGCTTTGATTATTTGGAATCTGCTGTAACCCCCTTACGGCTTTTTCTGACTTCAGTGCCTATGATTTATTTAAATAC
>X1101.27779.12427__L_109
AAGTCGTAACAAGGTCTCCGTAGGTGAACCTGCGGAGGGATCATTACAGAGTTTTTGCCCGCAAGGGTAGATCTCCCACCCTATGTTATTCCTTCTCTGTTGCTTTGGCGGGCCGTCCGGCCTCGGTCAGGCCACCGGCTCCGGCTGGTGAGCGCCCGCCAGAGGACCCCAAACCCTAAATGTCAGTGTCGTCTGAGTACTATATAATAGTTAAAACTTTCAACAACGGATCTCTTGGTTCTGGC
>X1101.11681.20056__R_128
AAGTCGTAACAAGGTTTCCGTAGGTGAACCTGCGGAAGGATCATTAATGAATTTCGGATTGTGCTGGCTTTGCAGGTGCACGTCCATTCATCCACACCCCTTGTGAACCTTTGACCTGGAAGCCCTCGGGCCGACGGGTATTAACACAAACTCTTTTCTATGTATGTGACAATTGATGAAGGCGCAAGCCTGATTTACTTAAACAACTTTCAACAACGGATCTCTTGGCTCTCGCATCGATGAAG
>X1101.18090.17128__R_223
AAGTCGTAACAAGGTTTCCGTAGGTGAACCTGCGGAAGGATCATTATTGAATGAACATGGAGTTTGGTTGTCGCTGGCCCCTTCACTGGGGCATGTGCACGCCTTTCTCTATTCATCCACACACACCTGTGAACTTGTGAGACGGATAGTAGTCCCCCCTCGGGGAGACGAGCTCCGTCTGCTATACATAAACTCCAGTAAATAAATTTGAATGTCATTTGATGTAACGCATCTATAAACTAAGT
>X1101.19858.12923__R_227
AAGTCGTAACAAGGTTTCCGTAGGTGAACCTGCGGAAGGATCATTAGCGAATGGAAGGAGGGTGCCTTTTGGCCCCGCACGGGCTCCGGTCTGTGCGGCCGAGGGTTGCCCTCTGACAACTCCGACCCATGTGAACTATGCGGGTGCGTGGAGGCTTTGGCCTCCCCTCCCCGCCCAACACAAACTCTTGAACTCTTTGAATGTGTCGGTCTCACGGGACCGCTTTGGGAAACCAAAACAACTTT
>X1101.4328.13125__R_200
AAGTCGTAACAAGGTTTCCGTAGGTGAACCTGCGGAAGGATCATTTCATAACACTTGCCTGAGACATTCGTGTCCAAGGCCCACACTGTGTGCACCGTTGATTGTTTTTGGCAGGGGCTTGGGACTGAGCTCAACTTTTCTTCGGCTCCATCCCTCTGCGGGACAGCCGGACATGGGAAGCCGTACCCTGCCAAGTGACTCTTCAAACACGCTTTTTGTCTGACACATTTGTTTTTTTGCGATTA
>X1101.16356.3452__L_086
AAGTCGTAACAAGGTTTCCGTAGGTGAACCTGCGGAAGGATCATTATCGAATAAACATGGGGTAAGATTGTTGCTGGCTCTTAGGAGTATGTGCACGTCTATTCCATTTTTATTTAACCACCTGTGAACTCTGTGTAGATCTGAAAAACTTTCGAGGACAACTCGGTTACAAGGAATTGCTGAGCACAAGCCGGCTTTTCTTTATCCTATTTCAGATCTATGTTTTTATATACTCCATATCAAGT
>X1102.15293.24815__L_192
AAGTCGTAACAAGGTCTCCGTAGGTGAACCTGCGGAGGGATCATTAACAGTTCTGAGTCAGAACAAACTCTCCCACCCGAGAGTCCGGTGAGGAAAGAGACCCCCTTTGGGAGGGGCTCGAGTACGCCTGTCCAGCTCAAGGGCTGGGGGTAACGACGCCGTCGACCAGGTGGGAGAGGGTGCTGTCACTAAACAACCCTTTGTCGTCCGACCATGTTGCCTCGGGGGAGACCCTGCCTTCGGGC
>X1101.12969.11541__R_224
AAGTCGTAACAAGGTTTCCGTAGGTGAACCTGCGGAAGGATCATTATTGAATTTTTAATGAAGAGTTTGGTTGTAGCTGGTCCATTCATTTGGGCAACGTGCACACCTCTCTCTTTCATCCCATACACACACCTGTGAACCTGTGAGACAGATGGGGGAAATTTTTACTTTGTTCAGATAACAATGAATGAAGCAATCAGGGAACCCTCTGTCTACTTAATCTCATATAAACTCAATTTATTTTA
>X1101.15042.16280__R_017
AAGTCGTAACAAGGTTTCCGTAGGTGAACCTGCGGAAGGATCATTATTGAATCCTTAGGATGTTGCTGGCCTTTCGGGGCATGTGCACTCCGCCTTTCAATACACCTGTGAACTTATTGTAGGCGCAGATGTAACAGTCTGTTGTCTATGTTTTTAACACACCCTTAAAATGTATAATGAATGTCTAAATATGGCCTTTGATGGTCAACAAACTTAATACAACTTTCAACAATGGATCTCTTGGT
>X1101.18391.22315__R_001
AAGTCGTAACAAGGTTTCCGTAGGTGAACCTGCGGAAGGATCATTAACGATTCGACCCTCTTCTGGGTCATATTCTTTGGCTGTGCGCCTTGCGCTGCACGCCGTTGAAAACCTCCCACACCATGTGCACCTTTCGGTCGCGTTTTCCGACGCTTCCGCTTTTTTACATCCAACCACAGTCTCGAATGTCTTTACTCAATAACGAAATAACAACTTTCAACAACGGATCTCTTGGCTCTCGCATC
>X1101.23254.12842__R_180
AAGTCGTAACAAGGTCTCCGTTGGTGAACCAGCGGAGGGATCATTACAGGACTCGCAAGACTCCTTTAACCCCTGTGAACTTACTGTTTATACGTTGCTTCGGCGGGTGCTCCGGGGTCCGCCCCGGGGCGCTGCGCCCGCCGGCAGCCTACTTAATTCTGTTTCTCTGCGTTGGCATCTCGAGTAAGCAAAATAAGTTAAAACTTTCAACAACGGATCTCTTGGTTCTGGCATCGATGAAGAAC
>X1101.3723.11989__R_226
AAGTCGTAACAAGGTTTCCGTAGGTGAACCTGCGGAAGGATCATTCATAATAAGTGTTTTATGGCACTTTTTAAATCCATATCCACCTTGTGTGCAATGTCAGGTTGTCCTCTTCATTTTCTGGAGAGGATGACCCAAACATCAACTTATCCTTGAACTCTTTGTCTGAAAAATATTATGAATAAAATAATTCAAAATACAACTTTCAACAACGGATCTCTTGGCTCTCGCATCGATGAAGAACG
>X1101.11457.21814__L_209
AAGTCGTAACAAGGTTTCCGTAGGTGAACCTGCGGAAGGATCATTAATGAATTATAGAGTGCTCTTCTTAATTGAGAGGCTCGACCTTCATTCTTCTACACTGTGCACTATTCTTTTATTTGGTTGGATTGGTAGTTTGAGATTCATTTCTCTCACGACATCTGCCAAATAAATCATCCTTAAACACTACAAGTCTAAGAATGTATACAAAATTAAAACAAAACAAAACTTTCAACAACGGATCT
>X1101.12600.9976__L_238
AAGTCGTAACAAGGTCTCCGTAGGTGAACCTGCGGAGGGATCATTACCGAGTGAGGGTTCCGGCCCGACCTCCAACCCTTTGTGAACCTTTAACTGTTGCTTCGGGGGCGACCCTGCCGTTCGCGGACGGGCGCCCCCGGAGGCCCATCAACTCTGCATTCGAGTCAGTCGGAGTCTTTATTGAATCAATAAAACTTTCAACAACGGATCTCTTGGTTCTGGCATCGATGAAGAACGTAGTAAAC
>X1101.16143.7263__L_203
AAGTCGTAACAAGGTTTCCGTAGGTGAACCTGCGGAAGGATCATTACCGAGTTAGGGTGCTTCGCGCGCCCGACCTCCAACCCTTTGTCTACCTGACCAGATGTTGCTTCGGCAGGCCCGTCGCCCCGCGAGGGGTGGCCACCGGGGGCCCTTACCGGCCCCGGGTCCGCGCCTGTCGATGGCCCTTCTAAAAACTCTTGCTTCAACCGTGTCGTCTGAGTAAAACAAACAAAATAAAAACAAAA
>X1101.21774.22074__L_030
AAGTCGTAACAAGGTCTCCGTTGGTGAACCAGCGGAGGGATCATTACCGAGTTTACAAACTCCCAACCCTATGTGAACCTTACCAATCGTTGCTTCGGCGGGCTCAGCCCCCGCGCCGTCCGCGGCGCCGGGAAACAGGCGCCCGCCGGGGACCCCAAACCCAATGTTTTCATGCAGTATTATCTGAGTGGCAAACGCAAAAATAAATCAAAACTTTTAACAACGGATCTCTTGGCTCTGGCATC
>X1101.10692.5148__R_246
AAGTCGTAACAAGGTTTCCGTAGGTGAACCTGCGGAAGGATCATTACTGAGCTGTCGACATGAGCTGTTGCTGGTCCTCAAACCAGAGGGCATGTGCACGCTCTGTTCACACATCCACTCACACCTGTGCACCCTCTGTAGTTCTATGGTCTGGAGGATGCACCGTCTTCCTTCTGTGGTTCTACGTCTTTACACATACGCCGTAGTGAAGTTTTATGGAATGTGTGCCGCGTCTAACGCAATAC
>X1101.12015.14936__R_260
AAGTCGTAACAAGGTTTCCGTAGGTGAACCTGCGGAAGGATCATTAAAAACATTTGCCCGAGACATTCATGTCCAAGGCCCCACACTGTGTGCACCGATAATCGTTTTTTGGCAGGGTCTTTGGTGTTCTCTTCGGAGACCCAACTTCTCTTTTGGCTCTATCCTTTTTCCTTTCACCGAGAGGAGGACAGTCGAACATGGGAAGCAGTTACTCTGCCAGGTGACTCTTAAAACACGCCTTTTTT
>X1102.20338.8245__R_185
AAGTCGTAACAAGGTTTCCGTAGGTGAACCTGCGGAAGGATCATTAGTGATTATGAATGGTTGTCTTCTGTGCTGGCTGCGGCAAGTGCACGGAGATGGCTTTCATCCAACACCCTTGTGAACCTTTGGCCTCTTGCTGGCTTCGGCTGGCTGAGGATTTACACAAACTCGCATGTATTTGAGGACCCATTATGTGCGCAAGCACTACTATAATACAACTTTCAACAACGGATCTCTTGGCTCTC
>X1101.11322.18568__L_159
AAGTCGTAACAAGGTTTCCGTAGGTGAACCTGCGGAAGGATCATTAATGAGTAAACTTGGTCAAGCTGTTGCTGGTCCCTCGGGATATGTGCACGCTTGCCACCAATTTTAACCACCTGTGCACTTTTTGTAGACTGGAAACGTTTCTCGAGGCAACTCGGATTGAGAACTGCTGTGCGAAAGCCGGCTGTTCTTGTGTTTCTCAGTCTATGTTTTCATATACTCCGAATGTATGTATAAGAATG
>X1101.21226.19007__L_272
AAGTCGTAACAAGGTTTCCGTAGGTGAACCTGCGGAAGGATCATTGTCGAAACCTGCAAGGTAGAACGACCCGTGAACATGTACTTACAACTTGGTGAAGGGGAGATGGGCCTTATAGCCCAGATCTTCGACATCTCCTGACGTGGTTTGCATGGTGCTCTTATTGGGCAACATGTAATTCTTGTCAGACTTAACAAACCCCGGCACGGAATGTGCCAAGGAAAACCAAAATTGAGAAGGACTTG
>X1102.16672.19449__L_245
AAGTCGTAACAAGGTAACCGTAGGTGAACCTGCGGTTGGATCATTAAAAATCCTTCACGTCGCGTCGACCCGTCGAACGGCTTTCGCTTTCGAGCTTGAGCCGATCCGGATCCACGCGATCTCCTTCTCGGGGGAGACATCATGTGCAACAGGGTTTCTCGGTTTTCTCCGAGTCTCCCGCCCCACTTCTTGTCTGATTCTTACAGTCTGAACATACCTTCCGTCGCGAGACGGAAGAAAGAAAA
>X1101.10946.5633__R_250
AAGTCGTAACAAGGTTTCCGTAGGTGAACCTGCGGAAGGATCATTAAAATGTGGCAGCAAGCAGTTGTGCGAAGATGAACCACCCTTGCCTTTACAAGCACCCACATGTTTTCCTCGGCGGCCTACCATGGCCGCCAACAGAAACCAACCAAACGCTTTACAATGAGCAGTGACAGTCTGATACACCTTTAACTTATTACAACTTTCAACGATGGATCTCTTGGCTCTGGCATCGATGAAGAACG
>X1102.20133.25572__R_158
AAGTCGTAACAAGGTTTCCGTAGGTGAACCTGCGGAAGGATCATTATTGAAACAAATTTTAGTCACGTGGAACTTGCTAGCTTTTCTAAGCAAGTGAAAGTACACGTGTCTGATTTTTCAACCACCTGTGCATCATTTGTAAACCTGAATTATTTCATCAAGATTGATTTCTTGGACTGAGAACTGTTTAGTAACTGTTCTTGTATATTCAGGTTTATGCCTCTTCATTTACACTTGTTATTAGA
>X1101.10226.7349__L_031
AAGTCGTAACAAGGTAACCGTAGGTGAACCTGCGGTTGGATCATTAAAAAAACTACTGGTGAACCCGGTGCCCCAACGGGCCCCGCGGATACTACCATACATGGGGGAACAGACGGACCACTAATTGCCTACTCACTCCCTGCGAGTGCAGTGGGAGCCGAAAGGCTCCTTTGGCAGGGGGTCTGTTCTTCCTCACTGTAAAAAACCTTTTGTGAACCGACTCGTCTCTGGCGTGGTGGGCAGTG
>X1101.14442.4030__L_286
AAGTCGTAACAAGGTAACCGTAGGTGAACCTGCGGTTGGATCATTAACAAATGAACCTAGGAATGTGGCGCTCAAACGCCCTCCATTTCTTACCACATTTTGTGAACCTTTTTTGCGGTCGTCTCCTCGGGGACGGTCGTTGACCCACCTTCTGAAAAAACACATTCTATTGCTTCTGAGTATCGGACGTGCGAAAGCACGGCCGTCAAAGAGAAATCTTATTCAAAAACAACTTTTGGCAACGG
>X1101.20707.20414__L_281
AAGTCGTAACAAGGTTTCCGTAAAGTTCCCCTGCGGATCCCTTGTGCGCAAAGTCGGTGCCCCCCGGGGCGTCCGGCGTACATCGCTGGTCCAGAGAACGCCCTCCTCGCGGGGGGCGAATTCTGGGGCGAGGTTCGCTCCGCGAGCCCGCCGAAACGCATGCCAAGCGGTGGGCCCTCGATCGAGGGCTTACGGTACATGCTGCCGCCCCGACGCACGCAAAGTCGGGGCGATTTGCGAGGTGA
>X1101.19568.16759__R_230
AAGTCGTAACAAGGTTTCCGTAGGTGAACCTGCGGAAGGATCATTACAAATCCAACGTACCCATTTCCAATGGACATGTTGAACTGTGTGCGGAAGGGGGGTGTCTGCCACCCACCAACCGAAATACCATTCGTTATTGAGAGGGGAAGGGGGGGATGTAAGAGTAATAACTTGCATCCTACCATCCACCACCAAACAAATACATTACAATTTATTATTCACAAAAAAAACAACTTTTAACAATG
>X1101.21791.20210__R_069
AAGTCGTAACAAGGTCTCCGTTGGTGAACCAGCGGAGGGATCATTACCGAGTTTACAACTCCCAAACCCCCTGTGAACTTATACCATTTACTGTTGCTTCGGCGGGTTATTGCCCCGGGGAAGGATAGGATGCCGCGAGGTGTCCTGCCCGCCCCCCGGACACAGGCGCCCGCCGGGGGACTCAAACTCTGTATTTTTTTCTTGTTTTAGTGTATACTGTCTGAGTAAAAAACAAATAATGAATC
>X1101.25190.15702__R_050
AAGTCGTAACAAGGTAACCGTAGGTGAACCTGCGGTTGGATCATTAATGAACTTGGGTTGAGTGGCTTTGTTGCCCTCGATCGTCAACACCTTGTGAATTGTAAAATTGTATTTGGCAAGTGATGCAGCAGCTCGCTGCAGAATTTTCCCCCTCTCCCTCTTTTCCCTAGGGGAAGGGAAGGGAAAGGGGGGGAAAAGCTTGTCTCCATTATACTTGAACCATATAATACATTTTAATCCTGAAC
>X2102.19207.19544__R_260
AAGTCGTAACAAGGTCTCCGTAGGTGAACCTGCGGAGGGATCATTACAGGGCTTAACATCCCCTATAAACCATTGTGAACCTACCTATATTTCTTTGGCAGGCGGCCCCAGGGCGGGGCCGGCAGCCGCAAGGTGCCTGCCAGAGGACCCAAACTCGTTGTTACTGTCGTCTGAGTATCATACCAATAGTCAAAACCTTCAACAACGGATCTCTTGGTTCTGGCATCGATGAAGAACGCAGCGA
>X1101.10371.4885__L_276
AAGTCGTAACAAGGTTTCCGTAGGTGAACCTGCGGAAGGATCATTAATAAGTTGAACCCACACCCCTCGTTGGGTAGGTTACTTGTCCACGCATTAGCAGCCCATCAAGCTTCCGAAAGGAAGATGTAAGCTGGACCGCCCATTCACGTTGTCGTCTCACGGGACGGCAGGCTTCAGTGCGAGCGTGGTGGTCACGGTTTGCGGCGCCGATCGTAAGATTGGCCTTGGGATTACACTTAAACCCG
>X1101.11688.16084__R_015
AAGTCGTAACAAGGTTTCCGTAGGTGAACCTGCGGAAGGATCATTACTGAAGTGATTTGGGGATGTTGCTGGCCTCTTCTTTTCGAGGGGCAATGTGCACTCCCTGAACAATTCACAATTTCCATCACACCCTTGTGCACATCTTGTAGGCACCCACTCACCTTTCTTGGTTGGGGGTGTCCTATGTATTCCCTCATCTCACACTTTATTGAATGGTGCTCTTGAACGCATCTTATGGATTATTT
>X1101.16196.7555__R_043
AAGTCGTAACAAGGTTTCCGTAGGTGAACCTGCGGAAGGATCATTAGTGGAAATTTATTTTTTCTTACTATTATATTTACACCTGTGAACCAAAATTTGTCTGTTGTGTGTATGTTGTTTATTCATATATATACATGACTTGCTATTATTTAACTTTTAAATTTTGATGAAAAGTTGTTTATAAAAATAATATATTTAATTATTAATACAACCTTTAACAATGGATCTCTTGGCTCCTGCAACGA
>X1101.24193.18781__R_187
AAGTCGTAACAAGGTCTCCGTTGGTGAACCAGCGGAGGGATCATTACTGAGTTTACTGCTCATAACCCACTGTGAACCTACCCATATCGTTGCTTCGGCGGGCGCGTCCTCCCCTGTGGAGGGCGCCCCGGGCCCGAAAGGGTGTCCGCCGGAGGTTTTAACTCTTGTTTTTGGCGATGTCTCTTCTGAGTGGCACAAGCAAAATATATCAAAACTTTTAACAACGGATCTCTTGGTTCTGGCAT
>X1102.24970.8913__R_199
AAGTCGTAACAAGGTAACCGTAGGTGAACCTGCGGTTGGATCATTACAAAATGATATATTTCTAGGTTTGTAGTCTACTACTTTACGGTATTGTGATTCGCCTAGAAATATCAACAACCCAATGTGCACTGTTTCTGTTTTTCGGGTGATTGATTTCTGCAGTAGTATTTATTATTATTGCAGTTTAAAATTGCCCGGCAGTTTATAAACCCAACTTTAATTATTAGTCTGATTATTTCTGAAAA
>X1101.11565.17607__L_159
CACCAACTCACTAGTCCCTGTCTTCCTTGATGAAAACCTCTTCCAGTATCCTTCAAACCAATTGCAGCTATTTGGAAATGGTAAGTTTCCATTATTCTACTTTTCTTACACATATATTCTTAAATCACGATATTTATCTGATTTTTGTTTTTATATGACAGTACCAGCTACACATAATGTTGATCCAGTAAATTATTCTGGTAGAGAGCATAATAGCCCTGTGTTTAGGTCCAATAAACGTTCAA
>X1101.17494.23286__L_122
AAGTCGTAACAAGGTTTCCGTAGGTGAACCTGCGGAAGGATCATTATTGAATAAACTTGGTTAGGTTGTTGCTGGCTCTTAGGAGCATGTGCACGCCGACTCCATCTTTAACCACCTGTGCACCTTGCGTAGATCTGAAGATTTCGAGAACACTCGGTTTGAGAATTGCTGTGCGTAAGCCAGCTCTTCTTGTATTCAGGTCTATGTTTTCACATACCCCATATGAATGTATACGAATGTTGCAA
>X1101.18388.2876__L_238
AAGTCGTAACAAGGTTTCCGTAGGTGAACCTGCGGAAGGATCATTACCGAGTTAGGGTTGCCTTTCTAGGTGCCCGACCTCCCAACCCTTTGTCTATGATACCACAGTTGCTTCGGCGGACCGAGGGGTCACACCCTCGCCTGGTCGCCCCGACCGGGAGCGCGTCCGTCGATGGCCTCAACTTAACACTTGAACCCAAAACCTGTCGTCTGAAAACATTTTATGATTTATAATCAAAAACAAAA
>X1101.3773.20179__L_172
AAGTCGTAACAAGGTCTCCGTAGGTGAACCTGCGGAGGGATCATTAAACGAAACAAACCCCTCCCTCGGGCTCAGGCTTGAGGTGGGGGGCCAGTCTCAAACCCTTTGTCGTCCGACTATGTTGCCTCGGGGGAGACCCTGCCTTCGGGCGGGTGGCACCCCGGTGGACCAAACCAAACTTGTTTAATAATGTCGTCTGAGTCGATTTTAAAAATAAATCAAAACTTTCAACAACGGATCTCTTG
>X1101.11521.18859__R_017
AAGTCGTAACAAGGTTTCCGTAGGTGAACCTGCGGAAGGATCATTATTGAAATTGCCTAAAGACATTCGTGTCCAAGGCCCACACTGTGTGCACTCGTAAATTGTTTTTGGCAGGGGCTTTGGGTCCTTTTTATTGGGCTCAACTTTTCTTTCGGCTCTATCCTTCCCGGGACAGTCGAACATGGGAAGCAGTACCCTGCCAAATGACTACTAAACACGCATATTTGTCTGAAAAATTGTTTTTT
>X1101.17573.15406__R_211
AAGTCGTAACAAGGTAACCGTAGGTGAACCTGCGGTTGGATCATTAAAAAATTCCAACTAAAAGTTAGCTAGCCTTTATAGGCTGCTAATCTTTTAAACCCTTGTGAACTGTTTATTGTCTATGGTGGGTTAAAAGATCTCTATCTTTCTCTTGTAGTTAGTAAAGATTGGCTTTAACCAGCTACCCACCTATTTATTAAACACCTTAAATATTTTTAGTCTTTAACAATTCTATTTTGAATTCT
>X1101.21197.25123__R_139
AAGTCGTAACAAGGTTTCCGTAGGTGAACCTGCGGAAGGATCATTATCAAGAGTGTATGACCCCACTTGTAAAATAGTGGGGTTAACCTCCCGTCCTTTGCTTGGTCCCTTCACTTTTTGTGGAGGGGGGCATTTTGATTTCTGCTTCGGTGGGGTTTACCCACCGAAACATCCTCAAAAACATTCTTTTTTCAAAGACCGTTCAGTCCGAGTATAATTTTTGAATTAATGAAAAACTTTCAACA
>X1102.9979.13385__R_084
AAGTCGTAACAAGGTTTCCGTAGGTGAACCTGCGGAAGGATCATTAACGAGTTAGGGTCTTCTAGGCCCGACCTCCCAACCCTTTGTTTATTGAACTATTGTTGCTTCGGTGGGTCCGTCTAACGACCGCCGGGGGGATCACCTCCCTGGCCCGCACCCGCCGATAGCCCAACTTAAACCCTTATGAATCGTGTCTTATGTCTAAATCATGATTAAAAATCAAAACAAAACTTTCAACAACGGAT
>X1101.11291.6367__L_192
AAGTCGTAACAAGGTCTCCGTAGGTGAACCTGCGGAGGGATCATTACCGAGTGCGGGCCTCCGTGCCCAACCTCCAACCCTTTGTCGATGACTATCTGTTGCCTCGGGGGGCGACCCGGACCTCGTGCCGGGAGTCCCCCAGAGGTCCATCAAACACTGCGTCTTTGCGTCGGAGTATTGAAATCAATCAATTAAAACTTTTAACAACGGATCTCTTGGTTCTGGCATCGATGAAGAACGTAGTA
>X1101.17816.6476__L_269
AAGTCGTAACAAGGTTTCCGTAGGTGAACCTGCGGAAGGATCATTACTGAGGACTGCGCTGGCGTGAGCTGGCGAGGACCCGACCTGATGTCATGAGCAGCGGAAGGGGAAAGCACACTAGCACTCTGGTGTGGCCGAGCCTGACGCAGGTGAACTTCGGCGGAAGAGGCAGGTGTTTTGGCCTGCCCGCCGCCGGCTGTAACGACTGCAGGTGTGTGTGGAATTGCAGGTGTGTTGTGTGCACG
>X1101.18855.23329__L_100
AAGTCGTAACAAGGTTTCCGTAGGTGAACCTGCGGAAGGATCATTACTGAGTTCATGCCCTCACGGGTAGATCTCCACCCTTGAATACAAACCTTTGTTGCTTTGGCGGGCCGCTTCAGCTACCGGCTTCGGCTGGTGAGTGCCCGCCAGAGAACCCAAAACTCTGAATTATAGTGTCGTCTGAGTACTATACAATAGTTAAAACTTTCAACAACGGATCTCTTGGTTCTGGCATCGATGAAGAA
>X1101.2203.15512__L_184
AAGTCGTAACAAGGTATCTGTAGGTGAACCTGCTGATGGATCATTATGAATCGAGCAACCGTGCGAGCGAAGCGAGTACGGTTGTGAGTACCTGTGAATTACCATGTTTGGGTGAAAAACCGAGGTGAGCGCAGCTCGCCGAGGGGAGTATTGATCCCGATCGAGCTCATCACCCACTATTACCATATCCCGTCTGAGTACAACTAAAGTAAAAACTTTCAACAATGGATCTCTTGGCTCTGGCA
>X1101.10174.10059__R_139
AAGTCGTAACAAGGTTTCCGTAGGTGAACCTGCGGAAGGATCATTAATAACGCCCCGTTTTTGTCGCAAGATAATAAACGGGTTCAATACCCAAAACCGTGTCTACCTACCATTGTTGCTTTGGCAGGCCGCCTTCGGGCGTCGGCTTCGGCTGACCAGCGCCTGCCAGAGGCCCCAAACTCTGTGTTTAGTGATGTCTGAGTACTATAAAATATTTAAAACTTTCAACAACGGATCTCTTGGTT
>X1101.13300.21497__R_253
AAGTCGTAACAAGGTTTCCGTAGGTGAACCTGCGGAAGGATCATTAACGAGTTAAGGTCTTCTCGGCCCGACCTCCTAACCCTATGTTTACTGAACCTCTGTTGCTTCGGCGGGCCCGTCTCACGACCGCCGGGGGACCGTAAGACGTCTTCTGGCCCGTGCCCGCCGGTGGCCAAATTTAACAAATTCTGATTAAAATGTGTCAATGTCTGAGTACAATTTTTAATTAAAGTAAAACTTTCAAC
>X1101.13686.11608__R_239
AAGTCGTAACAAGGTTTCCGTAGGTGAACCTGCGGAAGGATCATTATAAAAATTGCCTAAAGACATTCGTGTCCAAGGCCCACACTGTGTGCACCGTTAATTGTTTTGGCAGGGGCTTTGGGTCCTTTTTCACTGGGCCCAACTTTTCTTTCGGCTCTATCCTTTCCCGGGACAGTCGGACATGGGAAGCAGTACCCTGCCAAATAACTGTTAAGTACGCATATTTGTCTGAAAAATCGTTTTTT
>X1101.13977.10522__R_238
AAGTCGTAACAAGGTTTCCGTAGGTGAACCTGCGGAAGGATCATTACAAGGTTAAAAAGCCGTAAAAAACGGCTAAACCTGATCATTCACTTTGTGCACTTATTGAAATTATGCTTTGGCAGACTTATTTCGATTTTTCGAAGCCTTTGGGTGTTTTTTGACCCCAAAGGGGTCTGCCAGAGTTTTCTGTAAAAAATATAGCCTGATTTTCTTGTCTGAATTTTTTTAAATAAAACCAAATACAA
>X1101.17237.15221__R_222
AAGTCGTAACAAGGTTTCCGTAGGTGAACCTGCGGAAGGATCATTATAGAAATTGCCTAAAGACATTCGTGTGTCCAAGGCCCACACTGTGTGCACCGTTAATTGTTTTTGGCAGGGGCTTGGGTCCTTTTTCACTGGGCCCAACTTTTCTTTCGACTCTATCCTTTCCCGGGACAGTCGGATACGGGAAGCAGTACCCTGCCAAATGACTACTAAACACGCATATTTGTCTGAAAAATCGATTT
>X1101.20045.12477__R_102
AAGTCGTAACAAGGTTTCCGTAGGTGAACCTGCGGAAGGATCATTATTGAATTCTTTTAAACCCTTTGGGATGTTCGGCCTGGCCTCCTTGGGGCCGTAAGAGCCGGCTCCCAATTCATCCTCATTCACCTGTCCACTTCCAGAGGCGACCCTCGTTTCGGGGGGGGCCTACCCATTTTTTACAAAACCGCGAGTGTAGAATGTCTTTTTATTTGACCAAAAATAAATACAACTTTCAACAACGG
>X1101.26300.21027__R_122
AAGTCGTAACAAGGTCTCCGTTGGTGAACCAGCGGAGGGATCATTACTGAGTCTAACAAACTCCCAAACCCCTGTGAACATACCTACTGTTGCTTCGGCGGGACCGCCCCGGGCGCCTTCGCGGTGCCCCGGAACCAGGCGCCCGCCGGGGACATCAAACTCTTGATTGTTATAGTGGCATTCTCTGAGTAAAACATACAAATAAGTCAAAACTTTCAACAACGGATCTCTTGGCTCTGGCATCG
>X1102.25043.14735__R_205
AAGTCGTAACAAGGTTTCCGTAGGTGAACCTGCGGAAGGATCATTACCGAGTTAGGGTCTTCTAGGCCCGACCTCCAACCCTTTGTTAACTTATACCATGTTGCTTTGGTAGGCCCGCCTTTAGGGGCCGCCGGGGACTTTGCCTCTGGTCAGTGCCTGCCAGTAGCCTTCTCAAATTCTAATAATAATGTCGTCTGAGTATACATATAAATCGTTAAAAACTTTCAACAACGGATCTCTTGGTT
>X1101.12796.2621__L_275
AAGTCGTAACAAGGTTTTCGTAGGTGAACCTGCGGAAGGATCATTAGTGAAATCATAGAGTGCTCTTTATTGAGGCTCGATCTCCTAATTTCAACACCCCTTATGTGAACTTGAATTAATGCTTGATTGCCTTGAAAAATCTGGTAACGGATTTATTACGGGCTTTCATACATTATAACACACCCTTGAATTTATTAGAGATGAGAATGTAACATAACCTTGAAATTGAAAGAACAACTTTCAGC
>X1101.20909.26560__L_234
AAGTCGTAACAAGGTTTCCGTAGGTGAACCTGCGGAAGGATCATTAAAAGAGATAATTTCGAATGCTAGAAATAGCTGAGAAAAATCCCAACCCTTGTTTATTCAAGACAAAATCTGTTGCTTCGGCGAGTTCCAAAAAAGAAATCGTTCTTCCGAATAATATCTTTTTTTTCGCCAGAAGACCCCAAATCAAAACTCTGTTAATAAATTATTGTCTGATTAAAATTTGATGATGGCTTCAAAAA
>X1103.22541.23998__L_124
AAGTCGTAACAAGGTTTCCGTAGGTGAACCTGCGGAAGGATCATTACCGAGTTAGGGTGTCGCCTCGGCGCGCCCGACCTCCCAACCCTTTGTCTACCTTACCACAACGTTGCTTCGGCAGGCCCGCCGACCCCTGGAGTCCGCTCTGGGGCGAGGCCGCCGGGGGCTCTGTGCCCCGGGCCCGCGCCTGTCGATGGCCCCTCTTAAACTCATGTCTAAACGTGTCGTCTGAGTAATAATTACAAT
>X1101.14928.21256__R_153
AAGTCGTAACAAGGTTTCCGTAGGTGAACCTGCGGAAGGATCATTAATGAATTTTGGAGTTCTACTGTGCCTGCCGTTCATTCGGATGTGTGCACGTAGTCTCTATAAATCCTTATCAACACCTGTGCACCTTTAAAAAGGGGGGAGTCTGATTAAGCATTTTATGATGCTTATGACGAATAACCTCTTTTCTTATACAAACTCTTTTAATGTCTATTAGAATGTTCTCTGGCCGCAAGGCTATA
>X1101.19646.15614__R_254
AAGTCGTAACAAGGTTTCCGTAGGTGAACCTGCGGAAGGATCATTAAAAAATAGCAATAGCTATATCCACCTTGTGTGCAAATAATGGAAAGAGAAAATGGAATCTTAGAGCACTTTTTCTTCTGGAAAAGTGTTGCCAAATTCTCTATATATTTTTTAATAAATACCATCAAAAAGCATTTAAAAAATTTTTTTAATAAAAAATATTTATACAACTTTCAACAACGGATCTCTTGGCTCTCGCA
>X1101.27454.14454__R_112
AAGTCGTAACAAGGTTTCCGTAGGTGAACCTGCGGAAGGATCATTAACGAATATCAAAGTCGACTCACCCTGTGCTGGTGCTTTGCACATGTGCACGTCTGGGTCGCAAATCCACACACCTGTGCATATCCGACTTTGAGTGCTTTCCTCATGTTGAGGGGTTTGACCACCATCAAACCAGCACTCGAGTATTTTCACACACTCTGAATGGAAAGGAATGTATATTGTGCATAATGCGCAAACAA
>X1102.13689.12495__R_222
AAGTCGTAACAAGGTTTCCGTAGGTGAACCTGCGGAAGGATCATATTAAAGAATTTGCCAGAGACATTCGTGTCAAAGGCTCACACAATGTGCACCTATAATCGTTTTTTGGCAGGGGCTTGGGTTTTATTGAACCCAACTTTTTCCTTTGGCTCCTGGCAGCCAACACGGGAGAAGCAGTACCCTGCCAAGTGACACATAAACACGCTTATTTGTCTGAAACAATTTTTTTTTTTTTTTTTGCG
>X2104.11641.8462__R_128
AAGTCGTAACAAGGTTTCCGTAGGTGAACCTGCGGAAGGATCATTACTGAGTTCATGCCCTCACGGGTAGATCTCCACCCTTGAATATAAACCTCTGTTGCTTTGGCGGGCCGCGTTAGCTACTGGCTTCGGCTGGTGAGTGCCCGCCAGAGAACCTTAAACTCTGAATTGTAGTGTCGTCTGAGTACTATACAATAGTTAAAACTTTCAACAACGGATCTCTTGGTTCTGGCATCGATGAAGAAC
>X1101.16923.29034__L_156
AAGTCGTAACAAGGTTTCCGTAGGTGAACCTGCGGAAGGATCATTGTCGAGACCCTAAAGAGATCGAGTGATTTGATAACTTGTGAACTTATTCAGCAGCTCATTGATGCTGTTGTGCACTCGTCCATCTTTTGCATGAACAACCCAATGGGAACATGTTATAGATGGAGGGGAAATCAATTCGGCGCAGATTTGCGTTAAGGTAAATATGCAGTATAAGTAGAATTTCAACCACATATTCTCAA
>X1101.10168.7896__R_213
AAGTCGTAACAAGGTTTCCGTAGGTGAACCTGCGGAAGGATCATCACTGATTCGGGGGGAGAGTGTGTGCGTGCGTTCACACGCGCGCCGCGCCACCCCAACCAATCTTTTGTGCACGGTTTCACGGTCAACGAGAGCGCCGCGCGTGTGTTGGCAAGTCAAGTAGTGTCCCCCCCTCCCCCCACTGTGTGGGGGGTGGTGTGGTGTGGTGACTTCTTGCCAACCGCATGCGTCTGTGCGCGTTC
>X1101.20478.14684__R_188
AAGTCGTAACAAGGTTTCCGTAGGTGAACCTGCGGAAGGATCATTATCGATGTTAATAATTGTCAACCTTCAGTGCTGGCTCTTGCAAGTGCACGTTGGGGGGCATATATTATCTATCCTATACCCTTTTGTGAACCACTGGCCTCTGCTGGCTTTGGCTGGCAGAGGAATTTTTACACAACCACGAATGTAATGAAATTAATGTTGTTGGTGCTTTGCACTACAAAATAATACAACTTTCAACA
>X1102.21115.20695__R_274
AAGTCGTAACAAGGTATCCGTAGGTGAACCTGCGGATGGATCATTACCAATTTTATTGTTTTGATATCTTCGCCTGTAACAGGGAGGAGTTTATCACAAACAAAACACCTGTCAACTTGTTGAACCTTTTATAACTTATCTTTTCCATTGTGGGGTGACCGTGTGCTTCTATTAGTACATCTTGAACCCCACAGTGAGACAAATAATACTACATCTGTAGACATACCACTCCAACAAAATATCAT
>X1102.23052.13151__R_199
AAGTCGTAACAAGGTTTCCGTAGGTGGTTCGCCTGCGAATTTAGTCTGCTTAGCAGGCAACATCTTTACTGTGCTAGAAATTACAATAGTATTACTAGCAGCCTGCTTAGCAGGTTCACAGATCAAATAGAGGTGGCCCCTAGGGGTTAAGATATGATCGATTTAATGCTGAAATAGCACTTTTTTAATGGAACCTGCGGAAGGATCATTAAAGAGTTTATAGACTTTTGTCTACTACTCCACCC
>X2101.8743.22413__R_030
AAGTCGTAACAAGGTTTCCGTAGGTGAACCTGCGGAAGGATCATTACCGAGTTCATGCCCTTACGGGTAGATCTCCACCCTTGAATACAAACTCTTGTTGCTTTGGCGGGCCGCTTCGGCTACTGGCTTCAGCTGGTGAGTGCCCGCCAGAGAACCCTAAACTTTGAATTATAGTGTCGTCTGAGTACTATATAATAGTTAAAACTTTCAACAACGGATCTCTTGGTTCTGGCATCGATGAAGAAC
>X1101.11521.3769__L_108
AAGTCGTAACAAGGTCTCCGTTGGTGAACCAGCGGAGGGATCATTAAAGAGTTCTATAACTCCCAAACCCATGTGAACATACCTTACGTTGCCTCGGCAGGTCGCGACCTACCCTGTAGCGTCCTACCCTGTAGGACCTACCCGGTGGTCGCGGGTAAGCCTGCCGGCGGCCCACGAAACTCTGTTTTATATACTGTATCTCTGAAACTATAACCAAAATACGTTAAAACTTTCAACAACGGATC
>X1101.27807.11059__L_269
AAGTCGTAACAAGGTTTCCGTAGGTGAACCTGCGGAAGGATCATTATCGAATTTACAACAAGTCTTAGGTCTGATGCTGTCCACCTCCGGGTTGGTACGTGCTCGACCTCTGGCGTAACATTCAAATTCAAACACCTGTGCACACTTTGTAGTCCGAACGCTTGTTAGGGATGAAAGTCCTTTCTTTCACGAGAGAGGGCTCTTGTCTTCAGCGGGCTTAGGTCTATGTTATTTCATAAACCCTT
>X1102.22531.8239__L_110
AAGTCGTAACAAGGTTTCCGTAGGTGAACCTGCGGAAGGATCATTGTCAAAACCTGCCCGACAGAACGACCCGCGAACATGTTACAAGCACACCGCGGGGCAGCTCGGCGCCTCGGCCCTTGCTGTCTCGCGAGGCGGTGTCGCGGCCGTGCGTGCGCGTTCGCGCGCGCCTACGGTTTGTGCCACCGCCACTAACAGAACCCCGGCGCGGACTGCGCCAAGGAACAAAAAACAAACGAGAGCGG
>X2103.28677.19252__L_196
AAGTCGTAACAAGGTTTCCGTAGGTGAACCTGCGGAAGGATCATTACCTTCTAGTTATTTTGACTAGTCGGGGGCCGGCTTGCGTTGTCCCAAAAGGACCCCTGCCGCCCTGACTGCATCCTTGTCTATTGCGTACTACATGTTTCCTCGGTGGGCTTGCTCACCGATTGGACAACCATTAAACTCTTTTGTAATTGCAATCAGCGTCTGAAAATAATTTTAATAATTACAACTTTCAACAACGGA
>X1101.14665.24234__R_089
AAGTCGTAACAAGGTTTCCGTAGGTGAACCTGCGGAAGGATCATTATAGAGAACCTGCCTCATAGGTAGATCTCCCACCCTTTGTTTACAATACCTTTGTTGCTTTGGCAGGCCCGTCTCTTTGGACCACCGGCTTCAGCTGGTCAGCGCCTGCCAGAGGACCCAAAACTCTTGATTTGGTATCGTCTGAGTATTATATAAATAGTTAAAACTTTCAACAACGGATCTCTTGGTTCTGGCATCGA
>X1101.20234.17804__R_274
AAGTCGTAACAAGGTTTCCGTAGGTGAACCTGCGGAAGGATCATTATTAAGAGTTTGTTGCCCTTTTTAGGGTATACCCTCTAAACCCTTTGTTTTAATTGACTTTGTTGCTTTGGCAGGTTTTTAAAATAGCTTTTCAAAGCTTTTTTTTCTCCCAACCTGCCAGAGGAAATTAAAACTCTGAATATTTTGTTGTCCGAGTTATAATAAAATTTTTATAAAACTTTCAACAACGGATCTCTTGG
>X1101.6464.20568__R_147
AAGTCGTAACAAGGTTTCCGTAGGTGAACCTGCGGAAGGATCATTATTGATATCCGAAGGATGTTGCTGGTGTCGCGAGACACATGTGCACTCCTTTCCTTCAAACCCACCTGTGCACTCATGGTAGGCACGGAATAGCTTCCGTGTCTATGTTTTCACATACACCTTTTAAAGTCTATAGAATGTTCAGTAGGCTTTCACTAGCCGAAACCTGTACAACTTTCAACAACGGATCTCTTGGTTCT
>X1102.17813.25146__R_180
AAGTCGTAACAAGGTAACCGTAGGTGAACCTGCGGTTGGATCATTACCAATTTTTTTGTATTCCTTTTCTCTCCACACTACCTCTCTTCTCTTTGAGTTTGGGTGTGCGAGGAAAAGAAATATATAAACACACTGTGAACTTGTAATCGTTTTTTTGGTGGTTCCTTGAGGAGGAAAAGGGTTTAGTAGAGTATTGTCTCTCTTCTCACTTTTTCTCCTTGCACCAATTAGGGTGCGGTCCACCAA
>X2104.17445.20117__R_101
AAGTCGTAACAAGGTTTCCGTAGGTGAACCTGCGGAAGGATCATTAATGAAATTAATATAAATAAGGTGGAGGATTGTTGCTGGCATATTTGCATGTGCACGTCCTTCCCTTATTTTTCCTGTATACTCACACCTTGTGCACACTTTCCTTAGCTCTATATTATTATGTCTGAGCTATGGAAATTTTTTAATACACACATATGATTACAATGGGTTATATATCATTATAAATGTTATACAACTTTC
>X1101.17061.16776__L_178
AAGTCGTAACAAGGTAACCGTAGGTGAACCTGCGGTTGGATCATTACAAAACTTTTTTTAGGGAGTCAGCGTGCAATCACTTGCCCACTGGCTCCTGTGTCTCGGGGGGCACATGGAGAATAAAGGACACAACCTCTCTGCAGGAACGGACTCACCGGGAGAAATGCCGGTGCTACTGCGCCCAGAGAGATGATTATTGTGGCCTAAGCCCCATGTTTCTTCCGATTGACAATAAAAAACCCCAC
>X1101.20164.12451__L_245
AAGTCGTAACAAGGTTTCCGTAGGTGAACCTGCGGAAGGATCATTAATGAATTACAAAGTCGGCCAAGTTGTTGCTGGTAGGTAACTCTACATGTGCACACTTGGTCGCAAATCCACACACACCTGTGCATCTATGACTCGAGGTTGTAATGACCAAGAGTACTTTTTTTACACTCTTGAATGTAATGGAATGTCTTTGTGCTATAATGCTCAAATTATAAACAACTTTCAACAACGGATCTCTT
>X1102.13164.10113__L_245
AAGTCGTAACAAGGTTTCCGTAGGTGAACCTGCGGAAGGATCATTACCTTTCTTATACAGCCTGAGCGCGGAGGTTGAGCCAGCTGCTTCGGCAGCAGGCTCCCTTCCAGCTCCTGTATTCCACCCTTGTTTTTGCGCACCCATGTTTCCTCGGCAGGCCTTTCTGCCGATAGGACAAACCTTATAACCTATTGAATCTTCAATCAGCGTCTGAAATTAAACAATAATTACAACTTTCAACAACGGAT
>X1101.10849.20975__R_114
AAGTCGTAACAAGGTTTCCGTAGGTGAACCTGCGGAAGGATCATTAACTCAATATATGTATGGTCACTTCGGTGACTGTGCATCATATTACCAAAACCAAAATTAACAATCCGTGAAACTATAACAAAACCAAAATGAATGGGTTCGCGTGACATTACTTTGTTTGAATGCACGTACTCAGCCAATACCAATTCCACGTCATTTTAACCATATTAACCCATTACTGTAACGATCTTTTCACTTTG
>X1101.13755.7403__R_187
AAGTCGTAACAAGGTTTCCGTAGGTGAACCTGCGGAAGGATCATTAAAAAATGAAGGGCCCCGGGGGCCGTCTAAAAACCCGTAAGCCACAAGGCGTCCCCCGGTTCCGGGAGGCGCCGAACGGTGAACCCTCTGTGAAAACCCTTGTTGCTTCGGCAGCGCCTCCCTTTCGCCTCACGGCCGGGGGAGGGTCAGCCTGCCGGCGGCACATTTGAAAACCCTTTATGCAATGTAGCATTTTAAAA
>X1101.25522.19759__R_228
AAGTCGTAACAAGGTCTCCGTAGGTGAACCTGCGGAGGGATCATTACAGGGCTTCAAATCCCCTATAAACCATTGTGAATCTACCTATACTTCTTTGGCAGGCGGCCCCAGGGCGGGGCCAGCAGCCGTCTCGGTGCCTGCCAGAGGACCTAAACTCGTTTTTAAACCGTCGTCTGAGTATTATACCAATAGTCAAAACCTTCAACAACGGATCTCTTGGTTCTGGCATCGATGAAGAACGTAGC
>X1101.29624.15352__R_176
AAGTCGTAACAAGGTTTCCGTAGGTGAACCTGCGGAAGGATCATTAAAGAATTCGGCCTTCGGGTCTCTTCTTCTCCCACAGCTGTGCGCTTCGGCTGCACGCTTGTGGGATAAACCTCACACACCTGTGCACACTTCGGTTGCGAACGTCCTCATGGTCGAACGCTTCCGCTTTTACATCCAACCACAAAAGTCCAGAATGTCTAATACCATAAACAATAACAACTTTCAACAACGGATCTCTT
>X1102.10917.16247__R_187
AAGTCGTAACAAGGTTTCCGTAGGTGAACCTGCGGAAGGATCATTCACAATGAGTGTTTAATGGCACTTTAAATCCATTACCCACCTTGTGTGCACTGTAAGGAGGGGGGCAGAACCGGTTTGGGACTGTCCACTTTCATTATACATTCACTATCTTCATTTCTCGTCTACATCAATTGAGTATAAAACTCTAATACAACTTTCAACAACGGATCTCTTGGCTCTCGCATCGATGAAGAACGCAG
>X1102.14215.23089__R_209
AAGTCGTAACAAGGTTTCCGTAGGTGAACCTGCGGAAGGATCATTAACGAGTTAGGGTCTCTCAGGCCCGACCTCCCAACCCTTTGTTTACTGAACCATTGTTGCTTCGGTGGGTCCGTCTCACGACCGCCGGGGGGACCGCCGCGAGGCACCCCCCTGGCCCGCACCCGCCGATAGCCCAACTCTTAAACCCTTTATGAATCGTGTCTTGTGTCTAAATCATGATTTACAAATCAAAACAAAAC
>X1101.10156.23003__L_111
AAGTCGTAACAAGGTTTCCGTAGGTGAACCTGCGGAAGGATCATTACAGAGTTCATGCCCTAACGGGTAGACCTCCACCCTTGAATATCATACTTTGTTGCTTTGGCGGGCCGCTTCGGCTACCGGCTCTCGCTGGTACGCGCCCGCCAGAGGACCCTAAACTCTGTTTATAGTGTCGTCTGAGTACTATATAATAGTTAAAACTTTCAACAACGGATCTCTTGGTTCTGGCATCGATGAAGAAC
>X1101.12698.26131__L_187
AAGTCGTAACAAGGTTTCCGTAGGTGAACCTGCGGAAGGATCATTACCATTTGCATCAACAGGCGGATTTCAACTGTTCCCTGGCTGGACTGTCAGGATTTCTGGCTACTTGTAGACAGAATCTTGCACGACACACCCTTTGGTTCGACCGATTCTGCCTGTCTGACGTTACCCATGCCTTTTTGCGTACAATTTGTTTTCCCAGCAGGGCTTCATGCCCCTACGGGATATCAAACCACCCATGT
>X1101.25051.6069__L_160
AAGTCGTAACAAGGTTTCCGTAGGTGAACCTGCGGAAGGATCATTACCCTTTATTCAAGGGCGAAACTGGGTTTCCTCTGGCTTCTGCCCTTGATGATTCTACCCATGTCTTTTGCGCACTTTTGGTTTCCTTGGTGGGCTTGCCTGCCAGTAGGACATACCTAAAACCTTTTGTAATTGCAGTCTGCGTCAGTAACAATACAATTATTAAAACTTTCAACAACGGATCTCTTGGTTCTGGCATC
>X1101.12690.21973__R_120
AAGTCGTAACAAGGTTTCCGTAGGTGAACCTGCGGAAGGATCATTAAAGAGTTTATGGACTTCGGTCTACTACTCCACCCTTTGTTTACAATACCATTGTTGCTTTGGCAGGCCCGTCGAAAGACAACCGGCTTTGGCTGGTCAGTGCCTGCCAGAGGACCTAAAACTCCTGATTTATTATTGTCTGAGTACTATATAATAGTTAAAACTTTCAACAACGGATCTCTTGGTTCTGGCATCGATGA
>X1101.23500.21317__R_176
AAGTCGTAACAAGGTTTCCGTAGGTGAACCTGCGGAAGGATCATTATTGAATAAATCTGGCGTGAGGTTGTAGCTGGCTCTCCGGAGCATGTGCACACCTTCGTCACCTTTATCTTTCCACCTGTGCACACACTGTAGTCCTGGATACCTCTCGCCGCAAGGCGGATGCAGAGCCTGCTGTGACTTTGGCAACAAAGACCAGTCTTGCTCTGAATTTCCAGGGTCTACGATCTTTACACACCCCT
>X1101.4670.18655__R_255
AAGTCGTAACAAGGTTTCCGTAGGTGAACCTGCGGAAGGATCATTATTATATTCGGGAGTGTTTACTGCTAGAATTCGTTGTTTTGTGTTGTTTTGTTTGTTTGTTGTTGTTTGGTTTTCCCTTGCCTTTAATTAGGTATAGCTCCTTACGTTTTCTAGCAGTAACTGCTTTCGAATATAAAAGGAGCAAGATACCCCTTTATATTTAAAACCCACTCTTAAATATTTATTTGTATTTTAAATGA
>X1102.14041.20782__R_206
AAGTCGTAACAAGGTTTCCGTAGGTGAACATCTTTTGCAGGTTCGCCAAATAGAGTCTGTATTTGCAGGCAACATCTCCATCATGCTAGGATTTACGTTATGCGTCATACTAGCAGCCTAGATATAGGCTCACAGATCAAATGGAGGTGGCCCTCAGGGTTAAGACATGATCGGGAGGCTGCTAGAAGTAGCAGCTACACTTCCGCTGCGGAAGGATCATTACAGAGAACTTGCCCCTTGGGGTA
>X1102.18298.25475__R_142
AAGTCGTAACAAGGTTTCCGTAGGTGAACCTGCGGAAGGATCATTATCGAATAAACTTGGATTGGGTTGCTGCTGGCTTCTAGAAGCATGGTGCACGCCTGTTTCCATTTTCTTCAACCTCCTGTGCACCTTTTGTAGACTGGAACAATTCTCGAGAAAGATTTTTCCTTCTCGGTCTGAGAGCTTGCTGTCTGAAAAGTCGGCTGTTCTTGTGTTTCTAGTCTATGTCTTATCTACACCCCTTA
>X1103.12582.3296__R_225
AAGTCGTAACAAGGTTTCCGTAGGTGAACCTGCGGAAGGATCATTACCGAGTTAGGGTCTTATAGGCCCGACCTCCAACCCTTTGTTTACTATACCACGTTGCTTTGGTAGGCCCGCCTTTTGGGGCCGCCGGGGGCTTTACACCCTTGGTCAGTGTCTACCAGTAGCCTTATTAAAATTCTTTTATAATTTTGTTGTCTGAGTATAAATATAAATCGTTAAAACTTTCAACAACGGATCTCTTGG
>X1101.11558.20425__L_247
AAGTCGTAACAAGGTTTCCGTAGGTGAACCTGCGGAAGGATCATTAAAAGTGATTGGTTATACATTTCATGTATCAACTGCATAAACCCATTCCGAGTATCTTGCCTGTTGCTTCCATGGGGCCTGACCTCGGTCACTCTTGTGATGTGAAATTCAAGAGAGTCCCCATGGGAGGTAATCATTCAATTCATGTATCCAATGTCTTCTGTCTGAACTGTTTATGACAAAAGTTAAAACTTTCAACA
>X1101.12896.20053__L_234
AAGTCGTAACAAGGTATCTGTAGGTGAACCTGCTGATGGATCATTATGAATCGAGCAATCAAGAGCGAGCGTAGCGAGCGATTGATTGTGAGTACCTGTGAACTACCATGTTTGGGTGAAAAACTCGAGCACCGAGACCGCAGGTCGAGGAGCGAGAGGATGAATCTCCCGAGACCATCCACCCACTTTACCACAATATCAGTCTGACTATAACTAAAGTAAAAACTTTCAACAATGGATCTCTT
>X1101.19272.17455__L_183
AAGTCGTAACAAGGTCTCCGTAGGTGAACCTGCGGAGGGATCATTACTGAGTGAGGGAGAAATCCCGACCTCCAACCCTTTGTGAACACATCTTGTTGCTTCGGGGGCGACCCTGCCGTTCGCGGCATTCCCCCCGGAGGTCATCAAAACACTGCATTCTTACGTCGGAGTAAAAAGTTAATTTAATAAAACTTTCAACAACGGATCTCTTGGTTCTGGCATCGATGAAGAACGCAGCAAAACC
>X1101.5342.9345__L_118
AAGTCGTAACAAGGTTTCCGTAGGTGAACCTGCGGAAGGATCATTACAGAGGTTTTAACCTTTTTTGTGAATTTTGTATCTGGTGTGTATGTGTTTTGTGAGAGCGAGTGCGGAGCACGAGTTGATATCATTTTGAAAGCAATGAGTCTACCACTCGCTCAAACATATACATATGCACCAAACTTTACACTATATAACGTCTGAGGAAAAGAAATGAAAAACTTTCAACAATGGATCTCTTGGCT
>X1103.15508.5265__L_031
AAGTCGTAACAAGGTTTCCGTAGGTGAACCTGCGGAAGGATCATTACAGAGTTCATGCCCTTCGGGGTAGATCTCCCACCCTTGTGTATCATTAATAAATGTTGCTTTGGCGGGCCGCAAGCCTGGCTTGCCCAGATTCGCGTCTGGCGCGCCCGCCAGAGGACCTAAAACTCTGAATGTTAGTGTCGTCTGAGTACTATTAAATAGTTAAAACTTTCAACAACGGATCTCTTGGTTCTGGCATC
>X1101.10852.24644__R_141
AAGTCGTAACAAGGTTTCCGTAGGTGAACCTGCGGAAGGATCATTACTGATTTAAAGATGTGCTGGCACTCCTTTACAGGTTTGCATGTGCACTCTGCAAAATCTCCTTCTCTTTACCCCATTGTGCACACCCCAGTAGGCAGCAGAGGAATCTTGTGTCATCTCTGTTTTGCCTATGTTTTTATCAAACACCAATAATTTTCAGAATGATATGTAGTAAGCTTTTAACAAGCTGAAATCTAATA
>X1101.14063.20133__R_245
AAGTCGTAACAAGGTTTCCGTAGGTGAACCTGCGGAAGGATCATTACAAAAAATTGCCTAAAGACATTCGTGTCCAAGGCCCACACTGTGTGCACCCGTTAATTGTTTTTGGCAGGGGCTTGGGTCCTTTTCACTAGGCCCAACTTTTCTTTCGGCTCTATCCTTTCCCGGGACAGTCGGTCATGGGAAGCAGTACCCTGCCAAATGACTACTAAACACGCATATTTGTCTGAAAAATCGTTACT
>X1101.20140.9554__R_186
AAGTCGTAACAAGGTTTCCGTAGGTGAACCTGCGGAAGGATCATTAAAAGTAATATGTATTCTCTCGAATATACATTATAAACCCATCTGTGTATCTTACCCGTTGCTTCCGCGAGGCAGTGATCTCGGTCACCTCCGAACGATGGCGAAAGCTGTCCGACGGGGAGCACTCGCGGGAGGTATACATCAAACTCTTGCATTTTTATGTCATCTGTCTGAACTGTTTATAACAAATGTTAAAACTT
>X1101.5434.8149__R_176
AAGTCGTAACAAGGTTTCCGTAGGTGAACCTGCGGAAGGATCATTATTGAATCCAAAGGATGTTGCTGGCCTTTCGGGGCATGTGCACTCCACCTTTTCAATACACCTGTGAACATATTGTAGGTGCAGATGTAAAAAGTCTGTTGCCTATGTTTTTAATACACCCTTAAAAAAGTCTATTGAATGTCTAATTGTGGCCTTTGATGGTCAGCAAACTTAATACAACTTTCAACAATGGATCTCTT
>X1102.11334.19704__R_187
AAGTCGTAACAAGGTTTCCGTAGGTGAACCTGCGGAAGGATCATTAACGAATAGTATGGACTTTGCTGTCGCTGGCTCTCTCTGAGAGCATGTGCACGCATGGTTCAAACCTTTCATTCTTTAACCTCCTGTGCACTTTTGTGGATCGCGGATTGGATATTTTTTATTCAAAGTAACATTTGGTCTTGGGGATTGCGCATATATATGTGCTATTCCCTACTTCTGTCCGCGGTTCATGTCTTTTT
>X1101.10332.26337__L_275
AAGTCGTAACAAGGTCTCCGTTGGTGAACCAGCGGAGGGATCATTATAGAGTTTTTGACTCCCTACCCTATGTGAACCTACCCTACATGCCTCGGCGGAGGTGGCCATCCCACCCTGGACATTGCACGCGGTCGTCCAGGGCGGCGTCTGTCTTTTGATCCCCAGCTGGTTTCAGCGTTCATGGGCAGATCAGCCCCGCCGGAGCAACTAAAACTCTGTTTTATCAGTTCCTCTGAATCTTAAAC
>X1101.13652.16165__L_275
AAGTCGTAACAAGGTTTCCGTAGGTGAACCTGCGGAAGGATCATTAATGAAATGCAAGGACGTTCTTTTTAGAAGTCCGACCCAATTCATCCTTTCACCCTGTGCACTTAACATTTTAACACCCATTTTATAAACACGTAAAGTCAAATGAATGTCATAAAGTCTCTTAATTGAGCATAAAAGTCAATAAAACTTTCGGCAACGGATCTCTTGGCTCCCGCATCGATGAAGAACGCAGCAAAACT
>X1101.18008.10210__L_297
AAGTCGTAACAAGGTTTCCGTAGGTGAACCTGCGGAAGGATCATTATCGATTCTCCTTTGAAGGAGGTTTGGGCTGTGCTGGCCTTTCCGAAGGCATGTGCACGTCCTCACATCCGTACCCATACACCTGTGCACCTGTTGTAGGTCTCGCAAGGGATCTATGTTATCTTTGATAAACACCTTGATGTATGTCCTTAGAATGTCCTTATGATTGTCTTTGCCGCTTGATTTATTTTGAGCGGTGG
>X1101.23789.22088__L_192
AAGTCGTAACAAGGTTTCCGTAGCTCAAGTACGGGACAGCTCGACCGCGAGGTCGAGGTGATCCTTCCGCGCAACACTTGCCGAAGCCTTAGCAGCCCGAAAGGGTGCAGCCCCAACGACTATAATCAACGAGGGCTGCCGAAATGCTAGTCTGCGCACCGCAGGCGACACTATCAAACTGCGGGAACACCCTAAAGACCTCAACACCAAGCGACCGCGGGAAACCGCGGCGTGGCCGAGCTAAT
>X1101.8814.11924__L_124
AAGTCGTAACAAGGTTTCCGTAGGTGAACCTGCGGAAGGATCATTAATGAATTTAGGGAATTGATGCTGGTACTCTGTACATGTGCTCGTTCCCTCTAATCCATACACACCTGTGCACTTGTTTATCGGGGTCGTCTAGTAAAATAGAAGACTCTGGTTAATCACATACTCTTATAATTTACTTTGAATGTTTATCAAGTCGAAAGACTTTTAAATTAATACAACTTTTAACAACGGATCTCTTG
>X1102.11181.20347__L_273
AAGTCGTAACAAGGTCTCCGTTGGTGAACCAGCGGAGGGATCATTACCGAGTTCTTTACGCTCGAAACCCTTTGTGAACCATTATAACTCGTTGCTTCGGCGGCGCGTCCCCAGGGCGCGCCCGCCGGTGACTTCAGAATCTCTGTTCGAACCCGACGTTACTTCTGAGTGTTCTTAAGCGAACTATTAAAACTTTCAACAACGGATCTCTTGGCTCTAGCATCGATGAAGAACGCAGCAAACA
>X1101.10107.6571__R_223
AAGTCGTAACAAGGTCTCCGTTGGTGAACCAGCGGAGGGATCATTACAGAGTTTCTACTCTCAAACCCATGTGAACTTACCTATCGTTGCCTCGGTGGTATGCTTCATTGTTCTCTTCGGAGGGCTCTGTAGCGGCCGCCGGTGGACATTTAAACTCTTGTTATTTTTGTATCTCTGAGTTAATTATTAAATAATTAAAACTTTCAACAACGGATCTCTTGGCTCTGGCATCGATGAAGAACGCA
>X1101.11496.16290__R_184
AAGTCGTAACAAGGTTTCCGTAGGTGAACCTGCGGAAGGATCATTATTGAGATTCAAGCTATGTTGTTGCTGGCCTTCGGGCATGTGCACACTGGCTAACTCATTCACACCTGTGCACCTTATTTAAAATGGGCGGCGAAAGTTGCCCATTTTCTTATACACAACTTGTAACATCAGAACGTCATACAATATTAAATTGTAACAACTTTCAACAACGGATCTCTTGGCTCTCGCATCGATGAAGA
>X1101.17381.14696__R_208
AAGTCGTAACAAGGTTTCCGTAGAATAAGTTCTGGAATAACTCCCTCCGGGGGTCTGGTATCTCGGGATTGCCCGTTTACCGAATGATTCTTCCACAGTGACACTTATAGAAGCCTATGTTCTCCCTCAAAGGAGCTTTACCGCGACATAAAACAATGGTAAAACTGCAAGTCGATTTGCAAGAATCGGCAACACAATCGAAGTGCGGGGATCTCCTAAAGCTTTTCGGTACTAACCAGTTGATG
>X1101.18509.18356__R_152
AAGTCGTAACAAGGTCTCCGTTGGTGAACCAGCGGAGGGATCATTACAGAGTTGCAAAACTCCCAAACCATTGTGAACGTTACCTATCCCGTTGCTTCGGCGGGCGGCCCGGGCCCCGTGCCCGGCGCCCCCCGGCCCCTCGCGGGCGCCCGCCGGAGGTAAACCAAACCCTTGAATTGTATGGCCTCTCTGAGTCTTCTGTACTGAATAAGTCAAAACTTTCAACAACGGATCTCTTGGTTCTG
>X1101.18582.26525__R_200
AAGTCGTAACAAGGTTTCCGTAGGTGAACCTGCGGAAGGATCATTAAAAAAATTGCCCAAAGACATTCGTGTCCAAAGGCCCCACACTGTGTGCACCGTTTAATCGTTCTTTGGCAGGGTCTTGGGTTGTTCCCTCTCGGGGGGCCCAACTTCTCCTTTGGCTCCATCCCTCGTAAGGGGGACAGCCGAACATGGGAAGCAGTTTACCCTGCCAAGTGACACTTAAAACACGCTTTTTTTTGTCT
>X1101.28493.20176__R_292
AAGTCGTAACAAGGTTTCTGTAGCATAAGTTAGGAACATGATTCTTCTGTTGGTAAAACTTATAGAAGCCTTAGTATCCTAGTAATAGGAGGCCACACGACTGAAAATAAAGTGGCCGTATACTAGTTGACATAGTCAGCAACACACCCAGACTGTTTTGGGAATTCTCACATACCAAATTTAGGTGCCATGAGTAACCCACAGCGAAAGACCTTGCAGGCTTTTCAAGTGCCTCTAGGGAACGT
>X1102.15614.22978__R_068
AAGTCGTAACAAGGTCTCCGTTGGTGAACCAGCGGAGGGATCATTACCGAGTCTTACAACTCCCAAACCCCTGTGAACTTATACCTTTACTGTTGCTTCGGCGGGTTAACGCCCCGGAAGGCCCTAAAAAGCCGCCGGAACCAGGCGCCCGCCGGGGGACCTAAACTCTTGTATTTTCTTACCTAGCATGTCTGAGTGGAATCATAAACAAATGAATCAAAACTTTCAACAACGGATCTCTTGGT
>X1102.3695.18703__R_043
AAGTCGTAACAAGGTTTCCGTAGGTGAACCTGCGGAAGGATCATTAATGAAACTTCAAGTCAACTTGTTCCCATCTGTTGCTGGTGGAGACACATGTGCACGATGAGACAAGTTGCAAATCCATACCCCTTGTGCATCTTATGACTCTGAGTTGCCGTTTTGCATGGCCTTTCTAAGGCCTGGTGACTTGAGTACTTTTACACACTCATGAATGTAATGGAATGTTCATTGTGCATAATGTACAA
>X1104.16399.18996__R_066
AAGTCGTAACAAGGTTTCCGTAGGTGAACCTGCGGAAGGATCATTACCGTAGGGGGCTTTTGCCCCCGATAACCCATAACCCTTGTCTATGAGCACCCTCGTTTCCTCGGCAGGTCCGCCTGCCAATGGGGACAACACCAAACCTTTTTGTAGTAGTAGTAACCGTAAACAAACAAAAAATCAAAACTTTCAACAACGGATCTCTTGGTTCTGGCATCGATGAAGAACGCAGCGAAAACCTGTCT
>X1101.10986.15212__L_072
AAGTCGTAACAAGGTTTCCGTAGGTGAACCTGCGGAAGGATCATTATTGAATAAATCTGGCGTGGGTTGTCGCTGGCTCTCTGGAGCATGTGCACACCTCCGTCACCTTTATCTTTCCACCTGTGCACACACTGTAGTCCTGGATACCTCTCGCTGAAAGGCGGATGCGGAGGCTGCTGTTGCCCTCAGAGGGCTCGGCTTCCTCTGAATTTCCAGGTCTATGCCCTTTTTACACACCCCAAACG
>X1101.13227.19253__L_263
AAGTCGTAACAAGGTTTCCGTAGGTGAACCTGCGGAAGGATCATTACCGAGTTAGGGTCTCCTCCGTGAGGCCCGACCTCCCAACCCCGTGTCTAATAAACCTGTTTGTGTTGCTTCGGCGGAACGGCAGTCGTCTCCTCCGGGAGGCAACCGTCGCCGGGGGATTTCACGGTCTTCACCGACCGCCCCTGGAGAGCGTCCGCCGATGGCCCCAACCAAAACAAATTACCAAACCCAAACTCTGG
>X1101.15956.14466__L_274
AAGTCGTAACAAGGTATCTGTAGGTGAACCTGCTGATGGATCATTATCAATGAGGCCGTGAGTGAGCGAAGCGAACGAGCGGCCGAATTACCTGTGAATTACCATGTTTGGGTGAAAAACTTGAGCACCGAGACCGTAGGTCGAGGTGCGAGAGGATGAATCTTTCGAGACCATCCACCCACTTTACTATACAATATCAGTCTGACTATAACTAAAGTAAAAACTTTCAACAATGGATCTCTTGG
>X1101.17881.15684__L_047
AAGTCGTAACAAGGTCTCCGTAGGTGAACCTGCGGAGGGATCATTACCGAGTGAGGGCCCCCGGCCCGACCTCCAACCCTTTGTGAACTACCATCTTGTTGCTTCGGGGGCGACCCTGCCGTTCGCGGCTGCCGGCGCCCCCGGGGGATACCTAACACTGCATCATTGCGTCGGAGTTTGGATTTTATAAATCATTAAACAAAACTTTCAACAACGGATCTCTTGGTTCTGGCATCGATGAAGAA
>X1101.4413.11408__L_203
AAGTCGTAACAAGGTCTCCGTTGGTGAACCAGCGGAGGGATCATTACCGAGTGAACAACTCTCAAACCACTGTGAACCTTACCTACCGTTGCTTCGGCGGGCTCGCCCCGGCGCCCCAGGGCCCGGAACCAGGCGCCCGCCGGAGGCCTCCAAACATTCTCTGTATCCGGACGGAATTCTGAGTGCAGCGGGAAAATGAATCAAAACTTTCAACAACGGATCTCTTGGCTCTGGCATCGATGAAG
>X1102.14055.24690__L_281
AAGTCGTAACAAGGTTTCCTTCTCTACTGAAGCCTTGCATTCAGTCCGCTTATCGGGCGACATCCGACTGTTGCTGGGATGGTTGACTCACGTCGACTAACCAGCAGCCGAGGAACCCTCCGGGGAACTCGGTCCACAGATCAATCACGGGTGGTCCAGCTGGTAAGTTCCAGCTGGATTAAGCTATGACCGGCCCCGTCGTGACAACGATGGATCTCAGCGTTCCGTAGGTGAACCTGCGGAAG
>X1102.18780.24289__L_234
AAGTCGTAACAAGGTATCTGTAGGTGAACCTGCTGATGGATCATTATGAATCGAACAATCATGAGCGAGCGTAGTGAGCGATTGATTGTGAGTACCTGTGAATTACCATGTTTGGGTGGTCGATGTCGAGCGTCGAAGACGTGAGACATTGCCGATTGCTGATTTTGTCAGTATATCGAGCCACCCACTATTACCATATCCCGTCTGAGTACAACCAAAGTAAAAACTTTCAACAATGGATCTCT
>X1101.16138.10929__R_166
AAGTCGTAACAAGGTTTCCGTAGGTGAACCTGCGGAAGGATCATTCATAAGCGAGTGTTTTTATGGCACTCTTTAAAAAAATCCATATCCACCTTGTGTGCATTGTTTAAATTGTTTTGTGGCATGCCGAAAGAATTCGTTTTTTTGGCTGCTCAAAAGAATTTTTATACATCAACCATTTTTTTTAACAACTTTTGTCTGAAAAATATTACGAATTACTTAATTCAAAATACAACTTTTAACAA
>X1101.23764.19150__R_269
AAGTCGTAACAAGGTCTCCGTTGGTGAACCAGCGGAGGGATCATTACTGAGTTTACAACTCCCAAACCCACTGTGAACATACCCCAAGTTGCTTCGGCGGGAACGCCCCGGCGCGCCCTCCGACCTCCCCGTCCGCGGGGGGATCGGGGAGCCTAGCCCGGACCCAGGCGCCCGCCGGAGGTACCCAAACTCTTGTCTTCAGTATATTCTTCTGAGTGGCAAACGCAAAAAATAAATCAAAACTT
>X1101.26322.20105__R_191
AAGTCGTAACAAGGTCTCCTTCCGTCGGTGACGCCCAGGAAGCCTTAGCCGCCCGAGAGGGTACGCTCCGCGACTTAGTTAAACAATGGAGATTTAATGGCTAGTCGACGTAATCGTCGGCGACATCACCAAATTGCGGGAAGCTCCTAAAGCTCCAACTACCAAGCGTCACGGGGAAACCCGTGCGTGGCCAGGGTAATGACCTCGGGTATGGTAACAACGTTGGAGATGTGCCAATGGATAAT
>X1101.5611.20372__R_239
AAGTCGTAACAAGGTTTCCGTAGGTGAACCTGCGGAAGGATCATTAATGAAGTATAGGGAGTTGTAGCTGGCTCTATTCGAGCATGTGCACACTCCTTCACTTTACTTTACCACCTGTGCACCTTTTGTAGACTTAGTGATTCAGTTGTCAAAGACTGTATTTGGAGTTGGTACTATTGTGCCCTCTCTATTGTCACTAGTCTATGTTTTATACACACTATGTATGTCCAGCATGTCATTAACAG
>X1102.16690.24342__R_225
AAGTCGTAACAAGGTTTCCGTAGGTGAACCTGCGGAAGGATCATTATAGAAATTGCCTAAAGACATTCGTGTCCAAGGCCCACACTGTGTGCACTCGTAAATTGTTTTTGGCAGGGGCTTTGGGTCCTTTTTATTGGCTCAACTTTTCTTTCGGCTCTATCCTTTCCCGGGACAGTCGGACATGGGAAGCGGTACCCTGCCAAACGACTATTAAACACGCATATTTGTCTGAAAATCATTTTTTG
>X1102.23921.22046__R_197
AAGTCGTAACAAGGTTTCCGTAGGTGAACCTGCGGAAGGATCATTATTGATTTCAAATGAGATGTGCTGGCCCTTTCAAAGGGTAATGTGCACTCTCAACCTTTACATCCACCTGTGCACCTTTCGTAGACAATAGGGATTCACGTCCCTGTCTATGTTTTTATTACACATGATTTATTATGGATTGTAGTGTGGCTTTTCAAGCCAATAAACTTATACAACTTTCAACAATGGATCTCTTGGTT
>X1103.17669.15269__R_241
AAGTCGTAACAAGGTCTCCGTAGGTGAACCTGCGGAGGGATCATTACAAACGTTTTCAAACGTTTATCAAACCAAACATCCGTGAACTAAAACCTCCCTCGGCAGTCTAGATCGAACGAACAGCTAAGGTGGAGTGGGATACGGAACACGACTCGGGTCTTAAAACAACACGAGAAACGATTCTCCCTGCTGCGACGCGTTCTAGGAGTCTTCGAGCTCCATTCTACTGTTGAGTGTCATTTGCC
>X1101.12340.20948__L_220
AAGTCGTAACAAGGTTTCCGTAGGTGAACCTGCGGAAGGATCATTAGTGAATATTAGGACGTTCAATTTAACTTGAAGTCCGAACTCCCACTTTCTAACCCTGTGCATTTGTTTTGGCTAGTAGGATATCTCGGTATCCGAACACCTCTTCATTTACAAACACTAAGTCTATGAATGTTTAAATTTTATAACAATATAAAACTTTCAACAACGGATCTCTTGGCTCTCGCATCGATGAAGAACGC
>X1101.16150.22080__L_285
AAGTCGTAACAAGGTCTCCGTTGGTGAACCAGCGGAGGGATCATTAAAGAGTTAATAAAACTCCCAACCCATGTGAACTTACTACTGTTGCCTCGGCGGGACCTACCCTGTACCTACCCTATAGCTACCCTGTAGCTATGAGGCGGGCTACCCTGTAGCGGACCGCCGGTGGATTTAAACTCTTGTTATATTAGTGTTATCTGAGCGTCTTATTTTAAATAAGTCAAAACTTTCAACAACGGATC
>X1101.18702.17932__L_216
AAGTCGTAACAAGGTTTCCGTAGGTGAACCTGCGGAAGGATCATTAGTGAATACAAACGCTTGGGTGTCTCTGCTTCGGCAAGCCCCTCGCACCCTTCACATCCATAACACCTGTGCACTGTAAGATGACTCTAGGGCTTCGGCCTCTGGGTTGTCTGACCTTTTTACAAACTATTATATGTAACAAATGTAGTCTTATTATAACAAAATAAAACTTTCAACAACGGATCTCTTGGCTCACACAT
>X1101.24134.7242__L_262
AAGTCGTAACAAGGTAACCGTAGGTGAACCTGCGGTTGGATCATTAACAAATGAACGCAATTCGCGGGAGGAGGTAGGATCCCCAAAAAGATCCTGCCTCCTCCAACAACGGGAATTCGTAACCTTTTGTGAACCTGAAACCGTCTCTGGCAGGGGGGAGTTGGCACCATCGCTTTTTGCACGGTGGCGGCTCCTGTCAGCTTGGCTGATCTTCTCAAGAGGTCGGTCTGGGCCGTGGACATCCT
>X1102.5978.17357__L_175
AAGTCGTAACAAGGTTTCCGTAGGTGAACCTGCGGAAGGATCATTAGTGAATACACCGCTTGAGTTCTCGCCTTTGGGCAGAGCTCTCGCACCCTTCACATCCATAACACCTGTGAACTGTAAGATGTTGGTTTTCGGATCTCATCTGCCCCTTTATAAACATTTGTAGTAACAAAAGTAGTATTATTATAACCTAATAAAACTTTCAACAACGGATCTCTTGGCTCCCACATCGATGAAGAACG
>X2104.28613.10821__L_274
AAGTCGTAACAAGGTATCTGTAGGTGAACCTGCTGATGGATCATTATGAACTAGGCCGTGAGTGAGCGAAGCGATCGAGCGGCCGAATTACCTGTGAATTACCATGTTTGGGTGAAAAACTTGAGTACCGAGACCGCAGGTCGAGGTGCGAGAGGATGAATCTCTCGAGATCATCCACCCACTTTACTACAATATCAGTCTGACTATAACTAAAGTAAAAACTTTCAACAATGGATCTCTTGGCTC
>X1101.10968.26953__R_102
AAGTCGTAACAAGGTTTCCGTAGGTGAACCTGCGGAAGGATCATTACCGAGTTAGGGTCTTCAAGGCCCGACCTCCAACCCTTTGTTAACTATACCGCGTTGCTTTGGTAGGCCCGCCTTTAGGGGCCGCCGGGGACTTTACCTCTGGTCAGTGCCTGCCAGTAGCCCTCTCAAATTCTTATAATTATGTCGTCTGAGTTTACATATAATCGTTAAAACTTTCAACAACGGATCTCTTGGTTCTG
>X1101.15031.5410__R_226
AAGTCGTAACAAGGTCTCCGTAGGTGAACCTGCGGAGGGATCATTCAGGAAGCAGGCGCCCTGGCGCCCTTCTCTCCCTTAAACCATGTGGTCCTATGCCATGCCTCGGGGGGGTCAAGCGGCCTAGGCCGTGGGGTCCTTTGAGGCCCGCCCCCCCGCGTCTGTCGTGCCTCGGGCGAGTCCGCTCGTCCGGGAGCCGGCATGCTTCAGTCTTGGAGTGATGATTGTGTCTGATCAGTCCGGTG
>X1101.20382.6024__R_232
AAGTCGTAACAAGGTTTCAATGGTCCTTCACCTCGGAAGCCTTGGTGCCATTGACTTTAAAAAAGGCACCTGGTCGCTCACGTTGAGCGGCAATATGGCCAAAGTGCGGGGACTTCGGGTGGCGGATGCCCCCAAGACCCGCAGCCAGCTGTGCTCAGGCATGCGCTGGTTCACAGAATAGATGGCCAAAGTCCCCTGGGATTCAGATGTATCCGGCCCACTACCTAATGGCTGTGGTCTATAGC
>X1101.7875.16703__R_177
AAGTCGTAACAAGGTTTCCGTAGGTGAACCTGCGGAAGGATCATTATTATTTGGGTCGGGTTTACTTCTTTTCAGTTGCTGTCCTTTAGTGTCTTAGTATATTTAAGAAGTAAACTTTTACCAAATAATCCTATATTTCTCCTATAGGAGCAAGATAAACTTGTATTTAAAACCCACACTTTGTACTTTATATATTTTTTGAATGATAAATTAAAGATCACTTTCAACAACGGATCTCTTGGCTC
>X1102.12489.14539__R_269
AAGTCGTAACAAGGTTTCCGTAGGTGAACCTGCGGAAGGATCATTAAAGTATTCTTCGGTGCAGCCAGCGCTTCCACAGCGCGGCAGCCCAAACCTTACACACTGTGATTAGTTTTTTTACTATTTACTTTGGCTGCGCAAGTGGCCAAAGGTCTTAAACACAAAGATTTATATCTTTTTTTACAAAATTTAGTCAATGAAGTTTTAATACTATAATCTTCAAAACTTTCAACAACGGATCTCTT
>X1102.17031.10532__R_274
AAGTCGTAACAAGGTTTCCGTAGGTGAACCTGCGGAAGGATCATTAGTGAATTAAACATGCTTGGTGTCTTCGCTCCGGCAAGGCCCTTGCTTTACTCACATCCCAACACCTGTGAACTGTAAGGCGTATGATGAGGCTTCGGCTCAATCGTCGTCTGCCCTTTTTAACAAACGATTAATGTAACAAACGTAGTCTTATTATAACCTAATAAAACTTTCAACAACGGATCTCTTGGCTCTCGCAT
>X1103.14760.12569__R_294
AAGTCGTAACAAGGTCTCCGTTGGTGAACCAGCGGAGGGATCATTACTGAGTTACCACTCTCAACCCTTTGTGAACTTTTTACCTAGTGTTGCTTCGGCAGGTTTTCCCAGGGAGGGAAAGTAGCCTTCGGGCAACCTGCCAGAGGCATTTTTACTCTGATTTTTTGGAATTCTGAGTTTCTTTTTAAAAAAGAAAAAAACTTTCAGCAACGGATCTCTTGGTTCTGGCATCGATGAAGAACGCA
>X1101.10198.5171__L_210
AAGTCGTAACAAGGTTTCCGTAGGTGAACCTGCGGAAGGATCATTAGCGAAGCTCGGAATGCGTGTTCGGTCTGATGCTGCCCGGCAACGGGATGTGCTCGGCCGGATGCGTGTCCCTTCTCTATTCCACCCCTTTGTGAACCAAGTGTGCGAGCCGAAGAGAGATCGGAGGCTCGCATGCAACCCTTAACATACCCCAATGAAGTATCAGAATGTACCTTGCGTTAACTCGCACAAATACAACTT
>X1101.12072.11872__L_130
AAGTCGTAACAAGGTTTCCCTATAATAAGTTCTGGAATGTCCCTCCGGGGGTATAGTACCTTGCGCTCGCGCATGTACTCTGATTCTTCCACAGTGACACTTATAGAAGCCTTTGTCGCCCTTTACAGGGTAGTCTCCACGACTCTAAAGAAGGGATGGCGTTGCAAGTTAGATGCCATTAGGCTCTAGCTACATGATCGAATTGCGGGGACACCCTAAAGCTTCAAGGTACTAACCTCCGGTGG
>X1101.22264.17250__L_172
AAGTCGTAACAAGGTTTCCGTAGGTGAACCTGCGGAAGGATCATTAACGAATTAAAAACGGGTGCGCTTCGGTTGAGCTGGCCTCTCACGGGGCATGTGCTTGCCGTCGTGCGCTTCTTTCCAAATTCAACACCTGTGCACCTCTGTAGTCTTCTAAGTAGGGAGAGAGATAGCCCAGCCTTCTCTTTCCCGGACGGAAGACTATGTATTTACATACCACAAAACCTATAAAGACCATAGAATGA
>X1101.26968.10053__L_084
AAGTCGTAACAAGGTTTCCGTAGGTGAACCTGCGGAAGGATCATTAGTGAATCTAGGACGTCCAACTTAACTTGGAGTCCGAACTCTCACTTTCTAACCCTGTGCATCTGTTAATTGGAATAGTAGCTCTTCGGAGTGAACCACCATTCACTTATAAAACACAAAGTCTATGAATGTATACAAATTTATAACAAAACAAAACTTTCAACAACGGATCTCTTGGCTCTCGCATCGATGAAGAACGT
>X1102.17448.11044__L_144
AAGTCGTAACAAGGTCTCCGTAGGTGAACCTGCGGAGGGATCATTAACGAGTGAAGGCTCTTCTCCAACGAAAGCCGACCTCCAACCCTTTGAATTCTAAACCTGTGTTGCCTCGGGGTCTTTCGAATAATTACACTCTCTTTCGGGAGAGCGTTCCCCCGGTGGACCCATCAAACTCAGTTTATTACCTACAGTCAGAGTAACTTGATTATCAAATCATAACAAAACTTTCAACAACGGATCTC
>X1103.14349.6820__L_189
AAGTCGTAACAAGGTCTCCGTTGGTGAACCAGCGGAGGGATCATTAATGAGTTTTCTAAACTCCAAACCCTTGAGAACATACCTAGTTGCCTCGGCGGACTTGCCCTGGGACGACCTACCCTGCAGCGAGTTACCCTGTAACGAGTTGCCCTGTAGGGACCTGCCCTGTAGCCTGCTCGCCGGCGGCCAACCTAAACTCTGTTTTATTGTGGCACTTCTGAGGATTATTCTAAATGAATTAAAAC
>X1101.10197.19793__R_131
AAGTCGTAACAAGGTTTCCGTAGGTGAACCTGCGGAAGGATCATTAAAGGTTTCCGCCCGGAGCTCTTCACAGAGTTTCGGGCGGCCCAAGATCAACCACTGTGCGCACATATCGAAATTTAAAATGCTTTGGTAGGTCGCCTTCGAAATTTATTTTTTGGAGGTGTCTTGCCAAGGGCGTTTACCCCCTAAAAATCAGCCTTATTTTTCGACTGAAATTTTTAAATAAAATTTAATACAACTTT
>X1101.15322.5153__R_243
AAGTCGTAACAAGGTAACCGTAGGTGAACCTGCGGTTGGATCATTAAAAAATTCCAACTAAAAGTAGCAGCCTTGTGCTGCTTACTTTTAAACCCTTGTGAACTGTATATTGTCTATGGTGGGTTAAAAGATCTCTCTTGCAAGAGATTGGCTTTAACCAGCTACCCACCTATTATTTAAACATTTTATATTTAGTCTTTAACAATTCTTTTTGAATTCTTTGAATTTAAAAACAACTTTTGACA
>X1101.25818.13338__R_099
AAGTCGTAACAAGGTCTCCGTTGGTGAACCAGCGGAGGGATCATTAGAGGGTCTCAAGGCCTCCTACTGCTCTTAACCAAACCGCGTACTTGCCGGATATAATGTCTCTGCCTCGGCAGCGGCCCCAGGGGGGGCCAGCAGCCCGCCTGTGGCGGG
>X1102.11531.25384__R_265
AAGTCGTAACAAGGTTTCCGTAGGTGAACCTGCGGAAGGATCATTATTGAATAAAAAAAGTTGGAAGGAAGGGGTTGTTGCTGGCGTCAAGCATGTGCACGCCCCTCTTTTCACTCTTTTTTCATCAACCACCTGTGCACCTTTTGTAGGCTCGGTCCGTTTGAAAAAGAAACGTTTTTGTCGAGTCCGCATGGATTCGGATTTTAGAAGGTCTGTGCTGGCTTCGTTCAGCCGCCTTTGGTTTC
>X1102.9461.24703__R_225
AAGTCGTAACAAGGTTTCCGTAGGTGAACCTGCGGAAGGATCATTACAAGGTTAAAAAGCCGTAAAAACGGCAAAACCTGATCATTCACTTTGTGCACTTATTGAAACTATGCTTTGGCAGACTTTTATTTCGATGATTTTCGAAGCCTTTGGGTGTTTGAGGACCCCAAAAGGGGTCTGCCAGAGTTTTCTGTAAAAATATAGCCTGATTTTCTTGTCTGAAGTTTTTTAAATAAAACCAAATA
>X1104.12985.15136__R_057
AAGTCGTAACAAGGTTTCCCTCCGCAGCAGAGCAACGGAGACCTTGCTCCCCTTACAGGGAGGTGGCACGACATTAAATAAAGCTGCCACTTGCAAGTCAACTTTAGTTGGCAACACAATCGAATTGCGGGGACCTCCTCAAGCCTACAACACCAACCGTCCGAGGAAACTCGGTCGGGGCCCTTATAGGGATGGTAATAGAGTGTAGGATACGTGGACAATCCGCAGCGAAATCCCTACCGGTC
>X1101.15974.10280__L_066
AAGTCGTAACAAGGTTTCCGTAGGTGAACCTGCGGAAGGATCATTAATGAATTTTTAGGGCGCTCTTTTTAGAGGTCCGACCAATTTCATTTCCACACACTGTGAACACACTTCATTTTTACACACAATTTATAAACACACAAGTCTATAAGAATGTTTAAAGTCTCTTAATTGAGCATAAAGTTATAATACAACTTTCGGCAACGGATCTCTTGGCTCTCGCATCGATGAAGAACGTAGCGAAA
>X1101.21174.2966__L_149
AAGTCGTAACAAGGTCTCCGTTGGTGAACCAGCGGAGGGATCATTACCGAGTTTACAACTCCCAAACCCCATGTGAACCTTACCACACGTTGCTTCGGCGGTCACGCCCCGGCGCCCTCACCGGCCCGGATCCAGGCGCCCGCCGGGGACCAAAAACCAAACCATTGTGTACCATAGCGGAATCTCTGAGTGGCGTAATGCAAAATAAATCAAAACTTTCAACAACGGATCTCTTGGCTCTGGCAT
>X1101.26399.23493__L_194
AAGTCGTAACAAGGTCTCCGTAGGTGAACCTGCGGAGGGATCATTAATAAGACCCGGGCGCCGCGTCGGTGCTTGCACAGGCCGACGCGGCGTTACCGGGGTGAATCACACCCTATGCTGTCCGACTACGTTGCCTCGGGGGCGACCCTGTCGCGGGGTCCCCCCGGTGGACCAAACCAAACTCTTGCGTAACCATGCAGTCTGAGTGATTTACGAATAAATCAAAACTTTCAACAACGGATCTC
>X1101.11734.11801__R_057
AAGTCGTAACAAGGTTTCCGTAGGTGAACCTGCGGAAGGATCATTAATGAAACTTCAGTCGGCTTGTTATCTGTGCTGGTGGCAACACATGTGCACGTTACCAGGTCGCATATCCACACACATGTGCATCCTATGACTCCAAGTGGCCCTTTGTGTGCCTTACAGGCCGGCGACTTGAGAGTACTTTTACACACTCTTGAATGTAATGGAATGTCTATTGTGCATAATGTACAATCTGAAACAAC
>X1101.15241.23271__R_003
AAGTCGTAACAAGGTTTCCGTAGAATAAGTCTCGGAGCATATGATCCTTCCACAGTGAAGCTTATAGAAGCCTTTGCAGCCTGGCAACAGGTAGCCGCGCGACTCTAAACAATGGGGCCTTATGCAAGTCAGAGTACCCCTCTGGCAACACAACCGAATTGACGGGGACACCTTAAAGCCCGCTCCACCAACCGACCCGAGAAATCGGGCTGGGGCCTATGTTAACAGCATAGGGCATGGTAAGA
>X1101.18687.19736__R_180
AAGTCGTAACAAGGTTTCCGTAGGTGAACCTGCGGAAGGATCATTAAACACGCTGGAGCCCGCCAGGGGCGGAAACGTCACTGGTGGGTAACATCCGCCGTCCTTTGTATAATTTACCCTTGTTGCTTTGGCAGGCCGCCCTCGGGCCAGCGGCTTCGGCTGCTGCGCGCCTGCCAGAGGACCACAAACTCTTGTTATCAGTGATGTCTGAGTACTATATAATAGTTAAAACTTTCAACAACGGA
>X1101.18846.28094__R_091
AAGTCGTAACAAGGTTTCCGTAGGTGAACCTGCGGAAGGATCATTAAAAAAATAGCACTAGCTATATCCACCTTGTGTGCAAACAACGGAAAGAGAAAATGGAATCTAGAGCACTTTTTCTTTCGGAAAAGTGTTGCCAAATTCTCTATATTTTTTTATAAACACCATCAAAAAGCAATTAAAAAAATTTAATAAAAATATTATACAACTTTCAACAACGGATCTCTTGGCTCTCGCATCGATGA
>X1101.22611.25244__R_103
AAGTCGTAACAAGGTTTCCGTAGGTGAACCTGCGGAAGGATCATTCATAAAGAGAAATCCAAACAATGGGTTTACCCTATGTGCACAGTTACTGATAAGTTCTCTTGTTGGGCCGTACCTTAAAAAGTATAACCTTGAGAATGAATCAACCCTACCTACTATATTTTTTGTCTGAAAAATTTTTTACTATATAAAAAAAAGAATCACTTGCGAACAACGGATCTCTAGGCTCTCGCAACGATGAA
>X1101.28432.17224__R_011
AAGTCGTAACAAGGTTTCCGTAAGTGAACCTGCGGAAGGATCATCATCGAATTCATATCCCCCTCCTCTCCCGGAGGGGGACCCATGATAAACCCTTCTGTGCACCGTAAACCGTACACTTTGGCAGGTTTTGGTGGTGAGCGTGAGCTCGCCTCCAACCACGCGTTCCCTCTCAAGGGGTGTTGCGCGTGGCGGCTTGCCGAAGTCCCCATTAAAAACGTTTTCGAACACGTCTGAAAATTTCC
>X1101.5924.17221__R_253
AAGTCGTAACAAGGTTTCCGTAGGTGAACCTGCGGAAGGATCATTATAAAAATTGCCTAAAGACATTCGTGTCCAAGGCCCACACTGTGTGCACCGTTAATTGTTTTTGGCAGGGCTTGGGTTCTTTTCCACTAGGCCCTACTTTTCTTTCGGCTCTATCCTTTCCCGGGACCAGTCGGACATGGGAAGCAGTACCCTGCCAAATGACTACTAAACACACATATTTGTCTGAAAAATCATTTTTG
>X1102.15725.15333__R_213
AAGTCGTAACAAGGTTTCCGTAGGTGAACCTGCGGAAGGATCATTACAGAGAACTTGCCCTTTGGGGTAGATCTCCCACCCTTTGTTTTACCATACCTTTGTTGCTTTGGCAAGCCTGTCCCTTGGACGACCGGCTCCAGCTGGTATGTGCTTGCCAGAGGACCCTAAATTCTTTGATTTTGTGTTGTCCGAGTACTATAGAAATAGTTAAAACTTTCAACAACGGATCTCTTGGTTCTGGCATCG
>X1102.16733.17682__R_283
AAGTCGTAACAAGGTTTCCGTAGGTGAACCTGCGGAAGGATCATTAAAAAAAATTGCCAAAGACATTCGTGTCCAATGGCCCCACACTGTGTGCACCTGTTTAATCGTTCTTTGGCAGGGTCTTTGGGTCTTTTTTTTTCTCCTCGGAGTTTGGGCCCAACTTCTCCCCGGCTCTATCTTTCTCTCCACGTGTGAGGAGGACAGCTTGGACATGAGAAGCAGTTTACCCTGCCAAGTAACTCTTA
>X1102.23895.8456__R_030
AAGTCGTAACAAGGTCTCCGTAGGTGAACCTGCGGAGGGATCATTAACACGTGCCAAAACACGTTTTAAACCAATCGCTCTGTGAACACAAACCCAACTCCCTTCACATGTGGACGATCGAACAACCATCAGGGTGGAGAGTTGCGATGAATACGGATCACTGTTATCTCCGGATAGCACTCGGTATCTCTTGCGACTACTATGGCTCGGTCTAGGGCACCTCGAGTGCCCAATCCTATGTGAAG
>X1103.17102.26043__R_100
AAGTCGTAACAAGGTTTCCCCGTAATATAAGTTAGGAACATGATCTTCTGTTGGTAAAACTTATAGAAGCCTTAGTATCCTAGTGATAGGAGGCCACACGACTAAAAATAAAGTGGCCGTATGCTAGTTGACGTAGTCAGCAACACAACCAGACTGGTTTGGGAAATCTCATTGACCAAATTTAGGTAACATGAGTGACCCACAGCGAAAGACCTTGCAGGCGCCTAAAGTGCCTCTAGGGAACGT
>X2101.21816.15886__R_177
AAGTCGTAACAAGGTTTCCGTAGGTGAACCTGCGGAAGGATCATTATTATTTGGATTGGGTTTACTGCTATAAGTCTTCTCCTCCTTTCTGTTTCTGTCTTTTAGCAATAAATCTTATCCAAATATGAAAGGAGCAAGATATCTTCATATTTAAAACCCACTCTTAAATATTTATTTGTATTTTGAATGATAAAAATAAAGATCACTTTCAACAACAAATCTCTTGGCTCTCGCATCGATGAAGAA
>X1101.10375.23388__L_245
AAGTCGTAACAAGGTCTCCGTTGGTGAACCAGCGGAGGGATCATTACCGAGTTTACAACTCCCAAACCCAATGTGAACGTTACCAAACTGTTGCCTCGGCGGGATCTCTGCCCCGGGTGCGTCGCAGCCCCGGACCAAGGCGCCCGCCGGAGGACCAACCAAAACTCTTATTGTATACCCCCTCGCGGGTTTTTATTATCTGAGCCATCTCGGCGCCCCTTGCGGGCGTTTCGAAAATGAATCAA
>X1101.11432.25417__L_186
AAGTCGTAACAAGGTTTCCGTAGGTGAACCTGCGGAAGGATCATTACTGGAAATATTTCAAGGTTGTTAGCTGGCCTTCCGGGGCATGTGCTCACCTTGTTTTCAATCCAATTCACACCTGTGCACACTTTGTAGTGTTTTGAGGGCTTGTCTTTCGGGATAAACCCCCTCTGGCTCTACGTATTTTTTACACATACACTTATAAGTTTAGAATGTTAATACTTGTGATATAATACACATCTATA
>X1101.14609.20574__L_234
AAGTCGTAACAAGGTTACCTTCTGCAGCTAAGCTCCGGAGACCCTGTACAGAGACTCTAACCCAGTACAAGTTGCTTCTAGCAGCTACACAATCGAAATGCGGGGACGTCTTAAGGCCTGTAACACGATCTGCCGGCGAAAGCCAGCAGCACGTAAGAGTTTGCAGGATGTACAATAGACTATTCGCAGCACACCCCTAAGGCGAAGCTATGGGGTTTGTCCACAGACTAGGTGATTGTGGGAGG
>X1101.15555.14371__L_132
AAGTCGTAACAAGGTTTCCGTAGGTGAACCTGCGGAAGGATCATTACCTTTCAATGCAGCAGGATTGGGGTGGTTGAGCATCTCGCCTCCTGATTCTGCCTGTATTCTACCCTTGTTTTTCTCATACTATTATTTCCTCGGCAGGCTTGCTTGCCGGGTGAAACCATCTATAACCTATTGAATTTTCAATCAGCGTCTGAACAAAATAAATAATTACAACTTTCAACAACGGATCTCTTGGTTCT
>X1101.21495.18729__L_124
AAGTCGTAACAAGGTTTCCGTAGGTGAACCTGCGGAAGGATCATTAATGAATAAACTTGGTGGACTGTTGCTGGCTCCTCAGGGAGTACTGTGCACGTCTGTCATTTTTACTTTTCCACCTGTGCACCTTCTGTAGACCCGTATTCTGGTTATCGAGCTTTTGGGCTCGGAGTTGAGGTTTGCTGCGCAGCTTCACTGCTGTCGGCTTTCCTGTGAGCAACGTCCAGAGGGTCTACGTTATTACA
>X1101.23804.20910__L_285
AAGTCGTAACAAGGTATCTGTAGGTGAACCTGCTGATGGATCATTATGAACTAGGCCGTGAGTGAGCGAAGCGAACGATCGGCCGATTTACCTGTGAATCTCTATGTTTGGGTGGCTCGAGCATCGAGACCGAAGGTCGAGATGCGAGAGAAATACTGATCTCGATCAGCATTCCCACCCACTATTACCCTAACCGTACCCCGTCTGAGTACAACTAAAGTAAAAACTTTCAACAATGGATCTCT
>X1102.11588.9829__L_297
AAGTCGTAACAAGGTTTTCGTAGGTGAACCTGCGGAAGGATCATTAGTGAAATTCGGGAGTCCCTCTTAACCGGAGAAGGCCCAACTTACACTTATTCTTTACACTGTGCATTTGTCCCCCCTACCATTTTTTTAACACGTGGTGTCAATTTAGAACAGTGACTTGATACAAACGAAAGTTGATTATTAAAAATAAAAACTTTCAGCAATGGATCTCTTGGCTCTCGCATCGATGAAGAACGCAG
>X1103.16893.20420__L_212
AAGTCGTAACAAGGTATCTGTAGGTGAACCTGCTGATGGATCATTATGAATCGAGTAACCGAGCGAGCGAAGCGAGCGCGGTTACGAGTCTACCTGTGAATTACCATGTTTGGGTGAAAAACCGAGGTGAGCGCAGCTCGCCGAGGGGAGAATCGATCTCAATCGATCTCATCACCCACTATTACCATATCCCGTCTGAGTATAATAAAAGTAAAAACTTTCAACAATGGATCTCTTGGCTCTGG
>X2101.27108.19778__L_278
AAGTCGTAACAAGGTTTCCGTAGGTGAACCTGCGGAAGGATCATTCTCAGAGCGAGCGGGCACAATCCCCTCGATTCTATCCCTTGCGAAAACACCGGCTGACGCTTCGGCCGTGCCTGTCCCCCGCTCGCGGGGGGTCGGCGGCCGATAGCCCAAACCAAAAACCTCGTGAACATGCAGTCAGAGAAAACTTTAAACTAAAGAAAAACTTTCAACAATGGATCTCTTGGCTCCGGCATCGATGAA
>X1101.10703.12084__R_030
AAGTCGTAACAAGGTTTCCGTAGGTGAACCTGCGGAAGGATCATTAACTCAATATATGTGCAGTTGCTTCGGTGGCTGTGCATCATATTATCAAAACCAAAATTAACAATCCGTGAACTATAACCAAACCAAAATGAATGGGTTCGCGTGACATTACTTTGTTTGAATGCACGTACTCAGCCAATACCAATTCCACATTTTTTTAACCATATTAACCCATTACTGTAACGATCTTGGCACTTCAT
>X1101.13451.20032__R_175
AAGTCGTAACAAGGTTTCCGTAGGTGAACCTGCGGAAGGATCATTACTGCTTGCTGGCGGCGCTGCTCTGGGAAACCAAAGCTGCGCCAGGCATGCTACCCTTGTCTATACATACCCTTTTGTTATTTCCCTCGGCAGGGCAACCTGCCGCTGGGGACAATTAAACCCTTTGTATCAAGTATCAAATCATCTGAAACAAAATTAAATAATTACAACTTTTAACAATGGATCTCTTGGTTCTGGCA
>X1101.16682.13152__R_219
AAGTCGTAACAAGGTCTCCGTTGGTGAACCAGCGGAGGGATCACTACAAAAGCTGCAAAGCTCAACCCCTGTCTACCTTACCTATGTTTGCTTCGGCGGGCAGCCCCAGGGCGGGGCTATGGCCGAGAGGCGCCCGCCGGAGGACCAAAACCCAATCTGTCTGAGAATCTCTGAGCATTTGATAAATCCAAAAACAACTTTCAACAACGGATCTCTTGGTTCTGGCATCGATGAAGAACGCAGTA
>X1101.18157.18187__R_128
AAGTCGTAACAAGGTCTCCGTAGGTGAACCTGCGGAGGGATCATTACCGAGTTAGGGTCTCACCGGCCCGATCTCCCAACCCTTTGTCTACTTGACCATCGTTGCTTCGGCGAGCCCGTCCTCACAGACCGCCGGGGGGTCTTCGCACCCCTTGGCCCGCGCTCGTCGATAGCCCCCAAATTTATAAAATTCTTAACTAAACGTGTCTTGAATCTAAGTATTATTGTTAAATAAAAACAAAACTT
>X1101.18675.16095__R_164
AAGTCGTAACAAGGTTTCCGTAGGTGAACCTGCGGAAGGATCATTAATAATATGAAGTCCACGGGGTCAGGCTTTCCGAAAGGACGGTGGGTGGATGTTTGGTTCCGCCTGCTGGGGCAGACTGGAGAGCATGTTTTGACGACACACTGTTGAACATGTTTGGCCTCTGCTGATCGAGCCTGTCACCTGAATTCTATTACCCTTGCTTTTTGCGTACCCATTGTTTCCTCGGCAGGCTTGCCTGC
>X1102.13087.24331__R_222
AAGTCGTAACAAGGTCTCCGTAGGTGAACCTGCGGAGGGATCATTAACACTTTGATACTAAATCAAAACCAAACCTGTGAACTTGTATCACGACCCTGCTTAAGTCTAGATTTTGACATTGTAATGGATAGGTAACTTTATGTTGTACAATGTTATTCATATGTAAAAGTATGCAGCGACAATTTATTGTTGTTGGTTTATTCTCATCAGGGCCTAATTTGAAGGGCATTTATGCACTTTAAGAT
>X1102.19002.13250__R_092
AAGTCGTAACAAGGTCTCCGTTGGTGAACCAGCGGAGGGATCATTATTAGAGTTAAAACTCAAACCCACTGTGAATCTACCTCAAGTTGCTTCGGCAGAGGCCCACGGGGGGCCGCGGCTGCTGTAAAAGCCGTCTGAAAAGTACCTTAGGGTGCAATTCAGTTGCCGAAGAACGCATAAACAAACGCTGTAACAAACTGTATCTGAGCTTTGAAAAACTATGAAAACTTTCAACAACGGATCTC
>X1102.6165.17754__R_075
AAGTCGTAACAAGGTAACCGTAGGTGAACCTGCGGTTGGATCATTACTTGTGAATGTTGGCCCTTTTTGGCCACTTCCGACACCGTGTGAATTGTGATTTGTCCTTTGGTAAGCTAACTGTCTGGGTATATATGCGAAAGGCATTCTTTGGCTATATATAAAACAGGCAGTTTGCTTGCCACATGTTTTCTACACTTTGTGTATTGTTAGCCTAAAAAATCATATAAAAAATTATGAAACAACTT
>X1104.11018.14335__R_297
AAGTCGTAACAAGGTTTCCGTAGGTGAACCTGCGGAAGGATCATTATTGAAAAAACAATCCAAGGAAAGGTTGTTGCTGGTCGAAAGACATCTGTGCACACCTTTTCTATCTTTTTTTTCAAACACCTGTGAACCTCTTGTAAGCCAAGAGATTGGCTTATGTTTTTTTCTCGTTACAAAAACCCATTTGCATGTGCATGAACGTTTATTTTTGTAATAATAAACACAACTTTCAACAACGGATC
>X2102.25636.12091__R_014
AAGTCGTAACAAGGTCTCCGTTGGTGAACCAGCGGAGGGATCATTACAGAGTTGAAAAACTCCCAAAACCATTGTGAACGTCACCGTTACTGTTGCTTCGGCAGGTGGCTCCCACTCGGGTGCCGCGCCCTCCCCCTCAGGGGTTGGTAGCCTGCCGGAGGCGTCTCAACTCTCGATTTCAGTTGGCATCTCTGAGTAACTTAAAAAAATAAGTCAAAACTTTCAACAACGGATCTCTTGGTTCTG
>X1101.11266.22660__L_074
AAGTCGTAACAAGGTTTCCGTAGGTGAACCTGCGGAAGGATCATTAATGAAGTCTGGGTCTAAAAAGCCCTCTCTCTTCTACACACTTGTGAACTTACACTGTTGCTTTGGCGGGTCTCCGGACGGGTTTCAAACCCGGACGGTCAGGTCGAGAGACGCCCGCCAGAGACATTTATCCACCCTTTTTTATCGTCTGATTTTTGTTTTAAACAAATATAAAAAAACTTTCAACAATGGATCTCTTG
>X1101.14204.8950__L_005
AAGTCGTAACAAGGTTTCCGTAGGTGAACCTGCGGAAGGATCATTAGTGAATAACAAGGGTGTCCAATTTAACTTGGAACCCGACCTTCTCACATCTAACCCTGTGCATCTGTTTTAATGGCGAGCAGCTCGAAAGAGTTGTGAGCCGTTTCACTTTACAAACACTAGTCTATGAATGTAATCTTTTTATAACAAATAAAAACTTTCAACAACGGATCTCTTGGCTCTCGCATCGATGAAGAACG
>X1101.16305.5166__L_124
AAGTCGTAACAAGGTTTCCGTAGGTGAACCTGCGGAAGGATCATTAACGAAGTACAGGCCCTCTCGTAGGGCTAAACTTCCACCCTTTGTTAACCACACTTTGTTGCTTTAGCGAGACGCCTTCGGGCCACCGGCTTCGGCTGGTGCGCGCTCGCTAGAGAAAACCCAAACCCAAACCATTTATAGTGTTGTCTGAAAAACAAGTTTAATTATTAAAACTTTCAACAACGGATCTCTTGGCTCTG
>X1101.17024.10720__L_103
AAGTCATAACAAGGTATCTGTAGGTGAACCTGCAGATGGATCATTAGTGAATAACACGGGGTTCCCACTATGTGGGCCCCAACCCCTTCACCCATATCCACACACCTGTGCACCGCTAGTGACGGCCGATACGCAAGTATCTTGTCTGCTACTAGCAACCCTTTTTACACATACACACAAAGTAAATGAATGTCACTGTAACTACGCAAGTAGAAACAAAATACAACTTTTGACAACGGATCTCT
>X1102.14789.28862__L_297
AAGTCGTAACAAGGTTTCCGTAGGTGAACCTGCGGAAGGATCATTAACGTATCTCTGGCGGGTGCCTCCGCGCCCTGCTCCGGTCTCAACGGGCCGTGCAGCGGGCGAGCCGGCCCCGTCCAACCTTCACAAACCCACCGTGCACATTGACGGCGGAAGGGCCCCTCTAGTGTGGGGCCTGGAAGCCGCTTCCACAAACTCGCAAAACAACCTGAATGTCTAGTGGCCTCTGTGTCACCTAAATT
>X1103.11368.13719__L_247
AAGTCGTAACAAGGTTTCCGTAGGTGAACCTGCGGAAGGATCATTACTGTAAATGCCGGTCGCGCTCCGCGCCCTGCTCCGCCCTTGCGGGTGTCGAGCGGTGCGGGTGCGGTCCGTGCGTGACCCACTTATCAAACCACTTGTGCACCTGTCCGGGGGTGAAACCCCGTATACACAAACAACTGAAATGAAATGAACCTTTTGGGGCGATATGCCTCTTAAACATGTAACAACTTTCAACAACG
>X1104.14624.20909__L_186
AAGTCGTAACAAGGTCTCCGTTGGTGAACCAGCGGAGGGATCATTACCGAGTTAACAACTCCCAAACCCCTATGTGAACCTATACCAAACGTTGCTTCGGCGGGAACGCCCCGGCTCAGCCCGGAACCAGGCGCCCGCCGAGGACCCCCAAACCCATGTTTTCTTACAGTTTTTTCTGAGTGGCAAACGCAAAATAAATTAAAACTTTTAACAACGGATCTCTTGGCTCTGGCATCGATGAAGAA
>X2102.10022.6262__L_026
AAGTCGTAACAAGGTTTCCGTAGGTGAACCTGCGGAAGGATCATTGTCGTGACCCTGACNAAAACAGACCGTGAACGTGTCATCTTGCCTGCCAGCGGTGGCCCTGCCATCGCTTGGCCAAAGTCCTCGATAACCTCCTCTTCTCGGAGTGGGGGCTCGGGGTAAAAGAACCCACGGCGCCGAAGGCGTCAAGGAACACTGTGCCTAACCCGGGGAAGCGGCTGGCTTGCTAGCTGCCCCTCGTG
>X1101.19089.20947__R_218
AAGTCGTAACAAGGTATCCGTAGGTGAACCTGCGGATGGATCATTACCAATTTTTAAATATGAGTTTGTATCTCCGCTCGTAGAGTGGTTATACACAACTTCTATTGTAAACGTTGAACTAGATCATTGGTGTGTGGATTTGTTTATCCAGCAATGGATAGGCACATCCCACACTGATACCTATATTTAATATATACAATCAAATATATACTACCAAAACAAACAAAAACTATTTCAATAGGACT
>X1101.21284.24989__R_080
AAGTCGTAACAAGGTTTCCGTAGGTGAACCTGCGGAAGGATCATTAAAAAAAATAGCTTTGCTATATCCACCTTGTGTGCAAACAATGGAGAGAGAAAATGGGATTCAGAACACTTTTTCTTCGGGAAAGTGTTACCAAATTCTCTATATTTTTTTTTATAAACCATCAAAAATTAATTTAAAAATATTTTTAATATAAAATATTATACAACTTTCAACAACGGATCTCTTGGCTCTCGCATCGA
>X1101.23892.4511__R_128
AAGTCGTAACAAGGTTTCCGTAGGTGAACCTGCGGAAGGATCATTACAGAATACCAATATACTCTGTATATCTACACACACCTGTGCACCCGAGGCGGATCCCCCTGTTTGCGGGGAACTGCTCCTCTTTCACACACCACGTTGATTGTCCTAGAATGTCTTTACTTTGCGTCTAACGCGAAACTTAACAACTTTCAGCAACGGATCTCTTGGCTCTCGCATCGATGAAGAACGTAGTAAAAAA
>X1101.26721.10040__R_224
AAGTCGTAACAAGGTTTCCGTAGGTGAACCTGCGGAAGGATCATTATAAAAATTGCCTAAAGTCCAAGGCCCACACTGTGTGCACCATAAATTGTTTTTGGCAGGGGCTTGGGTCCTTTTTCACTGGGCCCAACTTTTCTTTCGGCTCTATCCTTTCCCGGGACAGTCGGACATGGGAAGCAGTACCCTGCCAAATGACTACTAAACACGCATATTTGTCTGAAAAATCATTTTTTGCGATTATA
>X1102.10052.18637__R_006
AAGTCGTAACAAGGTTTCCGTAGGTGAACCTGCGGAAGGATCATTATTGAATGAACTTGATGTAGTTGTAGCTGGTCCTCTTGGGGACATGTGCTCGCTCGTCATCTTTATCTTTCCACCTGTGCACACTTTGTAGACCTGTATAGTACTTTCCGAGGTAACTCGGTCGGGAGGATTGCTGTGCGTTCATGCCAGCTTTCCTTGCATTATTCAGGCCTATGTTTTTCATATACCCCAAAGCATGT
>X1102.16549.13710__R_194
AAGTCGTAACAAGGTTTCCGTAGGTGAACCTGCGGAAGGATCATTATAAAAATTGCCTAAAGACATTCGTGTCCAAGGCCCACACTGTGTGCACCGTTATTTTTTTTTTGGCAGGGGCTTGGGTCCTTTTTCACTGGGCCTAACTTTTCTTTCAGCTCTACCCTTTCCCAGGACAGTCGGACATGGGAAGCAGTACCCTGCCAAATGACTACTAAACACACATATTTGTCTGAAAAATCGTTATT
>X1102.19364.24035__R_120
AAGTCGTAACAAGGTTTCCGTAGGTGAACCTGCGGAAGGATCATTATTGATTTTTAAAGGATGTGCTGGCTCCTCCGGGGGCATGTGCACTCCTAACAAAAAACCAATATCCACCTGTGCACCCTTAGTAGGCAGGAAAAGACCCTTATCCAAGGCCCTTTTTTTGTCTATGTTTCTATGACAAACACTTGATCTATTTGAATGCTAATACAACAAATAATAATTTGTAACACAACTTTCAACAA
>X1103.4254.22749__R_178
AAGTCGTAACAAGGTTTCCGTAGGTGAACCTGCGGAAGGATCATTACCGAAGTACAGGCCCTCTCGTAGGGCTAAACTTCCACCCTTTGTGAACTACACTTTGTTGCTTTGGCGAGACGCCCTCGTGGCCACCGGCTCCGGCTGGTGCGCGCTCGCCAGAGAAAACCCAAACCCAAACCATATTTAGTGATTTGTCTGAAAACAAGTTTAATTATTTAAAACTTTCAACAACGGATCTCTTGGCT
>X2101.28249.11806__R_186
AAGTCGTAACAAGGTATCCGTAGGTGAACCTGCGGATGGATCATTACCAATTTTTAAATATGAGTTTGTATGCTCCGCTCCTAGAGTGGTGTTATACACAACTTCTATTGTAAACGTTGAACTAGATCATTGGTGTGTGGATTTGTTTATCCAGCAATGGATAGGCACATCCCACACTGATACCTATATTTAATATATACAATCAATATATACTACCAAACAAACAAAAATAAATCTTAATAGGA
>X1101.12274.2689__L_261
AAGTCGTAACAAGGTCTCCGTAGGTGAACCTGCGGAGGGATCATTACCGAGTGAGGGCCCTCGCGCCCGACCTCCCAACCCTTTGTCGAACCCAACCGTTGCCTCGGGGGGCGACCCGGACTTTCGTGCCGGGCGGCCCTCCGAGGTCCATTAACAACCTGCATTATGCCGTCGGAGTATTGAAAACAATCAATCAAAACTTTCAACAACGGATCTCTTGGTTCTGGCATCGATGAAGAACGTAG
>X1101.19388.15959__L_254
AAGTCGTAACAAGGTTTCCGTAGGTGAACCTGCGGAAGGATCATTAACGAGTCGGGGTCCTCCGGGGCCCAAACTCCCACCCTTTGTCGTTGCGAATCGCGTTGCCTCGGCGGGCCCGTCGCCCCCTCACGGGGACGCCCCCCGGGCCGCCTCACGGCGCCCGGGCAGCGCCCGCCGCAGGACAAGACCCAACCCTGCTTTTGAACAGTGTCGTCCGAGCAGAAATTCTTAATGAATCAAAACTT
>X1101.20514.7418__L_180
AAGTCGTAACAAGGTTTCCGTAGGTGAACCTGCGGAAGGATCATTACCGAGTTAGGGCCCTTTAGGGCTCGACCTCCTACCCTTTGTCTACCTTACCTTTTGTTGCTTCGGCGGACCCGTCCTTTAGGGGACCGCCGGGGAGCTCACGCTCTCTGGCCCGCGTCCGCCGGTGGCCCACAACCAAAACTCTTGTTTAAACGTGTCGTCTAAGTACAAAAACAAAATAAGTAAAAACTTTCAACAAC
>X1101.20945.16282__L_275
AAGTCGTAACAAGGTTTCCGTAGGTGAACCTGCGGAAGGATCATTAGTGAATTTTATAATACCTGGCTTCGGCCTTCTATTACACCATCTCCTATTCCTTTACCACACACCTGTATGTCTGGCGCGCAAGCAAAGGACATGCAAGCTCTTTTATCATTAACTACACCAGTTCATTGTATGTTCCAAAAAACGATAAACAAAATAAAACTTTCAACAACGGATCTCTTGGTTCTCGCATCGATGAAG
>X1101.24991.14337__L_295
AAGTCGTAACAAGGTCTCCGTTGGTGAACCAGCGGAGGGATCATTACCGAGTTTACAACTCCCAAACCCAATGTGAACCATACCTAGACGTTGCTTCGGCGGTACCGCCCCGGCGCCCTCGGGCCCGGAACCAGGCGCCCGCCGGGGGACCAACCAAACCCTTTTCAGTGAATCCCGGGGCCTCCCCGGCGGCATTATCTGAGTGAAGCGAACTAAAAAAACGCATCAAAACTTTCAACAACGGA
>X1101.8382.9009__L_103
AAGTCGTAACAAGGTCTCCGTAGGTGAACCTGCGGAGGGATCATTACCGAGTGAGGGTTCCCACCCGACCTCCAACCCTTTGTGAACCGATCTTGTTGCTTCGGGGGCGACCCGGCCGGCACTCGTCGCCGGGCGCCCCCGGAGGTCTTCTAAACACTGCATCTCTGCGTCGGAGTTTGAAACGAATTGAACAAAACTTTCAACAACGGATCTCTTGGTTCTGGCATCGATGAAGAACGTAGTAA
>X1101.12484.24304__R_063
AAGTCGTAACAAGGTTTCCGTAGGTGAACCTGCGGATGGATCATTATTATTTGGGTAGGGTTTACTGCTAGAATTCGTTGTGTTTTTTGTTCGTTATGTCTCGCTCGCCTTTAATTAGGCTCTCTCTCCTTTCCGTTTTTTAGTAGTAAACCTCCCCCAAATATGAAAGGAGCAAGATGCCTTCATATTTAAAACCCACTCTTAAATATTTATATATTTTTTTGAATGATAAAATTAAAGATCAC
>X1101.17937.25805__R_127
AAGTCGTAACAAGGTTTCCGTAGGTGAACCTGCGGAAGGATCATTAATGAAATATATATGAAAGGGGGAGGGGATTGAAGTGTGTAGTAGTTGTTGCTGGCTTTATGCATGTGCACACACTCCACTTTATCTTCTTCTTCTTTCTTCCATATATTTACACCTTTGTGCACAAACTGTAGCTCTCTGTTTGAGCTATGATTTTTTTCTACACACACTTGATTAAATATGTTTGGGATTATACATAT
>X1101.23891.9248__R_031
AAGTCGTAACAAGGTTTCCGTAGGTGAACCTGCGGAAGGATCATTATAAAAATTGCCTAAAGACATTCGTGTCCAAGGCCCACACTGTGTGCACCATATATTGTTTTTGGCAGGGGCTTGGGTCCCTTTTCACTGGGCCCAACTTTTCTTTCGGCTCTATCCTTTCCCGGGACAGTCGAACATGGGAAGCAGTACCCTGCCAAATGACTACTAAACACGCATATTTGTCTGAAAAATCGTTATTA
>X1101.26294.9559__R_189
AAGTCGTAACAAGGTCTCCGTTGGTGAACCAGCGGAGGGATCATTACTGAGTGTAAAAACTCCCAACCCTTTGTGAACATACCTCTGTTGCTTCGGCGGATGCGCCCCGGGCGCGCCTTCTAGGAGGCGTGCCCCGGAACCAGGCGCCCGCCGGGGGACCTACAAACTCTTGTATTCCTAGCGGATCTCTGAGTGTGATTTAAACAAATCAAATCAAAACTTTCAACAACGGATCTCTTGGCTCT
>X1102.12470.8217__R_167
AAGTCGTAACAAGGTTTCCGTAGGTGAACCTGCGGAAGGATCATTATTGAATGAACATGGAGTTGGTTGTCGCTGGCCCCTTCACTGGGGCATGTGCACGCCTTCTCTATTCATCCACACACACCTGTGAACTTGTGAGACGGATAGTAGTCCCCTCGGGGACGAGCTCCGTCTGCTATACATAAACTCCAGTAAATAAATTTGAATGTCATTTGATGTAACGCATCTATAAACTAAGTTTCAAC
>X1102.20632.24593__R_058
AAGTCGTAACAAGGTTTCCGTAGGTGAACCTGCGGAAGGATCATTAACAAATGCAGTGTGGGTGGTAGAGGTGGGTGGGGAAGATGTGGTGCCGAAAGGTGCCACTTTATCCTCACTCACTCATCCATCCAACACATAAGTGCTCCAGACTTGTCTGGTTGCATCATAACATATATATTCATTATCATGTGATCATGTGACGTTTTTTAAATATCAAATTACTTTTAACAATGGATCTCTTGGCT
>X1103.12294.11187__R_255
AAGTCGTAACAAGGTTTCCGTAGGTGAACCTGCGGAAGGATCATTATTATTTGGGTAGGGTTTACTTTTCGCTTCTTTTTTTGTGTCTCCTCATCTACTGAAAAAAAAAGTAAACTTTTACCAAATAAAAAAGTTATATGTTTCAAACTTTTTTATTCTGCTCCCTACCCAGTAGGGAGGAGCAAGATGAACTTTATTTAAAACCATTCACTCTTTACAAAATATATTTAATACACATATTATAA
>X1103.21780.16440__R_123
AAGTCGTAACAAGGTATCCGTAGGTGAACCTGCGGATGGATCATTACCAATTTTATTGTTTTGATATCTGCTCCTGTAACAGGGAGTGGCTATCATTAACAAAACACCTGTCAACTTGTTGAACCTTTTATAACTTATCTTTTCCATTGTGGGGTGACCGTGTGCTGTTTATTCAGTTACATCTTGAACCCCACAGTGAGTACAAATAATACTACATCTGTAGACATACTACTCCAACAAAATAT
>X1103.8088.13415__R_232
AAGTCGTAACAAGGTTTCCGTAGGTGAACCTGCGGAAGGATCATTAAAAGTGCCAAAGGCCGAACAAATAAGGCTTGCGGACGTCACCACTGTCCCATCCGTCCCGGCCCTTACGGGCAAGCGCGGATGTGGTTATTGTGTCCACCCCTTTGTGAAACTTAGAACTTTGCTTCGGCAGCACCTTGCGGGCAACCGCCAGGGTAAGGCTGTCAGAAGCTCACCACAAAACTAGTTGATGAAATGTC
>X1101.10705.19084__L_117
AAGTCGTAACAAGGTAACCGTAGGTGAACCTGCGGTTGGATCATTATTAAAATTTATAAAAAGGGCAAGCGTCCCTTGTAAACTATTTTGATGTCACGGTGTCTTTAAAAACACTCCGGCTCCCAAAGTAGATTTGCAGAACCACCTCTTGTGCAACATTGAACTATTTTTTACTTTATCTTATTTTATTTTATGTCTAACAATATTCTATGAATATAAAAAACAACTTTTGGCAACGGATCTCT
>X1101.16920.4873__L_187
AAGTCGTAACAAGGTCTCCGTTGGTGAACCAGCGGAGGGATCATTACCGAGTTTACAACTCCCAAACCCCTGTGAACATACCTATCGTTGCTTCGGCGGGTTCGCCCCAGTGCCTTCGGGTCTGGACCCAGGCGCCCGCCGGAGGACCCAAACTCTTGTTTTATTAAGTATCTTCTGAGTAAACAAGCAAATAAATTAAAACTTTCAACAACGGATCTCTTGGTTCTGGCATCGATGAAGAACGC
>X1101.2040.17011__L_156
AAGTCGTAACAAGGTTTCCGTAGGTGAACCTGCGGAAGGATCATTACTAGAGTAAAGGATAGGCCTACCCTACTTCGGTAGGGTTTAGAGTCGTCGCACCTCTCGGAGAAGTGCGGTCCTGACCTCCACCCTTGAATAAATTACCTTTGTTGCTTTGGCGGGCCGCCTAGTGCCAGCGGCTTCGGCTGTTGAGTGCCCGCCAGAGGACCACAACTCTTGTTTTTAGTGATGTCTGAGTACTATAT
>X1101.21617.24383__L_098
AAGTCGTAACAAGGTATCTGTAGGTGAACCTGCTGATGGATCATTATCAACGAGGCCGTGAGTGAGCGAAGCGAACGAGAGGCCGAATTACCTGTGAATCTCTATGTTTGGGTGAAAAACCGAGGTGAGCGCAGCTCGCCGAGGGGAGTCTTGATCTGATCGAGCTCATCACCCGCTTTGCCACAATATCAGTCTGACTATAACAAAAGTAAAAACTTTCAACAATGGATCTCTTGGCTCTGGCA
>X1101.22933.20153__L_259
AAGTCGTAACAAGGTTTCCGTAGGTGAACCTGCGGAAGGATCATTAGTGATTTTAACCATGGCCGAGAGGCTGGGGCGCGCAGGAGGGTTGCCTTTCGAGGTGCTGCTCGGCCGTCCGAATATCTAACCAAAAACAAACTGTGCACGCCTTTGGGCATTACAAACCATTAGTATTGAATGTAAAACAAACAAGTTAATACAACTTTCAACAACGGATCTCTTGGCTCTCGCATCGATGAAGAACG
>X1101.27035.7110__L_238
AAGTCGTAACAAGGTATCTGTAGGTGAACCTGCTGATGGATCATTATGAATCGAACAGTCAAGAGCGAGCGTAGCGAGCGATTGATTGTGAGTACCTGTGAATTACCATGTTTGGGTGGCTCGAGCATCGAGACCGAAGGTCGAGATGCGAGAGAAACTCTGATCTCGATCAGCATTACCACCCACTATCACCATATCCCGTCTGAGTATAATAAAAGTAAAAACTTTCAACAATGGATCTCTTG
>X1102.19510.16868__L_098
AAGTCGTAACAAGGTTTCGTCTCCGGATGAACGAAGATCCCTTCGTAGCGAACCTTGGAAGCCTTTGCGCCCTGAAGGGGGTTCTCAGCGACTATAAATAAGAGAAGAGCAAGTAGCCGCCGTGCTGCTATACGATCGAACTGCGGGGACATCCTAAAGCCTACGAGTACTAACCGCCCGTTGAAAGACGGTCGGGGCCCGTGTTAATCGCATGGGGGACAGTAAGAATCTCGCGAGGATACTAT
>X1103.13009.5874__L_088
AAGTCGTAACAAGGTCTCCGTTGGTGAACCAGCGGAGGGATCATTACTGAGTTACCGCTCTACAACCCTTTGTGAACATACCTAACCGTTGCTTCGGCGGGCAGGGGAAGCCTCTCGTGGGCGGACCCTCCCGGCGCCGGCCCCGTCACGGGGGCGGAGCGCCCGCCGGAGGAAACCAAACTCTATTTACACGACGTCTCTTCTGAGTGGCACAAGCAAATAATTAAAACTTTTAACAACGGATC
>X1103.5749.22704__L_245
AAGTCGTAACAAGGTTTCCGTAGGTGAACCTGCGGAAGGATCATTAACGAGTTCAAAAGTCGGTCGACCGTGCTGGCGGAGACGCAGGTGCATGTCGGTCGCGAACCATCCACACACCGTGAACCTATGGCCTGGGGTTCGAGTTCAGAGTCTCAGGCATCATTTTTACACTCTGTTTGTAAAGGAATGTCTTATATCATAAAATAAACAACTTTCAACAACGGATCTCTTGGCTCTCGCATCGA
>X2102.10712.10394__L_276
AAGTCGTAACAAGGTCTCCGTTGGTGAACCAGCGGAGGGATCATTACAGAGTTATCNAACTCCCAAACCCATGTGAACATATCTCTTTGTTGCCTCGGCGCAAGCTACCCGGGACCTCGCGCCCCGGGCGGCCCGCCGGCGGACAAACCAAACTCTGTTATCTTAGTTGATTATCTGAGCGTCTTATTTAATAAGTCAAAACTTTCAACAACGGATCTCTTGGTTCTGGCATCGATGAAGAA
>X1101.11211.16604__R_077
AAGTCGTAACAAGGTTTCCGTAGGTGAACCTGCGGAAGGATCATTATTATTTGGGTAGGGTTTACTTTTCGCTTCTTTTTTTGTGTCTCCTCATCTACTGAAAAAAAAAGTAAACTTTTACCAAATAAAAGTTGTTTCAAACTTTATGTTTTATGTTTCAAACTTTTATTCTGCTCCCTACCCAGTAGGGAGGAGCAAGATGAACTTTATTTAAAACCATTCACTCTTTACAAAATATATTTAAT
>X1101.14606.13776__R_213
AAGTCGTAACAAGGTTTCCACCATACTGAAGCCTTGATCCCAGTCTATTATATAGGCAACACCTTTAACGTGCTTGGATACCTAAAGGTAACAAGCAGCTGTAACTGCAGTTCACAGATCAAACAAAGGTGGTCCTTGGTGCAGCTAAGCAAGCTTGCTTGTAGCCATAGGATTTAGATATGACCGGCCTACCTTTGTAAAAACTGGTATGAGTTGGCGTTCCGTAGGTGAACCTGCGGAAGGAT
>X1101.17846.26107__R_084
AAGTCGTAACAAGGTCTCCGTTGGTGAACCAGCGGAGGGATCATTATAGAGGACTAAAACTCCCTAAACCCATGTGAACTTACCACTGTTGCTTCGGCGGGATCGCCCCGGGCGCCGTATGCGTGCCCCGGAGCCAGGCGCCCGCCGGAGGACCCCAAACTCTGTTTTTTATGTTGGCACATCTGAGTGGAATCATACAAATGAATCAAAACTTTCAACAACGGATCTCTTGGTTCTGGCATCGA
>X1101.27630.19165__R_058
AAGTCGTAACAAGGTTTCCGTAGGTGAACCTGCGGAAGGATCATTAAAGAAATAGCTTTGCTATATCCACCTTGTGTGCAAATAATGGAAAGAGAAAATGGAATCTTAGAGCACTTTTTCTTCTGGAAAAGTGTTGCCAAATTCTCTATATATTTTTTAATAAATACCATCAAAAAAAGCATTCAAAAAATTTTTTTAATAAAAAATATTTATACAACTTTCAACAACGGATCTCTTGGCTCTCG
>X1102.12696.10684__R_120
AAGTCGTAACAAGGTTTCCGTAGGTGAACCTGCGGAAGGATCATTAATGATTCTCAAAAGGATGTGCTGGCAACTTATACTTGCATGTGCACTCTGACTTTCACCCACCTGTGCACATTCTGTAGACAGTGATGTTATATTCATTGTCTATGATTTTATACACCCTGTTAAAGTAAAATTGAATGTTTTATAAATCAATACAACTTTCAACAATGGATCTCTTGGTTCTCGCATCGATGAAGAAC
>X1102.21145.21258__R_245
AAGTCGTAACAAGGTTTCCGTAGGTGAACCTGCGGAAGGATCATTATAAAAATTGCCTAAAGACATTCGTGTCCAAGGCCCACACTGTGTGCACCATAAATTGTTTTTGGCAGGGGCTTGTCCCTTTTCACTGGGCCCAACTTTTCTTTCGGCTCTATCCTTTCCCAGGACAGTCGGACATGGGAAGCAGTACCCTGCCAAATGACTACTAAACACGTGTATTTGTCTGAAAAATCATTTTTTGC
>X1103.13638.20530__R_230
AAGTCGTAACAAGGTTTCCGTAGGTGAACCTGCGGAAGGATCATTAAAAGGATGCCGGGAAACCGGTAGACCCCACCCGTGTCTATATACTCTTGTTGCTTTGGCAGGCCGTGGCCTTCCACCGTGGGCTCTGCCTGCGCGTGCCTGCCAGAGGACCAAACTCTGAATTTTAGTGATGTCTGAGTACTATATAATAGTTAAAACTTTCAACAACGGATCTCTTGGTTCTGGCATCGATGAAGAAC
>X2102.12676.6480__R_069
AAGTCGTAACAAGGTTTCCGTAGGTGAACCTGCGGAAGGATCATTAGAAATCACCGGCCTAGCCGGTAAAAAATTCTATCCACCTTGTGTGCAAACAATGGAAAAAGAGAGAAAATTTGGATACTTTTTGTATCCAACTTCTCTAAAAATTTTTATAAACTCCATCAAATTTTGAATGAAAACAATTTTTTTTAATAAAAAAATATTATACAACTTTCAACAACGGATCTCTTGGCTCTCGCATC
>X1101.11695.14869__L_187
AAGTCGTAACAAGGTTTCCGTAGGTGAACCTGCGGAAGGATCATTACTGCTTGCTCATGGCCGCCTGGAGTTCTGCTCCGGCGCGGTACGGCAACACTACCCTTGTCTATACATACCTTTTGTTATTTCCCTCGGCGGGGTCACACCCGTCGATGGGGACACTATAAACCCTTGTATCTTAAGCATCAAACTTCTGAAACAAAACAAAATAATCACAACTTTCAACAATGGATCTCTTGGTTCTC
>X1101.13484.19548__L_122
AAGTCGTAACAAGGTCTCCGTAGGTGAACCTGCGGAGGGATCATTACCGAGTGAGGGCCCTCGCGCCCGACCTCCCAACCCTTTGTTGTACCCAATCGTTGCCTCGGGGGGCGACCCGGCCGTTCGCGCCGGGCGGCCCTCCGAGGTCCATTGACAACCTGCATTTTGACGTCGGAGTATTGAAAACAATCAATCAAAACTTTCAACAACGGATCTCTTGGTTCTGGCATCGATGAAGAACGTAG
>X1101.16746.12064__L_276
AAGTCGTAACAAGGTTTCCGTAGGTGAACCTGCGGAAGGATCATTAAAAGAGATATTTTCAATAGCAGAAATGCTGGAGAAAAATCCCAACCCTTGTCTATACAAAACCAAATTTGTTGCTTCGGCGTTTGTTCTTCAAAACAACGGCGCCAGAAGAAAACCACAATAAACTCTTTACAAACCATAACTGTCTGATACAATTTGATGATGGCTTCAAAAACCATTGACATAAAAATTAAATTACA
>X1101.21857.6692__L_240
AAGTCGTAACAAGGTCTCCGTTGGTGAACCAGCGGAGGGATCATTACGAGAGTGTCACCACTCCCAACCCATTGTTTACCTACCCGTCCACCGTGCTTCGGCAGGCAGCCCTGTGGGACAGAGCCTCGCCCCCCCTCGCGGGGGGTGCCTGCCGCTGGCCAACATACATTCTGTCATTGTAGTACCATCTGAGTCTTCCACAAATGAACAAAACTTTCAACAACGGATCTCTTGGTTCTGGCATC
>X1101.25627.15563__L_224
AAGTCGTAACAAGGTTTCCGTAGGTGAACCTGCGGAAGGATCATTAGAAAGTATCCGGCCCCCTCGGGGGCCCTACCTTCAAACCACTGTGAAACCACCCGTTGCTTCGCGGCAGAGCGCCCGAGCCGGAGGGGGGGAGACCCCCCCGAGGCCGGCGGCGCCCCGTCAGTCCGCAGAAGCCCAACACGAAACCACTCTGTAACAGTCTGTCTGAACAAACATGAATTAAAATTCGTTAAAACTTT
>X1101.7655.18521__L_190
AAGTCGTAACAAGGTTTCCGTAGGTGAACCTGCGGAAGGATCATTACAGAGTTCATGCCCTCACGGGTAGACCTCCCACCCTTGAATACTATACCTTTGTTGCTTTGGCGTGCCCGCCTCGGCCACCGGCTCACGCTGGTGAGTGCACGCCAGAGGACCTAAACTCTGAAATTTAATGTCGTCTGAGTACTATATAATAGTTAAAACTTTCAACAACGGATCTCTTGGTTCTGGCATCGATGAAG
>X1102.16208.23437__L_263
AAGTCGTAACAAGGTTTCCGTAGGTGAACCTGCGGAAGGATCATTACAGTGTTCCCTGCCCTCACGGGTAGAAACGCCCACCCTTGTATAATATATCTTGTTGCTTTGGCAGGCCGCCTTCGGGCACCGGCTCCGGCTGGATCGTGCCTGCCAGAGGACCCCAAACCCTGAATGTTAGTGTCGTCTGAGTACTATATAATAGTTAAAACTTTCAACAACGGATCTCTTGGTTCTGGCATCGATGA
>X1102.17775.10245__L_232
AAGTCGTAACAAGGTTTTCGTAGGTGAACCTGCGGAAGGATCATTAGTGAATTACAATAGAGTGCTCGAAAGAGACTCGTAAACACTATTCAAACACTGTGAACTTGTCTATTATTTCCTTGTGGAAGACTATTAACTTAGTCGGATACTTGGGAGTTTTAAACCCTAGTCTTTTAAACCTAGTCTTGTGGAATGTAGTTGAAATTGATAAACGAAAGTATAACTTTCAGCAACGGATTTCTTGG
>X1102.22788.22634__L_290
AAGTCGTAACAAGGTCTCCGTAGGTGAACCTGCGGAGGGATCATTAATGTGAACGACGGGGTGGCCAGCCTTTCGGGGTGCGGCCGCCTCAATCACACAACCCTTTGTCGAACGTACTCGTTGCCTCGGGGGCCTCACCGCCCCCGACGGACACAACCTAAACACTGCATCCTTGCGTCAGACTATTGAAATAAATCAATTAAAACTTTCAACAACGGATCTCTTGGTTCTGGCATCGATGAAGAA
>X1103.16693.21946__L_273
AAGTCGTAACAAGGTTTCCGTAGGTGAACCTGCGGAAGGATCATTATTGAACAAACCTGGGAGGTTGACTGCTGGCTCTTCGGGGCATGTGCACACCTCTCAACTTTTGTCATCCACCTGTGCACCCTTTGTAGGCTCGCTTGGTGCTGTAAGGGCGCTTTGCCTTTGCACAAGTCCAGCTTGTCCTATGTTTTTACACACCCCTAAAATGAATGTTATGAATGTATCTATTTGATTGGCTCTGCC
>X1101.10529.26090__R_097
AAGTCGTAACAAGGTTTCCGTAGGTGAACCTGCGGAAGGATCATTCATAACAAGTGTTCTACTGCACTTTTTAAACAAGTACTCACCTTGTGTGAAATGTTTGTGCTACACGCGTCGCGTCAGTGACGCGTCATGCGCATAATACCAACTTTTTTATTGCAATTTTTTTGTCTGAAGCTATTTTTGAATGAAATAATTCTAAATACAACTTTCAACAACGGATCTCTTGGCTCTCGCATCGATGA
>X1101.15977.5376__R_078
AAGTCGTAACAAGGTTTCCGTAGGTGAACCTGCGGAAGGATCATTAATGAAACTTCAAAGTCGACTTGTTCCCATCTGTTGCTGGTGGAGACACATGTGCACGATGGGACAAGTTGCAAATCCATACCCTTTGTGCATCTTATGACTCTGAGTTGCTGTTTTGCATGGTCTTTCCAAGGCCTGGTGACTCGAGTACTTTTACACACTCATGAATGTAATGGAATGTTTATTGTGCATAATGTACA
>X1101.17082.15606__R_077
AAGTCGTAACAAGGTTTCCGTAGGTGAACCTGCGGAAGGATCATTAGTGAATTTTAGGGCGCTCTCACTTAACTGAGAGGCCTGACCTCCACTCTCCAACTCTGTGCACTATAAGAAAATAGGAAAAGTAGTTTTTATTAACTACTGGCCCTTGCTTCTATCTCAATTTAAACACTAGTCAAAGAATGTAACAAAACCATAACAAAAAAAAACTTTCAACAACGGATCTCTTGGCTCTCGCATCG
>X1101.2855.12768__R_186
AAGTCGTAACAAGGTTTCCGTAGGTGAACCTGCGGAAGGATCATTAAAGAGTAACGGGGGCTTCGGCCTACCAACTCCACCCTTTGTTTACAATACCATTGTTGCTTTGGCAGGCCCGTCGTAAGACGACCGGCTTCGGCTGGCCAGCGTCTGCCAGAGGACCTAAAACTCTGTTAAACATATTGTCTGAGTACTATATAATAGTTAAAACTTTCAACAACGGATCTCTTGGTTCTGGCATCGAT
>X1101.8066.5690__R_104
AAGTCGTAACAAGGTTTCCGTAGGTGAACCTGCGGAAGGATCATTATTATTTGGGTAGGGTTTACTTCTATTTCGTTTCATTTGGTCTGTATTTGTCTGATTCTAGAAGTAAACTTTTACCAAATAAAATTTTTGATTCCTATATCTCCTATAGGAGCAAGATGAACATTATATTTAAAACCCACACTTGAATGTATTTTTTATATATATTTTGAATGATAATAATTAAAGATCACTTTCAACAA
>X1102.10677.5668__R_140
AAGTCGTAACAAGGTTTCCGTAGGTGAACCTGCGGAAGGATCATTAAAGATTCGACCCTTTCGGGTCTATTCTTCTTCTTCTTCAGCTGTGCGCTTTGGCTGCACGCTGTTGAAAACTTCACACACCAGTGCACCTCACGGTCGCGCTCAGTCGCTTCCGCATTTTACATCTACACACAGTCGTGAATGTCTAATACCATAACAAATAACAACTTTCAACAACGGATCTCTTGGCTCTCGCATCG
>X1102.12790.20736__R_175
AAGTCGTAACAAGGTTTCCGTAGGTGAACCTGCGGAAGGATCATTAATGAAACTTCAAGTCGGCTGTTCTGTGCTGGTGGCAACACATGTGCACGTTCAGTCGCAATCCACACACCTGTGCACTTTGACTCTGAGCACCGCCGGTAACACGGCAGAAGGTTTGAGATGAAGGTCTTAACCTGGTACTCGAGTAGTTTACACACTCTGTATGTAATAGAATGTAACTGTACCATGTACAACTATAA
>X1102.16188.28892__R_212
AAGTCGTAACAAGGTTTCCGTAGGTGAACCTGCGGAAGGATCATTAACAGAGAATATGCCCTTAATGGGTACATCTCCCATCCTTGTCTATTTAAATCTTTGTTGCTTTGGCAGGCCCGCCTCCATGGCCACTGGCTTTTTAGCTGGTCTGTGCCTGCCAGAGGAGTCCTTCAAATTCTTGATAACTGTTTTTGTCTGAGAAACTATTTAATAAGTTAAAACTTTCAACAATGGATCTCTTGGTT
>X1102.7179.25407__R_106
AAGTCGTAACAAGGTTTCCGTAGGTGAACCTGCGGAAGGATCATTATCGAATCCAAAGGGATGTTGCTGGCCCTTGCAAGCCGTGCACTCCCGCCTTTACATCCACCTGTGCACTTGCTGTAGACTAGGATTAATTTCCGAGTCTATGTTTTCATATACCCTTTTAAAGTAAATGAATGTATTTTTAGGCTTCGGCCATAAAACAATACAACTTTCAACAATGGATCTCTTGGTTCTCGCATCGA
>X1103.22714.22961__R_059
AAGTCGTAACAAGGTTTCCGTAGGTGAACCTGCGGAAGGATCATTATAAAAAATTGCCTAAAGACATTCGTGTCCAAGGCCCACACTGTGTGCACCGTAAATTGTTTTTGGCAGGGGCTTGGGTCCTTTCCACTGGGCCCAACTTTTCTTTCGGCTCTATCCTTTCCCGGGACAGTCGGACATGGGAAGCAGTACCCTGCCAAATGACTACTAAACACGTATATTTGTCTGAAAAATCACTTTTT
>X1101.10457.4157__L_203
AAGTCGTAACAAGGTCTCCGTAGGTGAACCTGCGGAGGGATCATTAATGAGACTACCGGTCCGGCGCAAGCCGCGAACTGGGACGGGGTAGACCTCTCGGACTCTGTCCGTGGTGGTCCCCTGACCTCTCAACCCTTTGTCAAACGTACACGTTGCCTCGGGGGCTTCACCGCCCCCGACGGACACCATACAAACACTGCATCCATGCGTCAGAGTATTGAAACAAATCAATCAAAACTTTCAAC
>X1101.13091.14875__L_105
AAGTCGTAACAAGGTTTCCGTAGGTGAACCTGCGGAAGGATCATTAATGAATAGTAAGAGTCGTGGATCAACTTCCAGACTCGACCCTTTCATTTCCTACCCTGTGCATTATACTTTTTAGGTTGTTCCGATCGAAAACTCTGTATAGCAGAGCGATTACATTGGGCTGCCGCCTTTTTTATTATCCAACTCTACAGTTGATGTATGTCTTTAAATCATAATAAAGAAAAACTTTCAACAACGGA
>X1101.14350.15152__L_190
AAGTCGTAACAAGGTTTCCGTAGGTGAACCTGCGGAAGGATCATTACAGTGTTCTCTGCCCCTCGCGGGTAGAAACGCCCACCCTTTGTTTATTATATCTTGTTGCTTTGGCAGGCCGCCCTCGGGCACCGGCTCCGGCTGGATCGTGCCTGCCAGAGGCCCTCGAACTCTTGAATGTTAGTGTCGTCTGAGTACTATATAATAGTTAAAACTTTCAACAACGGATCTCTTGGTTCTGGCATCGA
>X1101.15465.19399__L_297
AAGTCGTAACAAGGTTTCCGTAGGTGAACCTGCGGAAGGATCATTATTGAATAAACTTGATGTGGTTGAGCTGACTCTTTCGGGAGTATGTGCTCGCTCGTCATCTTTATCTTTCCACCTGTGCACTTTTTGTAGATTTGGATGTAACTGTCCGAGGCAACTCGGTTGGGAGGAATGCTATCTTTGATGGCTTTCCTTGTATGTCCAAGTCTATGTCTTCATATACTCCAAGTATGTAACAGAAT
>X1101.15972.23070__L_172
AAGTCGTAACAAGGTTTCCGTTGGTGAACCAGCGGAAGGATCATTACAGAGATCATGCCCTCGCGGGTAGACCTCCCACCCTGTGTTAATACCTTTGTTGCTTCGGCAGGCCGCCCTCGGGCTCTCGGCTCCGGCTGAGGTGCGCCTGCCAGAAGACCCACACCCTGCGTTTTGTGTCGTCTGAGTACTATATAATAAGTTAAAACTTTCAACAACGGATCTCTTGGTTCTGGCATCGATGAAGA
>X1101.18710.7709__L_167
AAGTCGTAACAAGGTTTCCGTAGGTGAACCTGCGGAAGGATCATTAATGAATTGTGATGGGGTTTGATGCTGGCAGCCAAATTTGGATGCATGTGCTTGCCCTGACAATCATCTTCCAAACACCTGTGCACATTTTTGAGGGAGTTTTGAGTTAATTGCCATTTTTGGTGATTTTCTCGCGTTCCCTTAAATTTTATTATACGCTGTTAACAAATGCTGAACGTGCTTTGTGCCGCAAGGCCCTT
>X1101.27800.17228__L_088
AAGTCGTAACAAGGTTTCCGTAGGTGAACCTGCGGAAGGATCATTACAAGAGTATTTCAGTTTGGCTATATGCCTCTGAAAATCTCCACCCTTTGTTTACATTACCTTTGTTGTTGCCTCGGTGGGTGCCTATGCACCTGCCGGCAGACACCTTTAAAACCCTTGATTAATACTATAGTCAGAGCTGTAACAAGCAAAAGATTAATAAATCAAAACTTTCAACAACGGATCTCTTGGTTCTGGCA
>X1101.6123.22441__L_269
AAGTCGTAACAAGGTCTCCGTTGGTGAACCAGCGGAGGGATCATTACCGAGTTTACAACTCCCAAACCCCTGTGAACATACCTTATGTTGCCTCGGCGGATCAGCCCGCGCCCCGTAAAAAGGGACGGCCCGCCGCAGGAACCCTAAACTCTGTTTTTAGTGGAACTTCTGAGTATAAAAAACAAATAAATCAAAACTTTCAACAACGGATCTCTTGGTTCTGGCATCGATGAAGAACGTAGCAA
>X1101.7830.15981__L_152
AAGTCGTAACAAGGTCTTCGTAAACATACCCGCGAAGAAGAGCTGCATTCGACAGCAGCTAGTCCGGCATGTTGTATACCAACACGCTGGGCGACATTTCCCTATTGCGAGAAAATCCTAATGGCCGAGCAGTACCCGCTTGTAATAACAAGCACAGCAGGTGATAGTCTGCCCACGCATGCAACAATGGACAACCCGCAGCTGACGCGTACCCTGGTATGCGACCAGTTCAACGACTAGATGGA
>X1102.16501.24151__L_054
AAGTCGTAACAAGGTTTCCGTAGGTGAACCTGCGGAAGGATCATTATTGAATAAATCTGATGTGGTTGTAGCTGGCTCTCCGGAGCATGTGCACGCCCATCACCTTTATCTCTCCACCTGTGCACACACTGTAGTCCTGGATACCTCTCGCCGCAAGGCGGATGCGAGGCTTGCTGTGTCTTCGCAAGAAGGCCGGCTCGCTTCGAATTTCCAGGTCTACGATACTTATACACCCCAAACTGAAT
>X1102.9231.9997__L_190
AAGTCGTAACAAGGTTTCCGTAGGTGAACCTGCGGAAGGATCATTAAACTATTATATCTGGGGGGCCGGACCTCCACAAAGACTAGGGCCCAGGCAGCGCTGCTGCTCCCAATCTTTGTGCCCGCCCCTGTCTGGCATATACCCATGTCCTTTGCGTACAACTTGTTTTCCTTGGGGGGCTTGCCCCCCATTAGGACCAATATACCAACCCTTTTGTAATTGCAGTCTGCGTCAGAAAATCATAT
>X1104.14255.17155__L_178
AAGTCGTAACAAGGTTTTCGTAGGTGAACCTGCGGAAGGATCATTAGTGAATTACATCAAGAGTGCTCGCAAGAGGCTCGTAACACTATTCAAACACTGTGAACTTGTCTTTATTTCCTTGGGACGGCTCGGATAGACTTTGCGGTCTTGAAGGGCTTGAACTTGGAGGTTTACACCCTAGTCTTCAAACACTAGTCTTGTGGAATGTAGTTGAAATTGATAAACGAAAGTATAACTTTCAGCAA
>X1101.14784.8003__R_252
AAGTCGTAACAAGGTTTCCGTAGGTGAACCTGCGGAAGGATCATTAAAAAAAATGAAGTTGGCTTTATCAGCCGACAATCATCTTACCATTGTGCATTTATTGAACCTTTTTGCTTTGGCAGGATTCCTTTGGATCCTGCCAAGAGTAACCCCATCATAACCTGATTGTTTGACTGACAAATATAAAAATAAAATTAATACAACTTTCAACAACGGATCTCTTGGCTCTCGCATCGATGAAGAAC
>X1101.18995.9130__R_138
AAGTCGTAACAAGGTTTCCGTAGGTGAACCTGCGGAAGGATCATTATTGATTTTAACAGGATGTGCTGGCTCTCAAGGGTAATGTGCACTCCTAATAAAACCAATATCCACCTGTGCACCTTAAGTAGACTAGTAGGACTCATCACAGTCTTTCCAGTCTATGTTCCTTCACAAACCTTTTGAAATGTAAATGAATGATCATTTGTATAATTAATAACAACTTTCAACAATGGATCTCTTGGTTC
>X1101.25957.9638__R_113
AAGTCGTAACAAGGTAACCGTAGGTGAACCTGCGGTTGGATCATTAAAAATTCGGTGTGGTTCGCTTGATTGAGAACCATTAAAAGCACCGTTAAACATTTTGTGAACTTGTAATTGTTCTTGGTGGTCAGTATCCGGGGCACCGGTACTCTAAAGCCGTGGAGTGCAACGTGTCAACCAAGGTTGATGCGCACCCATGGGCCACCAGTTTATGTGTATAACCTCATGTCTGTTATTATTTTGGT
>X1101.6296.20818__R_194
AAGTCGTAACAAGGTTTCCGTAGGTGAACCTGCGGAAGGATCATTAATGAATGAATGTAGAGTTGGTTGTAGCTGGCCTCCTCGAGGCATGTGCACGCCTTCTCTTTCATCCACACACCCCTGTGCACTTGTGAGACAGAGGCTTTTTTTTATATTTCCGGTTTAATCGGGGATAGGCCTCTGTCTACTATCACATAAAATCTAATTTATTTAAAACTGAATGTAATTTGATGTAACGCATCTAA
>X1102.18817.10734__R_254
AAGTCGTAACAAGGTTTCCATAGGTGAACCTGCGGAAGGATCATTAAAAAGATAGCTTTGCTATTTCCACCTTGTGTGCAAATAATGAAAAGAGAAAATGGAATCAAGAGCACTTTTCTTCTTGGGAAAGTGTTGCCAAATTCTCCATATATTTTTATAAACACCATCAAAATTCTTTTAAAAAATTTATTAATAAAAAATATTTATACAACTTTCAACAATGGATCTCTTGGCTCTCGCATCGAT
>X1102.7896.5790__R_274
AAGTCGTAACAAGGTTTCCGTAGGTGAACCTGCGGAAGGATCATTAAAGAATTTGTCTGGGGGGCCCACCTTCGGGGAAGCCTCCCAACAATATCATCCACCCCTCTTGTGAACCAAAGGTGTTGGGTTAGTAGAGCCGGCCCTGCTGGCTCGAAAGCCCGCGCCCTTTTACCATAACATACCCCAGAAAGTCACAGAATGTAAATCATGCGATTAACCGCAAACAATACAACTTTCAGCAACGG
>X1104.6633.14286__R_167
AAGTCGTAACAAGGTTTCCGTAGGTGAACCTGCGGAAGGATCATTAAAAAAGGGTCGCAAGACCCATTTTAAAACCTACCACCACCTATCATTTGTGGCCTGTCTATGGGTGAGATGGAGGAGGTATGGTTTTTTAAAATCCAATTATTATATATATATCGTCTAATGACGAAATAAAAAAATTTCTAAAAACTTTCAACAATGGATCTCTTGGCTCTCGCATCGATGAAGAACGTAGCAAAAAT
>X1101.15116.22415__L_110
AAGTCGTAACAAGGTCTCCGTAGGTGAACCTGCGGAGGGATCATTAACATCCACACCCCTCACAGAGGGCTCCCTTGGGAGCTCTCTTGAGACACCCCTCTGAACCCTTCTCCCTACAACTATACCCTACCCTGGAGGAGCGCGTCGGCCTGCTCGCAGCGCCGGCGCCTCCTCTCCCCTTTTCTTACACACCTGACTCCTGACCGATTCTCCCCCTTTGCTTCGTCGTCTGCACTAGTGGCAGC
>X1101.19667.19588__L_031
AAGTCGTAACAAGGTCTTCGTAGGTGAACCTGCGAAGGGATCATTAACACGTTCCATACCTCAATTATCAACCCATCTGTGAACTCTTGTTACCGCCGATATGGCTAACTGCAAGTGTATGGCGCATACGAACCACTCTATTGATGTTGCACTGTTCTCATACAACTGTGCATAGTCCAGTAGTATGCCTTTTGTGTCCCTCTGTAACAAGGGGACAGCTATCCTTGTATGTCGGTCCGGCCACT
>X1101.25132.22022__L_098
AAGTCGTAACAAGGTATCTGTAGGTGAACCTGCAGATGGATCATTTCGATGAAAAACCTTTTTTCTGAGGTGTGGCTCGCACCTGTCCAACTAAACTTGAGCTACCTTTTTTATACACGGTTGCATCGGTCGGCCTGTCCAACAGTGCGGGAATGTATTTTCCGGCGCTGAGCAGACGAGTCGGCACTTTACACAAACACTTTTGATAATCTAGGATTTGAATGAAAGTTCATTTTTATGATGGA
>X1101.9399.15782__L_043
AAGTCGTAACAAGGTTTCCGTAGGTGAACCTGCGGAAGGATCATTACCGTGTTCTGGGTCCCCTCGGGGGCCCGACACCCCACCCTTTGTAGTTACATGACTATCGTTGCTTTGGCGGGACGGCCCCCTCACGGGGTGCCGCCGGGCCCCAAATCGCCCGGAGAGCTCCCGCCGGAGGACCACAAACACTAGCCTTTGAACCAGTACGTCAGAGTAAGAATTTAATAATTCAAAACTTTCAACAA
>X1102.13547.16270__L_098
AAGTCGTAACAAGGTTTCCGTAGGTGAACCTGCGGAAGGATCATTACTGAGCGCGAAGCCACGCAGGACGCTTGTCCTGCGCGGCTGACCCTCCACCCGTGTGAACTGAATTTGTTGCTTTGGCGGGCCGGGCTCGACCTACCGGCTCCGGCTGGGGAGTGCCCGCCAGAGAAGCCCCAACTCGTGCAGTTAGTGCAGTCTGAGAAAAACTTAATAAGTAAAACTTTCAACAACGGATCTCTTGG
>X2101.14430.14316__L_274
AAGTCGTAACAAGGTTTTCGTAGGTGAACCTGCGGAAGGATCATTAGTGAAATTCGGGAGTCCCTCCTAACCGGAGAAGGCCCAACTTACACTTATTCTTTACACTGTGCATTTGTCCCCCCCTACCATTTTTTTAATACTTGGTGCCAATTTAGAACAGTGACTTGATACAAACGAAAGTTGATTATGAAAAGAAAAACTTTCAGCAATGGATCTCTTGGCTCTCGCATCGATGAAGAACGTAG
>X1101.12899.16557__R_277
AAGTCGTAACAAGGTTTCCGTAGGTGAACCTGCGGAAGGATCATTACAGAGATCATGCCCTTCGGGGTAGACCTCCCACCCTTTGTTATACCAACGAATGTTGCTTTGGCGAGCCGCCCTAGGCCGTCGGCCTCGGCTGACGCGTGCTCGCCAGAGACCCCAAACTCTGTATCAGTGTCGTCTGAGTACTATATAATAGTTAAAACTTTCAACAACGGATCTCTTGGTTCTGGCATCGATGAAGA
>X1101.17910.18005__R_094
AAGTCGTAACAAGGTTTCCGTAGGTGAACCTGCGGAAGGATCATTAAAAATCCAATCATGGTCTTGTGCCGTGATGATTAAATGAAGAGAGGCTGCCCCCGACGAGCTCGCTCCGAGGGACGTGGTTGATCTATCCATCCATGTGAATTTCCACTTGCTTTGGCAGCAGCCCCCCTTAACAGGAGCGGTTGTGAGCCTGCCAATAGCTAAAAGAACACTATCTGAATATATTTGAACTGTCTGAG
>X1101.20964.23152__R_151
AAGTCGTAACAAGGTTTCCGTAGGTGAACCTGCGGAAGGATCATTCATAACATTTGGCCGAGACATTCGTGTCTACGGACCCACACTGTGTGCACCGTTCCACGTTTTTTTTTGGCAGGGGCTTGGGCTCATTTTCACCGAGCCCAACTTTTTCTTCGGCTCCATCCCTTCGCGGGACAGCCGGACATGGGAAGCAGTACCCTGCCAAGTGACACCTCAAACACGCTTTTTTGTCTGATACATTC
>X1101.22938.14077__R_043
AAGTCGTAACAAGGTTTCCGTAGGTGAACCTGCGGAAGGATCATTATTGAATCCAAAGGGATGTTGCTGGTCTTTCATTAGACCGTGCACTCCCGCCTTCATATCCACCTGTGCACTTTGAATGTAGACTAGGATTGATTTCCGAGTCTATGTTTTTCATATACCCTTTATTATTGAAGTCAATGAATGTATTAGGCTTCGGCCAATAAAACAATACAACTTTCAACAATGGATCTCTTGGTTCT
>X1101.24112.9735__R_162
AAGTTGTAACAAGGTTTCCGTAGGGGAACCTGCGGAAGGATCATTATTGAATGAATTTAGGAGTTGGTTTGATGCTGGCCGACAACCCCAAGGGCATTGTGCACGCCATCTCCTTCATCCACACACACCTGTGCACTTGTGAGATGCAAGGATTAATTTCCTCCATCTACTAATCACACAAACTCATTGTAATTTAACTGAATGTAATTGATGTAATACATCATTTGAACTAAGTTTCAACAACG
>X1101.28262.11236__R_049
AAGTCGTAACAAGGTTTCCGTAGGTGAACCTGCGGAAGGATCATTATTGAATTCCAAAAGGATGTTGCTGGCGTCGCAAGACGTATTGTGCACTCCTTACTATTCAAAACCACCTGTGCACTTATTGTAGGTCGAATAGCAATATTCACCTATGTTTTTATAAACTCGAACGTATAAAGAATGTATTGTATGACCTGTTGGTCAAAACATTAATACAACTTTCAACAATGGATCTCTTGGTTCTC
>X1101.8441.17936__R_078
AAGTCGTAACAAGGTTTCCGTAGGTGAACCTGCGGAAGGATCATTATTATATTCGAGGGTAGTGTTTGCTACTAGAATTCGTTGTTTGTTTGTTGTTGTGTTTGGTTTTCCCTTGCCTTTAATTAGGTATAGCTCCTTATGTCTTCCAGTAGTAACACTATCCCGAATATAAAGGAGCAAGATACCCTTTATATTTAAAACCCACTCTTAAATATTTATTTGTATTTTGATAAAATTAAAGATCA
>X1102.19418.22540__R_211
AAGTCGTAACAAGGTTTCCGTAGGTGAACCTGCGGAAGGATCATTATAGAGAACATGCCCTTATTGGGTAGATCTCCTATCCTTTGCCTATTTTTACCTTCTGTTGTTTTGGCAGGCCCGCCTCATGGCCGCTGGCTTTGGCTGGTCAGTGCCTGCCAGAAGACTTTAAAACCCCTGATAATTGCTGTCTGAAAATTATTTAATAGTTAAAAACTTTCAACAATGGATCTCTTGGTTCTGGCATC
>X1102.21542.13645__R_189
AAGTCGTAACAAGGTCTCCGTTGGTGAACCAGCGGAGGGATCATTACCGAGTCACGCACTCAAATAACCCTTCTGTGGACATAAATCAAAACCGTTGCCTCGGCGGGCGGTCCCCTGCCCAAAAACCCCACGTGGTGCGGGGTAGGGGACCAGACAGTCCGGCACGCTTTAAGGCGTCCGGCGCCAGCCGCTGGCCCTAAACAATTAAACTCTAGTAACCTTACCTTCTGAGTTTTAATACAAAA
>X1102.9994.14926__R_179
AAGTCGTAACAAGGTTTCCGTAGGTGAACCTGCGGAAGGATCATTATTGAATAAACTTGTGTGGGTTGTTGCTGACCTCTTCGGAGGTATGTGCACGCCTGCCATCGTTTCATTCTCCCTTCCACCTGTGCACTCCCTGTAGACCAAGCTGCTGCAACTTCGGATGTACGTTGTGCACCCGGTATGAGGACTGCTTTCAGCTGTCCTTGAGGCAGTAGTCGCGGTCTACGTCTTTACCCACTCCA
>X1103.19828.24918__R_043
AAGTCGTAACAAGGTTTCCGTAGGTGAACCTGCGGAAGGATCATTAAAGATTCTGGCTCTTGCCAAAATGTCTTCAGCTGTGCGCCTTGGCTGCACGCTGTTGAATCTCACACACCCTGTGCGCGTCCCGGTTGCGGCCAACCCCGCTTCCGCCTTTTCACATATAACATCAGTCTCGAATGTCTATTACAATAAAGTAACAACTTTCAACAACGGATCTCTTGGCTCTCGCATCGATGAAGAAC
>X2101.12335.24743__R_138
AAGTCGTAACAAGGTTTCCGTAGGTGAACCTGCGGAAGGATCATTAATGAATTAAGAGGGACTCGATGCTGGCTCTTAACCGGGGCATGTGCTCGTCCTTCCTTCTTCACAATCAACTGAGTGCACCTTTTGTATGCCTTCTATGTAACGAGCACGTTTCGCAGCAATGCGAGTTAGCTGGGATTGGACTTGTCCTCTCCTGCAATGCTCTCTTGGAGGCATATGTTTTCACACACTATGTATGT
>X1101.11219.11070__L_269
AAGTCGTAACAAGGTTTCCGTAGGTGAACCTGCGGAAGGATCATTACAGAGTTCATGCCCTTCGGGGTAGACCTCCCACCCTTTGTATACCTACCGATGTTGCTTTGGCGGGCCGTCGCAAGACCGGCGGCTTCGGCTGCCGCGTGCCCGCCAGAGGACCCCAACTCTGAATTATAGTGTCGTCTGAGTACTATATAATAGTTAAAACTTTCAACAACGGATCTCTTGGTTCTGGCATCGATGAA
>X1101.11965.16813__L_130
AAGTCGTAACAAGGTTTCCGTAGGTGAACCTGCGGAAGGATCATTAATCCAGGCGCGGACCCCCCCGGGGGCGAGCGCCGCCTTCACACCAACCCTCTGCCTATGCGTACCCCCATCGCTTCCTCGGCGGGCTCGCCCGCCGCCAGGAACCAACCAAACCCCTTGCATCGTACATGAAAACCTCCGATACCAACCTAAATTATTACAACTTTTAACAATGGATCTCTTGGTTCTGGCATCGATGA
>X1101.14555.2714__L_010
AAGTCGTAACAAGGTTTCCGTAGGTGAACCTGCGGAAGGATCATTATTGAATAAACCTGGCTTGGTTGTTGCTGGTCTTTTCGGAGACATGTGCACGCCTTGTCATCTTTATATTTCCACCTGTGCACCTTTTGTAGACTTGAGGACAGATTTCCGAGGCAACTCGGTCGTGAGGAATTGCTTTAACCGGCTTTCCTTGAATGTCTTCAAGCCTATGTTTCATATACACCATAAGAATGTAACAG
>X1101.15422.18911__L_245
AAGTCGTAACAAGGTAACCGTAGGTGAACCTGCGGTTGGATCATTAAAAAAGAAATAACCTGATATCGGGGTGTGTGGATAAATTCTATCCACCTCCCTTTGTCCTCCTGCTTTACGCGACCTGGGGCCGATTCCAGCCAAGCAGGTGCCCGGATGTCGCAGTTGCCACATACTCCAAGTCACTGTTAGCGCTTCTGTTTTTTAGCAGTTGCCACATACTTGTGTCACTGTTAGCGCTTCTGTTC
>X1101.23713.13285__L_055
AAGTCGTAACAAGGTCTCCGTAGGTGAACCTGCGGAGGGATCATTACAGAGCGTTCGCCCTTAGGGTGGCTCTCCAACCCTGTGTTAATTATACCTTTGTTGCTTTGGCGGGCCGCTTCGGCCACCGGCACCTCGCTGGTGTGCGCCCGCCAGAGGACCCCTAAACTCTGTTTATATGTGTCGTCTGAGTACTATATAATAGTTAAAACTTTCAACAACGGATCTCTTGGTTCTGGCATCGATGA
>X1101.28974.16603__L_281
AAGTCGTAACAAGGTCTCCGTAGGTGAACCTGCGGAGGGATCATTACCGAGCGCAGGGGACCACAATCCCCTGACCTCCCAACCCTTTGCTGTGACCGTAACCTTCTGTCTGTCGCCTCGGGGGACCCCGACGTCCTGCGTCGGCCCCCCGGCGTGCCAATCCAACCTCTGCATCTTTGTCGTCCGAGTCGTATTGCAAAATAAAGCAAAACTTTCAACAACGGATCTCTTGGTTCTGGCATCGA
>X1101.8971.22408__L_192
AAGTCGTAACAAGGTTTCCGTAGGTGAACCTGCGGAAGGATCATTAACGAGTTAGGGTCTTCTAGGCCCGACCTCCCAACCCATTGTTTACCACACCGTTTGTTGCTTCGGCGAGCCCGTCTTCACGGACCGCCGGGGGACCGTAGCAGGTCTCCTGGCCCGCGCTCGTCGGTAGCCTTAACCTTAAACTCTTTAACTAAACATGTCTTGACTAAGTACAAATTTTTTAATTAAAAGCAAAACTT
>X1102.19743.17152__L_266
AAGTCGTAACAAGGTTTCCGTAGGTGAACCTGCGGAAGGATCATTATCAAATAGCCCTGGGGGGTCAAACCCTCAGCGTCTATATCCTTTGAATACATACCACTGTTGCTTTGGCGGACCGGGCCCCCGGGCTCCGGCGGTCAGCTACCGCTGTCTGCCGAGTGTCCGCCAGAGACCCACCTAAACCCCCTATAATTATATTGTCTGAAGAAAACATAATAGCTAAAACTTTCAACAACGGATCT
>X1102.9220.21211__L_158
AAGTCGTAACAAGGTTTCCGTAGGTGAACCTGCGGAAGGATCATTAAAAGTGCCCCGGCCTGAGCCGGTGGACTACTCCTCTTCCCCTTCTGCCACTTGTGGTGTTGGGGGTAATGAGTTAACCAATTGTGAAACTTCTACCTTTGCTTCGGCAGCACTCTCAGCGGGAGCAATCCCGCTGGAGAGGTAAGGCTGCCAGAGGCCCATATCATAACCAGTTGATGAAATGTCATGCTGTCTGATAA
>X1103.13416.17121__L_197
AAGTCGTAACAAGGTTTCCGTAGGTGAACCTGCGGAAGGATCATTACATGATAATCGGGGTAACATTGTAGCTTGCTACTCTAATACCTGTCTGAATCCATGTCTTTTGCGTACTACTTGTTTCCTCGGTGGGCTTGCCTGCCGATTGGACACCAATTTAAACTCTTTTGTAATTGCAATCAGCGTCTGAAAACTATAATAGTTACAACTTTCAACAACGGATCTCTTGGTTCTGGCATCGATGA
>X1103.16019.12527__L_281
AAGTCGTAACAAGGTTTCCGTAGGTGAACCTGCGGAAGGATCATTACAGAGGTTTATCCTTTTCTGTGAACTTATTACCTGGTGTGTATGTTTGTGAATGAGAACGAGTGCGGAGCACGAGTTGATATCAATTGTGAAAGCAATGAGTCGAACCATTCGTTCAATACACAATACATATGCACCAAACACTTTATACCAATTTCTGTCTGAAGAAAAGAAATGAAAAACTTTCAACAATGGATCTC
>X1103.26291.13229__L_241
AAGTCGTAACAAGGTCTCCGTAGGTGAACCTGCGGAGGGATCATTAACGAGTTAGGGCCTCTGTGCCCGACCTCCAACCCTCTTGTATCACAACACCTCGTTGCCTCGGGGGTGGCCCTGCCTCGCGGCGGGCCCCCCGGAGGACCACTCAAACACTGCATTTTAATGTCGTCTGAGTTAGATTTTAAATGAAATCAAAACTTTCAACAACGGATCTCTTGGTTCTGGCATCGATGAAGAACGTA
>X1104.7872.23620__L_032
AAGTCGTAACAAGGTTTCCGTAGGTGAACCTGCGGAAGGATCATTAAAGAGTAAGGGTCTAACCGGCCCGAACCTCCAACCCTCTGTCGTTTAAAACAAACCATGTTGCTTTGGCGGGACAGCCGACGAGAGTCGGCCGCCGGTCCCAGGCCCGGTGAGCGCCCGCCAGAGTCCAACCAAACTCACGTATTAACCGGTCGTCTGAGTAAAAATTTTGAATAAATCAAAACTTTCAACAACGGATC
>X1101.10324.25625__R_240
AAGTCGTAACAAGGTTTCCGTAGGTGAACCTGCGGAAGGATCATTATTGAATATGCTTGATAGGTTGTAGCTGGCTCTTCGGAGTATGTGCACGCTTATCTTGACTTTATTCATCCACCTGTGCACCTTTTGTAGTCTTGGGGGTTGAGATCGGTCGACTATCGGATGGCCAAGGTCATTCCGGATGTGAGGAATGCTGAGTGCGAAAGCATACAGCTCTTCTCAAATGACTTGTCTTCCTCGAG
>X1101.11312.14914__R_121
AAGTCGTAACAAGGTTTCCGTAGGTGAACCTGCGGAAGGATCATTATTGAATCCAAAGGGATGTTGCTGGCCTTTTCAGGCTGTGCACTCCTGCCTTTATATCCCACCTGTGCACTTACTGTAGACTAGGATTGATTTCCAAGTCTATGTCTTCATATACTCTTTATTATTGAAGTCAATGGAATGTATTTAGGCTTCGGCCAAAAGCAATACAACTTTCAACAATGGATCTCTTGGTTCTCGCA
>X1101.13346.3451__R_106
AAGTCGTAACAAGGTTTCCGTAGGTGAACCTGCGGAAGGATCATTACTGAGAAACTGCCCTTTGGGTAGATCTCCCACCCTTTGTTTACATTACCTTTGTTGCTTTGGCAGGCCTGTCTTTGGACCACTGGCTTAGGCTGGTCTGTGCCTGCCAGAGGATCTTAAACTCTTGATTTTTGTATTGTCTGAGTAATATTATAATAAGTTAAAACTTTCAACAACGGATCTCTTGGTTCTGGCATCGA
>X1101.14596.17837__R_053
AAGTCGTAACAAGGTTTCCGTAGGTGAACCTGCGGAAGGATCATTCGAAACAAGTGTTTTATGGCACTTTAAATCCATATCCACCTTGTGTGCAATGTCAGCCTGACCCTCATCTCAGTGTGAGGAAAGGGTTTTCATTATCCACGTTAATGTTTTTCATCTTCAGTCTATATTCTTTAGAGTAATAAACGAACTCAAATACAACTTTCAACAACGGATCTCTTGGCTCTCGCATCGATGAAGAA
>X1101.16251.20617__R_059
AAGTCGTAACAAGGTAACCGTAGGTGAACCTGCGGTTGGATCATTATTGATTTAACTTTATTATTCAAGTTTATTATTGTTTTGTAAAGGTTGAACTTTTTAACGAGGTTCCTTTTATAGAATTTTTGATAACTTTTATAATAATTTCAACCCAATGTGCACTGTAATTGTTTTTCGAGTTGTATTCTTTGTTGAAATGTTTTTTGGACATTTTTAACATGGTTTATAACTCGGCTATATTAACC
>X1101.21352.27156__R_033
AAGTCGTAACAAGGTTTCCGTAGGTGAACCTGCGGAAGGATCATTAAAGGTTTTCGTCGGCTTCTCTGCAAAGAGTTGTCCGGCGGCCAAAGATCAACCACTGTGCGCACATATTGAAATATATTATTGCTTTTGGTAGGTTCCCTTCATTTTTTTTGGAGGAGCGCCTGCCAAGAGTTATTACTTCAAAAATCAGCCTTATTTTTTGACTGAAATTTTTTTAAATAAAAATTTAATACAACTTT
>X1102.10976.16041__R_069
AAGTCGTAACAAGGTCTCCGTAGGTGAACCTGCGGAGGGATCATTAGAAATGCTTGTTTTTTTCATTTGGTGGACGTGTTCTTTGAATGCGCTCATCGGATGGAAACATCATTTCCTGGCTTTTGTCGTCCCTCGTCCAGCCTCACGGCCGGGCTTGGGTGGCAATTGCCGGATAACCGGGAAGAGGCCTTGTGCCTCGACCCACTATCTACACCTTTTTAGTCTGAACCTCTTCAGCGAAAGCG
>X1102.13554.23727__R_291
AAGTCGTAACAAGGTTTCCGTAGGTGAACCTGCGGAAGGATCATTAAAAATAGGTCCTCGTGACCGTGTTTCTGCTGAATGGATGAACTTCGTAGCATTCCACACTGGTTTGTAGAGAGGTCTGGTCAAGGCTGCTGCTGTTATAGGATGAATTTCTCAGCATTTTGCATAGTTCCTTCACCTCAAGCAGTAGTTATATAACAGGCACTCGCATTTGCTATTGGATGAGTTTCTCTGCACTTAAA
>X1102.17823.26082__R_182
AAGTCGTAACAAGGTTTCCGTAGGTGAACCTGCGGAAGGATCATTGTCGAAACCTGCCTAGCAGAACGACCCGAGAACGTGTTTCAACGCTTGGAGACGGGGGGCCTCGCGGCACCTCGCCTCCTTATCCCGGGAAGGGAAGCCACGCGTGTTGTGCTTCGGCGCTTCCGCTTGGCTGACCTCTCCGGGCGTACTGAACATCGGCGTGAATTGCGCCAAGGAACTTGAATGAAAGAGCGTCCCCC
>X1102.20429.17247__R_295
AAGTCGTAACAAGGTTTCCGTAGGTGAACCTGCGGAAGGATCATTACCGAACCGCCGACACGAGCTGTTGCTGGTCTCCAAACGGGGGCATGTGCACGCTCTGTCTGTGCATCCACTCACACCTGTGCACCTTCTGTAGTTCTGTGGCCTGGGGGACTCGTCCTCCTGCTGCGGTTCTGCGTCTTTACGCTCACGCCGTGATAAAGTCTAATGGAATGCATGCCGCGTTTAACGCAATACAATAC
>X1102.25618.11616__R_092
AAGTCGTAACAAGGTTTCCGTAGGTGAACCTGCGGAAGGATCATTATAAAAATTGCCTAAAGACATTCGTGTCCAAGGCCCACACTGTGTGCACCGTTAAATTTTTTTTTGGCAGGGGCTTGGGTCCTTTTTCACTTGGCCCAACTTTTCTTTCGGCTCTATCCTTCCCGGGACAGTTGAACATGGGAAGCAGTACCCTGCCAAATGACTACTAAACACGCATATTTGTCTGAAAAATCTTTTTT
>X1103.19162.20468__R_090
AAGTCGTAACAAGGTTTCCGTAGGTGAACCTGCGGAAGGATCATTGTCGAAACCTACCTAGCAGAACGACCCGAGAACGTGTTTCAACGCTTGGGGACGGAGGGTCTTGCGGCTCCCCGACCCCCTATCCCGGGAGGCGACGTCTTGCGTGTTGTGCTTTGGCGCTTCCGCTCGGCCGACCTTTCCGGGCGTACTGAACATCGGCGTGAATTGCGCCAAGGAACTTGAATGAAAGAGCGTCCCCC
>X1103.6053.13501__R_261
AAGTCGTAACAAGGTCTCCGTTGGTGAACCAGCGGAGGGATCATTACCGAGTTGCAAAACTCCAACCCAACCGTCTACTTATACCAAAAAACGTTTGCTTCGGCGGGCGGCCCCAGGGCGGGGCCACCTCATGCCCGCCGAAGGAAACACCCCAAACTCTTGTTAGTTTCAGTAGCACTCTGAGAACAAAGACAATAGTCAAAACTTTCAACAACGGATCTCTTGGTTCTGGCATCGATGAAGAAC
>X1104.18922.10561__R_117
AAGTCGTAACAAGGTTTCTCTTGCAGAACAACAACACCTGCAGAAGCCTTGGATAACAAGTCTATCTATTATATAGGCAACATCTTCACTGTGCTTGGATACCGTCGGGGTAACATGCAGCTGCTTATAGCAGTCCACAGATCAAACGAAGGTGGTTCAAGATGGCTCTCTTGGATTCAGATATGACCGGCCTACCTCTGAAAAGGTTGTAGACCATAGTGTTCCGTAGGTGAACCTGCGGAAGG
>X2101.14478.25272__R_252
AAGTCGTAACAAGGTTTCCGTAGGTGAACCTGCGGAAGGATCATTAGCGAACTTGACGGCCGGGGGAGGGTTGTGCTGGCGCCTCGCGGCGCACGTGCACGCCCGCCCTTGACGTCCGCTTTCCACACACACACCTGTGCACCTTTTTGCTCGCCGGGACACGGGGGGGCCGACGTGCCCCCGGGCCCCCGGCGGCCGAACAACACACCAGCCATTGTCTTGTCGGATGTGAATCGCGGAAAGCG
>X2103.13169.22141__R_235
AAGTCGTAACAAGGTAACCGTAGGTGAACCTGCGGTTGGATCATTACTGATTTCTGCTGAGATAGGTTGAGTCTTTCGGGACTCCTTATCAAAGCGAATACACCACTTGTGCACTTAAAATGTCTTTTGGGTCATAGGAAAGTTATCTTTTAGATGATTTAACTAGGCCCAGCTTTTTATAAACCAATTAATTTTTTGTCTGAAATAAATCTAGTAATAGAAACAACTTTTGACAACGGATCTCTT
>X1101.11613.24513__L_281
AAGTCGTAACAAGGTTTCCGTAGGTGAACCTGCGGAAGGATCATTACAGTGGTTTATCCTATATTTGTGAATTTTATATCTGGTGTGTATGTGTAAGAACGAGTGCGGAGCACGAGTTGATATCATTTTGAAAGCAATGAGTCGAAACATTCGTTCCACATACATATGCACCAATCTTTACATCAAATAACGTCTGAAGAAAAGAAATGAAAAACTTTCAACAATGGATCTCTTGGCTCTGGCAT
>X1101.14608.14181__L_196
AAGTCGTAACAAGGTTTCCGTAGGTGAACCTGCGGAAGGATCATTATTGAATAAATCTGATCAGTTGTAGCTGGCTCTTCGGAGCATGTGCACATTGATCACCTTTATCTTTCCACCTGTGAACACACTGTAGTCCTGGATACCTCTCGCCGCAAGGCGGATGCGTGGTTTGCTGTGCTAGCTCGCAAGAGTCGGTCGGCTTACTACGAATTTCCAGGTCTATGATTTATACAAACCCCAAACGT
>X1101.14801.25766__L_144
AAGTCGTAACAAGGTCTCCGTAGGTGAACCTGCGGAGGGATCATTACACAAATACAATATGAAGGCTTCGGCTGGATTATTTATTTCACCCTTGTCTTTTGCGCACTTGTTGTTTCCTGGGCGGGTTCGCCCGCCACCAGGACCACACCATAAACCTTTTTTGTTAATGCAGTCAGCGTCAGTACAACAAATGTAAATCATTTACAACTTTCAACAACGGATCTCTTGGTTCTGGCATCGATGAA
>X1101.16075.9315__L_103
AAGTCGTAACAAGGTTTCCGTAGGTGAACCTGCGGAAGGATCATTAACGAGTTTTGAAAGGGGTTGTAGCTGGCCTTTCACGAGGCACGTGCACACCCTGCTCATCCACTCCTCAACCTCTGTGCACTTATTGTAGGTCGGTGAAAGGCTTGCGCTTTCATAGTGCGAGCTGGAAGCCTTCCTATGTTTCACTACAAACGCTTCAGTTATAGAATGTCTTCTTGCGTATAACGCATTTATATACA
>X1101.19422.14515__L_192
AAGTCGTAACAAGGTTTCCGTAGGTGAACCTGCGGAAGGATCATTAATAGAGAACTGCTGCCCGGGCGGGGTAAAATCTCCCCGGGTACAACTCTCCACCCCTTGCCTATTATACTTTAGTTGCTTTGGCAGTCCGTGGGCCTAGTTGGCACTCGTCAACTTTGCTCCTACTGGCCTTCTTGGCTGGTGAGTGATTGTCAATAAGCCAAAACTTCAAAACCTAGAATTTAATAATGTAGTCTGAT
>X1101.20921.18878__L_192
AAGTCGTAACAAGGTTTTGCTAAGCAGCAGTCTTTCTGTAGCAGAGCTTAACGGAGACCTTGCACCCGAGAGGGGGGAGGCGACTATAAACAAGTCCCAGCGCAAGTCAGCACTAGCTGGCAACACAATCGAACTGCGGGGACGCTTTAAAGCCCAGTGGTACCAACCCCCCGGTGACCGGAGGGGGCGGGCATCGCCCGAGGTCAGAACCCACTGAGATGTACAATAAGCAATCCGCAGCGGTC
>X1101.21326.18839__L_187
AAGTCGTAACAAGGTTTCCGTAGGTGAACCTGCGGAAGGATCATTACAGAGTTCATGCCCGAAAGGGTAGACCTCCCACCCTTGTGTATTTATACCATGTTGCTTTGGCGAACCGCAGTCTCTGCCGAAGGCTTTCGAGCCCGAGAGTGTTCGCCAGAGGAAAACCAAACTCTGATTATCAATGTCGTCTGAGTACTATATCAATAGTTAAAACTTTCAACAACGGATCTCTTGGTTCTGGCATC
>X1101.27226.17680__L_061
AAGTCGTAACAAGGTTTCCGTAGGTGAACCTGCGGAAGGATCATTAATGAATTTGAAAGGCGGAGGCTTGATGCTGGCGCGGAAACGCGGATGTGCACGGCCCTCGTCCTCAATCCATTCAACCCCTGTGCACCTTATGGGAGTTACTAGTCGGCAGTAATGTTAGTAGTCGAAAGACAAAAGCTTACGCATTGTCGGCGAACACTTCAACTATTATCAACCTTTGTTGTCATGTAGAATGTAAT
>X1101.8990.15534__L_224
AAGTCGTAACAAGGTCTCCGTTGGTGAACCAGCGGAGGGATCATTACAGGGTCTAACGACTACCCAAACCCAACCGTGAACTACTCCTTTAAACATATGCTTCGGCGGGCCGCTCGCTGGGGGAGCCCCGGGCCGCTTCGGCGGTGACCCGCCGCAGGCATGCAAGCAAAACCTCTCCGAAACTGCTCTGAGAAAATACTTTCTAAATGAAAATAATCACAACTCATAACAATGGATCTCTTGGC
>X1102.13251.6518__L_091
AAGTCGTAACAAGGTCTCCGTTGGTGAACCAGCGGAGGGATCATTACCGAGTTTTCAACTCCCAAACCCTTATGTGAACCTACCTATCGTTGCTTCGGCGGACTCGCCCCAGCCGGACGCGGACTGGACCAGCGGCCGCCGGGGACCATCAAACTCTTGTATTATCAGCATCTTCTGAATACGCCGCAAGGCAAAACAAATAAATTAAAACTTTCAACAACGGATCTCTTGGCTCTGGCATCGATG
>X1102.16759.13687__L_099
AAGTCGTAACAAGGTTTCCGTAGGTGAACCTGCGGAAGGATCATTAGAGAATTTTGGATTAGCTGAAAGGCTTTTTCCTAATACTTTATTCCATAAACACCTGTGCACCTTTTTTTATTAGTGTGATGTTAGCTACTAGCTGGTCAAACGGCGAACGCAAACTTCATTCTAGTATACACACACAAACATATTAGTCTTTGAATGTAATATAAATTGTAACAAAATACAACTTTCAACAACGGATC
>X1102.23503.20726__L_117
AAGTCGTAACAAGGTTTCCGTAGGTGAACCTGCGGAAGGATCATTACGTATTGGTAGGCCGGTCTGACCGGTTCTATTCAACCCTGTTTTTTGCGCACCCTTTGTTTCCTCGGCAGGCTTGCCTGCCAGTAGGACCTTTTTTTCAACTCTTTGTGTCAAAGCAATCAGCGTCAAACAAACAAAACAATGGTAACAACTTTCAACAACGGATCTCTTGGTTCTGGCATCGATGAAGAACGCAGTAA
>X1102.7328.13745__L_084
AAGTCGTAACAAGGTTTCCGTAGGTGAACCTGCGGAAGGATCATTAATGAATTTTATGTGGTTGTATGACTACTTATTCTTATAAATACCGTGCTCCACACACACTTTTGCGAGTTGTCTGGATAAAACACTAAAATGTCTATGCATTATTTCTGAATCTATAAGACTGCGTGTAAAAACAACGTCGATCTAAAATTAAAAACTATGAACAACGGATCTCTAGGCTCTTGCATCGATGAAGAACG
>X1104.23520.17769__L_192
AAGTCGTAACAAGGTTTCCGTAGGTGAACCTGCGGAAGGATCATTAAAAGAGAAAGCCCACCCGCCTCGGCGGGATCAATGGGCGACCCTCCACCCTTTGTTGTTATAACTACCTCGTTGCTTTGGCGGGACCGTCCGGTCCTCCGAGCGCGCCAGCCCTCCGGGGCAGGCGAGTGCCCGCCAGAGTCCAACCAAACTCTTGTTTTTAAACCAGTCGTCTGAGTATAAAATTTTAATTAAATTAA
>X2104.9874.6935__L_222
AAGTCGTAACAAGGTTTCCGTAGGTGAACCTGCGGAAGGATCATTACCATTCAAAACAAAAAAAATAAGGCCCGCGGGGGCAGCTTTCCAATAGGACAGTCAGCAGATGTACGGTTCTGCTGGCTGGCAGTGTGAACGGAAGGCAGTCGTGTACCATTTATGGCCCTGCCTTGTCTAGTATGCTGATCGAGCTGCGGATCCTGAACCCTACCCTTGCTTTTTGCGCACCCATTGTTTCCTCGGCAG
>X1101.10711.11996__R_181
AAGTCGTAACAAGGTTTCCGTAGGTGAACCTGCGGAAGGATCATTACTGCTTGCTTATGACTTCTGTGTGGGAGACTGCACAGTTGTCGGGCTCGCTACCCTTGTCTAAACATAACCTTTCGTTATTTCCCTCGGCAGGGTTACCTGCCGCTGGGCTTTATCAAACCTCTTGTTTAAGTATTACACTCTGAACTACACAATAATCACAACTTTTAACAATGGATCTCTTGGTTCTGGCATCGATG
>X1101.16196.7307__R_260
AAGTCGTAACAAGGTTTTCGTAGGTGAACCTGCGGAAGGATCATTAAAAATATTTGCCCGAGACATTCATGTCCAAGGCCCCACACTGTGTGCACCGATAATCGTTTTTTTGGCAGGGTCTTTGGTGTTCTCTTCGGAGACCCAACTTCTCTTTTGGCTCTATCCTTTTTCCTTTCACCGAGAGGACAGTCGAATATGTGAAGCAGTTACCCTGCCAGGTGACTCTTAAAACACGCTTTTTTTTT
>X1101.5161.15052__R_201
AAGTCGTAACAAGGTTTCCGTAGGTGAACCTGCGGAAGGATCATTACAGAGACGGTGCCCCCTGGGCACATCTCCCACCCTTGCCTACATACCTCTGTTGCTTTGGCGGCGCCCAGTCGGGTCGCGCGGGGCGCTGCGATCAGGCAGCCCCCACTGTGATGACCCATCTGGCCCGCCAGAGGACCCCCAAACTCTCTCATAACCTGTCGTCTGAGTGTATCGCACAATAGCTAAAACTTTCAACA
>X1101.8787.12537__R_044
AAGTCGTAACAAGGTCTCCGTTGGTGAACCAGCGGAGGGATCATTACCGAGTTATCAACTCCCAAACCCCTGTGAACATACCCAACGTTGCTTCGGCGGGACCGCCCCGGCGCCCTCGGCGTCCCGGAACCAGGCGCCCGCCGGAGGACCCAAACTCTTGTTTAAACCATAGTGGCATATTCTGAGTCTCACAAGAAAAATGAATCAAAACTTTCAACAACGGATCTCTTGGCTCTGGCATCGAT
>X1101.9234.20640__R_069
AAGTCGTAACAAGGTTTCCGTAGGTGAACCTGCGGAAGGATCATTATTGAATAAACATTGATTGAATTGTTGCTGGCTTTTTTTTAGAAGCATGTGCACATTCAATTCAATTTTCAAACCCCATGTGCACTTGTTGTAGATCTGAAACAATTCAAGCATTTGTTTTCAAATAAATGTCTTGGTTTTTGAGAATTGCTTTGGCTTTTCTTGTTTTTCATATCTATGCTTTCTCATACATACTCCAA
>X1102.16309.24464__R_099
AAGTCGTAACAAGGTTTCCGTAGGTGAACCTGCGGAAGGATCATTAGTGAAATAACCTGGGACTTTATGTCCCAAACCATCTCACATCCACACACCTTTGTGCACTGTTGGACAGACCTTTCGAGGCCTGTCCTATTGTTTTACAAACATCTTATGCATGTATGGAACGTATTATATTAATAAAATGAAAAAAAACTTTCAACAACGGATCTCTTGGCTCTCACATCGATGAAGAACGTAGTGAA
>X1102.18943.12330__R_228
AAGTCGTAACAAGGTTTCCGTAGGTGAACCTGCGGAAGGATCATTATTGAATTTTCAAAGGGGTTGTTTGCTGGCTTCATCTGAAGCATGTGCACGCCTCGAATCCACCCTTCACCCCTTGTGCACTCTTGGTAGGATCGAAGAAATTTGGTCCTATGTCATATTTTAACACCTTTTATATATGAACAACATTATATTATTGTAAAAATAATAACTTTACAACTTTCAACAACGGATCTCTTGGC
>X1102.20458.14003__R_071
AAGTCGTAACAAGGTTTCCGTAGGTGAACCTGCGGAAGGATCATTAAAAAATAGCATTAGCTATATCTACCTTATGTGCAAACAATGGAAAGAGAAAATGGAATCTAGAGCACTTTTTCTTCTGGAAAAGTGTTGCCAAATTCTCTAAATATTTTTTTATAAATACCATCAAAAAGCATTTAAATATTTTTTTTAATAAAAATATTTATACAACTTTCAACAACGGATCTCTTGGCTCTCGCATC
>X1103.12758.24023__R_064
AAGTCGTAACAAGGTTTCCGTAGGTGAACCTGCGGAAGGATCATTAAAAAATATATATATATATATAATATATATAATTCACCTTGTGCATCAAATGACAACGTTGAAAAGGGTTTTTCTTTGGAAATTTCTCTTTGAGAAAAAAAAAACCCCCATTGAAAAACCCTTTTGTAATCTTTTAAACCTTCAATTTTTTGTCTAAAAATTTTATACAAATAAAAAACATAAAACAACTTTCAACAACG
>X1104.9444.10607__R_177
AAGTCGTAACAAGGTTTCCGTAGGTGAACCTGCGGAAGGATCATTACCGATTAATGCTGGATTCAAATTGAATCTGGCTATATCATGATTATTCACTATGTGCACGATATTGAAATATTATATTTTTGGCAGACAAGATGGAAGAGAAGGAAAAATTTTTTTTTCTTTTCCAAGTCTGCCAAAAGTTTTATTAAATATATAAGCCTTATGATTTGACTGAAATTATTTTATTATAATAATAATAC
>X1101.10621.13902__L_219
AAGTCGTAACAAGGTCTCCGTAGGTGAACCTGCGGAGGGATCATTACCGAGTGAGGGCCTCCGGGTCCGACCTCCAACCCTTTGTGAACACATCCCGTTGCTTCGGGGGCGACCCTGCCGGGCGCCCCCGGAGGACCACACAACACTGCATCTTTGCGTCGGAGTTTACGAGTAAATCGAAACAAAACTTTCAACAACGGATCTCTTGGTTCTGGCATCGATGAAGAACGTAGCGAACGTATC
>X1101.16153.26757__L_043
AAGTCGTAACAAGGTTTCCGTAGGTGAACCTGCGGAAGGATCATTAGAAAGTTCGACGCCGAAAGGCGTCCCACCTTCAACCACTGTGAAACCACCCGTTGCTTCGGCGGCGTTGGGAGCCCTAACCGGTGACCTCGTCAGTCCGCCCGAGGCTCCACAACCAAAACTTTTTTCCGTAACCGTAGTCTGATAACTAAAGATTTAATTCGTTAAAACTTTCAACAACGGATCTCTTGGTTCTCGCA
>X1101.16870.9091__L_290
AAGTCGTAACAAGGTCTCCGTAGGTGAACCTGCGGAGGGATCATTACCAGAAGCCGCGCCGGCGGAAACGCCGGCGCCTTCGCCCAACCCTTTGTGAACCGAACTCGATTGCCCCGGGGGACTCCGCGCTCCGGCGCGGGCCCCCGGCGGCCCCCTCACAACTCTTGTTGTCCCTACCGTCCGAGTCCTTCAGAAATGAAACAAAACTTTCAACAACGGATCTCTTGGTTCTGGCATCGATGAAG
>X1101.19796.26420__L_261
AAGTCGTAACAAGGTTTCCGTAGGTGAACCTGCGGAAGGATCATTACCCTTTCTATCGGGGGGTTGACACCAGCGCTCTGGGCTCTTGCTTGGTTCACTGGCTCAATCCTTTCTGATTCTACCCATGTCTTTTGCGCACTATTTGTTTCCTTGGTGGGCTTGCCCGCCAACAGGACACACCACAACCTCTTGTAATTGCAGTCAGCGTCAGTAACAATGTAATTATTACAACTTTCAACAACGGA
>X1101.25584.15609__L_224
AAGTCATAACAAGGTTTCTGTAGAACAAGTCAGACATCAGCAATGATTCTTCTGCAGGTACACTTATCGAAGCCTTAGCTGCCCGAGAGGGTGCGTACCGTGACTCAAAACAAAGGTACATTGCTTAAAAGCTAGTCGGATTCCGTCTGAAGAGGCGGGAGACGGCAACACTGTCAAATTGTGGGAACACCCTT
>X1101.26736.15868__L_147
AAGTCGTAACAAGGTCTCCGTTGGTGAACCAGCGGAGGGATCATTACCGAGTTTTCAACTCCCAAACCCTTTTGTGAACATACCTATCGTTGCTTCGGCGGACTCGCCCCAGCGTCCGGCCGGCCCCGCGCCGGCCGCGGCCTGGATCCAGGCGGCCGCCGGAGACCCCCAAACTCTGTATTCTCAGTATCTTCTGAATCCGCCGCAAGGCAAAACAAATGAATCAAAACTTTCAACAACGGATC
>X1101.3718.22537__L_031
AAGTCGTAACAAGGTCTCCGTTGGTGAACCAGCGGAGGGATCATTAAAGAGTTACATAACTCCCAAACCCATGTGAACTTACCTCTGTTGCCTCGGCAGGTCGCACCTTACCCCGTAATAACCTACCCTGTAGGAACCTACCCGGTAGGTGCGGATAGCCTGCCGGTGGCCCACGAAACTCTGTTTTAATATTGTATTCTGAACCTATAACTAAATAAGTTAAAACTTTCAACAACGGATCTCTT
>X1101.6263.18179__L_245
AAGTCGTAACAAGGTAACCGTAGGTGAACCTGCGGTTGGATCATTACAAAATGATGGTTTTTTAGCTTGAGCTGCTTTCGAGTGGCTCGCTAAAAGACTTATTCACCCTTGTGCATCGTAATGTTTTTTGGGTCGGTTTTACGACTGGCCCAGCATTTATAAACACCTTTTTAATTTGACTGAATTTTTTTGAAAAATAAAAAATAACAACTTTTGACAACGGATCTCTTGGCTCTCGCAACGAT
>X1101.7539.21909__L_271
AAGTCGTAACAAGGTTTCCGTAGGTGAACCTGCGGAAGGATCATTAATGGGTTAACGCCTCCGGGCACAATCCCCACCCTCTGTAACCGCGGCCCGGATTCGGCGCCTGGCGGGGAGCACCGCCCGTTCGCGGGCGTCCCCGCCTGCCGGAATTAGCCAACCCTGCCTGGAAAACTGAAGTCTGAGAACAAGTTAAATTAAACAAAACTTTCAACAACGGATCTCTTGGTTCTGGCAACGATGAA
>X1102.11553.6493__L_178
AAGTCGTAACAAGGTCTTCGTAGGTGAACCTGCGGAGGGATCATTGATGAATTTATATAGGCTCTCGGGTCTTTCATCTCTACACACACACACCGTGCACCCTTTTTTCGGTTCTGATCTTTGGGAAATCTGGCAGTTTGCGCTGCTGGCGACTACCTCAGGTTGGGATTGGGGAAACCCCTTTCCTTTCTGGCTTTTGGGAAATCTGGCAGTTTGCGCTGCTGGCGACTACCTTAGGTTGGGATT
>X1102.13237.6956__L_265
AAGTCGTAACAAGGTTTTGATAATTCTTCTCCTTCGGGAACCTTGGGAGTTTGTATATATATATACAATTCCACGACTACGAGTCTTTGCAGCAACAAGAGTTCGAATCTTGTATGTGAAAAGGCTACACCAGTGTATTGCCTGGAAGGGTTTGACTATTGTATACACAAAATCACACCCAACCTGCAGCTATTATAATTATAGTTCACAGATTAAGCACTAAGGTGGTTCCAAATCTTGATTAT
>X1102.16737.18399__L_032
AAGTCGTAACAAGGTTTCCGTAGGTGAACCTGCGGAAGGATCATTACCCTTTCATCGGGGGGCCGGATCCAGCGTTCGGGGCCTTTTGGCCTGGTTCGCTGCCCCGCCCTGTCTGAATATACCCATGTCTTTTGCGTACTATTTGTTTCCTTGGTGGGCTTGCCCGCCAACAGGACACCCCTTACACCTTTTGTAATTGCAGTCAGCGTCAGGAAAAACATAATAATTACAACTTTCAACAACGG
>X1102.21782.14043__L_223
AAGTCGTAACAAGGTCTCCGTAGGTGAACCTGCGGAGGGATCATTACCGAGCGAGGGCCCTGCGCCCGACCTCCCCACCCTCTGTGTCCCGACCCTGTTGCCTCGGGGGTCGCCGGGCCTCGCCGCCCGACGCCCCCGGTGGACCGTTCTCAACACCTGCGTCCCTGCGTCCGAGTCTCGTCATAAATGAATGAAAACTTTCAACAACGGATCTCTTGGTTCTGGCATCGATGAAGAACGTAGTA
>X1103.24637.13296__L_081
AAGTCGTAACAAGGTTTCCGTAGGTGAACCTGCGGAAGGATCATTACAGAGTTCATGCCCTGATGGGTAGACCTCCCACCCTTGAATACCTTACCTTTGTTGCTTTGGCGGGCCGCTTTGGCCACCGGCTCCGGCTGGTGAGTGCCCGCCAGAGGACCCTAAACTCTGAAATTTAGTGTCGTCTGAGTACTATATAATAGTTAAAACTTTCAACAACGGATCTCTTGGTTCTGGCATCGATGAAG
>X2103.17844.24274__L_158
AAGTCGTAACAAGGTTTCCGTAGGTGAACCTGCGGAAGGATCATTAATGAAATGCAAGGACGTTCTTTTTAGAAGTCCGACCCAATTCATCCTTTCACCCTGTGCACTTAACATTTTAACACCCATTTTATAAACACGTAAAGTCATATGAATGTCATAAAGTCTCTTAATTGAGCATAAAAGTTAATAAAACTTTCGGCAACGGATCTCTTGGCTCCCGCATCGATGAAGAACGTAGTGAATAA
>X1101.11486.11313__R_226
AAGTCGTAACAAGGTAACCGTAGGTGAACCTGCGGTTGGATCATTAAAAAATGAACGGCCTTCGAGCCAGCATGCGTGATAGGTCAGGCGTTAGGGCAACAGATGTACGAGGCTTGCACTACCAGTGCATTAAAAGTCCTCGGGCGAAAGCCTTACTTTGTGGGCCCCCTTGTGCTCTCACGCATGTCTGCGCTCAGGCTCCAATCAAAGATTTATCCTTGCGCCTGAAAGGCCCAGGGGTATTA
>X1101.13231.20215__R_121
AAGTCGTAACAAGGTAACCGTAGGTGAACCTGCGGTTGGATCATTACTTGTGAATGTTGGCTCTTTTTGGCCACTTCCGACACCGTGTGAATTGTGATTTGTCCTTTGGTGAGCTAACTGTCTAAGTATATATGCGAAAAGACATTTTTTCGCTATATAAAACAGGCAGTTTGCTCGCCACATGTTTTCTACACGTTGTGTATTGTTAGCCTAAAAATCATATAAAAAATTATGAAACAACTTTT
>X1101.20612.2490__R_240
AAGTCGTAACAAGGTTTCCGTAGGTGAACCTGCGGAAGGATCATTCATAATAAGTGTTTTATGGCACTTTTTAAATCCATATCCACCTTGTGTGCAATGTCAGTCGATCTTCTTCATGGAGATCGACCAAACATCAACCTTTATCTTTTAACTCTTTGTCTGAAAAATATTATGAATAAACAATTCAAAATACAACTTTCAACAACGGATCTCTTGGCTCTCGCATCGATGAAGAACGCAGCAAA
>X1101.25800.18899__R_074
AAGTCGTAACAAGGTTTCCGTAGGTGAACCTGCGGAAGGATCATTACCGAGTTCATGCCCTCCGGGTAGATCTCCCACCCTTGAATACCCTACCTTTGTTGCTTTGGCGGGCCGTCCCTTCAGGCCACCGGCCCTCTCGCTTGTGAGCGCCCGCCAGAGAACCCCAAACCCTGAATTATTTTAGTGTCGTCTGAGTACTATACAATAGTTAAAACTTTCAACAACGGATCTCTTGGTTCTGGCAT
>X1101.27364.20929__R_091
AAGTCGTAACAAGGTTTCCGTAGGTGAACCTGCGGAAGGATCATTAAAAAATAGCAATAGCTATATCCACCTTGTGTGCAAATAATGGAAAGAGATTAGAGCACTTTTTCTTCTGGAAAAGTGTTGCCAAATTCTCTATATATTTTTTAATAAACACCATCAAAAAGCATTTAAAAAAATTTTTTAATAAAAAATATTTATACAACTTTCAACAACGGGTCTCTTGGCTCTCGCATCGATGAAGA
>X1101.6060.14071__R_179
AAGTCGTAACAAGGTTTCCGTAGGTGAACCTGCGGAAGGATCATTAAAAAAGGGTCTTTAGACCCATTTTAAAACCTACCACCACCTATCATTTGTGGCCTGTCTATGGGTGAGATGGAGGAGGTATGGTTTTTTAAAATCCAATTCTTATAAATATATATATCGTCTAACGACGAAATAAAAAAAATTCTAAAAACTTTCAACAATGGATCTCTTGGCTCTCGCATCGATGAAGAACGCAGCAA
>X1102.10474.21348__R_181
AAGTCGTAACAAGGTCTCCGTTGGTGAACCAGCGGAGGGATCATTATTATAGCGAGCTTCAGCGCTCCAAAACCCCTGTGAACGTACCTAGACCAGAACTGTTTCGGCGGGAAGTTGGCAGACTCGTTTCTGCTAGCGCTGCAGGCCTGACCCGCCTGCGCCCGCCGGCAGCACCAAACTCAATATTTATAGCGGATTTTCTGACTACCATTCAAAACAAAGCAAAACTTTCAACAACGGATCTCT
>X1102.23608.15820__R_166
AAGTCGTAACAAGGTCTCCGTAGGTGAACCTGCGGAGGGATCATTATCGAGTGAAGGGCTTCCGGGCCCGACCTCCAACCCTTTGCCATCCAATCAATGTTGCTTCGGGGGGCGACCCTGCCCCGGCGGCCGACGCCCCCCGGAGGGTAACTCAAACTCTGCGTCAATTTGCGTCTGAGTATGTTTTAGAATTTAAATCAAAACTTTCAACAACGGATCTCTTGGTTCTGGCATCGATGAAGAAC
>X1102.3187.19570__R_013
AAGTCGTAACAAGGTTTCCGTAGGTGAACCTGCGGAAGGATCATTACCGAGTTAGGGTCTTATAGGCCCGACCTCCAACCCTTTGTTTACTATACCATGTTGCTTTGGCGAGCCCGCCTTTCGGCCGCCGGGGGCTTGCCCCTGGTCAGTGCTTGCCAGTAGCCTTATTAAATTCTTTTATAATTATGTTGTCTGAGTATAAATATTAATAGTTAAAACTTTCAACAACGGATCTCTTGGTTCTG
>X1102.6578.18602__R_240
AAGTCGTAACAAGGTTTCCGTAGATGGCTAGAAGCTCGGTATGTTGCCTTCTTTAACCTATATGAAGCCTTGAAGCACCAGTCTGGCAGCATAGCTGCCGGGCAACACTTGTCTGTTGCTGGCGTCTCATTAGAGTACCAGCAGTCGTTAATGCGATTCACAGATCAAACGCAAGTGGTACTTTTAAAGAGCATTTTGATATGATCGGTCCTTCTTTTAACTAAGACGGATTATACGTTCCGTAG
>X1103.12116.20148__R_179
AAGTCGTAACAAGGTCTCCGTTGGTGAACCAGCGGAGGGATCATTAAAGAGTTGCAAAACTCCCTTCAAACCATCGCGAACGTTACCCACGACGCCGTTGCCTCGGCGGAGCGTCGCCCCGTGCCGTCAAAAGTACGGGGCGGCGCCCGCCGGGAGACCGGCACAACCAAACTCTTATAACCATTGGCCTCTCTGAGTAAGATTTTTAAATAAGTCAAAACTTTCAACAACGGATCTCTTGGTTC
>X1103.13560.16614__R_227
AAGTCGTAACAAGGTTTCCGTAGGTGAACCTGCGGAAGGATCATTACTGAAGTGATTTGGGGATGTTGCTGGCCTCTTCTAGGGAGGGGGCAATGTGCACTCTCTGAACAATTCACGATTTCCATCACATCACCTTGTGCACATCCTGTAGGTGCCGCCCTCTCACTCTCTTTTTACCAAGGGAGAAAAAGCAGCAAGGGGGGTGTCCTATGTATTCTTGCCAATATCACACATTTTGAATGGTG
>X1103.6510.14298__R_233
AAGTCGTAACAAGGTCTCCGTAGGTGAACCTGCGGAGGGATCATTACAGAGTTATTACAACTCCAAAACCCTTTTGTTAATCTACCTTTTTTGTTCCTTCGGCAGGTGGTCCCTGGGAGGGTCCATAGCCTACTGTAGGTGCCTGCCGAAGGCCCCATAAACTCGAATTTTTAAATTGACATCTGAGCTTAAAAACAAAAAGTCAAAACTTTCAACAACGGATCTCTTGGTTCTGGCATCGATGA
>X1104.20319.6778__R_101
AAGTCGTAACAAGGTTTCCGTAGGTGAACCTGCGGAAGGATCATTAATGAAATTCTGATTGAGGTTGTAGCTGGCCCTTCACGGGGCATGTGCACGCCTCTTTCACAATCCACACACACCTGTGCACCTTTGCGTGAGCTTTTTGGGAGCGAGGCGGAAACGCCTCTAGTACCGGGAGGCTCGCGTCTTTTTCACAAACTCTTGTATGTCTTCAGAATGTCTTACCTTGATGTTATAAAAACGCA
>X1101.13516.25259__L_274
AAGTCGTAACAAGGTTTCCGTAGGTGAACCTGCGGAAGGATCATTACCGAGTTAGGGTCTCCTCCGTGAGGCCCGACCTCCCAACCCTGTGTCTATTAAACCTGTTTGTGTTGCTTCGGCGGAACGGCAGTCGTCCCCCCCCACAGGGGGGATACCGTCGCCGGGGGATTCACGGTCTCCCGACCGCCCCTGGAGAGCGTCCGCCGATGGCCCCAACCAAAAAAAACTCCCAAACCAAAATATTG
>X1101.16916.18098__L_124
AAGTCGTAACAAGGTTTCCGTAGGTGAACCTGCGGAAGGATCATTACAGAGTAAACTTGGTGGGTTGTTGCTGGCTCTCAATTGAGCATGTGCACACCTATCATCTTTATCTTTCCACCATGTGCACTTTCTGTAGGACTGGAATAGACGATAAGCCTAGTCACTTGTGGGCTATTGGAAAGTTGCTGATTTTCTCAGCTCTTTCTGTTTTCTGGCTGTCTATTCTAGGCTCTACGATATTTCTA
>X1101.21104.4650__L_122
AAGTCGTAACAAGGTCTCCGTAGGTGAACCTGCGGAGGGATCATTACCGAGTGAGGGGGCCTCGCGCCCTCGCCCTCCCAACCCTTTGTTTAACCAACTCTGTTGCCTCGGGGGTGACCCGGCCGCGCGTCGGGCGCCCCCAGAGGACCAACCAACCCTGCATCCTTGCGTCGGAGTATTGAAAGCAAATCAATCAAAACTTTTAACAACGGATCTCTTGGTTCTGGCATCGATGAAGAACGCAG
>X1101.24548.9972__L_245
AAGTCGTAACAAGGTTTCCGTAGGTGAACCTGCGGAAGGATCATTACAGAGTTCATGCCCTCACGGGTAGACCTCCCACCCTTGATTATTTACAATTGTTGCTTTGGCGGGCCGCTTCGGCTACCGACTTCGGTTGGTAAGTGCCCGCCAGAGAACCCCAAATTCTGAATTAGTGTCGTCTGAGTACTATATAATAGTTAAAACTTTCAACAACGGATCTCTTGGTTCTGGCATCGATGAAGAAC
>X1101.25782.13774__L_227
AAGTCGTAACAAGGTCTCCGTTGGTGAACCAGCGGAGGGATCATTACTGAGTTCTACAAAAACTCCCAACCCTTTGTGAACCTTACCGTCGTTGCCTCGGCGCTGAGCGGCGGCTACCCGGGAGAAGCTACCCTGGAGACACCTACCCTGTAGGTGGCTACCCTGGAGTTACCCTGTAGTTGCACTTTACGTTCCGCCGGAGGACCACACAAACTCTTTTGTATTCTGGTGTATCTCTGAATACG
>X1101.4718.17640__L_240
AAGTCGTAACAAGGTTTCCGTAGGTGAACCTGCGGAAGGATCATTACCGAGTTAGGCCCTCACGGGTCGACCTCAAACCCTTTGTATACTATACCATCGTTGCTTTAGCGGGCACTCAAACGCCTTCTGGTGGGAGGTGCCCGCTAAAAGAATTAAACTATGCTATTTATGTTTTGTCTGAATAAAACAATAATATTAAAACTTTCAACAACGGATCTCTTGGCTCTGGCATCGATGAAGAACGT
>X1102.11274.8814__L_188
AAGTCGTAACAAGGTCTCCGTTGGTGAACCAGCGGAGGGATCATTAATGAGTTTTCTAAACTCCAAACCCTTGAGAACATACCTAGTTGCCTCGGCGGACTTGCCCTGGGACGACCTACCCTGCAGCGAGTTACCCTGTAACGAGTTGCCCTGTAGCCTGCTCGCCGGCGGCCAACCTAAACTCTGTTTTATTGTGGCACTTCTGAGGACTATTCTAAATGAATTAAAACTTTCAACAACGGATC
>X1102.17022.12895__L_043
AAGTCGTAACAAGGTTTCCGTAGGTGAACCTGCGGAAGGATCATTAATGAAGTCTGGGTTTCAAACCCTCTCTCTTCTACACACTTGTGAACTTACACTGTTGCTTTGGCAGGTCTCCAGAAGGGTTAGAACCCGGACGGTCAGGTCGAAAGGCGCCTGCCAAAGACATTTATCCACCCTTTTTTATTGTCTGATTTTTGTTTTAAACAAATTATAAAAAAACTTTCAACAATGGATCTCTTGGC
>X1103.10976.16635__L_227
AAGTCGTAACAAGGTATCTGTAGGTGAACCTGCTGATGGATCATTATGAATTGAACGAGTAACCGAGCGAGCGAAGCGAGCGCGGTTACGAGTCTACCTGTGAATTACCATGTTTGGGTGAAAAACCGAGGTGAGCGCAGCTCGCCGAGGGGAGTGTCGATCTGATCGAGCTCATCACCCACTATTACCATATCCCGTCTGAGTATAATAAAAGTAAAAACTTTCAACAATGGATCTCTTGGCTCT
>X1104.20234.27324__L_269
AAGTCGTAACAAGGTCTCCGTTGGTGAACCAGCGGAGGGATCATTACCGGGCCCCGACTCCCGCACCCCCCTGCCAACCTACCAGCCGTTGCCTCGGCGGACGATGTCAGGCTGACGACAACGTCAGACGTCTGACCCGGCCGCCGCGGACCACACAAACCCACAGCGTCACGCACGCCAGCAGCCCGTCTGAGCCCGCCGCGAGGCAGCGCAAAGCGAGTCAAAACTTTCAGCAACGGATCTCT
>X1101.10269.22252__R_254
AAGTCGTAACAAGGTCTCCGTTGGTGAACCAGCGGAGGGATCATTAAAGAGTTCTAAAAACTCCCAAACCCTTGTGAACATACCTGTATGTCGTTGCTTCGGCGGGCAGCCCCGGGGAGGGGCCGCGCCTCTAGCGAGGTGTCCGCCGGAGGACCAACCAAAACTATTGAAATTATTGGCCTCTCTGAGTATAATACAAATAAGTTAAAACTTTCAACAACGGATCTCTTGGTTCTGGCATCGAT
>X1101.11751.24658__R_255
AAGTCGTAACAAGGTTTCCGTAGGTGAACCTGCGGAAGGATCATTAATATTTGGATAGATTTACTGCTAGGGTTGTTCTGTTCTCTTCTCTTCTCCTTTCTGTCTGTATCTTCTAGCAGTGAATCTTATCCAAATATCGAAAGGAGCAAGATATTCTTATATTTAAAACCCACTCTTGAATGTATAAAATTTATGTATTAATGATAAAATTAAAGATCACTTTCAACAACGGATCTCTTGGCTCT
>X1101.12986.20890__R_227
AAGTCGTAACAAGGTTTCCGTAGGTGAACCTGCGGAAGGATCATTACCGAGAGTCGGGCCCCTGGCCCGCACGCTCAACCCTCGCGTACCTGTCACCGTTGCTTCGGCGGGCCGCCGGACGGGCGTCGCCCCGATCCTCTGGATCGGCGGGGG
>X1101.14058.3363__R_045
AAGTCGTAACAAGGTTTCCATGTAGAATATGCCTATAGAAGCCTTGGACTTCAGTCTACAATGTGAGTAGGCGACACTTTCACTGTGCTTGGATATCTATTTTAGGTAACACGCAACTGTTTAAATAGCAGTCCACAGATCAAACGAAGGTGGTCCCTATGTTCATCAAAATTTGTACTTGAGCTCATATCATTTAGAAGATTTTAGCAATAGTCAATTATTGATGGGTGGGATTTTGATATGAC
>X1101.15517.29006__R_163
AAGTCGTAACAAGGTTTCCGTAGGTGAACCTGCGGAAGGATCATTACAAATACGTCCCGTTTTTTCGAAAATGGGTTCTATTTCCACACCGTGTTTACATACCTTTGTTGCTTTGGCAGGCCGCCATTCGGCGTCGGCTCCGGCTGACTGTGCCTGCCAGAGGACCCCAACTCTTCTGTTTAGTATTGTCTGAGTACTATATAATAGTTAAAACTTTCAACAACGGATCTCTTGGTTCTGGCATC
>X1101.16044.22543__R_280
AAGTCGTAACAAGGTTTCCTATGGAAGAAACACCTATAGAAGCCTTGGAACTCAGTCTAGTTATAGGCAACATCTTCACTGTGCTTGGATACCGCTTAGGTTACATTCAGCTGCTAAAGCAGTCCACAGATCAAACGAAGGTGGTCCTAGCATGTTCTTGGATTCAGATATGACCGGCCTATGCCTGAAAAGGCCGTAGACTTTTGCGTTCCGTAGGTGAACCTGCGGAAGGATCATTACAGAGA
>X1101.19990.23441__R_246
AAGTCGTAACAAGGTCTCCGTTGGTGAACCAGCGGAGGGATCATTACAGAGTATTCTACTCTATAACCCACTGTGAACATACCTGTATCTCGTTGCCTCGGCAGGCGGCTCCAGGGCGGAGCCAGGGCCTCTTCGCTGAGGTGCCTGCCGAAGGTCGCTATAAAACTCTTGCTATAGTTGGTATATCTGAGTCTCAATACAAATAAGTCAAAACTTTCAACAACGGATCTCTTGGTTCTGGCATC
>X1101.21794.22121__R_106
AAGTCGTAACAAGGTTTCCGTAGGTGAACCTGCGGAAGGATCATTATTGAATAAACTTGGTGTAGGCTGTTGCTGGCTCTTCGGGGCATGTGCACGTCTATTCCAGCTTTATTAACCACCTGTGCACTTTATGTAGATCTGAAATCACTCTCGAGGTTCAACCTCGGTCGAAAGAATTGCTGTGCTTCACCGGCCAGCTCTTCTTTAACATTTCAGATCTATGTTTCAATATACTCCATACAAAG
>X1101.22425.26609__R_176
AAGTCGTAACAAGGTTTCCGTAGGTGGTTCGCCTGCGATATTAGTCTGCTTAGCAGGCAACATCTCTACTGTGCTAGAAATTACAAATGTATTACTAGCAGCCTGCTTAGCAGGTTCACAGATCAAATAGAGGTGGCCCTCTGGGGTTAAGATATGATCGAGTTGATGCTGTAAGAGCATCAGGGAATTGGAACCTGCGGAAGGATCATTAAAGAGTTTAGAGGCTTCGGCCTACTACTCCACCC
>X1101.25212.24094__R_030
AAGTCGTAACAAGGTTTCCGTAGGTGAACCTGCGGAAGGATCATTAACTCAATATATGTGCGGTCACTTGTGGCTGTCGCATCATATTAACCAAAACCAAATTAACAATCCGTGAAACTATAACCAAAACACAAATGAATGGGTTCGCGTGTCATTACTTTGTTTGAATGCACGTACTCAGCCAATACCAATTCCACGTCATTTTAACCATATTAACCCATTACTGTAGCGATCTTGGACATGCC
>X1101.9730.11601__R_068
AAGTCGTAACAAGGTTTCCGTAGGTGAACCTGCGGAAGGATCATTATTATTTGGGTAGGGTTTACTTTTCGCTTCTTTTTTTTGTCTTCTCATCTACTGAAAAAAAAAGTAAACTTTTACCAAATAAAAGTTATTTCGAACTTTTATTCTGTTCCCTACCCAGTAGGGAGGAGCAAGATTAAATTTATTTAAAACCATTCACTCTTTACAAAATATATTTAATACACATATTATAATTAAATGAT
>X1102.16230.13513__R_130
AAGTCGTAACAAGGTTTCCGTAGGTGAACCTGCGGAAGGATCATTCACAATAAGCGTTTTATGGCGCTTTTTAAACAAATCCATATCCACCTTGTGTGCAACGTTTGAGTTCTCCTCCTCTTTCCTTAACTGCGAGAGGGAGGATTTCTTAACTACATCAATCTTTTTAAACCAGTTTGTCTGAACAAGTGTATCGTGAATTAACTTAATTCGAAAATACAACTTTCAACAACGGATCTCTTGGC
>X1102.18595.4253__R_104
AAGTCGTAACAAGGTTTCCGTAGGTGAACCTGCGGAAGGATCATTATTATTTGGGTTGGGTTTACTTTTTCAAAATTCTATATCGACCTTTTTTTATTTTAAAAAGTAAACTTATACCAAATAAGTTTTTATTGAAACTTATTATCTTCCCTATTATAGGGAGGAGCAAGATGAACTTTTATTTAAAACCATCCACTCTTTACAAAATCTATATAACTAATTATAAAATAAAAAAAATCACTTTC
>X1102.20805.2944__R_206
AAGTCGTAACAAGGTTTCCGTAGGTGAACCTGCGGAAGGATCATTAATGAATGAATGAATAAAACCTTTGAGGATGTTGCTGGCCTTTCCAGGCAGGTGCACTCCTCATATGTGTTCTGTTTTGACCCACCTTTTCACAAACCATGTGCACCCTCTGTAGGTTGGGCTTTGCTTCCGACCTATGTATGTTTTGTCATTTTGCGCCTCGTAGAAAAAGATTTTTTTGAATGTTGTCTCGTACATTT
>X1102.26382.17970__R_192
AAGTCGTAACAAGGTTTCCGTAGGTGAACCTGCGGAAGGATCATTAACACGTATCCACGTATCAACCCCTCTGTGAAAACCTATCTCTTGTAAGGCTTGGTCTTAGTGTGTCGTTCGCATAGGTCCTAATGATGGAGGCTCTCTCTCGGGAGGTGCCTAGGGCTTGAATGACACGTGTTTGACGTCCAGCCGCCACTTTTCCATCGTTGGCCCCTTTACAACTTTTAACCCCTTTGTACTCTTTT
>X1102.4486.21880__R_246
AAGTCGTAACAAGGTTTCCGTAGGTGAACCTGCGGAAGGATCATTAACAAATGTCCTTGACATAGCTTTGCGCCAGGCGTCAGCCAGGCCAGAGTGCCAACCTTTTGTGAACCAAATCATACCTTCGCTTCCGCGGTTCCTTCCATCACTGGTTGGGTAATCCCGCGGATGGCACCAAACCTAACTGTATTTTTTAAACTTGTCTGATAAATTCTTAAAACGAATTAATTAAAACTTTCAACAAC
>X1102.8621.5788__R_104
AAGTCGTAACAAGGTTTCCGTAGGTAAGTTATCACAGAATCCTCATTCTTCATGGAAACAGCCGCTAACATCTCTTCCAGGTGAACCTGCGGAAGGATCATTACAGTGTTAAGGCTTCGGCCTCATTCACACCCCTTGTTGAACCTCTGGTTTCTTTGGCGATGTCATGGACTCGTCAGACTTTAACTCTGATAATGCGATACTGTCCGAGTGAGATTGAATTATTAAAACTTTCAACAACGGAT
>X1103.15467.16053__R_297
AAGTCGTAACAAGGTTTCCGTAGGTGAACCTGCGGAAGGATCATTAATGAACCTTTGAGAGTTGAGCTGGCGATTTACTTCGCATGTGCTTGCTCTCTCATCCTTTATACACCTGTGCACCTTTTGAGGGGATAGTAGATGTGCCTATGGTATGTCGAGATCCCCTCTAACACATACACTTTATTTATTATCGAATGTTCAAACGCTTAACAGCATTTAAATACAACTTTTAACAACGGATCTCT
>X1104.10963.6702__R_230
AAGTCGTAACAAGGTTTCCGTAGGTGAACCTGCGGAAGGATCATTCATAACAATGTTTTTTCCAAACACAATGTGGAAAATATCCCACCCTGTGTGAAACGTTATGATTTAGTTCTTTGGCCCTATACAAGTTAGTATTTGTCCTAGGAATGAAAATCAACCCCTCACTACTTTTTTGTCTGAAAATAATTTTTTTAAAAGAATCACTTGCGAACAACGGATCTCTAGGCTCTCGCAACGATGAA
>X1104.20073.7039__R_196
AAGTCGTAACAAGGTTTCCGTAGGTGAACCTGCGGAAGGATCATTAGAAATCACCGGCCTAGCCGGTAAAAAATTCTATCCACCTTGTGTGCAAACAATGGAAAAAGAGAGAAAATTGGATACTTTTTGTATCCAACTTCTCTAAAATTCTTTATAAACTCCATCAAATTTTGAATAAAAACAATTTTTTTAATAAAAAATATTATACAACTTTCAACAACGGATCTCTTGGCTCTCGCATCGAT
>X1104.25617.11138__R_013
AAGTCGTAACAAGGTTTCCGTAGGTGAACCTGCGGAAGGATCATTAAAAGGTTTATCTGGGGGTGGGTGAAACCCCCCTAGAAAACTCCACCCTTGTGTATTATTACTTGTTGCTTTGGTGGGCCGCGAGATTGCCTAGCGATTGAGCACCGGCTTCGGCTGGGGAGCGCCTGCCAGAGGACCAAACTCTGTTATTTTATGTCGTCTGAGTACTATTTAATAGTTAAAACTTTCAACAACGGATC
>X1101.11205.10895__L_100
AAGTCGTAACAAGGTTTCCGTAGGTGAACCTGCGGAAGGATCATTAAGAAAAGCGAGTGCGGAAACGCGCTCTCATTTCAAACCACTGTGAAAACGCACGTTGCTTCGGCAGCTCTCTGGCCGCAAGGTCCGGGATCAGCCTGTCGACAGCACCAAACCAAACCTTTATGTAACAGCAGTCTGAAAACGAAATTAAATCGTTAAAACTTTCAACAACGGATCTCTTGGTTCTCGCATCGATGAAG
>X1101.13749.23453__L_186
AAGTCGTAACAAGGTTTCCGTAGGTGAACCTGCGGAAGGATCATTATCGAATTTTAAAAGCTTGCGTCTGATGCTGTCGTCTCCGGACGTACGTGCTCGACCTCGCCTTAATCATTCAATTCAACACCTGTGCACCTTTTGTAGTTCTCTTTTTTTTCCGCGGTCTTTCCTTTCTTTCACGAGAAGGGAAGGGTTTCGGAAGGAGGGGGAGCTATGTATCTCATAAACCCTTTTATACAAACAAG
>X1101.14901.24155__L_052
AAGTCGTAACAAGGTTTCCGTAGGTGAACCTGCGGAAGGATCATTATTGAAAATGTGTGGGTCTAAAAAGCCCATCACACTCTTCTCTAAACCATTGTGAATCTACCTTATTGCTTTGACAGGTTTCCCATTGTAAGAGATGGGTCAGGTGGATGGGGTCTTCAAGACTCGATTCGCGCCTGTCAAACAACATTTATCACTCTTTCTTTTTTAGTCTGACTATAAATTGTCTTTTGACAAAAACA
>X1101.16606.28236__L_208
AAGTCGTAACAAGGTTTCCGTAGGTGAACCTGCGGAAGGATCATTGTCGAAACCTGCACAGCAGAACGACCCGCGAATTGGTTACAACCGACGGGGGGTGGGGGGCGCTCGTCGCCCCCTCGCCCCCCCTTGCGGGCGGGGACCTCGCGTCTCTTGCCAGCAAACCGAACCCCGGCGCGGAATGCGCCAAGGAAATCGAACCAAGAGAGCCATGCCGGAGGCCCCGGACACGGTGCGCCCCCGGC
>X1101.17352.11850__L_297
AAGTCGTAACAAGGTTTTGATCCTTCTATTCAGAAATCTACAGAAGCCTTTGCAGCCTGGAAACAGGTATTCATGCGACAGTAAATAAGTTGAATCATGCAAGTCAGCCTAGCTGGCAACACAATCGAATTGACGGGGATGTTCTAATACTGACACCACCAACTCCTGGGGAAACCTAGGGAGGGCCTATGCTCACTGCATGGGATGGTAATAGAGTGTTCAGATACCTCCATGCTTTAGCATGG
>X1101.19630.15393__L_085
AAGTCGTAACAAGGTTTCCGTAGGTGAACCTGCGGAAGGATCATTATTGAATAAACAATGGGATCAGGCTGTTGCTGGCTCTTAGGAGTATGTGCACGCCTATTCCATTTTTATTAAACCACCTGTGCACTCTGTGTAGACCTGAAAAACTTTCGAGTACAACTCGGTCAAAGGAATTGCTGTGTAGATGCCGGCTTTTCTTTATATTTCAGGTCTATGTTTCTATATACTCCATATAAAGTTTG
>X1101.20759.5255__L_278
AAGTCGTAACAAGGTATCTGTAGGTGAACCTGCTGATGGATCATTATGAATCGAACAGTCAAGAGCGAGCGTAGCGAGCGATTGATTGTGAGTACCTGTGAATTACCATGTTTGGGTGAAAAACCGAGGTGAGCGCAGCTCGCCGAGGGGAGTATTGATCTGATCGAGCTCATCACCCACTATTACCATATCCCGTCTGAGTATAATAAAACTAAAAACTTTCAACAATGGATCTCTTGGCTCTG
>X1101.22568.9251__L_199
AAGTCGTAACAAGGTTTCCGTAGGTGAACCTGCGGAAGGATCATTATTGAATAAATTTGGTTTAGGTTGTTGCTGGTCCTGCGGGGCATTGTGCACACCTATTCCTATATTTACACCCACCTGTGCACTTTGCGTAGATCTGAATAACTCTCGAGATTAACTCGGTCTAGGGAAACTGCCGTGAATTAAAACAATGCGTGGCTTTTCCCTCACTTTCAGATCTATGTTTTACCTATACTCCATAC
>X1101.26923.13576__L_296
AAGTCGTAACAAGGTTTTCGTAGGTGAACCTGCGGAAGGATCATTGTAGAAACCTCCAAATGACCCACGAACTAGTTATCCACAAGTTGGGGGTGTCGTGGGCTTCTATCCCGGCGCCCCTGTGCTGGTGGTGGCCAGGCGCGCCAAGCTCTTGCCACGGCTGGCCCATCACTTGCCCAACAAACAAACCCCGGTGCGGCACGCGCCAAGGAACTTTTGCATTATAAGAAGTGTAAGGCTCCCGG
>X1101.6912.10076__L_297
AAGTCGTAACAAGGTTTCCGTAGGTGAACCTGCGGAAGGATCATTAATGAATAAACCTTGGTCGGGTTGCTGCTGGTCCCACTGGGGCATGTGCACACCTGCCATCCGTTTTTCAAAACCCCCTGTGCACTTCTTGTAGGCTAGATAGGGAAACACTTAGGACAACTGCTGGAAAACGCGGTTTTCAAACGTGTCTTCTCTACTCTAGTCTATGTTTTTACTTATAACCCCAAACGCATGTAACA
>X1101.8996.6185__L_195
AAGTCGTAACAAGGTCTCCGTTGGTGAACCAGCGGAGGGATCATTGCTGGAACAAACGCCCCCACGGGCGCTACCCAGAAACCCTTTGTGAACTATACCTAATCGTTGCCTCGGCATTGGTTGGCTTCGAATGAAGTCCCTTTGCCCCTCCTCCCGGAGGGGTGCAGGAGCAGACCGGCCGACGGCCCCTATAAAACTCTTGTTTTTGTACTATCTTCTGAGTAAAAACAACTAAATGAATCAAA
>X1102.11062.16712__L_191
AAGTCGTAACAAGGTTTCCGTAGGTGAACCTGCGGAAGGATCATTAAATATCGGCAGTTTACTGTCGTTTGAGGGGAGTGGAAATTGTTCAGGCTTGCCTGTTCAGGAGTACACTTCTTTTCTTAACCCTTGACTTTTTGCGCACTTGTGTTTCCTCGGCAGGCTTGCCTGCCGGTTGGACAATTCAATAACCTTTTTAATTTTCAATCAGCGTCTGAATTATTTTAATAATTACAACTTTCAAC
>X1102.13717.10488__L_140
AAGTCGTAACAAGGTTTCCGTAGGTGAACCTGCGGAAGGATCATTAGTGAATTTTAGGGTGCTCTCTCCGTCTGACTCCTTTAACTGGGTTGATGTGAGAGAGGCCTGACCTCCACTTTCTACCCTGTGCATTATTTCTAAAAGGTCTCTCTGTCTCGCCTGCCTCACGGCAGCTTGACGATGAGCCTTTTTCAATTCATAAACACCAAAGTTAAAGAATGTATAAAAATCATAACAAAAAAAAC
>X1102.20171.11177__L_203
AAGTCGTAACAAGGTCTCCGTTGGTGAACCAGCGGAGGGATCATTAAAGAGTCGTAAAAAACTCCCAAACCCATGTGAACTTACCTCTGTTGCCTCGGTGGGCCGCGCGGCAAGAGCTACCCTGTAGCAGGCGCCTCCCGCGGGCCACCGACGGAACTCCAAACTCTTGTTAATCAGTGTCATCTCTGAGTACAACTTTTAAATAAGTCAAAACTTTCAACAACGGATCTCTTGGTTCTGGCATC
>X1102.26838.8428__L_176
AAGTCGTAACAAGGTTTCCGTAGGTGAACCTGCGGAAGGATCATTACCGAGTTAGGGTCTCCTCCGTGAGGCCCGACCTCCCAACCCCGTGTCTATTAAACCTGTTAGTGTTGCTTCGGCGGAACGGCAGTCGCCCACCCTTCACCGGGAGGGAGACCGTCGCCGGGGGATTTCACGGTCTCACGACCGCCCCTGGAGAGCGTCCGCCGATGGCCCCAACCAAACAAACTCCCAAACCAAAATTA
>X1103.16726.17137__L_124
AAGTCGTAACAAGGTTTCCGTAGGTGAACCTGCGGAAGGATCATTAGTGAATTTTAGGGTGCTCTACTTCGCGTAGAGGCCTGACCTCCACTCTCCAACACTGTGCACTATTCGGCTTGATGTTGTTCTTGAAGGCGCGCAAGCGTTTGATTGAACTGATTCGAGCGGCTTCATTTTAAACACTAGTTAAAGAATGTAACCAAAAACAAAACTAAAAAAACTTTCAACAACGGATCTCTTGGCTC
>X2104.14163.21952__L_191
AAGTCGTAACAAGGTCTCCGTAGGTGAACCTGCGGAGGGATCATTACTGAGTGAGGGAGCAATCCCGACCTCCAACCCTTTGTGAACACATCTTGTTGCTTCGGGGGCGACCCTGCCGTTTCGACGGCACTCCCCCCGGAGGTCATCAAAACCCTGCATTCTTACGTCGGAGTATAAAGTTAATTTAATAAAACTTTCAACAACGGATCTCTTGGTTCTGGCATCGATGAAGAACGTAGTAAAAA
>X1101.12314.23057__R_038
AAGTCGTAACAAGGTTTCCGTAGGTGAACCTGCGGAAGGATCATTATTGAATAAACCTGATGGGTTGCTGCTGGCTCTTTATTGGGCATGTGCACGCCTGTCTTCTTTATTTTTCCACCTGTGCATCACTTGTAGGCTTGAATAGCATTTTAATTGGCCTTTGGGACAGCTTTGAGGAATGCGGCGTTGGTCGCTATTCTCTCCGATATTCAAGTCTATGCATTTACTATACACCCATTGTTAAA
>X1101.12736.8476__R_108
AAGTCGTAACAAGGTTTCCGTAGGTGAACCTGCGGAAGGATCATTATTGAAATCCTTAGGATGTTGCTGGCCTTTCTTAGGCATGTGCACTCCGCTTTTTCATCTCACCTGTGAACTCATTGTAGGCCAGATGTAACAAATCTGTGTCTATGTTATTTTTACACACACAAGTTTACTAGAATGTCTGTTAAATATTATGACCTTTGTTGGTCAAAATTTAATACAACTTTCAACAATGGATCTCT
>X1101.13085.16307__R_179
AAGTCGTAACAAGGTTTCCGTAGGTGAACCTGCGGAAGGATCATTAGAGAGAATCCAAAAAGCGCCACATTCTTGGTGTCTTTTTTCTTCTTCTTTTTCACCCTCAGAACGTATTGTGCACCTGGACCCTTTCGAAAGCGTTGTTTTTCAAACAACTCTTTCTCTTTTTTACACGCTCACTACATGTCTTGAATGTTCAAACAAAAGCATATAAAGAGTACAACTTTCAGCAACGGATCTCTTGG
>X1101.18158.12280__R_252
AAGTCGTAACAAGGTAACCGTAGGTGAACCTGCGGTTGGATCATTAAAAAAACTACTGGTGAACCCCGGTGCCCCAACGGGCCCCGCGGATACTACCATACATGGGGGAACAGACGGACCACTAATTGCCTACTCACTCCCTGCGAGTGCAGTGGGCAAAGTTAGCCTGCAAGCGATTCGAGCTTCGATAGCAGATACAGCTCGCAGGGCGTATCACTTGAGACTCTCGAACGCAAGGGAGCCGA
>X1101.18503.19592__R_249
AAGTCGTAACAAGGTTTCCGTAGGTGAACCTGCGGAAGGATCATTATGTAAAATCTATATTTTATATGCCTTTAAATCTCGTCGATAATATTTTTTATTTCAATCGAAATAAAAATAAGTGTAATCTAATATAACTTTTAACAATGGATCTCTTGGCTCTCGTAACGATGAAGAACGCAGCAAAAAACTGTCTCTTATACACATCTCCGAGCCCACGAGACCGTTGGTAATCTCGTATGCCGTCT
>X1101.21425.23786__R_211
AAGTCGTAACAAGGTTTCCGTAGGTGAACCTGCGGAAGGATCATTAACGAATATTAAAGTCGACCCACCCTGTGCTGGTGCTTTGCACATGTGCACGTCTGGGTCGCAAATCCACACACCTGTGCATATCTGACTTTGAGTGCTTTTCCTCGTATGAGGGGTTTGATCACCGTCAAACCAGCACTCGAGTATTTTCACACACTCTGAATGAAAAGGAATGTATATTGTGCATAATGTGCAAACAA
>X1101.23448.5620__R_077
AAGTCGTAACAAGGTTTCCGTAGGTGAACCTGCGGAAGGATCATTACTGAGTTTTGAAAAGAGTTGTAGCTGGTCCTTTTAATCAAGGGATATGTGCACGCTCTGCTCATCCACTCTTAAACCTTATGTGCACCTATGTAGAGTTTTGGTGAAACTTGGTCAAACGATCAAGGGGGATCCTACTCTATGTCTTTATACAAACACTTTAGTTATAGAATGTTTATCTTGTGTTTAACACATTTATA
>X1102.12076.12121__R_114
AAGTCGTAACAAGGTTTCCGTAGGTGAACCTGCGGAAGGATCATTACCGAGTTAGGGTTTCGTCCGACGAGCCCGACCTCCCAACCCTTTGTCTATTATACCTTGTCGTTGCTTCGGCGGACCGGTCGCGACCAACTAGTCGTGGCCGCCGGGGCCCGTCCCTGGAAAGCGTCCGCCGACGGCCCAACCACAAACTCTTGTACCAAACCATGTCGTCTGAATTTACTTGATTAAAATCAAAAACA
>X1102.7795.11278__R_072
AAGTCGTAACAAGGTTTCCGTAGGTGAACCTGCGGAAGGATCATTAAAGGTATCTGCCCTCCTGGCCGTAAAAAGCCAGCGAGAGGTAGTCCCGATCAACCCACTGTGCGCACATATTGAAGTTTTTTTTGCTTTTGGTAGGCGTCGTTCAAAAATTTTATTTTTATTTTTTTTTGAACGATTCTGCCATAAGTAATGCCCAATATCAACATAAGCCTCATTTTTGTGACTGATTTTTTTTTAAA
>X1103.10443.14738__R_150
AAGTCGTAACAAGGTATCCGTAGGTGAACCTGCGGATGGATCATTAAGAAGTGCCTTCGGCTTGCCGATTGCTACTTACCTTTGTGGTGTTAATAGGCTGTCTGGCGCGGATGTGGTGGTTAGTGGTGGTGGCGCAAGCCGCCGTTGCTGCCGCCGCATGCGCTGCACAATACAAACCTTTTTAATCATTACTATTACCGACTGACGTTGCCTTGTGGGTTGCGCTTGCGCGGCCACCAAGTAAA
>X1103.27697.14912__R_212
AAGTCGTAACAAGGTTTCCGTAGGTGAACCTGCGGAAGGATCATTATTGAATATTCTTGATGGGTTGTAGCTGGCTCTTTGGAGCATGTGCACGCTTGTCTTGACTTTATTCATCCACCTGTGCACCTTTTGTAGTCTTGCGGGGTCAGTCAGACTATCGGAGAATAATCCGGATGTGAGGAATGCTGAAGTGCGAAAGCGGTACAGCTCTTCTCAAATATGACTTGTCCCTCGCGAGTACTATG
>X1103.7463.13924__R_075
AAGTCGTAACAAGGTTTCCGTAGGTGAACCTGCGGAAGGATCATTAAAAAGTAAGGGCCCCGGGGGGCCGTCTAAACAACACCCGTGAGCCCTACGGCATCCCCATGAATTTTGGGCAGCAGGCCGGAACGGTTTAACCCTCTGTGAAAACCCTTGTTGCTTCGGCAGCGCCTCCCCCTCGGGGAGGGTCAGCCTGCCGGCGGCACGAACAACAAAACCCTTTTTTTATGCAAAAAAGTAATTTT
>X1104.15633.26243__R_211
AAGTCGTAACAAGGTTTCCGTAGGTGAACCTGCGGAAGGATCATTACCCTTCTATCAGGGGGTTGGACGCAGTGAGTCGGGCTTCGGTCAGGCTTTCTGCCCCTCCCTTTCTGAATATACCCATGTCTTTTGCGTACTATTTGTTTCCTCGGTGGGCTTGCCTGCCGATAGGACATCAATAAACCTTTTGTAATTGCAGTCAGCGTCAGAAAAAACATAATAATTACAACTTTCAACAACGGATC
>X1104.18590.22487__R_211
AAGTCGTAACAAGGTTTCCGTAGGTGAACCTGCGGAAGGATCATTAATGAATAAACTTTCAGGATGTTGCTGGTCCTTGTCTTTCGAGATGGGGCAGGTGCACTCCTTGGATATTCTTTTGACCACCTTTCACAAACCATGTGCACCCTCTGTAGGTTTGGCCTGTGTTCCAAACCTATGTTTTTTTTACCTATATGCTCCATGGAATGTCATTTGAATGTTGAATCTTCTTTGATAATATACAA
>X1104.6114.19181__R_141
AAGTCGTAACAAGGTTGATCTTTCTGCGTTCGCAGCGCGGGAGCCTTGAAATGCAGCTGGAAACAGTGGCTGAGCGACTCTAAACACATCAGCATGCAAGTCGGCCCTTGCGGCCGGCGACGCCTTTCGAATTGACGGGGACCTCCTAACGCCCTTCACACTAAACCAGTGGGGAAACCTATCTGGCGGCCCGTGGGAAACCATCGGGGTACGAGTAACAGCTGAAGGGATGACCCGGGGCGCTT
>X2102.24348.21812__R_273
GCTCAAGTTCTGAGCAGTTGGTCCGTTTACTCTCCCGGGCCAAAGACGAAGAGGACTGGGAGTTATGTAAAGAACTTGCTCGCTTCTTGACTGCGTTAGATGAGAGTGGGGCGACACTAATTGAAGCATTAGAAATGGTCAACTTGAGAAGCCCCAAGGATGAGCGCGAGAGCAGTAGTTTTCTCTTCGAGGGTACGAGGCTGAAAGTACCGAGGCCTACCAAAAATTCTCCTTCCACGGCGAAT
>X2104.11066.26713__R_271
AAGTCGTAACAAGGTTTCCGTAGGTGAACCTGCGGAAGGATCATTAGAGAGAACTAAGCTCATTGCGAGCGACTCTCCACCCCATGTTTACATGACCTGTTGCTTTGGCAGACCGTAGGGTGTAAACCCTCCACTGGCTTTGCTAGTGTGTGTCTGTCAGAGGAAATCCACACTCTGTTTATTAGTGTTGTCTGAGTTAACCACATAATTATATAAAACTTTCAACAACGGATCTCTTGGTTCTG
>X1101.13712.15477__L_078
AAGTCGTAACAAGGTTTCCGTAGGTGAACCTGCGGAAGGATCATTCATAGAGCGAGCGGGTCCACCCCCTCCTTATATCCCCTGCGTACCCTCCAGTCTCTGCCTCGGCTTGAGCGCCCCCGCTTCGGCGGTGCGGCCGCCCGCCGGGGCCCCCTCCAAACCTCGCTGTCAAACGTTGACGTCTGAGTGTACCACAAACGAAACAAAACTTTCAACAATGGATCTCTTGGCTCCGGCATCGATGA
>X1101.15518.16604__L_291
AAGTCGTAACAAGGTTTCCGTAGGTGAACCTGCGGAAGGATCATTATCGATTCAACGAAGTGCTTGTGAAGTTGTGCTGGCCTCTCTCGAGGCATGTGCACGCTTTATGGGTCTTCACACACCCACACCTGTGAACCAACTGTAGGTCTTTCGGGACCTATGTCTTCTCATAACACACTGTATGTCTAGAATGTCATTATGATTATCGTCTGCTTCCTCTGTGGAGTTGGGCTGATAAGATAAAC
>X1101.18798.18406__L_174
AAGTCGTAACAAGGTTTCCGTAGGTGAACCTGCGGAAGGATCATTAATGAATTGCTAAGGACGTTCTTTTTAGAAGTCCGACCCAACTTCATTCTCACCCACACTGTGCACACACACACACACTTTACACCCACACCTTTAAAACTCGTATAAAAAGTAGTACAAGAATGTAAAAGTCTCTTAATTGAGCATAAACAAATAAATAAAACTTTCAGCAACGGATCTCTTGGCTCTCGCATCGATGA
>X1101.21749.24603__L_190
AAGTCGTAACAAGGTTTCCGTAGGTGAACCTGCGGAAGGATCATTACGTTCAGTAGCCTAGCTACTGTCAGTGGGGCTCGTTAGTCTGCATAGCTTAAACGCTGATGAGCAGCAGGCCCCCTGTCTTCACCCTTGTTTTTTGCGTACCCATGTTTCCTCGGTGGGCTTGCCCGCCGGCTGGACAAAACTATAACCTATTTAATTTTCAATCAGCGTCTGAAATAATTTTAATAATTACAACTTTC
>X1101.22845.14531__L_172
AAGTCGTAACAAGGTTTCCGTAGGTGAACCTGCGGAAGGATCATTAACGTATCTCTGGCGGCCCGTGCGCCCTGCTCCGGTCGAGAGGCCGTGCAGCGGGCTATCGGCGCCGTCCAACCTTACAAACCCACCGTGCACAATCACGGCAGAGGGTCGCGGGCGAGAGCCTCCGTCCCGAAGCCGCTTTACAAACCCAAAACGAAAGAACGAACGCGGCTTCTGTCGCCTAACAAACGAAACAACTT
>X1101.26305.14330__L_108
AAGTCGTAACAAGGTCTCCGTTGGTGAACCAGCGGAGGGATCATTACCGAGTTATCAACTCCCACACCATCTGTCAACCTACCCACTTATGCCTCGGCGTAAGCCCGGCCGGAGGCGGTCCGGAACTACCCTGTGGCGAGCTACCCTGTAGCGAGTTACCCGGTGGCGACGGCCGCGCCAACTCCTCCCGCGGCCCGCCGGCGGCACGCCGAACCCTGTTTTATGGAAATTCTGAGCGTCTTATT
>X1102.10557.16722__L_178
AAGTCGTAACAAGGTTTCCGTAGGTGAACCTGCGGAAGGATCATTAATTATGCTCACGTATTTTAATCCTGCTCTGGCAGACGGCCGCAAGGCTGCCCGCCGCGAGTGACCACCCTCTGTGAACCTTTATTTTTTGCTTCGGCAGCGCGCCCCTCGGGGTGGTAAGGCTGCCGACAGCCCACCATAAACTATTTTTCATAACCATGCAGTCTGAAATCTGATAAATTTAAAAAGTTAAAACTTTC
>X1102.12264.8116__L_253
AAGTCGTAACAAGGTTTCCGTAGGTGAACCTGCGGAAGGATCATTACCGAGTTAGGGTCCCCTTCGTGGGGCCCGACCTCCCAACCCTGTGTCTAATAAACTTGTACGTGTTGCTTCGGCGGACCGGCAGTCGCAAGACCGCCGCCGGGGAGGTTGTCCACCCCCTGGAGAGCGTCCGCCGATGGCCCAACCAAAACAAACTATCAAAACCAAAACTATTGAAACCCCCTTCTGAATCAAACCTT
>X1102.15244.3880__L_273
AAGTCGTAACAAGGTCTCCGTTGGTGAACCAGCGGAGGGATCATTATAGAGTGTTAAAACTCCCAAACCCATTGTGAACATACCACTGTTGCTTCGGCGGACACGCCCCGGGCGCGCCCTCACAGGCGTGCCCCGGAACCAGGCGCCCGCCGAGGGACCGAAACTCTTGTTTTCCTAGAGAATCTCTGAGTCTGATTATAAAATCAAATCAAAACTTTCAACAACGGATCTCTTGGCTCTGGCAT
>X1102.18461.23420__L_190
AAGTCGTAACAAGGTTTCCGTAGGTGAACCTGCGGAAGGATCATTACCGAGTTAGGGTCTCCTCCGTGAGGCCCGACCTCCCAACCCCGTGTCTAACAAACCCGTTTGTGTTGCTTCGGCGGAACGGCAGTCGTCCCCCCTCCTTCATCGGGGGGAAGGACAACCGTCGCCGGGGGGTCCAACGGTCTCACGACCGCCCCTGGAGAGCGTCCGCCGATGGCCCCAACCAAAACAACTACCAAACC
>X1103.25181.19886__L_104
AAGTCGTAACAAGGTTTCCGTAGGTGAACCTGCGGAAGGATCATTACCGAGTTAGGGTCTCCTCCGTGAGGCCCGACCTCCCAACCCCGTGTCTAATAAACCTGTTTGTGTTGCTTCGGCGGAACGGCAGTTACCCACCCCCACACCCGGGGGAGGGAGACCGTCGCCGGGGGATTCCACGGTCTCACGACCGCCTCTGGAGAGCGTCCGCCGATGGCCCCAACCGAATAACTACCAAACCCAAA
>X1103.25930.17894__L_190
AAGTCGTAACAAGGTTTCCGTAGGTGAACCTGCGGAAGGATCATTACAAATCCTGTCGGATGGAGGGGCAACCTTCCTGATGGCATACCAAACATACAACTCTTGTGAACCTATTTGCCTCCCCGCAAGGGGTGGGCATGCTACCTACAAACATAACTGTAATGAATGTAAACCAAACATAACAAAATACAACTTTCAACAACGGATCTCTTGGCTCTCGCATCGATGAAGAACGCAGTAAAACC
>X1104.15919.6827__L_273
AAGTCGTAACAAGGTTTCCGTAGGTGAACCTGCGGAAGGATCATTATTGAATAAACAATGGGATCAGGCTGTTGCTGACTCTTAGGGGTATGTGCACGCCTATTCCATTTTTATTTAACCACCTGTGCACTTTGTGTAGATCTGAAATAAGCTTTCGAGTACAACTCGGTCAAAGGAATTGCTGTGCATCTGCCGGCTTTTCTTGATTATATTTCAGGTCTATGTTTCTATATACTCCATATCAA
>X2102.11091.26522__L_089
AAGTCGTAACAAGGTTTCCGTAGGTGAACCTGCGGAAGGATCATTAATGGGTTTCCNGCCTTCGGGCGCAACTCCACCCTTTGTAACCGCGGCCCGGATTCGGCGCCTGGCGGAACCCCCGCTCCAAACGGGGGGCCCGCCTGCCGGAATTAGCCAGCCCTGCCTAGAAAGTCGAAGTCTGAGAAACAAGTCAATAGAACAAAACTTTCAACAACGGATCTCTTGGTTCTGGCAACGATGAA
>X2104.10928.25622__L_216
AAGTCGTAACAAGGTTTTCGTAGGTGAACCTGCGGAAGGATCATTAGTGAAAAACCGGATTCCTCTGCAAAGAGAAGGTCCGATCCACTATCACACACACTTGTGCACTCGTCACTTTTACAAATTCACATTTGTATTACACACTATTGCATTGAAACAGTTGATTATAACAAAATTTAAATGAAAGAAAAACTTTCAGCAATGGATCTCTTGGCTCTCGCATCGATGAAGAACGCAGCAAAATA
>X1101.10405.6563__R_101
AAGTCGTAACAAGGTAACCGTAGGTGAACCTGCGGTTGGATCATTACTGATTTCTGCCGAGGTAGGTTGAGTCCTTCGGGACTCCCTATCAAAGCGATACACCACTTGTGCACCATAATGTCTTTTGGGTCATGGAAGTCATCTTTGACGACCGTGGCCCAGCTTTATAAACCAATTAATTTTTTGTCTGAAATAATCTAGTAATAGAAACAACTTTTGACAACGGATCTCTTGGCTCTCGCAAC
>X1101.10622.25769__R_218
AAGTCGTAACAAGGTAACCGTAGGTGAACCTGCGGTTGGATCATTAAAAAATTCCAACTAAAAGTATAGCAGCCTTAGTGCTGCTTACTTTTAAACCCTTGTGAACTGTTTATTGTCTATGGTGGGTTAAAAGATCTCTCTTTGTAAGGGATTGGCTTTAACCAGCTACCCACCTATTATTTAAACACTTATAAATTTTGTCTTTAATAATTCATTTTTGAATTCTTTGAATTTAAAAACAACTT
>X1101.12406.6827__R_082
AAGTCGTAACAAGGTTTCCGTAGGTGAACCTGCGGAAGGATCATTACTGAGTTAGGGTCTTTTAGGCCCGACCTCCAATCCTATGTTTAATCATGCCATGTTGCTTTGGTGGGCCCGCTCTTAAAAATAGGGCCGCTGGAGGTTATTTTTTTCTCTGGCCCGTGCCTACCAGTAGCCTTATTAAATTCTATAATAACTATATCGTCTGAATAATAATTATAAATCGTTTAAAACTTTCAACAACG
>X1101.15641.16053__R_252
AAGTCGTAACAAGGTTTCCGTAGGTGAACCTGCGGAAGGATCATCACTGATTCGGGGGAAGGTAGCCATTGAGCTGCCGCCCCCAACCAATCTTGTGTGAACCGTAACGCGAGCACTGCGTGTGTGGAGGTTGGTGGGAGAATGCTTTCTCCTGCCAACCACCTCCCTCACGCAGCATATTATCTCCTAATAATCTTGTCTAACATTACACACTCTAAATTACACAACTTTTAACAATGGATCTC
>X1101.18165.21075__R_225
AAGTCGTAACAAGGTTTCCGTAGGTGAACCTGCGGAAGGATCATTATAAAAATTGCCCAAAGACATTCGTGTCCAAGGCCCACACTGTGTGCACCATATATTGTTTTTGGCAGGGGCTTGGGTCCCTTTTCACTGGGCCCAACTTTTCTTTCGGCTCTATCCTTTCCCGGGACAGTCGGACATGGGAAGCAGTACCCTGCCAAATGACTACTAAACATGCATATTTGTCTGAAAATTGTTTTTGC
>X1101.26361.16168__R_152
AAGTCGTAACAAGGTTTCCGTAGGTGAACCTGCGGAAGGATCATTACAAGGTACCTAGCCTACCCGGCTAGAACCTCCAACCACTGTGTACCAAACTTTTGTTGCCTCGGCGGGCTGGGTGCCCACCAGCGCCCCCCCTAGGGGAGTCGCCCGCCGATGGACCTTTAAAACTTCTTTGTAGATGAACGTCTGATTCAATTTTAAAAGAAATACAACTTTCAACAATGGATCTCTTGGCTCTGGCA
>X1101.27561.19694__R_237
AAGTCGTAACAAGGTTTCCGTAGGTGAACCTGCGGAAGGATCATTGCTGATGCCGGCGACAGTGCGTGGTCGATCTAAACACTCGACGTGGCACTGCCGCTTCACACATCAATATGCCCCTTTCAGTGAACCCGGCATTGGAGACCGAGAGCGAGTGAGCTTTGGGGCCCACTCGCCTTTCCCCAGATCCCTCTTCCAACGAGGGTGAGCTTAAGGGATAAGTCTCCTCTGCCCAAACCAACCTG
>X1101.2923.16885__R_018
AAGTCGTAACAAGGTTTCCGTAGGTGAACCTGCGGAAGGATCATTATTGATTCTAAAAGGATGTGCTGGCAAGATCGTCAAGGTCTTGCATTGTGCACTCCTGAAATCTTTATCTCCACTTGTGCACCTTACTGTAGACGAAGGAGACAATAAATTTGATTGATACTTGAGGAAAGTTGAACTGTGTGTACCGTTGATAGATCTTCCATGGTCTTGTTACCGTCAGCGCAGGGATTCAAGGATTC
>X1101.5482.13989__R_011
AAGTCGTAACAAGGTTTCCGTAGGTGAACCTGCGGAAGGATCATTATCGAATGAACGAAGCGCGCGGTTGCTGCTGGTCGTTCGCGCGACAACGTGCACGCCGCCGTTTCTCTTTCATCCATCCACCCCTTCTGTGCACTTTCCGTGGACCGCGAATCTCTCGCGGTCTATGATTTACACACTCCGTAACCTGCGAATGAATGCATCGTTCGAGCATTTCGTCTCGATATAATCTAATACAACTT
>X1101.9860.17499__R_260
AAGTCGTAACAAGGTTTCCGTAGGTGAACCTGCGGAAGGATCATTAAAAACATTTGCCCGAGACATTCGTGTCCAAGGCTCCACACTGTGTGCACCGATAATCGTTTTTTGGCAGGGTCTTTGGTGTTCTCTTCGGTGACCCAACTTCTCTTTTGGCTCTATCCTTTTTTTTTCCTTTCACCGAGAGGAGGACAGTCGAATATGGGAAGCAGTTACCCTGCCAGGTAACTCTTAAAACACGCTTT
>X1102.13960.16570__R_229
AAGTCGTAACAAGGTTTCCGTAGGTGAACCTGCGGAAGGATCATTACCGAGTTAGGGTCTTTTTGGCCCGACCTCCAACCCTTTGTTTATTTATACCATGTTGCTTTGGCGGGCCTGCCTTTCGAGGCTGCCGGGGGCATCACCGCCCTTGACCTGTGCCCGCCAAGAGCCTTCTTAAATTCTATGTTCAACTGTGCTGTCTGAGTCCCAGTATTAAAATATACAAAACTTTCAACAACGGATCT
>X1102.15895.20701__R_140
AAGTCGTAACAAGGTCTCCGTTGGTGAACCAGCGGAGGGATCATTACCGAATGTTACCAAACAAAACCACTGTGAACCGTCCCTTTAGCTGCTTCGGCGGGCGATCCCAGGGCGGGATCCCGGGCTCCTTCGGGGGTGCTCGCCGGCGGCCACTTTCCAAGCTCTGTTTCTAGCGGGCTTCTGAGTGTAAAACAAAAATATCAAAACTTTCAACAACGGATCTCTTGGCTCTGGCATCGATGAAG
>X1102.20705.12650__R_223
AAGTCGTAACAAGGTTTCCGTAGGTGAACCTGCGGAAGGATCATTACTGAAGAATAGGTCGCAAGACCGCTCTTCCACCCTTTGTTTACTATACCATGTTGCTTTGGCGAGTCGCCTTAGGGCCACCGGCTTAGGCTGGTGCGTGCTCGCCAGAGACCTCAAACAACCTGATTTTTGTGTTTGTCTGAAAAACTTTTAAATATTAAAACCTTCAACAATGGATCTCTTGGCTCTGGCATCGATGA
>X1102.23182.8242__R_179
AAGTCGTAACAAGGTTTCCGTAGGTGAACCTGCGGAAGGATCATTAAAGGTTTTCGTCGGCTCTTTTATTAGAGTCCGGCGGCCAAGATCAACCACTGTGCGCATATATTGAAATCATTATTGCTTTTGGTAGGTTCCCTTCAAAATATTTTTTGGGGGAGCGCCTGCCAAGAGTATATCAAAATCTCCCTTATTTTTTGACTGAAATTTTTTTTAAATAAAATTTAATACAACTTTCAACAACG
>X1102.23658.12865__R_059
AAGTCGTAACAAGGTTTCCGTAGGTGAACCTGCGGAAGGATCATTATAAAAAATTGCCTAAAGACATTCGTGTCCCAGGCCCACACTGTGTGCACCGTTAATTGTTTTTGGCAGGGGCTTTGGGTCCTTTTCGTTGGGCTCAACTTTTCTTTCGGCTCTATCCTTCCCGGGACAGTCGAACATGGGAAGCAGTACCCTGCCAAATGACTACTAAACACGCATATTTGTCTGAAAAATTGTTTTTT
>X1102.27918.20608__R_174
AAGTCGTAACAAGGTTTCCGTAGGTGAACCTGCGGAAGGATCATTACAGTGTTCCCTGCCCTTCGGGGTAGGATCGCCACCCTTGATTATTTATGAGTGTTGCTTTGGCGGGCCTCGCGGCCTGGCCGCGCCCCGGCTTCGGCGGGGGAGCGCCCGCCAGAGGATTCTACAAACCTGATTATTAGTGTCGTCTGAGTACTATATAATAGTTAAAACTTTCAACAACGGATCTCTTGGTTCTGGCA
>X1103.11372.2722__R_276
AAGTCGTAACAAGGTTTCCGTAGGTGAACCTGCGGAAGGATCATTATTATTTGGGTAGGGTTTACTGCTAGAATTCGTTGTGTTTTTTGTTCGTTATGTTTCGCTCGCCTTTAATTAGGCAAAAACTGAATTTCTCCTTTCAAAGTCTTTTAGTAGTAAACCTCCCCCAAATATGAAAGGAGCAAGATGCCTTCATATTTAAAACCCACTCTTGAACGTATAAAATTTATGTATTATAATGATAA
>X1103.20938.14231__R_263
AAGTCGTAACAAGGTCTCCGTAGGTGAACCTGCGGAGGGATCATTAACACGAGTGCGCGAACGAGCGAGCGAGCGAGCGAACGAGCGAAAGCGAGTGAGTGAGTGAGTGCCGTTTGTCGTTGATTCTGTGAGAGCGGCGCTTTCATTGGAGTGAAACTGGTTGCGTGGATTGTGTGGGAGGGAGGGAGGAGGAGGGGGGTTGTGCTTGTCTAGCACGTTCTCTCCCTCTCTCTCTCTCTCTCTAC
>X1104.12753.7948__R_225
AAGTCGTAACAAGGTTTCCGTAGGTGAACCTGCGGAAGGATCATTACAAGGTTAAAAAGCCGTAAAAACGGCAAAACCTGATCATTCACTTTGTGCACTTATTGAAACTATGCTTTGGCAGACTTTATTTCGATGATTTTCGGAGCCTTTGGGTGTTTGAGGACCCAAAAGGGTCTGCCAGAGTTTTCTGTAAAATATAGCCTGATTTTGCTGTCTGAAGTTTTTTAAATAAAACTAAATACAAC
>X1104.19521.9294__R_002
AAGTCGTAACAAGGTTTCCGTAGGTGAACCTGCGGAAGGATCATTAAAGGTTTTCGTCGGCCCTCTTCTCTGCAAAGAAATAGGAGGAGTCTGGCGGCCAAGATCAACCACTGTGCGCATATATTGAAATTATTATTTGCTTTTTGGTAGGTTCCCTTCAATTTTTTTTGGAGGTGCGCCTGCCAAGAGTATTTCAAAATCTGCCTTATTTTTTGACTGAATTTTTTTAAATAAAAAAATTTAATA
>X2101.7626.15688__R_077
AAGTCGTAACAAGGTAACCGTAGGTGAACCTGCGGTTGGATCATTAATATATTTTAATTTTAATAGTGGTTAATAACCTTAACCACTGTTAAATCCATCCCTTTTGTGAACTAATTTTGTATTTTTGGGTTAGTGGTTTGGTTTAAACCAACGTAAGATTTTCTCTTTAGGGAAAATGCCCGCCCAATTTTTTTAAAACACCAATTATTGTATTAAGATAGTCTTAAAATTTTTTTATTAAAACA
>X2102.18230.4567__R_120
AAGTCGTAACAAGGTTTCCGTAGGTGAACCTGCGGAAGGATCATTAACGAGTTAGGGTCTTTTTTAGGCTCGACCTCCCAACCCTTTGTTTATTTATACCTCTGTTGCTTCGACGGACCCGTCTTATAGACCGCCGGAGGATCTCAGCCGTAAGGCGTCCTCTGGTCCGTGTCCGTCGATGGCCCCTTTATGAAAAAAAACTCTTAAATGAAGTCGTGTACTATGTCTAAGTTAAAATAGTAAAT
>X2103.28490.18536__R_274
AAGTCGTAACAAGGTTTCCGTAGGTGAACCTGCGGAAGGATCATTATTGAAACATTGTAAAGGAAGGTTGAGCTGGCTCTTCACGGGCATGTGCTCGCCTTTCTTTCAATCTTCATCCACCTGTGCACTTTTTGTAGAGAGCTTTGAGAATGGACCTCTTGGGGTCCTAGTATTGGGCTCTCTATGTCTTTACACACTCTTGAATGTATGTCGTTGAATGTCTTTTACAGGGACTTAATTGACCC
>X1101.12440.17480__L_156
AAGTCGTAACAAGGTTTCCGTAGGTGAACCTGCGGAAGGATCATTACCGAGTGAAGCGTCTCTCAGGAGACGTGACCTCCCAACCCTGTGTTTATTTGACTTCTGTTGCTTTGGTGGGTTTGTTCCCTTTACACCGGAACATTTGAGACTTCCCTCTGTGAAGAGGGAGGACAACCACCAATGGCCCAAATCAAATTCTTGTACCGAAACGTGTCGTCTAAAAACTATTTTTTGAGAAATCAAAT
>X1101.15739.14679__L_284
AAGTCGTAACAAGGTTTCCGTAGGTGAACCTGCGGAAGGATCATTGTCGAAACCTGCAAGGCAGAACGACCCGCGAACAAGTGAAAACAAACGCGGGCGACGGGCCCTCTGGGTCGGTCGCTCGAAGCCCGAGTGGAGGTGGGGACGTGGGGGACCACGGCCCCTCCCCCCACACGGGCACAACGAACCCCGGCGCGAACTTCGCCAAGGAACCAAACAAAGATGTGCGCCCCCTCCGCCTGGAA
>X1101.16360.8849__L_265
AAGTCGTAACAAGGTTTCCGTAGGTGAACCTGCGGAAGGATCATTATTGAATAAACTTGATGTGGTTGTAGCTGGCTCTCTAGGGAGTATGTGCACGCCCGTCATCTTTATATTTCCACCTGTGCACCTTTTGTAGACCTGGAAGACTTCATCTGAAGTCGTTTGGGCCTACGTTTATCATATACCCCATAGTATGTAATAGAATGTATTAGTGGGCTTTATGCCTATAAACACTATACAACTTT
>X1101.19729.9535__L_111
AAGTCGTAACAAGGTTTCCGTAGGTGAACCTGCGGAAGGATCATTAACGAAGTTTGGGCTCCGGCCCTCTTTCTTCTAAACACTTGTGAATCTACCCTGTTGCTTTGGCAGGTTTCCTTTGCGTTCTCACGAGTGCATTGGTCAGGCCGAAAGGCGCTTGCCAGAGACATTTATACCCACTCTTTATTATATGTCTGATTATTGTTTTTTACAAACGTAACAAAACTTTCAACAATGGATCTCTT
>X1101.6643.14121__L_178
AAGTCGTAACAAGGTTTCCGTAGGTGAACCTGCGGAAGGATCATTAGAAAGTCTGTCTGCGCGGAGACGCCGGACCTACCTTCAAAACCACTGTGAAACCAACCGTTGCTTCGCGGCTTGCCCACGCCCCCCCGCGAGGGGGGACGGCGGCGCTGTCAGTCCGCAGAAGCCCAAACCAAAAAACTTCTTTGTAACAGTCTGTCTGAAACCATGAATTAAAAAATTCGTTAAAACTTTCAACAACG
>X1101.9827.24287__L_274
AAGTCGTAACAAGGTCTCCGTTGGTGAACCAGCGGAGGGATCATTACCGAGTTTTCAACTCCTAAACCCATGTGAATTTACCATCGTTGCTTCGGCGGTCTCGCCCCGGGCGCCACTGTGTGCCCCGGATCCAGGCGTCCGCCGGAGGACCTAAACTCTTGTTTTCTTTAGTATCTTCTGAGTGGTTTATACAAATAAATCAAAACTTTCAACAACGGATCTCTTGGTTCTGGCATCGATGAAGA
>X1102.16986.8476__L_278
AAGTCGTAACAAGGTTTCCGTAGTACCATGGTACTAGGATCAGCAATGATTCTTCCGCGGATAACACCTCTCGAAGCCTTTGTAGCCCTAACGGGTGTCTGCTCGGCGACTCTAAATAAACAGAAGACTTAAATGCAAGTCACTTTATCGTGGCGACATTGTCAAATTGCGGGAACGCCCTTAGAGCCTTTACTACGGCGGCTCATCGAAAGATAGAGTGCAGCAGCAGGGTAATGACCTCGTG
>X1102.9951.24167__L_160
AAGTCGTAACAAGGTCTCCGTAGGTGAACCTGCGGAGGGATCATTACCAGAAGCCGCGTCGGCCGCAAGGCCGGCGCCTTCGCCCAACCCTTTGTGAACGAGATTGATTGCCCCGGGGACCCCCCACCCGCACGGGTGTGGCCCCCGGTGGCCCCCTTAACACTTGTTGTATCTGCCGTCTGAGTCGCAAATGCAAATGAAACAAAACTTTCAACAACGGATCTCTTGGTTCTGGCATCGATGAA
>X1103.26142.21271__L_240
AAGTCGTAACAAGGTTTCCGTAGGTGAACCTGCGGAAGGATCATTATTGAGAACCGGGGCGGCTCCGGCCGTCCCAACCCACACCTCGTGAACTTGTAATCGGGGAGGGCCTCTACTACTCGGGCGACCGGGGAACGGGCCCGACCCGCCCGTCGGCCTCGCGGCCGGCGGCAATCTTTGCACCTGTCGTCATGAATGGCCTGAAAGTAAACTAAAGAGTACAACTCTCAACGATGGATCTCTTG
>X1104.11081.10547__L_283
AAGTCGTAACAAGGTCTCCGTAGGTGAACCTGCGGAGGGATCATTACCGAGTGAAGGGCCTCTGGCCCGACCTCCAACCCCCTGTGATTACAACCCCGTTGCTTCGGGGGCGCCCCCGCCGTCCGCGGCGCCGGGCCCCCCGGAGGTGACCACCAACTCTGTTGTCTCTTGCGTCGGAGTATTGATTATCCAATCAGTTAAAACTTTCAACAACGGATCTCTTGGTTCTGGCATCGATGAAGAAC
>X1101.14600.15856__R_156
AAGTCGTAACAAGGTTTCCGTAGGTGAACCTGCGGAAGGATCATTATTGAATTCCAAAGGATGTTGCTGGCGTCGCGAGACGTATGTGCACTCCGACTATTCAAAACCCCTGTGCACTTATTGTAGGTTGACGGATTAAGTTCTGTTCACCTATGTTTTTATAAACTCGATGTATTATAGAATGTCTATGTATGACCTTTGTTGGTCAAAAACATTTAATACAACTTTCAACAATGGATCTCTTG
>X1101.15441.7812__R_225
AAGTCGTAACAAGGTTTCCGTAGGTGAACCTGCGGAAGGATCATTAAGAGAAACGGACCTCTAAGTCCGAATCCAAACTTTACATCCCCTGTGAACATGTCCACGTTGCTTCGGTGGGGCAGCGCCCAGTGCGCCCGACTGTCGGGTTGGTAGCCCGGCGGTTAGAGTTACCCGCCAGAGGACCACTTGAACTCGTGTTTTTTATGCAATGTCTGAATAAACATGTAAACGTTAAAACTTT
>X1101.17543.9888__R_125
AAGTCGTAACAAGGTTTCCGTAGGTGAACCTGCGGAAGGATCATTAATGAATTGGCCCTTGAGGCCTAATTCAATCCCACACCTTTGTGAACTGTCTTGGTTACTTTGGCGGGGTCGCAATTTATTGCGCCCAATTTAGGGACTCCCCGCCAAGGGCTTTGCAAACTTAAGTTTTATAAAAGATAGAAAGTTAATATTCAATATATACAACTTTTAGCAATGGATCTCTTGGCTCTCGCATCGAT
>X1101.20334.4470__R_123
AAGTCGTAACAAGGTTTCCGTAGGTGAACCTGCGGAAGGATCATTATCACGTTATCCACGTTATAAACCAAACGCGAACTGTTATATCACCTCTGAGTTGTGATCGCTTACTGTGTATCTATGAGTTTTTTTTTGTATGGTTAAAGACTCACACGGTGAATTAAGATCATATCTTCAGTTGTATTAATCATACATTTATTTATTAACCACTTGAACTAAATTATTTATCTTTTGTTTGAACTGAT
>X1101.25097.9977__R_205
AAGTCGTAACAAGGTTTCCGTAGGTGAACCTGCGGAAGGATCATTATTGAATAAACTTGGGTGGGTTGTTGCTGGCTATTTCAAAGCATGTGCACGCTCTTCTCATTTTTAAACCACCTGTGCACCTTGTGTAGATCTGAACTGAACACCTGTCGAGAGGTGGGAGGCCCTCTCCTCCTCTTGGTTTGAGGATTGCTGTGTGTGTAAACAATCCAGCTTTTCTTGTTTTCAAGTTCAGATCTATG
>X1101.28177.14501__R_043
AAGTCGTAACAAGGTTTCCGTAGGTGAACCTGCGGAAGGATCATTATGGAGAAAGCAAGGAACGGTCGATCGAGCTGAGAGGTGTTCCGCCTCGCTGCTCTCGTCCGGTCCATTGAACTCACACCTGTGCATACCTTGATGCTCGCCGGGCTCCGGTTCGTGCGACGCATACGTTTGCTTTACACGCTCGTCATTCTGTAGAAGACCAGTGGACTCTTCGAGAGTCCGAATCAAATGTTGTATTA
>X1101.6555.18627__R_164
AAGTCGTAACAAGGTTTCCGTAGGTGAACCTGCGGAAGGATCATTATTGAATAAACTTGGTTAGGTTGCTGCTGGCTTTTAGGAGCATGTGCACACCTACTCCATTTTTAACCTCCTGTGCACCTGTGTAAACCTGAATTTATACTCGAGAGAAGTAATCTTCTTTGCTCGGACTGGAGAAGGTGTCGTACTGAAAAGTTAAGACTCTTCTTGTTTCAGGTTTATGTTTTTTACATACTCTATTG
>X1102.11461.7284__R_260
AAGTCGTAACAAGGTTTCCGTAGGTGAACCTGCGGAAGGATCATTAAAAACATTTGCCCGAGACATTCGTGTCCAAGGCCCCACACCGTGTGCACCGATAATCGTTTTTTGGCAGGGTCTTTGGTGTTCTCTTCGGAGACCCAACTTCTCTTTTGGCTCTATCCTATTTTCCTTTCACCGAGAGGAGGACAGTCGAATATGGGAAGCAGTTACCCTGCCAAGTGACTCTCAAAACACGCTTTTTT
>X1102.15868.4384__R_201
AAGTCGTAACAAGGTTTCCGTAGGTGAACCTGCGGAAGGATCATTAAAAAATGAAGCTGGCCCTTAAAGGTCGGCATCATAAATCCTTAACACCCTATGTGCACTTATCGAACCTTTTTGCTTTGGCAGGAAGAAATTCCTGCCAGAGGTATCCCATCAAAACCTGATTGTTTTGACTGACCTTTATCAAATAAAAAATTGATACAACTTTCAACAACGGATCTCTTGGCTCTCGCATCGATGAA
>X1102.26916.10741__R_011
AAGTCGTAACAAGGTTTCCGTAGGTGAACCTGCGGAAGGATCATCATCGAATTCATATCCCTCTCCTCTTCCGGAGGGGGACCCATGATAAACCCTTCTGTGCACTGTAAACCGTTCACTTTGGCAGGCTTTGGTGGCTAGCGTGAGCTCGCCTCCAACCTCGCGTTCCCTCCCCCCTAAGGGTGTGTTCGCGGGGCGGCCTGCCGGAGTCCCATTAAAAAACACGTTTTCGAACTCGTCTGAAA
>X1103.11080.7359__R_228
AAGTCGTAACAAGGTTTCCGTAGGTGAACCTGCGGAAGGATCATCACTGATTCTAGGGGATGGGTATAAAATGTGGGGTGGGGTGGTGTACTACTACACCACTCTGCCGCCACATCCCGCCCCAACCAATATTGTGTGCACCGTTTCTCACCGATCAAGGAGAGCAAATAATGTGACATGGTGTGTGTTGGCAAAAGGTTGTTACCCATTGCCAACCGCATGCACCCTGTCGCACGTGTTTTCTC
>X1103.2727.13558__R_064
AAGTCGTAACAAGGTTTCCGTAGGTGAACCTGCGGAAGGATCATTTATATATATATAATATATATAATTCACCTTGTGCATCAAATGACAACGTTGAAAAGGGTTTTTCTTTGGAAATTTCTCTTTGAGAAAAAAAAAACCATTGAAAAACCCTTTTGTAATCTTTTAAACCTTCAATTTTTTGTTTAAAAATTTTATACAAATAAAAAACATAAAACAACTTTCAACAACGGATCTCTTGGCTC
>X1103.7407.16388__R_231
AAGTCGTAACAAGGTTTCCGTAGGTGAACCTGTGGAAGGATCATTAAAAATATTTGCCCGAGACATTCGTGTCCAGGCCCCACACTGTGTGCACCGATAATCGTTTTTTTTGGCAGGGTCTTTGGTGTTCTCTTCGGAGACCCAACTTCTCTTTTGGCTCTATCCTTTTTCCTTTCACCGAGAGAAGGACAGTCGAACATGGGAGGCAGTCACCCTGCCAGGTGACTCTTAAAACACGCGTTTTT
>X2101.13857.5955__R_030
AAGTCGTAACAAGGTTTCCGTAGGTGAACCTGCGGAAGGATCATTAACGAAACTTCAGTCGGCCTGTTATCTGTGCTGGTGGCAACACATGTGCACGTTAATGGGTCGCATATCCACACACCTGTGCATCCTATGACTCCAAGTTGCCCTTTGGTGCCTTACTGGCCAGCTACTTGAGAGTACTTTACACACTCTTGAATGTAATGGAATGTCTGTTGTGCATAATGTACAATCCAAAACAACTT
>X2101.25742.20370__R_177
AAGTCGTAACAAGGTTTCCGTAGGTGAACCTGCGGAAGGATCATTATTATTTGGGTTGGGTTTACTTTTCAAAAAATCGTCCTTTAATTTTTCAAAAAGTAAATCTGCACCAAATAAGTTAATCTAACAACTTATTTTCTCGCCCTATTTATAGGGAGGAGCAAGATGAACTTATTTAAAACCACCCACTCTTAAAAAATGTATCTTATAATATATATATAATAAAGATCACTTTCAACAACGGA
>X2104.23194.5046__R_166
AAGTCGTAACAAGGTCTCCGTTGGTGAACCAGCGGAGGGATCATTATCGACGAGTCTTAAAACGCTCGAAGACCCCCTTGAAAACGATACGCTATAAAGCATGGTTGGCTCGGTGGGCGCCCCCTGGGACGGGGGCCTTGTTGTCGAAGCTACGGCAGGCCCGCCGGCAGAAGCCAACTCTATTATAACTCTGTTTCTATATATCTCTGAGCAATTGACGGAAAATCAAAACTTTCAACAACGGAT
>X1101.10325.17916__L_240
AAGTCGTAACAAGGTTTCCGTAGGTGAACCTGCGGAAGGATCATTAACGAAAGATCAGGAGCGCTCTTCACTGAGGTTCCGACCCCTTTCTATCCACATACACCTGTGCACTCTTCGCGGAAGCGAGCGCCTTTGAAATTTGGCACCGGTCGGGGATGTCCTTTGACGTCTTTGAACCTTTTCCATCTGTCTGAGGGCTGGCGACCGTTGACCACTTTTTAAGCTCCACAAGTTTATCAAGGATG
>X1101.12958.12013__L_261
AAGTCGTAACAAGGTCTCCGTTGGTGAACCAGCGGAGGGATCATTACCGAGTTTTCTACTCCCAAACCCCTGTGAACTTATACCTTTACCGTTGCTTCGGCGGGTTAACGCCCCGGAAAGGCCCCCGAAAGGGAGCCGCCCCGGAACCAGGCGCCCGCCGGGGGACCCAAACTCTTGTATTTTCTTACCTAGCATGTCTGAGTGGAATCATAAACAAATGAATCAAAACTTTCAACAACGGATCT
>X1101.16290.17944__L_186
AAGTCGTAACAAGGTTTCCGTAGGTGAACCTGCGGAAGGATCATTATCGAATGTAATTGGAGTTTGGTTGTCGCTGGCGCACTTTATTGAGCGCATGTGCACGCCTTCTCCATTTCATCCACACACACCTGTGCACCTGTGAGACGGACTGACCCCCTCGGGGCGACGGTCCGCCTATACATAAACTCCAATAAATATAAACCTGAATGTCATTTGATGTAAACGCATCTTTAAACTAAGTTTCA
>X1101.18497.14932__L_269
AAGTCGTAACAAGGTCTCCGTTGGTGAACCAGCGGAGGGATCATTAGAGAGTACAACAACTCCCAAACCCATGTGAACATACCTCTCGTTGCCTCGGCGGAGAGGGGACTCACTAATCAGCCCGTGGAAGCAGTGTAATTATTGACCTCACATTTCCAAGGGCTGAGGGGCTACCCGGGTATCACTACCCTGTAGCTTCAGGTGACCTCCCCCGCCGCCGCTGGCCCTCGAAACTCTGTTTTATC
>X1101.27373.7933__L_289
AAGTCGTAACAAGGTATCTGTAGGTGAACCTGCTGATGGATCATTATGAATCGAACGAGTAACCGAGCGAGCGAAGCGAGCACGGTTACGAGTCTACCTGTGAATTACCATGTTTGGGTGGTCGATGTCGAGCGTCGAAGACGTGAGACATTGACCGGTTGCTGATGAGTTATCATCAGTACATCGGAGCCACCCACTATTACCATATCCCGTCTGAGTATAATAAAAGTAAAAACTTTCAACAA
>X1101.5150.18887__L_124
AAGTCGTAACAAGGTTTCCGTAGGTGAACCTGCGGAAGGATCATTAATGAATTATAAGGGTGCTCTCTCTCATCAGAGAGGCCCGAACTCTTCATTCTTCTACACTGTGCATTATAATGTGTTTTCCCGCTTTGTAGCAATACAAAATTGGAACTCACACCCCTTTTTAAACTCTAAACAAGTCTAAGAATGAATACAAAAACCAAAATATAAAAAAAAACTTTCAACAACGGATCTCTTGGCTC
>X1102.10488.14707__L_187
AAGTCGTAACAAGGTTTCCGTAGGTGAACCTGCGGAAGGATCATTACGCATAGGGACTGGCAGCCGAGTCCCCACCTAGCGAAAATTAGGTGGGGTAAGGTGCGCCAGCAACCCCCCGAGCATATCGCCGGGCCACCCTGCCTTTTGAGCACCATTTCGTTTCCTCGGCGGGCTTGCCCGCCACTGGGGACCCTCAACAACCTTTTGTAATGAGAAGTAACAGTATCATAAAAAAATTAATCACA
>X1102.12450.13453__L_196
AAGTCGTAACAAGGTCTCCGTTGGTGAACCAGCGGAGGGATCATTACAAGAGAAGCTTCGGCTACTCCAACCCATGTGAACATACCTATCGTTGCCTCGGCGGGCTCAGCGCCCGGCGCCTTCGGGCTCCGGGCGTCCGCCGGGGCCCCCCTAACTCTATTTTACTACGTGTATCTCTGAGGGGCGAAAGCCTGTAAAAATGAATCAAAACTTTCAACAACGGATCTCTTGGCTCTGGCATCGAT
>X1102.15970.7577__L_103
AAGTCGTAACAAGGTCTCCGTTGGTGAACCAGCGGAGGGATCATTACCGAGTTTACAACTCCCAAACCCCAATGTGAACCTACCACACCGTTGCCTCGGCGGGATCGCCCCGGGCGCGTCGCAGCCCCGGGCCAAGGCGCCCGCCGGAGGACCCCCAAAACTCTGCATCTCCCGCCCAGCGGGCCTTTATAACATCTGAGCTCTCTCGGCGCTCCCAGCGAGCGTTCGAAAAAATGAATCAAAAC
>X1102.19054.14219__L_288
AAGTCGTAACAAGGTTTCCGTAGGTGAACCTGCGGAAGGATCATTAACGTACAATAAGCCTATGCTCCGGGAGGAGTACGCTTTAGCGGGTGTGTTAGCGGCCACGGAGGCGGCCGTGTTATCGCAGTTGGGATGCCAGCACAGGGAAACCGGTGTGCTGATCCCCCCTGTACGAGGCACGGAAGCAGTACTCAGCTTGCTGGGTACACTCTGGGAGGTGTGGGGTTCTACAAAAACCCCTTCAC
>X1102.26370.21423__L_099
AAGTCGTAACAAGGTTTCCGTAGGTGAACCTGCGGAAGGATCATTATTGAATAAACTTGGTTAGGTTGTTGCTGGCTCTTAGGAGTATGTGCACGCCCACGCCATCTTTAACCACCTGTGCACCTTGTGTAGATCTGTGAAACTCGAGGAAACTCGGTTTGAGAATTGCTGAGCGAAAGCCAGCTTTTCTTGTGATCGGATCTATGTCTTTATATACTCCATATGAATGTATTCGAATGTTATTT
>X1103.11389.9469__L_247
AAGTCGTAACAAGGTTTCCGTAGGTGAACCTGCGGAAGGATCATTACCGTGTTGGCCCCGGGAGACAGTGCTCTGCTCCCGGGGGAACCACCACCCGTGTCTACCTGATACTTTAGTTGCCTCGGCGGGCCAGGTGAGGATCCACGAGGGGCTTCAGCCCCCGTGTGGTCACCCCTGACTGCCCCGGGAGGACCTGGGAGACTCTCATCGGAGGACTCTCCAGCATGTCCCCCCCGGGCACCGAT
>X1103.13647.22367__L_221
AAGTCGTAACAAGGTCTCCGTAGGTGAACCTGCGGAGGGATCATTACTGAGTGAGGGAGCAATCCCAACCTCCAACCCTTTGTGAACACATCTTGTTGCTTCGGGGGCGACCCTGCCGTTCGCGGCATTCCCCCCGGAGGTCATCAAAACACTGCATTCTTACGTCGGAGTAAAAAGTTAATTTAATAAAACTTTCAACAACGGATCTCTTGGTTCTGGCATCGATGAAGAACGTAGTGAATGAC
>X1103.24170.15290__L_187
AAGTCGTAACAAGGTTTCCGTAGGTGAACCTGCGGAAGGATCATTAATGAATAAACCTGGTTGGGTTGTTGCTGGTCTCTAGAGACATGTGCACGCCTGCCACTTTTATTAACCACCTGTGCACTCAATGTAGACTGATGACAAAATATCGAGGAAACTCGGATTGAGGACTGCTGCGTGCTTGAAAAGGCCCAGCTTTCCTTGTGTCTCAGTCTATGTCTTTATACACCCCTTTGCATGTAATA
>X1104.16562.11501__L_110
AAGTCGTAACAAGGTTTCCGTAGGTGAACCTGCGGAAGGATCATTACCTGGCCTAGGCCGCTGCTTGTCGGCGTGCCGTTCGTGCCTATTACCCTGTTCATGCGCACCTTTGTTGTTCCCTCGGCAGTTTGCTGCCGCCAGGGACCCCTTAAACCATTATGTAATACCGTGTACTTCTGAAAACAAACCTAATTATTTACAACTTTCAACAATGGATCTCTTGGTTCTGGCATCGATGAAGAACG
>X1104.23331.9380__L_250
AAGTCGTAACAAGGTTTCCGTAGGTGAACCTGCGGAAGGATCATTATTGAATAAACTTGGATGGGTTGCTGCTGGCTCTTAGGAGCATGTGCACGCCTATTCCAATCTTTCAACCCCATGTGCACCTTTTGTGGATCTGAATATTTTTTCGAGAGGATCTCTCTCGGATTGAGAATTGCTTTGTGTGAACGAGCTTTTCTTGTTTTCAGATCCATGTTTTTATATACACGCCAAAATGAATGTAT
>X2101.14832.8335__L_160
TTGGAAGCCAGCACGGACAAACAAATCGAAGATCTGAGGGAGCAGATAGAAGAGGCCTAGGATGACACCAATAGGGCAAACAAGGCCAGAGAGAAGGTACAAGGGTGGATGGAGGAGATAGAAGAGTACGTGCTCTACCCCGAGTCCCTCCTAGCCACATTTCTCATTAAGTGGACGCAGTTAAAGATACAGTATTCATCGAACACGTTCACATGGCCAAAGTCATTATCAAGGACAATGGTGGA
>X2101.25878.7180__L_246
AAGTCGTAACAAGGTTTCCGTAGGTGAACCTGCGGAAGGATCATTACAGAGTACCGGTGCCCCCTGGGCGCCTGCTCCAACCCTTTGTCTACCTTACAAGTTGCTTTGGCGGGCCGGTGCCCCCAGGCGCCGCCGGCCCACGCTGGAGAGCGCCCGCCAGAGGAGACTCAAACACTGCTCACTGTGAAATCTGAGTTTACAAACAAATGAATCAAAACTTTCAACAACGGATCTCTTGGTTCTGG
>X2104.19448.7111__L_032
AAGTCGTAACAAGGTCTCCGTTGGTGAACCAGCGGAGGGATCATTACTGAGTTACCGCTCTATAACCCTTTGTGAACATACCTAACTGTTGCTTCGGCGGGCAGGGGGTCCCCTCGGGGGCGCCCTCCCGGCCTCCGCCCCCTCGCGGGGCGGGGCGCCCGCCGGAGGATACCAAACTCTATTTTAACGACGTTTCTTCTGAGTGGCACAAGCAAATAATTAAAACTTTTAACAACGGATCTCTTG
>X1101.12587.20442__R_297
AAGTCGTAACAAGGTTTCCGTAGGTGAACCTGCGGAAGGATCATTACAGAGTTCATGCCCTCACGGGTAGACCTCCCACCCTTGAGTACTATACCTTTGTTGCTTTGGCGGGCCGCTTCGGCTACCGGCTGCTGCTGGTAAGTGCCCGCCAGAGGACCCCAAAACTCACGTATTAGTGTTGTCTGAGTACGAGATAAATATAGTTAAAACTTTCAACAACGGATCTCTTGGTTCTGGCATCGA
>X1101.14351.24794__R_183
AAGTCGTAACAAGGTCTCCGTTGGTGAACCAGCGGAGGGATCATTACTGAGTGTTACTACTCTCAACCCTTGTGAACCTTACCAGTATGTTGCTTCGGCAGGCGATCCCAGGGCGGGATCGTAGCCTCCGTAAAAACGAGGCGCCTGTCAGAGGTATTCTAAACTCTGTTTTACAATTTGATTTTATTCTGAATAAAACCTAAAAAGATAAAAACTTTCAGCAACGGATCTCTTGGTTCTGGCAT
>X1101.15831.20417__R_206
AAGTCGTAACAAGGTCTCCGTTGGTGAACCAGCGGAGGGATCATTACTGAGTTACCACTCTTCAACCCTTTTGTGAATTTTTACCTAGTGTTGCTTCGGCAGGTTTTCCCAGGGAGGGAAAGTTAGCCTTCGGGCAACCTGCCAGAGGCATTTTTTACTCTGATTTTTTTTGAATTCTGAGTTTATTTAAAAAAGAAAAAAACTTTCAGCAACGGATCTCTTGGTTCTGGCATCGATGAAGAACG
>X1101.16653.18666__R_244
AAGTCGTAACAAGGTCTCCGTTGGTGAACCAGCGGAGGGATCATTACCGAGTTTACAACTCCCAAACCCTTTGTGAACCTTACCTATCGTTGCTTCGGCGGGACCGCCCCGGCGCCTTCAAACCGCGCCGGAACCAGGCGCCCGCCGGAGGTATCCAAACTCTTGTTTTATATAGTATCTTCTGAGTGGCGAAAGCAAAAATGAATCAAAACTTTCAACAACGGATCTCTTGGTTCTGGCATCGA
>X1101.19054.4746__R_243
AAGTCGTAACAAGGTAACCGTAGGTGAACCTGCGGTTGGATCATTACTTGTGAATGTTGGTCTCTCTTGGCCACTTCCGACACCGTGTGAATTGTAATTTGTCTTTTGGTGAGCTTAATTGTCTGAGTATATATGCGAAAAGACATTCTTTAGCTATATGAAACAGGCAGTTTGCTTGCCACATGTTTTCTACACTTTGTGTATTGTTAGCCTAAAAAATCATATAAAAAATTATGAAACAACTTT
>X1101.24210.24338__R_005
AAGTCGTAACAAGGTTTCCGTAGGTGAACCTGCGGAAGGATCATTATTATTTAGGTGGGGGTTTGCTGCACTGTTGCTCTTGTGGTGTCTCGAATTTATAAACAGTAAACTCTTACCTGAATAAAATTCCTATTTCGAAATAGGAGCGAGATAAACTTATATTTAAAACCCGACCTTAAAATATTTTTGTATTTTGAATGATAAAATTAAAGATCACTTTCAACAACGGATCTCTTGGCTCTCGC
>X1101.25405.8306__R_187
AAGTCGTAACAAGGTAACCGTAGGTGAACCTGCGGTTGGATCATTATAAAATAATGGTTGGCGCACCTAGTGAATGAGTCCGGTTTTTCGACTGGGCACTGCAACTGGGCGCGCTGCTACACCTCTGTGCACTGTAATAGTATCGGGTTTAGGTAACGCAGTCTTTTGGGATAGCGAAACCTAGGCCCAAAAACGGTTTCGACCGTATAAACAACTTTTAATTTTGACTGACTTTTGTTTCTAAC
>X1101.6320.20699__R_206
AAGTCGTAACAAGGTTTCCGTAGGTGAACCTGCGGAAGGATCATTACAGAGAGCATGCCCTTTGGGTATATCTCCCACCCTTGTTTACAATACCATTGTTGCTTTGGCAGGCCCGTCATTAGACCACTGGCTCCTGCTGGTCAGTGCCTGCCAGAGGACCCTAAAATACTTGTAATTTGTTGTCTGAATACTCTAATCATTAAAACTTTCAACAACGGATCTCTTGGTTCTGGCATCGATGAAGA
>X1102.13199.17566__R_046
AAGTCGTAACAAGGTTTCCGTAGGTGAACCTGCGGAAGGATCATTAATGAAATTTATGACTGGAGTTGTAGCTGGCCCTTAAAAACGGCATGTGCACGCTCCTTTCACTAATCCACACACACCTGTGCACCTTCGCGGGGGTCTTCTTTTCGGAGAAGGCTCGCGTCCCTTTACACACCCTTTGTATGTCTTAAGAATGTCTACTCGATGTAATAAAACGCATCTAATACAACTTTCAACAACGG
>X1102.20220.3285__R_017
AAGTCGTAACAAGGTTTCCGTAGGTGAACCTGCGGAAGGATCATTAAAAAACTTTTTGCCCCGCGAACTTCGCGGCCAAAGGCAAAAAAACCCACACTGTGTGCACCGTTATCGTTCTTTGGCAGGGTCTTGGGTCTTCCTCCGGGAAGATTCAACTTCTTCTCTGGCTCTATCCTTTCGAGGACAGCCGGACATGGGAAGCCGTTACCCTGCCAAGTGACTCCTAAATCACGCTTTTTTTTTTT
>X1102.23118.21307__R_142
AAGTCGTAACAAGGTTTCCGTAGGTGAACCTGCGGAAGGATCATTAACGAGTAACTTTGAAACGGGTTGTAGCTGGCCTTTTGTTAGATCGAAAGGCATGTGCTCGCCCCGCTCATTCCACTCTACACCTGTGCACTCACTGTGGGTTCTTGCTTCTTTGCTTCCTTCCTTGTCCTTGCGGATGTGGGGGAATGCTTCGGGGTTGGACCTACGTTTTATTACAAACCCTTATACAAGTAACAAGA
>X1102.7393.12030__R_206
AAGTCGTAACAAGGTTTCCGTAGGTGAACCTGCGGAAGGATCATTAACAATATTATCCTAATATTATTGGATTCTACCCTTTTTGTGATAATTATTGGCTTTATAACTTGGGGATTAAAAATGGTCATTCATGCTGTGATGGTTATGAATGAACGGCCCCAAAACAATAAAAAAAACTCGCTTTAAATCTTTGACTGAAAACATAATTTTATAAATTATCAAATAACGATAATCAATTAAAACTT
>X1103.22916.23307__R_081
AAGTCGTAACAAGGTATCCGTAGGTGAACCTGCGGATGGATCATTAAGAGGTTATCATTCTTTGATATACCACTGTGGTGTAATGTGTGTCGAATTGGCGGCGATGTTGTGTGTGTGCCCTTGGGCATGTGCATGCGCGCCGCCAGCAACAAACCCTATTTTAAACTACTAGTTGTCTGATTACTCTCTGTAAAGAAACAATCTTATACAACTGCTAGCAACGGATCACTCGGCTCTCGCGTCGA
>X1103.23087.23424__R_167
AAGTCGTAACAAGGTTTCCGTAGGTGAACCTGCGGAAGGATCATTACAGAGCTTCGAAGCCTAGAGAGGAGCAGCCGAAGGGCACGCTGGCTCTAGGATTTAGAACTCCACCCTTTGTTTACATTACCTTTGTTGCTTTAGCAGGCCCGCTCTCGGGCCGCCGGCTTTGGCTGGTCAGTGCCTGCTAGAGGACTTGAAACTCTTGTTAATAATATTGTCTGAGTACTATATAATAGTTAAAACTT
>X1103.3172.10216__R_211
AAGTCGTAACAAGGTTTCCGTAGGTGAACCTGCGGAAGGATCATTAACGAGTTTTAAGTGGGCTTGATGCTGGCTTTACCAAAAGCATGTGCTCAGCCTCGCTCTAATCCACTCAACCCCTGTGCACTATTCGGAGTGTTGCAAGCTGAGACTTGAATAGGTCTTGGTCGCGTTTCTAATGCGGCTGGGTTCTAAGACAGTCAAGGCTTGTCCTCCGGTCTATATACAAACTCTTATAATGTCTT
>X1103.6967.12154__R_120
AAGTCGTAACAAGGTTTCCGTTGGTGAACCAGCGGAAGGATCATTACAGAGATATGCCCTCCGGGGCAGACCTCCCACCCTGTATAATTTACTCTTGTTGCTTTGGCAGGCCGCCTTCGGGCCCCCGGCTCTTCGCTGGGGAGCGCCTGCCAGAGGACCCCAACTCTTGTGTTTAATGTCGTCTGAGTACTATATAATAAGTTAAAACTTTCAACAACGGATCTCTTGGTTCTGGCATCGATGAA
>X1103.8487.13311__R_190
AAGTCGTAACAAGGTTTCCGTAGGTGAACCTGCGGAAGGATCATTACCTGGCCTTGGGCCGCTCGCGGGGGCCCGTCGCTTGCGACGGTGCTCCCGGGGGTGCTTAGCCCTTGACTCTTACCTTGATTATGCGCACCTTTTGTTGTTCCCTCGGCAGGTCTCCTGCCGGCAGGAACCCCATAAACCCTTTATGTATAAGCATCAAACCTCTGAAAACAAATTTAATTATTTACAACTTTCAACAA
>X1103.9100.17713__R_188
AAGTCGTAACAAGGTAACCGTAGGTGAACCTGCGGTTGGATCATTAACAAATGATTTGGTTTTCAACCAAAACACTGTGTGCAATTACATCTGTCTCTGGTGGATTTTGTGTATTTTCCCTTGCCCGGTGCTCCCGAACATCAAGTTTTGATGTTCACTCAAGCACGGGTTGAAAATGGCAGGAGAAAATCACAGCCACCGAATGAACAAACAACTTTTGTATTTTTTTATGTCTGAATCATTCA
>X1104.11284.4594__R_174
AAGTCGTAACAAGGTTTCCGTTGGTGAACCAGCGGAAGGATCATTACAGAGTTCATGCCCTTCGGGGTAGACCTCCCACCCTGTGTTATTTTAGCAGGCCCGGAAAGGTATGTGAAAGCCGTAGCGATACGGTAGACGCATCACCGGAACGGTCCTGCGACTTGTTGCTTTGGTCGGTCAGCCTTCGGGCCCCGGCCAGAGACCCCAAAATTCTATGTTTTTATGTCGTCTGAGTACTATATAAT
>X1104.24519.24032__R_149
AAGTCGTAACAAGGTTTCCGTAGGTGAACCTGCGGAAGGATCATTACAGTGTTTTCTACCCTGAAAAGGGCCAGAACTCCACCCTTGCATACTACAGTTTGTTGCTTTGGCGGGCCGCGAGGCCTAGCCGCGCCCCGGCTTCGGCGGGGGAGTGCCCGCCAGAGGACCCCAAACCCTGAATGTTAGTGTCGTCTGAGTACTATATAATAGTTAAAACTTTCAACAACGGATCTCTTGGTTCTGGC
>X1104.9616.19632__R_235
AAGTCGTAACAAGGTCTCCGTAGGTGAACCTGCGGAGGGATCATTACAGAGTTCGTGCCCTCGCGGGTCGGTCTCCCACCCTGTGTTATTATTACTTTGTTGCTTTGGCGGGCCGTCAGGCTCACGTCTGGCCACCGGCTGCGGCTGGTGAGTGCCCGCCAGAGGCCCCAAAAACCTTCTGATCAGTGTCGTCCGAGTACTATACAATAGTTAAAACTTTCAACAACGGATCTCTTGGTTCTGGC
>X2101.16495.26460__R_131
AAGTCGTAACAAGGTTTCCGTAGGTGAACCTGCGGAAGGATCATTATTGAATTTAATGTAGAGTTGGTTGTAGCTGGCCTAATTAATCTTTGGGCATGTGCACACCTTCTCTTTCATCCACACACACCTGTGCACTTGTGAGACAGAAGGGGACTTTTAATTTAATTTAATTGGACCCTCTGTCTACTTAATCCACACAAACTCTATTTATTTTAAAATGAATGTAATTGATGTAACGCATCTAA
>X2102.11430.15191__R_224
AAGTCGTAACAAGGTTTCCGTAGGTGAACCTGCGGAAGGATCATTATAAAAATTGCCTAAAGACATTCGTGTCCAAGGCCCACACTGTGTGCACTCGTAAATTGTTTTTGGCAGGGGCTTTGGGTCCTTTTTATTGTGCTCAACTTTTCTTTCGGCTCTATCCTTTCCCGGGACGTCGGACATGGGAAGCAGTACCCTGCCAAATGACTACTAAACACGCATATTTGTCTGAAAAATCGTTTTTT
>X2102.17421.19765__R_180
AAGTCGTAACAAGGTTTCCTTCCAAAAGGTTGTACGCCTCCGGAAGCCTTGAAAAGTGTGGCCGGCCCCGCGCCGGATTCACGCCAGCGGCGACTATAAATAAATGCAGGTTTCACGCTAGTCGGCTGTAAATGCCGGCGACACCGTCGAATTGCGGGGACACCCTGAAGGCCAGCGAGACCTCCCGGCGCCTGAAAAGGCTCGCCGGCACGGTAATACTTCGCGGCATGAGCTTTCCCTCCGGG
>X1101.10109.27243__L_133
AAGTCGTAACAAGGTCTCCGTAGGTGAACCTGCGGAGGGATCATTACCAGAAGCCGCGCCGGCCGCAACGCCGGCGCCTTCGCCCAACCCTTTGTGAATCGCGCCCGATTTCCCCGGGGGGACCGCCTGCCCAGCGCGCGGCCCCCCGGCGGACCCCCTCAACTCGTGTTGTACCTGCCGTCCGAGTCTTATGAGAAATCAAACAAAAACTTTCAACAACGGATCTCTTGGTTCTGGCATCGATG
>X1101.10932.18435__L_297
AAGTCGTAACAAGGTTTCCGTAGGTGAACCTGCGGAAGGATCATTACAGAGTTCCGGCCCTTCGGGGTCGATCTCCCACCCTTTGCCATACCTTGCCTTTTGTTGCTTTGGCGGGCCGCCATTCGGCCGTCGGCTTCGGCCGGCGCGCGCCCGCCAGAGACCTCCAAACCCTGTATTACAGTGTCGTCCGAGTACTATATAATAGTTAAAACTTTCAACAACGGATCTCTTGGTTCTGGCATCGA
>X1101.13011.2662__L_117
AAGTCGTAACAAGGTTTCCGTAGGTGAACCTGCGGAAGGATCATTACAGAGAACTGATCTTCGGATCAATCTCCCACCCTATGTTTACTTTACATTGTTGCTTTGGCAGACCCGTCTCCGGGCCGCCGGCTTCGGCTGGTCAGTGTCTGCCAAAGACCTTTAAACTCATGTTATAATTATTGTCTGAGAACTATTTAATAGTTAAAACTTTCAACAACGGATCTCTTGGTTCTGGCATCGATGAA
>X1101.15445.2809__L_297
AAGTCGTAACAAGGTTTCCGTAGGTGAACCTGCGGAAGGATCATTACCGTGTTGGCCCCCGGGGGAGAGATTCCCCGGGGGAGTAACCACCACCCGTGCCTACCTGATATCTGTTGCCTCGGTGGGCCTCGGTCGCGTCGGGCTTTGGCCCCGCGAGACCGCGCCTGTGACTCCCCCCGAAAGAGGGCGGTTACGGGTCAGCGCCCGCCGGTGGACACCCTTTGAACCCTTATGTGAAGATAGGA
>X1101.16184.1625__L_197
AAGTCGTAACAAGGTCTCCGTTGGTGAACCAGCGGAGGGATCATTACAGAGTTATACAACTCCCATACCATTTGTTAATCTACCCAGTTATGCCTCGGCGTAAGCTCCGTAAGGAGGCTACCCTGTAGCGTTACCCTGTAGCGTTACCCTGTAGCTACCCTGTGGCGCCCGCCGGCGGTACACGAAACTCTTGTTTTATTGTATCTTCTGAGCGTCTTATTTTAATAAGTTAAAACTTTCAACAAC
>X1101.17188.18765__L_084
AAGTCGTAACAAGGTTTCCGTAGGTGAACCTGCGGAAGGATCATTAATAAATCATGAAACTCCAAGGATGCCTTCTCCCGACAGCTTCGGCTGGCTTGCAGTTGGTCCCCTTGGTGCTCATCCTTTACATCCCATTCTGTGTACATGACTTCTGTTGCTTCCCGTGGATACGCGCCAGCAAGGGGTAACTCCCTGATGGTCACCCTGCGGGAAGGGAATCATAAACTCTGGTTTCTGTAGTATTA
>X1101.19194.24876__L_261
AAGTCGTAACAAGGTTTCCGTAGGTGAACCTGCGGAAGGATCATTAAAAAGGATACTGGGCAACCAGTAGACCCCATCCGTGTCTATATACTCTTGTTGCTTTGGCAGGCCGTGGTCTCCCACTGTAGGTTCCGCCTGCATGTGCCTGCCAGAGGACCAAACTCTGAATATTAGTGATGTCTGAGTACTATATAATAGTTAAAACTTTCAACAACGGATCTCTTGGTTCTGGCATCGATGAAGAA
>X1101.20778.16912__L_205
AAGTCGTAACAAGGTCTCCGTTGGTGAACCAGCGGAGGGATCATTACAGAGTTACCAAAACTCCCAAACCCATGTGAACATACCTCGCGTTGCCTCGGCAGGTGGCGTCCTACCCCGTGAGACCTACCCTGTAGGACCTACCCGGTAGGCGACCCTGCCGACGGCCCCCGAAACTCTGTTTTTATAGCATTGGACTTCTGAAAAGATAACTAAATAAGTTAAAACTTTCAACAACGGATCTCTTG
>X1101.25061.12922__L_142
AAGTCGTAACAAGGTTTCCGTAGGTGAACCTGCGGAAGGATCATTATTGAATTTTTGAAGGAGCTGTTTGCTGGCCTCTAGCGGGGCATGTGCACGCTCCGTTCAAATCCAACCTTCATACCCCTGTGCACCTTTTGTAGGGTCGTGGCCGCGAGGCTGCGCTCTATGTTCATCATAAACTCTTCAGTATGTGTAGAATGTTCATTGCGTGTAACGCATCTTTATACAACTTTCAGCAACGGATC
>X1101.25235.7981__L_261
AAGTCGTAACAAGGTCTCCGTTGGTGAACCAGCGGAGGGATCATTACCGAGTACTATAACTCATAACCCTTTGTGAACCTTTATACCTGTTGCTTCGGCGGCGCGCCTCCCGGGGCGTGCCCGCCGGCATTATCAGAATCTCTGTTCGAACCCGACGATACTTCTGAGTGTTCTAAGCGAACTGTTAAAACTTTCAACAACGGATCTCTTGGCTCCAGCATCGATGAAGAACGTAGCGAAAAGT
>X1101.27394.16644__L_247
AAGTCGTAACAAGGTCTCCGTTGGTGAACCAGCGGAGGGATCATTACCGGAGCCGCGAAAGCAACTCTGTTTAAAAACACCGCGAACGAACCAGTAGGGCGGCGCCTCCCAAGGCGCCGCCGTCGTTGCCTCGGCGGGCGGCCCCTGGGAGGGGCCCTGCCCGGCTGGCCGCCTCGTGCG
>X1101.6422.17322__L_219
TAGCCTTCCACATTCCAAAAGGTATATACTGCTACAAGGTAATGCTCTTTGGCTTGAAGAACGCTAGGGTTATATATCCACGAGCAATGCAAAAGATCTTCAATGACATGCTACACAAAAACGTAGAATGTTACGTAGACGATGTAGTTGTTAAGACCAAGAAGAGATCCGATCACTTGAATGATTTACGAATGGTGTTCGACAAACTACGACACTACAACCTCAAAATGAACCCATTTAAGTGT
>X1102.12031.6363__L_189
AAGTCGTAACAAGGTTTCCGTAGGTGAACCTGCGGAAGGATCATTATCAGGTGGAGCAGGCCTCGCGCTTGCACCTCCCTCCCTTTGCATACCGTATACCGTTGCTCGAGCCGGCGGCCCCCGGGCCCCGGCGAGAGACCACAACCATCTTGTTCCTGATCGTCTGAGTACCACATACAACAGAATAAAACTTTCAACAACGGATCTCTTGGTTCCGGCATCGATGAAGAACGCAGCAAAGG
>X1102.17535.5297__L_247
AAGTCGTAACAAGGTCTCCGTTGGTGAACCAGCGGAGGGATCATTACGAGAGTGCAAACTCCCAACCCATTGTTTACCTACCTGTGGATCGTGCTTCGGCAGGCAGCTCTGTGGGACAGAGCCCCGCCCCCTCGCGGGGGTGCCTGCCGCTGGCCAAAACAAACTCTTGCTGTTTTCGTACCATCTGAGTCTTCCATAAATAAACAAAACTTTCAACAACGGATCTCTTGGTTCTGGCATCGATG
>X1102.21997.20634__L_069
AAGTCATAACAAGGTTTCCGTAGGTGAACCTGCGGAAGGATCATTGTCGAAACCTGCCCCGGTAGAACGACCCACGAACCCGTGGCATGACAAACTGGGCTCGGGGGGCACCCTCCCCTCGTGTCCATGCGTGCCGTGGAGGGGCGCAGAGGCGCGAGAAGCGCCAAGAAAATTGAGTACTAGGAGCACGCCCTTGTAACCTCGGTGTCGGGGGCGCGCCTTCTTTTTGTGATAATCTGAACGAC
>X1102.22515.9514__L_203
AAGTCGTAACAAGGTTTCCGTAGGTGAACCTGCGGAAGGATCATTAATGAATTAAACTTGGTCAAGCTGTTGCTGGTCTTTCGGGACATGTGCACGTTTGCCACCAATTTTAACCACCTGTGCACCTTTTGTAGACTGGAAACGTTTCTCGAGGCAACTCGGATTGAGGACTGCTGTGCGCAAGCCGGCTGTTCTTGTGTTTCTCAGTCTATGTTTTTATATACACCTAATGAATGTATCAGAAT
>X1103.14352.7152__L_056
AAGTCGTAACAAGGTTTCCGTAGGTGAACCTGCGGAAGGATCATTATTGTGAACCGGGGCGGCGCGAGCCGTCCCATCCCACACCTCTGTGAACAACCCCGTCGGCGGCGCAAGCCGTCGGCAACCTTTACAACTGGCGTACTATGTCTAGAAAGTAATAACAAAAGAGTACAACTCTCAACGATGGATCTCTTGGCTCTCGCATCGATGAAGAACGCAGCAAAACCCTGTCTCTTATACACATC
>X1103.25208.6639__L_207
AAGTCGTAACAAGGTATCTGTAGGTGAACCTGCAGATGGATCATTTCGATGAAAACCTTTTTTCTGAGGTGCGGCCCGCACCTGTCTAACTAAACTAGGGCTACCCTTTTTCAACACGGTTGCATCGGTTGGGCTTGTCAGACAGCGCGCGCGCAAGCGTGTTCTCGACGGCAGCCTGACACAACACAAAAAAACTTTGGATGACATAGGATTTGAACGAATTTGTTATTTAACGGCTGGTAATG
>X1103.7551.9111__L_244
AAGTCGTAACAAGGTCTCCGTAGGTGAACCTGCGGAGGGATCATTACCAGAAGCCGCGTCGGCCGTGAGGTCGGCGCCTTCGCCCAACCCTTTGTGAACGATATTGATTGCCTCGGGGGGACCCGCGCCCACACGGGCGTGGCCCCCCGGTGGCCCCCCATAACTCTTGTTGTATCTGCCGTCTGAGTCGCAAATGCAAATGAAACAAAACTTTCAACAACGGATCTCTTGGTTCTGGCATCGAT
>X1104.12520.8463__L_290
AAGTCGTAACAAGGTTTCCGTAGGTGGTAAGTCATTATTCCAAAAACGCTACTTTGTTACAACAGTATACTAATTCATTTTTAGAACCTGCGGAAGGATCATTAAAAGAGAATTTTGTTTGGTAGTAGAAATACTCCAGCAAAAATCCCAACCCTTGTCTATACAAAAACAAAATTGTTGCTTCGGTGGGTTCAAGGAATTTATATATACTCTCTGAACTTTACTGTTTGGATTATTATTATTAT
>X1104.22333.10850__L_275
AAGTCGTAACAAGGTCTCCGTTGGTGAACCAGCGGAGGGATCATTACCGAGTTATACAACTCATCAACCCTGTGAACATACCTAAAACGTTGCTTCGGCGGGAACAGACGGCCCTGTAACAACGGGCCGCCCCCGCCAGAGGACCCCTAACTCTGTTTTTATAATGTTTTTCTGAGTAAACAAGCAAATAAATTAAAACTTTCAACAACGGATCTCTTGGCTCTGGCATCGATGAAGAACGCAGC
>X2101.20973.10669__L_241
AAGTCGTAACAAGGTTTCCGTAGGTGAACCTGCGGAAGGATCATTATTGAATTCACTTGCTGAGTTGTTGCTGGTTCCGAAAGGTTCATGTGCACGCTTGGTATTTGATCTCTTTCCACCTGTGCACCTTTGTGATGAGGGCCTTGCGCTGTTGTGTCGACTTTATGGTTGCACATTAGCAAGAAGTTCTCTCACGTATTTCAAACTCCATTTGTATGTTTAGAAAGTCATTTATTGGTCGGAAGA
>X1101.10398.14666__R_043
AAGTCGTAACAAGGTTTCCGTAGGTGAACCTGCGGAAGGATCATTACTGAATAACTAAGTTCTTTAGTTTTTCATATCCCATTGTTAACCTATCCATGTTGCTTCCACGTGGCCTGGCTTTTTTCAAAGCCCTTTGACTTGCTTAGTGCTTTGATGCATGCTTGTTCAGGGAGTTTGCCCGTGGTAAGACCCCAACCATTAAACTTGTTTATAACATACCATGTCTGAAGATATCATTGCAAATG
>X1101.11932.8679__R_116
AAGTCGTAACAAGGTATCCGTAGGTGAACCTGCGGATGGATCATTACCAATTTTTAAATATGAGTTTGTATGCTCCGCTCCTAGAGTGGTGTTATACACAACTTCTATTGTAAACGTTGAACTAGATCATTGGTGTGTGGATTTGTTTATCCAGCAATGGTTAGGCACATCCCACACTGATACCTATACTTAATATATACAATCAATATATACTACCAAAACAAAAACTATTTCAATAGGACTTA
>X1101.17498.11272__R_076
AAGTCGTAACAAGGTTTCCGTAGGTGAACCTGCGGAAGGATCATTAAAGATTCTGACCTTCGGGTCTAACTTTTCAGCTGTGCGCTTCGGCTGCACGCTGATAAAACCTTACACACCTGTGCACATTTCGGTTGTGAGCCTGCGTGCAGGCCTTGCTTCCGCTTTCACATACAACCACACGTCTTGAATGTAATAAACTATAAAAGTAACAACTTTCAACAACGGATCTCTTGGCTCTCGCATCG
>X1101.19125.6820__R_116
AAGTCGTAACAAGGTAACCGTAGGTGAACCTGCGGTTGGATCATTAAAAATAACTCCTTTAATTAGGATTGTTGGCCCGCTCTCTGTTGCAAAACTCTGAGCGGGCTGCGTTAATACGCACACTTTGTGAACCGTATTTGCTGGCATGCGTTGGGTACTGTTCGCAGTCTCGGCCTGTGTCGGCATATGTTTCCACTTTTTTTGTCTGACAATATTTTTGTATTAATCTACAAACAACTTTTGG
>X1101.22978.14781__R_186
AAGTCGTAACAAGGTTTCCGTAGGTGAACCTGCGGAAGGATCATTATTGAAATAAACCTTGATGGGTTGCTGCTGGCTCTCCAGGGAGCATGTGCACACTCGTCATCTTTATATCCACCTGTGCATCTTTTGTAGACCTGGATAATCTCTCTGAATGCCTAGCACTCAGGTTTGAGGATTGACTTTCCAGGAAGTCTTTCCTTCCACTTCCAGGCCTATGTTTCTTCATATACCCCCAATGTATG
>X1101.24175.10140__R_226
AAGTCGTAACAAGGTTTCCGTAGGTGAACCTGCGGAAGGATCATTAATGAATAACTATGGTGGGTTGTCGCTGGCTTTTTGAAAGCATGTGCACACCTGCTGTCTTTATCTATCCCATTGTGCACTACTTGTAGTCTTGGAAAGGGGGTTTATACTCTCTCTCCGAGTCTATGTCTTTTTTCACACACGTTCTAGTATGTCCAAGGATGTAATCAAAGGGCCGTTGTGCCTATAGAACTATATAC
>X1101.27854.17307__R_206
AAGTCGTAACAAGGTTTCCGTAGGTGAACCTGCGGAAGGATCATTATTGGAATCATTGGTTTGTGTTGTTGCTGGCCTCGATTGCATGTGCACGCACAATCCATTTATTCTTTAAACCACATGTGCACCATTTGTAGACCTTTTTTCATAGATCTGTTTGTACAGATGTTTGGAGTACAGGATTGTTGGACGAGTAAAACTGCAAGTTCAGCTCTTCTGGACTTAGGTCTATGCTTATTTTGAAC
>X1101.5063.10562__R_071
AAGTCGTAACAAGGTTTCCGTAGGTGAACCTGCGGAAGGATCATTACAGAGAAATTGCCCTTCGGGGTAGATCTCCCACCCTTTGTTTACATTACCTATGTTGCTTTGGCAGGCCCGTCTGTTGACCACCGGCTTAGGCTGGTCCGCGCCTGCCAGAGGACCCCAAACTCTTGATTTTTGTGTTGTCTGAGTAATATTATAAATAAAGTTAAAACTTTCAACAACGGATCTCTTGGTTCTGGCAT
>X1102.11345.4227__R_034
AAGTCGTAACAAGGTTTCCGTAGGTGAACCTGCGGAAGGATCATTATTGAATAAGTTGAGAGGTTGTAGCTGGCTCTTCGGGGCATGTGCACGCCTTTCAAACTCATCTCAACCACCTGTGCACCCTTTGTAGACCTGGAAATGGATCTTCTCAAGGAAACTTGGATTTTGAGGGTTCTGTTGGCTTCATAAGTCGGCTTCCCTTTGCTGTTTCCAGCGTCTATGTTTTATAATAATACACCCAT
>X1102.11764.5595__R_076
AAGTCGTAACAAGGTCTCCGTTGGTGAACCAGCGGAGGGATCATTACCGAGTTTACAACTCCCAAACCCCTGTGAACATACCTACGTTGCTTCGGCGGACCACCCCAACCCCCTCGGGGCGAGGGGCCGCCAGAGGACCCAAAACCCAACTGTTTTTTCCGTAACGAAACCTATTCTGAGTGGAATTATTAAATAAATCAAAACTTTCAACAACGGATCTCTTGGCTCTGGCATCGATGAAGAAC
>X1102.1830.16665__R_187
AAGTCGTAACAAGGTCTCCGTTGGTGAACCAGCGGAGGGATCATTACCGAGTTTACAACTCCCAAACCCCATGTGAACCTTACCACACGTTGCTTCGGCGGTCACGCCCCGGCGCTCCTCACGGGGCCCGGAACCAGGCGCCCGCCGGGGGACCAAACCAAACCATTGTGTACCATAGTGGCATCTCTGAGTGGCGTAAAGCAAAATAAATCAAAACTTTCAACAACGGATCTCTTGGCTCTGGC
>X1102.24300.14795__R_260
AAGTCGTAACAAGGTTTCCGTAGGTGAACCTGCGGAAGGATCATTCACAAACAAGTGTTTATGGCACTTTTAAACAATCCATATCCACCTTGTGTGCAACGTTTGAATTCGATCCGCACGCTCGCTCTCCTTTAGTGCGAAAGCGTGTGTGGGGAAGGATTCTCAACACTATTAACTTATCTTGAACTATAGTTTGTCTTAATTAACGTATCATGAATTAACTTAATTCGAAATACAACTTTCAA
>X1103.10774.11953__R_187
AAGTCGTAACAAGGTTTCCGTAGGTGAACCTGCGGAAGGATCATTCATAAAAAGTGTTAATGGCACTTGCATCCATTACCCACCTTGTGTGCAATGTCGGGGGAGAAGAAGGATCTTTGCGGTTCCTCTTTCTCTTTCATATACATACTACTTTTTTCATCATCAGTCTACAATCTATTTTAGAGGATAAAAACTCGAAAATACAACTTTCAACAACGGATCTCTTGGCTCTCGCATCGATGAAG
>X1103.19320.23588__R_224
AAGTCGTAACAAGGTTTCCGTAGGTGAACCTGCGGAAGGATCATTATTGAATAAACTTGGTTGGGTTGTTGCTGGCTCTTAGGAGCATGTGCACGCCTGCTCCATTTTTAACCACCTGTGCACCTTGCGTAGATCTGATAATCTCGAGGAAACTCGGTTTGAGAATTGCTGTGCAACAGCCAGCTCTTCTTGTAGTCAGGTCTATGTTTTTACATATACCCCACATGAATGTATTCGCATGTTGT
>X1103.25465.10818__R_199
AAGTCGTAACAAGGTTTCCGTAGGTGAACCTGCGGAAGGATCATTAATGAAAACTTCAGGAGTTGCTGCTGGCCTCTCGAGGCACTCGTGCACGCTCCGTTTTTCATCCACCCACACCTGTGCACAATCCTTTTGAGAGGAAAGGAAGGGATTTCTTCGGAGAGTCCTCTTTTCCTCCAAAATTATCACACACTCTACGCAATTGTCAGAACGAACTTGTTTTTTGTAAACAAACTTAACAACTT
>X1103.5656.19119__R_176
AAGTCGTAACAAGGTCTCCGTAGGTGAACCTGCGGAGGGATCATTACCGAGTTAGGGTCTCACCGGCCCGACCTCCCAACCCTTTGTCTACTTGACCATCGTTGCTTCGGCGAGCCCGTCCTCACGGACCGCCGGAGGGCCTTGACCGCCCTCTGGCCCGCGCTCGTCGACAGCCCCCAACTTTAAAATCTTAACTAAACGTGTCTTGAATCTAAGTATTATTGTTAAATAAAAACAAAACTTTC
>X1103.8416.16905__R_224
AAGTCGTAACAAGGTTTCCGTAGGTGAACCTGCGGAAGGATCATTACTGAATTGTCAACACGAGTTGTTGCTGGTCCCCAAATGGGGGCATGTGCACACTCTGTTCACACATCCATTCACACCTGTGCACCCCATGTAGTTCTATGGTTTGGGGGTCTGTGCCCTCTGCTGTGGTTCTATATCTTTACACACGCTCTGTAATAAAGTCTTATGGAATGTATGCAGCGTTTAACGCAATACAATAC
>X1104.26480.11667__R_139
AAGTCGTAACAAGGTTTCCGTAGGTGAACCTGCGGAAGGATCATTATTGAAATCGAAGACCCACTCGTTGGGCTTCAACCTTTCAAATTCAAACACAATGTGCACTGTCTAGATGAACGCCACTGCCTTCAGGGTGTGGCTACTAGTCTTCCTTTTTTCCAAACACAAGTCAATGTATGTAATAACATATAACAATAAAACTTTCAACAACGGATCTCTTGGCTCCCGCATCGATGAAGAACGTA
>X2101.14695.23787__R_244
AAGTCGTAACAAGGTCTCCGTTGGTGAACCAGCGGAGGGATCATTACGAGAGTGTCACCACTCCCAACCCACTGTTTACCTACCCGTCCAACGTGCTTCGGCAGGCAGCCCTGTGGGACAGAGCCTCGCCCCCCCTCGCGGGGGGTGCCTGCCGCTGGCCAACCAACACTCTTAGCTGTTTTAGTACCATCTGAGTCTTCCACAAATAAACAAAACTTTCAACAACGGATCTCTTGGTTCTGGCA
>X2104.3459.16387__R_180
AAGTCGTAACAAGGTTTCCGTAGGTGAACCTGCGGAAGGATCATTAAAATGAGATTCGGTCAGAGGGGGTAAAACCTCTCGGGCTGTCAACCTCCACCCTTGTGTATTTTGCAATTGTTGCTTTGGTGGGCCGCGACCCTCACGGGGAGCACCGGCTTCGGCTGGAGAGCGCCTGCCAGAGGACCCCAACTCTGTATTTTGTAACATCTGAGTACTATATAATAGTTAAAACTTTCAACAACGGA
>X1101.10690.18776__L_289
AAGTCGTAACAAGGTCTCCGTAGGTGAACCTGCGGAGGGATCATTACGAGAATCAACACCCCCCTCCGGGGCGGGCTGTCTCTCACCCTATGTGTTCTTACCGCGTTGCTTCGGGGGCGACCGCGTCTTCCCGGCGTGGGCCCCCGGTGGCTCCATCAAAACTCGTTGTAACTTTACGTCGGAGTCTCAGTTTAAATCTAAACAAAACTTTCAACAACGGATCTCTTGGTTCTGGCATCGATGAA
>X1101.12553.10925__L_116
AAGTCGTAACAAGGTTTCCGTAGGTGAACCTGCGGAAGGATCATTACAAATGATTGAGTTGGGGGTGGACTTCGGTCCGCATCCCTCCTCCCTTCAACCCCTTGTCTACATTACCTCTGTTGCCTCGGCGGGTCGTGGTGGTTAACTCGACCCCGCCGGCGGCGAGCCTCACGGCTTGCAGCCTGCGTGTGCCTGCCGATGGTATCTTAAAACTCTTTGTTAAACAAGTTTTCTGAAATCATAAT
>X1101.16250.21355__L_031
AAGTCGTAACAAGGTTTCCGTAGGTGAACCTGCGGAAGGATCATTACCGAGAACCGGCGCCCTCGTGGCCCGACCCTCAAACCACCGCGTACCGAACTTCAACGTTGCCTCGGCGGGGCCCTCGGGCACCGCCGCAGGACGCAACCAAAACCGTTTTGTGAGACGAACGTCTGATAACCTTCTTCGCGAATGCGATAAAGTACAACTTTTAACAATGGATCTCTTGGCTCCGGCATCGATGAAGA
>X1101.17814.13061__L_278
AAGTCGTAACAAGGTCTCCGTAGGTGAACCTGCGGAGGGATCATTACTGAGTGAGGGCCTCTGGCCCGACCTCCCAACCCTTTGTCGTTCGACTCTGTTGCCTCGGGGGCGACCCGGCCGCCTCGGCCGGCCAGCCCCCGCGGGTCCACTTCTCAACTCTGCGTCTGAAGCGTCTGAGTCTGATACTTAAATATCAATTAAAACTTTCAACAACGGATCTCTTGGTTCTGGCATCGATGAAGAAC
>X1101.19231.15667__L_085
AAGTCGTAACAAGGTCTCCGTTGGTGAACCAGCGGAGGGATCATTACCGAGTTTACAACTCCCAAACCCCAGTGTGAACGTTACCAAACTGTTGCCTCGGCGGGATCTCTGCCCCGGGCGCGTCGCAGCCCCGGACCCCATGGCGCCCGCCGGAGGACCAACCGAAACTCTCTATTTTCTTCTGCGTCGCGACTCCTCGCGGCTCTGATTTCTTTCCATTTGCTCTGAGCCTTTCTCGGCGACCC
>X1101.21016.15196__L_186
AAGTCGTAACAAGGTTTTCGTAGGTGAACCTGCGGAAGGATCATTAGTGAAACACAAGAGCGCTCTTCATTGAGGCTCGTTTAACTATCCAATACACTTAGTGCACTTGAAAAACCCTTCAAATTCTCGCTTTCGGGCTTGAACTTGATTGTAACACATACACAACCCCTTTGAAATTATGATAGAGATGATGATGTATAAACCTTGAAATTGAAAGAACAACTTTCAGCAACGGATTTCTTGGC
>X1101.23474.8912__L_245
AAGTCGTAACAAGGTTTCCGTAGCTCAAGTACGGGACAGCTCGACCTCACGGTCGAGGTGATCCTTCCGCATAACACTTGCCGAAGCCTTAGCAGCCTGAAAAGGTGCAGCCCCGACGACTCTAATCAATGAGAGGGCTGCTGAAATGCTAGTCTGCTTTTCGCAGGCGACACTATCAAATTGCGGGAACACCCTAAAGACCTCAACACCAAGCGACGCGGGAAACCGCGGCGTGGCCGAGCTAA
>X1101.25319.10604__L_161
AAGTCGTAACAAGGTTTCCGTAGGTGAACCTGCGGAAGGATCATTAACGTATCTACCCCGGGCGGCGAAGGCTCGCGCCCAGCTCTGGCCCGCAAAGGCCGTGCAGCGGGTGCGTCCCGAGCCCCCGAACCTTCACAAACCCACCGTGCACCATTGTCGGCGGAGGGGCCCCTGGCGAGAGCCGCGGCCCCGATGCCGGTTCACAAACGCTAAAGTCTCGAGAATGTTGCGGTCCTAGCGCCGCC
>X1101.26089.7662__L_253
AAGTCGTAACAAGGTTTCCGTAGGTGAACCTGCGTAAGGATCATTACAGAGTTCCTGCCCTCACGGGTAGAAACCCCACCCTTGATTATATTATGTTGTTGCTTTGGCAGGTCGCCTCTAAGGCGTGGGCTTAGGCTTACCGTACCTGCCAGAGAACCCTAAACTTTGAAATACAGTGTCGTCTGAGTACTATTTAATAGTTAAAACTTTCAACAACGGATCTCTTGGTTCTGGCATCGATGAAG
>X1101.3301.18900__L_031
AAGTCGTAACAAGGTAACCGTAGGTGAACCTGCGGTTGGATCATTACTGAATTTGTGCCTTGGCTGGGAACGGGCAACCAAGTACCGCCTGTGGCAGATTTACACCTGTGCAACCTAATGTCTCTTGGGGGACTCGTGCCCCCAGCAGTGATAAACACCTATTGACCACGTCTGAACATTATATTAAATATAAACAACTTTTGACAACGGATCTCTAGGCTCTCGCAACGATGAAGAACGCAGCA
>X1101.5940.8434__L_290
AAGTCGTAACAAGGTTTCCGTAGGTATCGCACGCCTGGAGGTTTGCCTACGGACTCCCTGTTTTAGTCGGCCTTTGTGGCCGGCAACGCCCTCAATCTGTGCTGGGAGTGTTCTTCGGAACCCGACCAGCAGCTCCCCTCGGGGAGTCCACAGATCAAACGACGGCGGCCATTACAAGCTATGGTTTGATATGATCGGCCCCAACCGTTCCCGGCTGGCGAGTTTTGCGGAACCTGCGGAAGGAT
>X1101.9506.5604__L_275
AAGTCGTAACAAGGTCTCCGTTGGTGAACCAGCGGAGGGATCATTATAGAGTTATCAAAACTCCCAAACCCATGTGAACTTACCATTGTTGCCTCGGCGGGACCTACCCTGTAGCTAGCTACCCGGGAACGGCCTACCCTGTAGCGCCCTACCCGAGATCTGCCTACCCGGTAGCGGACCGCCGGTGGAATTTTAAACTTTTGTTAATAGTGTCTTCTGAGCGTCTTATTTTAATAAGTCAAAAC
>X1102.10991.19579__L_173
AAGTCGTAACAAGGTTTCCGTAGGTGAACCTGCGGAAGGATCATTACCTAGAGTTGCGGGCTTTGCCTGCCATCTCTTACCCATGTCTTTTGAGTACCTTCGTTTCCTCGGTGGGTTCGCCCGCCGATTGGACAAAACTTAAACCCTTTGTAATTGAAATCAGCGTCTGAAAAAACTTAATAGTTACAACTTTCAACAACGGATCTCTTGGTTCTGGCATCGATGAAGAACGTAGTGAAAGGC
>X1102.17930.9528__L_222
AAGTCGTAACAAGGTCTCCGTAGGTGAACCTGCGGAGGGATCATTACACAATAAAATATGAAGGCTGTACGCGGCTGTGCTCTCGGGCCAGTTTTGCGGAGGCTGAATTATTTATTACCCTTGTCTTTTGCGCACTTGTTGTTTCCTGGGCGGGTTCGCCCGCCACCAGGACCACATCATAAACCTTTTTTATGCAGTTGCAATCAGCGTCAGTATAACAAATGTAAATCATTTACAACTTTCAA
>X1102.19183.23485__L_253
AAGTCGTAACAAGGTTTCCGTAGGTGAACCTGCGGAAGGATCATTACAGAGTACCGGTGCCCTCTGGGCGCCTACTCCAACCCTTTGTCTACCATACCTGTTGCTTTGGCGGGCCGGGTGCTCACGCACCGCCGGCTCCGGCTGGAGAGCGCCCGCCAGAGGATACAAAAACACTGCTCACGGTGTCATCTGAGTAAATTTAAATGAATCAAAACTTTCAACAACGGATCTCTTGGTTCTGGCAT
>X1102.21918.14178__L_151
AAGTCGTAACAAGGTCTCCGTTGGTGAACCAGCGGAGGGATCATTACCGAGTTTTTACAACTCCCAACCCTATGTGAACCTTACCAATCGTTGCTTCGGCGGAACGCCCCGCGGCCCCTCGGGGTCCGGACCCAGGCGCCCGCCGAGGAACCCAAACTCTTCTGTTTTTTAGTTGTATCTTCTGAGTGGATTTAAACAAATGAATCAAAACTTTCAACAACGGATCTCTTGGTTCTGGCATCGAT
>X1102.22547.23812__L_266
AAGTCGTAACAAGGTTTCCGTAGGTGAACCTGCGGAAGGATCATTAACGTATCTCTGACGGGGTGCGGTCCGCCCTGCTCCGGTCCAAACGGGCCGTGCAGCGGGTGTCCGCCCCTGTTCAAACCTCACAAACCCACTGTGAACCTTCACGGCAGAGGGGGCCCGGTTCGCGCTGGGCCCTCGAAGCCGCATACCAAACTCCAGTTGCAAAGAATGTAATCGCGGACCTTGCGCCGCCTAAAACA
>X1102.9841.12680__L_174
AAGTCGTAACAAGGTTTCCGTAGGTGAACCTGCGGAAGGATCATTATCCATCTCAACCAGGTGCGGTCGCGGCCCTCGGGGGTTCTCTCCCGGGTGGTAGGGGTAACACCCTCACGCGCCGCATTCCTGCATCCTTTTTTTACGAGCACCTTTCGTTCTCCTTCGGCGGGGCAACCTGCCGCTGGAACTTAACAAAACCTTTTTTGCATCTAGCATTACCTGTTCTGATACAAACAATCGTTACA
>X1103.11280.13943__L_023
AAGTCGTAACAAGGTTTCCGTAGGTGAACCTGCGGAAGGATCATTACAGAATAAACTTGATGGATTGTTGCTGGCTCTCTTGGGAGTATTGTGCACGTTCATTATTTTTATCTTTCCACCTGTGCACCCTTTGTAGTTCTGGAATATCCTTGTAGCCAAAGCTTGTCTCAAGTTTTCGCTGTGCTTTGAAGGCTTGCCGTGCTCATTTATTAAGCCGGCTTTCCTTTACATTTTCCAGATCTATG
>X1103.16923.15461__L_140
AAGTCGTAACAAGGTTTCCGTAGGTGAACCTGCGGAAGGATCATTATTGAATAAACTTGGTCTAGGCTGATGCTGGCCCTCCCGGGTATGTGCACGCTTATTCCGAATTTACTACCACCTGTGCACTTTGTGTAGATCTGAATACCTGTCGAGGCAAACTCGGTTTGAAGGATTGCTGTGCTCAACGCCAGCTTTCTCTTCATATTTCAGATTTATGTTTCATTATACACCATATAAAGTATTTG
>X1103.18573.15929__L_269
AAGTCGTAACAAGGTCTCCGTTGGTGAACCAGCGGAGGGATCATTACTGAGTGTAAAAACTCCCAAACCCACTGTGAACTTACCACTGTTGCTTCGGCGGATCCGCCCCGGGCGCGCCCTCACAGGCGTGCCCCGGACCCAGGCGCCCGCCGAGGGACCAAAACTCTTGTTTTCCTAGAGAATCTCTGAGTGTGATTATACAAATCAAATCAAAACTTTCAACAACGGATCTCTTGGCTCTGGCA
>X1103.22685.15267__L_192
AAGTCGTAACAAGGTCTCCGTTGGTGAACCAGCGGAGGGATCATTGCTGGAACAAACGCCCTCACGGGCGCTACCCAGAAACCCTTTGTGAACTATACTTAATCGTTGCCTCGGCATTGGTTGACTTCGAACGAAGTCCCCTGTTTTACAGGGAGCAGACCGGCCGACGGCCCCTATAAACTCTTTGTATGTATTATCATCTGAGTAAACAACTAAAATGAATCAAAACTTTCAACAACGGATCT
>X1103.27680.11772__L_189
AAGTCGTAACAAGGTCTCCGTTGGTGAACCAGCGGAGGGATCATTACCGAGTTTACAACTCCCAAACCCCTGTGAACATACCTATCGTTGCTTCGGCGGGTTCGCCCCGGTTTCTCGCAAACCGGACCCAGGCGCCCGCCGGAGGACCCAAACTCTTGTTTTATTAAGTATCTTCTGAGTAAACAAGCAAATAAATTAAAACTTTCAACAACGGATCTCTTGGTTCTGGCATCGATGAAGAACGT
>X1103.6769.16718__L_244
AAGTCGTAACAAGGTCTCCGTTGGTGAACCAGCGGAGGGATCATTACAGGACGTCATACTCCCGTAATACCACTGTGAATCTTACCTACCGTCGTTGCCTCGGCGGGCGCCCCGGGGGGGAAACCCCCCGCGCCCGCCGGCGGCCCGCATACTCTGTCTCAGCGTGTTGGCATCTCCGAGTATTATACAAACGAGTCAAAACTTTCAACAACGGATCTCTTGGTTCTGGCATCGATGAAGAACGT
>X1104.16727.6933__L_274
AAGTCGTAACAAGGTTTCCGTAGGTGAACCTGCGGAAGGATCATTAACGAGTTTTGAAACGAGTTGTAGCTGGCCTTCCGAGGCATGTGCACGCTCTGCTCATCCACTCTACCCCTGTGCACTTACTGTAGGTTGGCGTGGGCTCCTTAACGGGAGCATTCTGCCGGCCTATGTATACTATAAACACTTTAAAGTATCAGAATGTAAACGCGTCTAACGCATCTATAATACAACTTTTAGCAACG
>X1104.27751.12422__L_276
AAGTCGTAACAAGGTCTCCGTAGGTGAACCTGCGGAGGGATCATTACTGAGTGAGGGCTCACGCCCGACCTCCAACCCCATGTGAACCGCAACTGTTGCTTCGGGGGCGACCCTGCCGTTTCGACGGCGAGCGCCCCCGGAGACATTCTAAACTCTGCATCTTTGCGTCTGAGTCTTAATTAAATTAAACAAAACTTTCAACAACGGATCTCTTGGTTCTGGCATCGATGAAGAACGTAGCAAAA
>X1104.5729.22838__L_103
AAGTCGTAACAAGGTCTCCGTAGGTGAACCTGCGGAGGGATCATTAACATCCACACCCCTCACAGAGGGCTCCCTTGGGAGCTCTCTTGAGACACCCCTCTGAACCCTTCTCATACAACTATACCCTACCCTGGAGGTGCGCGTCGGCCTGCTCGCAGCGCCGGCGCCTCCTCTCCCCTTTTCTTACACACCTGACTTCTGACCGATTCTCCCCCTCTGCTTCGTCGTCTGCGCCTTGTGTGCAG
>X2101.14558.18446__L_103
AAGTCGTAACAAGGTTTCCGTAGGTGAACCTGCGGAAGGATCATTAGTGAATTTTAGGGTGCTCTACTTCGCGTAGAGGCCTGACCTCCACTTTCTAACCCTGTGCACTATTTGGCTTGCGAGAAGAAGCGCTTCGGCGTGGTATTTGAGCGAGCGGCTTCATTTTAAACACTAGTTAAAGAATGTAACCAAAAACAAAACTAAAAAAAACTTTCAACAACGGATCTCTTGGCTCTCGCATCGATG
>X2101.25588.19224__L_195
AAGTCGTAACAAGGTTTTCGTAGGTGAACCTGCGGAAGGATCATTAGTGAAATATTACAATTGGGAAAGCTGCCGACTTTGTAAAAAGGAAGCCTTTCTTTTCAATTCAAATATCCACTTTTCACACACACTTGTGCACTTGTTCATTCATACCCTAGCCTCTCAAAACCCTTTTCGGAGGGGGCTGGCGGCTATCGTACTGAAACACTTGTGATAAAACTGTTAAAAGTCCAAGTTGATTAACA
>X1101.10577.25015__R_005
AAGTCGTAACAAGGTTTCCGCAGAATAAGTCTCGGGATACGATCCTTCTACGGGGAAGCTTATCGAAGCCTTTGCAGCCTGGCAACAGGTAGCCGCGCGACTCTAAACAATGCTGTCTCATGCAAGCTAGAGCACCCTCTAGCAACACAACCGAACTGACGGGGACACCTTAAAGCCCGCTCCACCAACCGATCCGGGAGACCGGATCGGGGCCTATGTTAACAGCATAGGGTACGGTAATAGAG
>X1101.12718.4289__R_039
AAGTCGTAACAAGGTTTCCGTAGGTGAACCTGCGGAAGGATCATTACTGTGGTGGGCGGTCCTTCGGGACACGTCTCGCCCGAGATAGAACCCTTGCCTTTGAGTACCTTCTGTTTCCTCGGCAGGCTCGCCTGCCAATGGGGACCTAAACCAAACCTCTTGTATAGCAGTAAACGTCAACAAACAAATAAATTAAAACTTTCAACAACGGATCTCTTGGTTCTGGCATCGATGAAGAACGTAGT
>X1101.13083.25853__R_265
AAGTCGTAACAAGGTAACCGTAGGTGAACCTGCGGTTGGATCATTACTGAATGCGAAAAAAGAAATTCCCCCCATTTGTGAACTGTTATTATTTCTTTGGTGGCCCACAAAACATGTTGGCGCGTCTTTATTGTATGGTTACTCACTTGATCGAGGTCTTGCGAGTTTGGCCATATTAAGGACGCGACTTCGGGCCACCTAATTATGTTAAATTCCTTGTTTGAATGTATTTTGTGTCTTGCATG
>X1101.15134.18172__R_204
GTCGTAACAAGGTTTCCGTAGGTGAACCTGCGGAAGGATCATTACTGAAAGTGCTTGAAGATGTTGCTGGCTTCAAACTTGAAGCAATGTGCACTCTTCAAACATTCATGACCTCCTTCATACCCTATGTGCACTTCTTGTAGGGCCCTCTTCCCTCATTATGATAAGAGGCTCTATGTCTTATTGTCACACACGCATTGAATGTACATGTATGTTGGTAAAAACAAAAAATTAAACAACTTT
>X1101.15328.14337__R_179
AAGTCGTAACAAGGTTTCCGTAGGTGAACCTGCGGAAGGATCATTAAGATAATTTCGGTAAAACAAAAAGGCTCGGGCCAGCCCCACAAAGAAGCGGCGTGAGGGGGGGAATCGCGAGATAGATCCAATTCTCTCGGCTTCAAAAGATGTCCCCGGGAGGGGAAACCCTCTTACAAATATCTCTTGCAGCCGCCGGCGTGTGATCAGGTTGGCCTCCTTATACTTTTACATTACGAATATCTATA
>X1101.16124.28943__R_021
AAGTCGTAACAAGGTTTCCGTAGGTGAACCTGCGGAAGGATCATTAACGAGTTTTGAAATGGGTTGTTGCTGGCCTTCCGAGGCATGTGCACGCCCTGCTCATCCACTCTACACCTGTGCACTTACTGTAGGTTGGCGTGGGTTTCTAGCCTCCGGGCTGGGAACATTCTGCCGGCCTATGTACACTACAAACTCTAAAGTATCAGAATGTAAACGCGTCTAACGCATCTTAATACAACTTTCAG
>X1101.18997.15512__R_281
AAGTCGTAACAAGGTTTCCGTAGGTGAACCTGCGGAAGGATCATTATTGAATTTAATGAGGAGTTGGTTGTTGCTGGCCTTGGGGTTTTTTTAATTAATTATTCCAGGCACTTGTGCACGCCTTCTCTTTCATCCACACACACCTGTGCACTTGTGAGACAGACTGTGGGGGACTTTATTGGACTCCCGTCTGTCTACTTAATTCACACACACTCTATTTAATTTAAACTGAATGTAATTGATG
>X1101.21390.21840__R_170
AAGTCGTAACAAGGTTTCCGTAGGTGAACCTGCGGAAGGATCATTAATGAACATTCAAAGTCGGCCCGTTCTGTGCTGGTGGTGACACATGTGCACGTTTGGGTCGCAAATCCACACACCTGTGCATATTTGACTTGGAGTGCCCAACCCTCATGTTGGGGAGTTTGACTCTTGTCAAACTGGCACTTTGAGTATTTTCACAAACTCCGAATGTAAAGGAATGTATATCATGCATAACCTGCATA
>X1101.21971.9106__R_240
AAGTCGTAACAAGGTTTCCGTAGGTGAACCTGCGGAAGGATCATTATTGAAAAAAACAATCCAAGGAAAGGTTGTTGCTGGTCGAAAGACATCTGTGCACACCTTTTCTATCCTTTTTTCAAAAACCTGTGAACCTCCTTGTAAGCCAAGAGATTGGCTTATGTTTTAACTTTTTACAAAACCCTTTTGCATGTGCATGAACGCTTATTTGTAATAAAAACACAACTTTCAACAACGGATCTCTT
>X1101.22736.6844__R_211
AAGTCGTAACAAGGTTTCCGTAGGTGAACCTGCGGAAGGATCATTATTGAATAAGCTTGGTTTCAGACTGTTGCTGGTTCTGTGGGACATGTGCACGTCTGTTCCATTTTTATTACCACCTGTGCACCTTCGTGTAGATCTGAATTACTCTCGAGGCTTGCCTCGGTCTGAGACATTACTGAGCATTTGATATGTACAGTTTTGTCTTTTAGATATTCAGATCTATGTCTTACTACACTCTATAA
>X1101.24765.19032__R_231
AAGTCGTAACAAGGTTTCCGTAGGTGAACCTGCGGAAGGATCATTAAAAACACTTGCCCGAGACATTCGTGTCCAAGGCCCCACACTATGCGCACCGATAATCGTTTTTTGGCAGGGTCTTTGGTGTTCTCTTCGGAGACCCAACTTCTCTTTTGGCTCTATCCTTTTTCCTTTCACTGAGAGGAGGACAGTCGAATATGGGAAGCAGTCACCCTGCTAGGTGACTCTTAAAACACGCTTTTTT
>X1101.7909.10185__R_226
AAGTCGTAACAAGGTTTCCGTAGGTGAACCTGCGGAAGGATCATTAGTGGAAAGTTTACTTTACACTTTAAACCAACATTGTGAACCATTAGCCAGGTATGTTCTCTAGCCAGGCCCGTAAGGGGAGGCAAGAGCCGGGATCGCAGGTCGCAGAAGTCATTTTTCGCAAGAAGAGTGGTCGGATGTAGGCTCAGTGGGGGGTAGGAATCTTAATCTCTTTAGTGGGAGCGGTGAACTACCTATTC
>X1101.9763.24250__R_177
AAGTCGTAACAAGGTTTCACCACGGAGACCATGCATCCTTACGGGAGGCAGCGCGACTGTAAATAATGCTGCCGTATGCAAGTCAGCTTGCTGGCAACACGATCGAATTGCGGGGACCTCCTAAAGCTCAACCTACTCCCTGCCACCGAAAGGTGGTAGCAAAGTTAAAATGGTTGGGATGTTACAATGGACGATCCGCAGCGAAGACCCTAAAGCGTCAGCCACGGGTAACGTTCACAGACTAA
>X1102.13765.3038__R_232
AAGTCGTAACAAGGTAACCGTAGGTGAACCTGCGGTTGGATCATTAAAAAATTCCAACTAAAAGTAGCAGCCTTAGTGCTGTTTACTTTTAAACCCCTTGTGAACTGTTTATTGTCTATGGTGGGTTAAAAGATCTCTCTATAGTGTATTTCTATAAGCAAGAAGATTGGCTTTAACCAGCTACCCACCTATTATTTATAAAACACTTGTAAACTTTTGTCTTTACCAATTCATTTTTGAATTCT
>X1102.16862.15826__R_058
AAGTCGTAACAAGGTTTCCGTAGGTGAACCTGCGGAAGGATCATTACCGAGTTAGGGTCTTCTTGGCCCGACCTCCAACCCTTTGTTTATTATACCATGTTGCTTTGGTGGGCCTGCCTTTCGGGGCTGCCGGGGGCATCACCGCCCCTGACCTGTGCCTGCCAGGAGCCTTCTGAAATTCAGTCTTCAACTGTGCTGTCTGAGTCCCAGTATCACAATATAAAAAACTTTCAACAACGGATCTC
>X1102.20621.25937__R_132
AAGTCGTAACAAGGTTTCCGTAGGTGAACCTGCGGAAGGATCATTCATAATAAGTGTTTTATGGCACTTTTTAAATCCATATCCACCTTGTGTGCAATGTCAGTCGTTCTCTCTTTTGGGAGCGACCAAACATCAACTTATTCTTTAACTCTTTGTCTGAAAAATATTATGAATAAAATAATTCAAAATACAACTTTCAACAACGGATCTCTTGGCTCTCGCATCGATGAAGAACGTAGCGAAT
>X1102.22299.17622__R_151
AAGTCGTAACAAGGTAACCGTAGGTGAACCTGCGGTTGGATCATTAACAAAAACAGAAGGGTGTCCAAAAGACGCCTTTTCTAAACACTTGTGCACTGTGAATGTCTCTGGTGGGTTAAAATGGCGGTTCGCTGCTAGGCTTTGGCCACCCACCGTATCCTAGACCTTGTAGTATCTTTGTCTAAATAAGTTTACTTAACCAACAACAACTTTTGGCAACGGATCTCTAGGCTCTCGCAACGATG
>X1102.23477.22589__R_245
AAGTCGTAACAAGGTTTCCGTAGGTGAACCTGCGGAAGGATCATTATTGAAACTTGATTCGGTCTGTTATCTGTGCTGGTGGCAACACATGTGCACGTTGACAGGCCGTATATCCACACACCTGTGCATTCTATGACTGCTTGTTGCCCTTTGCATGCCTTTGGGCTTGGCGACTTGTGGTAATTTTACACACTCTTGAATGTAATGGATTGTCTATTGTGCTTTGATGTACAACTAAAACAACT
>X1103.10266.7848__R_263
AAGTCGTAACAAGGTTTCCGTAGGTGAACCTGCGGAAGGATCATTACCGAGTGAAAAGTCGCTCGACCGTGCTGGCGGAAACACATGTGCACGTCGGTCGCAAAATCTCATCCACACACCTGTGAATCTATGGCCTTCGGGTCTCTGACCCGGGGGCAACCTTTTTTACCCACTCTGTTCGTAAAGGAATGTCATACGTGTGATAAACACAAATGAAACAACTTTCAACAACGGATCTCTTGGCT
>X1103.14756.11317__R_207
AAGTCGTAACAAGGTTTCCGTAGGTGAACCTGCGGAAGGATCATTAATGAAACTTTAAGTCAACTTCTTCCCATCTGTTGCTGGTGGAAACACATGTGCACGATGGGACAAGTTGCAAATCCATACCCCTTGTGCATCTTATGACTCTGAGTTGCCGTTTTGCATGGCCTTTCCAAGGCCTGGTGACTCGAGTACTTTTACACACATGAATGTAATGGAATGTTCATTGTGCATAATGTACAACC
>X1103.5617.18574__R_011
AAGTCGTAACAAGGTTTCCGTAGGTGAACCTGCGGAAGGATCATCATCGAATTCATATCCCCCTCCTCTTCCGGAGGGGACCCATGATAAACCCTTCTGTGCACCGTAAACCGTTCGCTTTGGCAGGTTTTGGTGGTGAGCGTGAGCTCGCCTCCAACCACGCGTTCCCTCTCCTTAAGGGGTGTTGCGCGTGGCGGCCTGCCGAAGTCCTCCCATTAGAAACACGTTTTCGAACACGTCTGAAA
>X1104.25156.14895__R_176
AAGTCGTAACAAGGTCTCCGTTGGTGAACCAGCGGAGGGATCATTACAGAGTTGCAAAACTCCCAACCATTGTGAACCTACCTCACCGTTGCTTCGGCGGGTGGCCCTCTCCGGGGCCGCGCCGGCTTCCTTCAGGGGCCCGGCAACCCGTCAGAGGACCGAAACTCTTAGTACCCATAGGCCTCTCTGAGTAACTTATACAATAAGTCAAAACTTTCAACAACGGATCTCTTGGTTCTGGCAT
>X2101.14523.7641__R_246
AAGTCGTAACAAGGTTTCCGTAGGTGAACCTGCGGAAGGATCATTAAAAAAATAGCACTAGCTATATCCACCTTGTGTGCAAACAATGGAAAGAGAAAATGGAATTCAGAACACTTTTTCTTCGGGAAAGTATTACCAAATTCTCTATATTTTTTATAAATACCATCAAAAATTAATTTAAAAATATTTTTAATATAAAATATTATACAACTTTCAACAACGGATCTCTTGGCTCTCGCATCGAT
>X2101.23935.25406__R_197
AAGTCGTAACAAGGTTTCCGTAGGTGAACCTGCGGAAGGATCATTATTGTACTTAAGGTCATCAATTCGGCAGCCGAATTGATGACTTGTGAGTACACATTTAGGAGCAAAAATGTATTTAAAACCCACCCTTATATTTTTATTTACTTTAAAAAAAAAAAAAGTAATGATCACTTTCAACAACGGATCTCTTGGTTCTCGCATCGATGAAGAACGCAGCAAAAACCTGT
>X2101.8535.17484__R_204
AAGTCGTAACAAGGTTTCCGTAGGTGAACCTGCGGAAGGATCATTACTGAGTTAGGGTCTTTTTGGCCCGACCTCCCAACCCTTTGTTTATTATACCCACGTTGCTTTGGCGGGCCTGCCTTTCGGGGCTGCCGGGGGCATCACCGCCCCTGACCCGTGCCTGCCAGGAGCCTTCTTAAATTCAGCCTTTAACTGTGCTGTCTGAGTCCCAGTATCAAAATAGAAAAAACTTTCAACAACGGATC
>X2102.21193.17209__R_192
AAGTCGTAACAAGGTCTCCGTTGGTGAACCAGCGGAGGGATCATTACAGAGTCACCCGACTCCCAAACCACTGTGAACATACCGCTACGATATGCTCCGGCGGGTAGCCCCAGGGGGGGCCCCCGGCCGCAAGGCACCCGCCGGAGCCAGCACAAACCAAGTCTCTTGCAGCAGTCTTCTGAGTTTATTTTATAAAAGTTTTACAACTTTCAACAATGGATCTCTTGGCTCCGGCATCGATGAAG
>X2103.26632.17938__R_102
AAGTCGTAACAAGGTTTCCGTAGGTGAACCTGCGGAAGGATCATTCACAATAAGTGTTCAATGGCACTTTAAAATCCATTACCCACCTTGTGTGCAATGTAAGGAGGAGGGGTGTCACAAACCCCTCTTTCATTATACATACCAATCTTCTCTTGTTGTCTAACTTTTTGAGTATAAAAAAACTCGAATACAACTTTCAACAACGGATCTCTTGGCTCTCGCATCGATGAAGAACGCAGCGAACC
>X2104.7793.8904__R_233
AAGTCGTAACAAGGTTTCCGTAGGTGAACCTGCGGAAGGATCATTATCGTAGGGCTTCGGTCCTGTCGAGATAGCGTCCTTGCCTATTTTTTGGAGTACCGTTCGTTTCCTCAGCAGGCTTGCCTGCTACCGGGGACCCCACAAACCCTTTGTAACTACAGCAATCGTCTGAAAAACACACAAAAAATGAAAACTTTCAACAATGGATCTCTTGGTTCTGGCATCGATGAAGAACGCAGCGAAAG
>X1101.13305.22314__L_133
AAGTCGTAACAAGGTTTCCGTAGGTGAACCTGCGGAAGGATCATTGTCGAAACCTGCCTAGCAGAACGACCCGAGAACATGTTTCAACGCTTGGGGGCGGAGGGTCTTGCGGCTCTGCGTCCCCTCATCCTAGGAGGCAAGTGTCTTGCGCGTTGCATTTCGGTGCTTGCGCTTGACCGACCCTCCCGGGCGTACTGAACACCGGCGTGAATTGCGCCAAGGAACTTGAATGAAAGAGTGTTTCC
>X1101.13523.25590__L_274
AAGTCGTAACAAGGTTTCCGTAGGTGAACCTGCGGAAGGATCATTACTTTCAGTAGCTTGCTACTGTGTAAGAGGGTCTATTAGCCTGTATAGTATTACTACTGATGAGCAGCATGACCCTCTGTCTATACCCTTGTCTTTTGCGCACTCATGTTTCCTCGGCGGCTTACCCCCGCCGGTCGGACAACTTAATAACCTTTTTAATTTTTAATCAGCGTCTGAAAAACCTAATTATTTACAACTTT
>X1101.15292.11810__L_187
AAGTCGTAACAAGGTTTCCGTAGGTGAACCTGCGGAAGGATCATTACCGAGTTAGGGTCCCCCTCGCGGGGCCCGACCTCCCAACCCCGTGTCTAACAAACCTGTACGTGTTGCTTCGGCGGACCGGCGTCGTGTTCGCGCACGACTCGCCGCCGGGGGAGTCCCCGGCCGCTCACGCGGTCGGCCCCTGGAGAGCGTCCGTCGACGGCCCAACCAAACAAACTCCCAAAACCAAAATATATGAA
>X1101.19235.9845__L_080
AAGTCGTAACAAGGTTTCCGTAGGTGAACCTGCGGAAGGATCATTAACACGTATCCAACGTTAAACCCCTGTGAACATTTACTCAACGTTGATCCCGGCCGCTAAGTCTTGGTCACATAGCAATCCCTGCACTGACGCGGAAAGTGTAACAGGAGGGACCTCTGTGTGACAGAGCACTGCCGTTATGCCCAGCTAAGACATGGTATCAGCTTTGCCAGCAATTCCTGTACTCCGTCTCGAAATTT
>X1101.19523.11217__L_195
AAGTCGTAACAAGGTTTCCGTAGGTGAACCTGCGGAAGGATCATTATCGAGTTTTGAAACGGGTTGTAGCTGGTCTCAATACGGGACATGTGCACGCCTGACTCATCCACTCTCAAACCCCTGTGCACTTATTGTAGGTCGGTGGAAAGACTTGGTTTTTTATTAAGTCAAGTTTGGAAGCCTTCCTATGTTTTTACTACAAACGCTTCAGTTATAGAATGTCATACGCGTATAACGCATTTATA
>X1101.20385.5499__L_124
AAGTCGTAACAAGGTTTCCGTAGGTGAACCTGCGGAAGGATCATTATTGAATGAACTTGGTGGATTGTTGCTGGCTCTTTTATGAGCATGTGCACGTCTGTCATTTTTATCTTTCCAACATGTGCATTATGCATAGATCTGAGTATTTTTTTGACCGAGTTATACTTGGTTTTTGGGAATTGCTATTGTAAATAATAGCTTTTTCTGTATTCAGATTCTATGAATTTTATATACTCCAATGTATG
>X1101.21045.22477__L_055
AAGTCGTAACAAGGTCTCCGTAGGAGTAGGAGTGATCCCTCCGTAGGCGAATCTTTGGAAGCCTTGGCTAGCCCTGAATAAGGGTCTCGCGACTGTAAATAATGAGAGATAGCAAGTGCCTTAAGGAGTATCTATTACTCTGGCGCATCATAATCGAATTGCGGGGACATCCTAAAGCCGACGGGTACTAACCTCCTGTAGAAATATAGGAGGGGCCTATGATAACTCATAGGGTATAGTAATAA
>X1101.21502.20494__L_203
AAGTCGTAACAAGGTTTCCGTAGGTGAACCTGCGGAAGGATCATTACAGAATTTTGTCTGGTTGTCGCTGGCCTCTGTTTGAGGTATGTGCACGCCGGATTTAAACTCTTACATATCAACCCCTGTGCACCTTTTGTGAGCTTTCAGTTTGGATTTTGCGGATTTGAGAATCTGCGCCTAACACGCGCTTTTCTTGTTTCCGGTCGCGAGTCCAAGCTCAAAGTTCATGTTTATTACACAAACCA
>X1101.21839.5311__L_160
TGCAGTGCACAATTTGGCCTTGAAAAAGCAAGGAAGTTTGGAAAAAAGTGGAAAAAATGCAAAAAAAGTCAAAATTAGGCCAAAATTGGGAGCATATAAAAAGCTAGAAATTAAGGGCATAATCACTATTCACCTTGAGAAATTAGCACTTAAGCTAATTTCCCTTTTTTTGTGTTTTTGCATTACTACAAAAACATCCTGTTGTTTTTGCACTTCTGCGAACACAGTTCCCCTGTTTTCGCACT
>X1101.2486.13128__L_104
AAGTCATAACAAGGTTTCCGTAGGTGAACCTGCGGAAGGATCATTATTGTGAACCGGGGCGGCGAGAGCCGTCCCATCCCACACCTCTGTGAACAACCCGTCGGCGGCGCGAGCCGTCGGCAACCTTTACACCTGTCGAACTACGTCTAGAAAGTAATATTAAAGAGTACAACTCTCAACAATGGATCTCTTGGCTCTCGCATCGATGAAGAACGCAGCAAACAACTGTCTCTTATACACATCTC
>X1101.27684.14622__L_249
AAGTCGTAACAAGGTTTCCGTAGGTGAACCTGCGGAAGGATCATTACAGAGGTTTATCCTTTCTTTGTGAATTTATTATCTGGTGTTTATTTTGTATGTTTACGAGTGCGGAGCACGAGTTGATATCATTTTGAAAGCAATGAGTCGAACCATTCGTTTAAACATACATATATGCACCAACCTTTACACTATATAACGTCTGAAGAAAAGAAATGAAAAACTTTCAACAATGGATCTCTTGGCT
>X1101.4804.8192__L_003
AAGTCGTAACAAGGTTTCCGTAGGTGAACCTGCGGAAGGATCATTAATGAATTGTAAAGGAGGTTGATGCTGGCTTTATTGCATGTGCTCGCCTCCGACAATCCTTATCCATACACCTGTGCACCTCTGAGGGGTTTTCCGTTTATTCGGATTCCCTCTCTTTTTACACAAACCCTTTTTTGTAACATCGAACGTGAATTAGTGCCGATAAGGCCTTAAAACAAAATACAACTTTTAACAACGG
>X1101.7480.23237__L_152
AAGTCGTAACAAGGTTTCCGTAGGTGAACCTGCGGAAGGATCATTACAATTCAGTAGCTTGCTACTGTCGGGAGGTGCTGTTAGTCCGCATAGTTTAATTACTGATGAGCGGCAGGCCCTCTGTCTGTACCCTTGTCTTTTGCGCACTCATGTTTCCTCGGCGGGCTTGCCCGCCGATAGGACAAACTTATAACCTTTTTAATTTTCAATCAGCGTCTGAAAAAACTTAATAATTACAACTTTCA
>X1102.15829.15960__L_269
AAGTCGTAACAAGGTTTCCGTAGGTGAACCTGCGGAAGGATCATTAACGTATCTCTGGCGGCGGACGGCGATCCCTGCTCCGGCCCGAAAACGGCCGTGCCAGCGGGATCCCGGCCCCGTCCAACCTTTGCAAACCCCAACGTGCACATTCACGGTGGAGGCCCTGTGGGCGAGAGCTCCGGGTCCGAAGCCGCATCACTAAACTCCAAGTATTTAAACGAATGCTCTGCGACCGTGCGTCGCCT
>X1102.16243.24506__L_103
AAGTCGTAACAAGGTCTCCGTAGGTGAACCTGCGGAGGGATCATTACCGAGCGAGGGTCCTCCGGGCCCGACCTCTCCACCCCTTGCTGTCTCCCGTCTTCATGACCTTTTGCCTCGGGGCGCCGGCGCGCCGCGTCGGCCCCCGCGGGCACCTTAACGAATCAACCACCGTCCATGTCGTCCGAGTCTTTATGGAATGAAACAAAAACTTTCAACAACGGATCTCTTGGTTCTGGCATCGATGA
>X1102.16851.8849__L_147
AAGTCGTAACAAGGTTTCCGTAGGTGAACCTGCGGAAGGATCATTACCGAGTTAGGGTCTTCTGGGCCCGACCTCCAACCCTTTGTCTACTGAACTATATGTTGCTTCGGCGAGCCCGTTCCTTGAAATATAGGGACCGCCGGGGGCTTTCTCGCCTCTGGTCAGCGCTCGTCGATGGCCTCTTTAAACTCTTTTTAACTATGTCGTCTAAATATCATTATTTAATAAACACAAAACTTTCAACA
>X1102.25095.14935__L_058
ACAGCCAGACAGCCAAGATTTTTGAGATTAGTTCTAGGACCCTAGAATTGGACGTAGGAAAAAGTTCTGCCGAACCAGTATAATTCTTGTGTGTTTCTAAGTTTTCTAATATTTGCTAGTTTAGTATATTGCCATCGGTTACATTAAAGAACAAGGTCTAGTGTGCGGGTTTCTTCAACAATTGGTATCAAGAGCTAGGATCAAGGTGTTCTACGATGTCAAAAGGGAAGATGAATGCGGATCAA
>X1102.9838.12029__L_166
AAGTCGTAACAAGGTAACCGTAGGTGAACCTGCGGTTGGATCATTAATTATATCTGGTGGGGGTGAGGCCCGACAGCTTGCTGCTGCAAGTTTGCTGTCCCGTATTGTAATATAGTTCTGGCCGGCACTCAATGTAGTAGTGACTGCAAGGTCATGAACCGGCGGCCCGGCGATCACTCACCTGTTGCATCTCCCCCCAAACCAAACATTATGTGAACCGAACTGTCTCTGGCGGGGGGGTGGTA
>X1103.16210.9116__L_189
AAGTCGTAACAAGGTTTCCGTAGGTGAACCTGCGGAAGGATCATTATTGAATTTTGCAGGGCGAGGGTTGTCGCTGGCCTTCCGAGGCATGTGCACGCTCGAGCTCGTCAATCCAAAACTTTACACCCGTGAACTTCCTGTAGGGCCTCCCTTCGCCGGGAGCGTCCTATGTATTATTCATAAACCACTGTATGTCAAATAGAATGTAAATCAAATATCTTCGCCCTAAAAAAGCGTCGGTAAAC
>X1103.17859.7495__L_278
AAGTCGTAACAAGGTCTCCGTTGGTGAACCAGCGGAGGGATCATTACCGAGTTCCAAACTCCAAACCCGTGTGAACCTTACCCATCGTTGCTTCGGCGGGACCGCCCCGGCGCCAAAGGCCCGGAACCAGGCACCCGCCGGGGGACCCTCAAACTCTTGTCTTGCGAGGATTTTTCTGAGTGGCGTACGCGCAAATCAAATCAAAACTTTCAACAACGGATCTCTTGGCTCTAGCATCGATGAA
>X1103.24955.17901__L_080
AAGTCGTAACAAGGTCTCCGTAGGTGAACCTGCGGAGGGATCATTACTGAGTGAGGGCCCACCGGCCCGACCTCCAACCCTTTGTATTCTGACTCTGTTGCCTCGGGGGCGACCCTGCCTTCGGGTGTTGGGGCCCCCGGTGGACTACATAACTCTGCATCTTTGCGTCTGAGTAACATTTTGAATTAAAACAAAACTTTCAACAACGGATCTCTTGGTTCTGGCATCGATGAAGAACGTAGTAA
>X1103.4857.16423__L_091
AAGTCGTAACAAGGTTTCCGTAGGTGAACCTGCGGAAGGATCATTAACGTATCTCTGGGCCGAGCGTTCGAAACGTACCTGTCGCGGCCTTCTCGACCGCGCGGACGAACGGGCGCCGGTCCGACCTTCACAAACCCACTGTGCACCTTTGCGGCGGAGGGCCTCGGGCGAGAGCTCGGGCCCGATGCCGATCACAAACCCTAGTACAACAGAATGATCAGCGGCCGTCGTGTCGTCTAAAACAC
>X1103.9221.4817__L_054
AAGTCGTAACAAGGTTTTGCTAAGCAACAGTCCTTCTGTAGCAGAGCTTAACGGAGACCTTGCACCCGAGAGGGGGGAGGCGACTATAAGAGAACTCCCAGCGCAAGTCAGCACTGCTGGCAACACAATCGAACTGCGGGGACGCTTTAAGGCTCACCAGTACCAACTGCCCTCGAGGGGGCAGGGCTAGCACAGCTAGAGGTCACAACCTGGTGGGATGCTACAATAAGCAATCCGCAGCGGCT
>X1104.11362.25568__L_181
AAGTCGTAACAAGGTTTCCGTAGGTGAACCTGCGGAAGGATCATTATTGGGATACGCTTCGGGGTCGAAAGGCCTGTAACTGCATCCTTGCCTTTTTTGTGCACCGTCTGTTTCCTCGGCAGCTTCGCCTGCCAATGGGGACCCCCAAAAAACCTTTTTGTAATCTTAGCATGAACATTCCGAGAAACCTAAATATTAAAACTTTCAACAATGGATCTCTTGGCTCTGGCATCGATGAAGAACGT
>X1104.21609.6963__L_276
AAGTCGTAACAAGGTCTCCGTTGGTGAACCAGCGGAGGGATCATTACAGAGTTATCAAAACTCCCAAACCCATGTGAACATACCTCGCGTTGCCTCGGCAGGTGGCGTCTCGCCCCGTAAGGTGCTACCCTGTAGGGCCTTACCCGGTAGACGACCCTGCCGACGGCCCCCGAAACTCTGTTTTTATAACATTAGACTTCTGAAAAGATAACTAAATAAGTTAAAACTTTCAACAACGGATCTCT
>X1104.6781.13025__L_203
AAGTCGTAACAAGGTTTCCGACACAAGTCCTTCCCAGGTACACTTGCTGAAGCCTTAGCTGCCTGAAAGGGTATGCGACTCTAAACAACTAGCTAGTCTCTTTTACAGAGGCAACATTGCCAAATTGCGGGAAACCCCTAAAGCTGACGCTACTAAGTATGGCTCGAAAGAGACCATATGGCCAGGTTCATTGCCTCGGGTATAGTTAAAACGCGTTTCAGATGTTACAATGGGCAATCCGCAGC
>X1101.11355.4208__R_005
AAGTCGTAACAAGGTTTCCGTAGGTGAACCTGCAGAAGGATCATTAATAAAACGCTCTCTCATTCTTCTTTTTCTTTCTCTTTTCTTTTAACTAAAGAGGGAGAAAGAGAGCGGAAAATTAAATAAAGGGAAGAAGAATATTATTATTATATAAACAAACCTCTTTCTGTGTGCATTTTATTGAATTTTTAAAGCCATTATTTAAAATTTTTTCAAATCTAAAAAAATACAAAATATATAAAAAT
>X1101.18193.3954__R_212
AAGTCGTAACAAGGTTTCCATAGTATAAGTTAGAACATGATCCCTCTGTTGGTAAAACTTATTGAAGCCTTAGTATCCTAGTAATAGGAGGCCACACGACTAAAAATAAAGTGGCATAACTGGTTGACATAGTCAGCAACACAACCAGACTGTTATGGGAATTCTCATGGTGCTATGAGTGACCCACAGCGAAAGACCTTGCAGGCACTTAAAGTGCCTCTAGGGAACGTTCACAGACTAAGTGG
>X1101.21003.19444__R_174
AAGTCGTAACAAGGTCTCCGTTGGTGAACCAGCGGAGGGATCATTACAGAGTTGTAAAACTCCCAAACCATTGTGAACATACCTATGTTGCCTCGGCGGCCTGCCTGGCAAGCTGCTTCTGTGGCTGCCGCGCGGTCCGCCGGTGGAATATAAACTCTTGTTTTTTTGTATCTCTGAGAAAACTTTTAAATAAGTCAAAACTTTCAACAACGGATCTCTTGGTTCTGGCATCGATGAAGAACGTA
>X1101.22623.13069__R_230
AAGTCGTAACAAGGTCTCCGTTGGTGAACCAGCGGAGGGATCATTACAGAGTTGCAAAACTCCCAGACCACTGTGAACTTTACCAGCCGTTGCTTCGGCGGGCCGGCCCCACGGCCGCGCGAGCCCCTCCCGGGGCGCCCGCCGCAGGCACCCAAACCAATGACGTTTTGCACGGCCTCTCTGAGCAACTGTACTAAAGTCAAAACTTTCAACAACGGATCTCTTGGTTCTGGCACCGATGAAGA
>X1101.2365.12065__R_030
AAGTCGTAACAAGGTAACCGTAGGTGAACCTGCGGTTGGATCATTAATGAAATTTGGGTTGAGTGGCTGTTGCCCTCGATCGTCAACACCTTGTGAATTGTAATTGTATTTGGCAAGTGATGCAGCAGTTTGCTGCAGAATTTCGCCCCCCCTCTTGAGAGTGTGGGGGGAAAGCTTGTCCCTGTATTTAGACCATATTATATATTTTAATCCTGAACAATAAATCAGCAAAATACTGAAACAAC
>X1101.25327.25449__R_104
AAGTCGTAACAAGGTATCCGTAGGTGAACCTGCGGATGGATCATTACCAATTTTTAATTACTAGTTAGTGTGCGACCGCCTTGGCGGGAGTGCACTACACTACTAATGTAAACGTTGAACTAGATCATCAGTGCGTGGATTTGTTTGCTCTCGAGCGGACAGTCCCCACACTGATACCCTTTTCATAATATACTACTCGTATATACTACAAACAAACAAAACAAAAGCTATAATAGGACTTATAT
>X1101.4031.15558__R_230
AAGTCGTAACAAGGTTTCCGTAGGTGAACCTGCGGAAGGATCATTACCGAGTTAGGGTCTTCTAGGCCCGACCTCCAACCCTTTGTTGATTATACCATGTTGCTTTGGTAGGCCCGCCTTTAGGGGCCGCTGGGGACTTTCATGCCTCTGGTCAGTGCCTGCCAGTAGCCTTCTCAAATTCTTTCATAATTATGTCGTCTGAGTTTTAGATATAAATCGTTAAAACTTTCAACAACGGATCTCTT
>X1101.5819.20909__R_246
AAGTCGTAACAAGGTTTCCGTAGGTGAACCTGCGGAAGGATCATTAACAATCCTAACCGATTCTTTGCACCGGTTCGCCGGTCAAAGTCTTAAACCCTTTGTGAAAACAAAAATTATTTGCTTCGGCAGCTGGTCGAGTTCACGCTCGACCGTCAGCCTGCCGGCGGCACCAACCAAACTTGTTTATTTCTATACAGTCTGAAAAACATTTTTTGAATGAAATCAAAACTTTCAACAACGGATCT
>X1101.7838.17699__R_266
GCTTAAAATCACATGTATGAGCATGATTGTGAATAACACCTAAAAGATGTGTGAATGAGTAACCTAACAGTGTGATTATAATTAATATGGAAAGCATGTGTGATGATAGGTTGATGTTGAGTTAATGAATAAACTAAAATGTGAAAGTGATTATATAAGCATGAATAATAAAAGAAGAATAATTCCTTTGAGCATGAACAACAAGTCCAAATAACTTATATGTGGAAGTAAAGACTGGCTAGAAA
>X1102.10385.19040__R_208
AAGTCGTAACAAGGTCTCCGTTGGTGAACCAGCGGAGGGATCATTACTGAGTTACCACTCTCAACCTTTTGTGAACTTTTACCTAGTGTTGCTTCGGCAGGTTTTCCCAGGGAGGGAAAATAGCCTTCGGGCAACCTGCCAGAGGCATTTTTACTCTGATTTTTTTGGAATTCTGAGTTTCTCTAAAAAAAAGAAAAAAAAACTTTCAGCAACGGATCTCTTGGTTCTGGCATCGATGAAGAACG
>X1102.11850.15732__R_123
AAGTCGTAACAAGGTAACCGTAGGTGAACCTGCGGTTGGATCATTACTTGTGAATGTTGGCCCTTCTTGGCCACTTCCGACACCGTGTGAATTGTGATTTGTCCTTTGGTGAGCTAACTGTCTGGGTATATATGCGAAAAGGCATTTTTTAGCTATATATAAAAAACAGGCAGTTTGCTTGCCACATGTTTTCTACATTGTGTATTGTTAGCCTAAAACATCATATAAAAAATTGTGAAACAACT
>X1102.12572.15752__R_284
AAGTCGTAACAAGGTTTCTGTAGGACTCTGTCCTCGGGGCATATACCCGCTAGAAATTGATCCTTCTGGGGTACATTTGCTGAAACCTTAGCGAGCCCTGCTGTGGCTGACTGGACGACTCTAAATAAACAGTCCCTAAAGAGCTTCGGTTTTTTAGGCGCTGGCCAACTCTGTATGGTTGGTGATACCGTTGAAATGCTGGAAAATCCTAACGGCCGTTTGGTACGACCTAGCTGGTGAAAGCT
>X1102.16316.22497__R_266
AAGTCGTAACAAGGTTTCCGTAGGTGAACCTGCGGAAGGATCATTACAAAAAAGGTTACTTACTGATAACCGAAAAAAAAGATCAATCCCACTTTTGTGCACTTATTGGAGCCATCGGATTTTCATATCTATTGGCTCCCAACCTCTTTTTTTTCCCCTCTCTCTATGTTTTTGTCTGAGTTTTTTTGATGTAAAACCAAAAATTTATACAACTTTCAACAACGGATCTCTTGGCTCTCGCATCG
>X1102.16531.4841__R_206
AAGTCGTAACAAGGTTTCCGTAGGTGAACCTGCGGAAGGATCATTACTGAGTTCTGAACAGGTTGTAGCTGGCTCTTTTATCAAGAGGGCATGTGCACGCCTGGCTCATCCACTCTTCACCTCTGTGCACTTATTGTAAATGATGAATGATTAGCTGTTTATCAGCTTTTCAATCTCTTTTACGTTTTTATAAACGCTTCAGTAACAGAATGTAAATTTGCATAAATGCATTTATATATAACTTTC
>X1102.17604.8068__R_059
AAGTCGTAACAAGGTTTCCGTAGGTGAACCTGCGGAAGGATCATTATCAAACTGGTAAAAAAGGGTTTCCAAGATTTGTGATGGGGGAAGAACCCCACACCTGTAGGAAAGTACCCCAGCATACAGCGATTGGGAAAGTACCCCAGCAACAGCGATTGGGCAAGTACTACCTACATGTGACTGGGACAGTGCCCCCGCACGTCACATTGACGGGAAATTCCTTACCAAAATCCATTAAACCCCAAC
>X1102.18257.29086__R_053
AAGTCGTAACAAGGTTTCCGTAGGTGAACCTGCGGAAGGATCATTAACGAAAGCGTTTGTTTTTTCAAACAACGTTTTTATTATTCAAACCAAACTGTGTGACTGTTCTGTTCCTGTCGTTGGGTGAGTGAGGAGTGAGGACAATGGTGAGAGTGAGTTTTCATCGAAAGGTGAAAAGTGACTCTGCTTCTCTTCTCGTAAGGTTAATTGTAATTAATTATAATTAACCTAAGCTCATTGAAACC
>X1102.19774.15902__R_211
AAGTCGTAACAAGGTCTCCGTTGGTGAACCAGCGGAGGGATCATTACCGAGTTTACAACTCCCAAACCCCATGTGAACCTTACCAAAACGTTGCTTCGGCGGGATGCCCCGGGCGCGGGCCGCAAGGCCTCAGCCCCGGAACCAGGCGCCCGCCGGAGGCCCAAACCAAACTCTTGTTTTTATAGAATCTTCTGAGTGGCCTTTTAGGCAAAAAATGAATCAAAACTTTCAACAACGGATCTCTT
>X1102.22966.25017__R_245
AAGTCGTAACAAGGTTTCCGTAGGTGAACCTGCGGAAGGATCATTGTCGATACCTGTCCAAAACAGAACAACCCGCGAAAGATTGATCATCACTCTCGGTTGGCCGGTTTCTTAACCGATCCCATGCCTGCCGGTTTCGTGGTTTCGTGTATTGAGCATATCAAGATTATTAATCTTGTTCGGATCATGCGCGTAGCTTCCGGATATCACAAAACCCCATCACGAAAAGTGTCAAGGAACATGCA
>X1102.25341.19034__R_191
CCGACGTAGACGAAGTAGTCATACACGTAGGCGACGTAGTCGTTCATGGCACCGGCTCCAATGTTCTTCGGTCTTCACGTGTGCAAGGCAAGGACTCGGGCTTGCGAAGCAGCACGGCAAAACACGTACGGAGCAGCAGCAACACAGCAGCGGACAGCAGCAACACGATGCACGCAGAGCAACAGCAACACAGCAGCAGCAAGGCTAAGCAACAGCAGCACACAGCAAGGACAGCGGCTGTCAAG
>X1103.15594.20733__R_018
AAGTCGTAACAAGGTTTCCGTAGGTGAACCTGCGGAAGGATCATTAGCTTAACACCCACTTAATGTTTCGAAAGAAACCTCTTAGTGATTACTACGCTTGTGCACATTAAACCTGTATATTTGGTAGTCCAGTTCCGATTTTATTATTGGAACGTCTGGTTTCAATATTTTGTTGATACTAGGGGCTGCCAAAAGTTTGCTAAACACAAACAACACTTGCTTTTTTTTTAATAAATATTATTATA
>X1103.17987.16525__R_282
AAGTCGTAACAAGGTTTCCGTAGGTGAACCTGCGGAAGGATCATTACATTTTTGAAGGATCTGTGCTGCGAAGCACGATCTCTCACATATACACACTTTGTCTAGACATAGATTATTTGCTTAGGTGGGCGTATCCGTCCGCCTTTGGCTTTAACCCTATAAAAATTTATATGAAAAACATAATCACATTAACGATAATAAATATCAAAACTTTCAACAACGGATCTCTTGGTTCTCGCAACGAT
>X1103.22410.5937__R_189
AAGTCGTAACAAGGTTTCCGTAGGTGAACCTGCGGAAGGATCATTCATAATAAAAGTGTTTTATGGCACTTTTTAAACAATCCATATCCACCTTGTGTGCAATGTTTTTTTGAAAGGGTCTCGCTCTCTCTTGAGAGAGATGAGGCTTTTTTTCTCTTTAACTTCTCAACTCTTATTTTTAATTGCCATTTGTCTGAAAAAAAATTATTATTATGAATAACTTAATTCAAAATATAACTTTCAAC
>X1103.5398.11822__R_127
AAGTCGTAACAAGGTTTCCGTAGGTGAACCTGCGGAAGGATCATTATTATTTGGGTCGGGTTTACTTCTAGTAACTTAGTTACTTTGTTTCAGTCGCTGTCTTAGTACATAGAAGTAAACTTTTACCAAATAAATTCTATATTTCTCCTATAAGGAGCAAGATGAACTTATATTTAAAACCCACACTTTGAATGTATATATATTTATTTTGAATGATAAAATTAAAGATCACTTTCAACAACGGA
>X1104.15434.7057__R_219
AAGTCGTAACAAGGTAACCGTAGGTGAACCTGCGGTTGGATCATTACTTGTGAATGTTGACCCACATACATGGTCACTTCCGACACCGTGTGAATTGTGATTTGTACTTGGTGAGCTAATTGTTTGAATATATATGCGAAAAGAAATTTAGCTATATAAAACAAGCAGTAGCTTGCCATGTGTTTTCTATACTTTGTGTAATGTTAGCCTAAAAAATCATATAAAAAATTATGAAACAACTTTTG
>X1104.25179.20992__R_147
AAGTCGTAACAAGGTCTCCGTAGGTGAACCTGCGGAGGGATCATTAACGAATGGCCGGGACCCCACCGGCCGTCGAAGCCCCATCAAACCCGTGGACCATGAACACGTGGCTCGAGGCCGACCTCCCCTCCCGGGACGTGGCCTCGACTCAAAAGTCTGAATCGGTCGGAGTCTGAACACACCTCAGTGGATGAAAACTTTCAACAAAGGATCTCTTGGCTCTCGCATCGATGAAGAACGCAGCG
>X1104.8372.16036__R_101
AAGTCGTAACAAGGTTTCCGTAGGTGAACCTGCGGAAGGATCATTCACAATAAGTGTTTATGGCACTTTTAACAATTCCATACCCACCTTGTGTGCAACGTTTGAATCTACTTATGCGTGCTTATCTCTTTCGAGTGGGCCGCGTAAGTCAGAATCTTTAATCCATTAATCTATTTAAAACAGTTTTGTCTGAAGCAATGTATCATTGAATTGACCTAATTCGAAAATACAACTTTCAACAACGG
>X2101.12380.6595__R_240
AAGTCGTAACAAGGTATCCGTAGGTGAACCTGCGGATGGATCATTAACGTGTAATAGCTGGTGGTGTCTGAAAGGATGCCACTAGTCTAATAACTCTGTTATACCCTTGTGGTGAATATAGGAAACTAGTGTGATTGTGGTGGTCGAGGTGTTAAAAAACCTAGGACGCCACGATCCTCTTCTTAACTAAAAACATTATCATTACATTATTAATCTAAAGTAACCTTGTGGATAAGATATTCATT
>X2101.20452.5421__R_276
AAGTCGTAACAAGGTTTCCGTAGGTGAACCTGCGGAAGGATCATTAACGAATCTTCAAAGTCGGCCCTTCCGGTGCTGGTGGCCACACATGTGCACGCCAGGGTCGCAAATCCACACACCTGTGCATACATGACTCTGAGTGCCTTACCCTGGTTTTGGGAGTTTGACTTCGGTCGGACTGACACTCGAGTATTTTTCACACTCTGAATGTAAAGGAATGTATGATTTGCATAATGTGCAAACAA
>X2102.16902.7305__R_108
AAGTCGTAACAAGGTTTCCGTAGGTGAACCTGCGGAAGGATCATTAACGTATCTCTGACGGCGAGGGCGTGCCCAGCTCCGTCCCGAAAAGGGGCGTGCAGCGGGCGTGCCCGAGTCGCTCAACCTTTGCAAACCCACCGTGCACTTTTGTCGGCGGAGGGCCTTTGCGGGCCCCGAGCCGGATCACAAACTCCAAGTTTGATTTTGAATGTGAAGCGGACATGTGCCGCCTAAAACTTTAACAACTTT
>X2102.7680.9432__R_084
AAGTCGTAACAAGGTTTCCGTAGGTGAACCTGCGGAAGGATCATTAACGAGTTAGGGTCTTCTCGGCCCGACCTCTCAACCCTATGTTTACTGAACCTTTGTTGCTTCGGCGGACCCGTCTCACGACCGCCGGGGGACCGTAAGACGTCCTCTGGCCCGTGTCCGCCGGTGGCCAAACTTAACAAATTCTGATAAAAATGTGTCAATGTCTGAGTACAATTTTTAATTAAAGCAAAACTTTCAAC
>X2103.20057.6540__R_201
AAGTCGTAACAAGGTTTCCGTAGCATAAGTTAGGAACATGATTCTTCCAGTCGAACTTATAGAAGCCTTAGTAGCCCATCAATGGGAGGTCACACGACTTGAAAAATAAAGTGACCGCTTACTAGTTTAACTCAAGGTTAGCAACACAACCGGACTGTATGGGAAAACCCTATAGCTTAAGTGCAGGTAAGGGTAACCCACAGCGAATCCCCACCCAGGCTTTGCCAGGAGGGAAACGTTCACAG
>X2103.26728.8704__R_168
AAGTCGTAACAAGGTTTCCGTAGGTGAACCTGCGGAAGGATCATTAATGAAATTTAATATATAAGATGGGGGATTGTTGCTGGCTTTATTGCATGTGCACATCCTTCTCTTATTTCCATATTAACCCACACCTTGTGCACACAACAAACACCTGTGGCTTATTTGTTTTAAGCCATGGGCTTTTTAACACACACTTTATATATTTTGGGGTGCATAAACAATAATATTATACAACTTTCAGCAAC
>X1101.11141.14182__L_080
AAGTCGTAACAAGGTCTCCGTAGGTGAACCTGCGGAGGGATCATTACTGAGTGAGGGCCTCCGGGCTCGACCTCCAACCCCATGTATTCCCGACTCTGTTGCCTCGGGGGCGACCCTGCCTTCGGGCGTTGGGGCCCCCGGTGGACCACACAACCCTGCATCTTTGCGTCTGAGTAACACTTTGAATTAAATCAAAACTTTCAACAACGGATCTCTTGGTTCTGGCATCGATGAAGAACGTAGTA
>X1101.13494.9942__L_197
AAGTCGTAACAAGGTCTCCGTAGGTGAACCTGCGGAGGGATCATTACCGAGAGAGGGTGCCTCGCGCGCCCGACCTCCCAACCCTTTGTCTACCGTACTCGTTGCCTCGGGGGCGACCCGGCCTCAGGGCCGCCGAGCCCCCGGAGGACCACACCAAAACACTGCATCTCTGCGTCGGAGTATTGAAGCAAATCAATCAAAACTTTTAACAACGGATCTCTTGGTTCTGGCATCGATGAAGAACG
>X1101.14780.8763__L_238
AAGTCGTAACAAGGTATCTGTAGGTGAACCTGCTGATGGATCATTATAAGTGATACTATCTTTCTGTGAACAGCCATTTTTGCCGAGCGAGCGAGGCGAGTCGACATACCGACGAGCGGAGCGAGGAGGTGGAGCGATATATAATATCTGTACCACCACTCGGCAGTATCTACCATCTACCGTCTGAACATAAAATAAAAAAACCTGCGACAATGGATCTCTTGGCTCTGGCATCGATGAAGAAC
>X1101.16764.11480__L_281
AAGTCGTAACAAGGTCTCCGTAGGTGAACCTGCGGAGGGATCATTAGTGAAGATTAGGACGCTCGCAAGAGGTCCGCTCCACTTTCCACACACCGTGAACTTGACCAGATTCTGCTCTTGCTTTGTCAAGTAGCAGATTCTTTTTTACACACTTGTGTTTGAAGTTGATAATGTAAAACCTTTGATAAAAGAAAGAAAAACTTTCGGCAACGGATCTCTTTGGCTCTGGCATCGATGAAGAACGC
>X1101.23560.6892__L_218
AAGTCGTAACAAGGTTTCCGTAGGTGAACCTGCGGAAGGATCATTATCGAAATATAAAAAGGGCTGTTGCTGGCTTGCTTTTTTCTTGCATGTGCACGCCTTGTCTTATTTCTCCTCTGTGCACCAACTGTAGGTCTGGATCAAGCTTGTGCCTTTTTCAGGTCTATGTTTTACAAATCTCTCCAATGTGTTTGGAATGATATGAATAATATATATAATGTTATACAACTTTCAGCAACGGATCT
>X1101.25587.23438__L_266
AAGTCGTAACAAGGTCTCCGTAGGTGAGTAACATCCATTTGACCGTCCCGTTTGATCCAATATCGTACTGACCATGTATTCCAGGTGAACCTGCGGAGGGATCATTACCGAGTGAGGGCTCCGGCCCGACCTCCAACCCTTTTGTCGTTACATCACAGTTGCCTCGGGGGGCGACCCGGCCGACGCGCCGGGCCACCCCCGGTGGACACCCTTCACTCCTGCGTTTGTGCGTCGGAGTCTCATGG
>X1101.26048.9108__L_160
AAGTCGTAACAAGGTATCCGTAGGTGAACCTGCGGATGGATCATTACCAATTTTTAACTATTACTAGTTGTACGACCACCTTGGTGGGAGTACCAACTATTAATGTAAACGTTGAACTAGATCATCGGTGCGTGGATTTGCATACTCGGTTTCGGGTAGGCAGTCCCCACACTGATAACCTTTATATTTATATAATATACCACTCGTATATACTACAAACAAAAAACAAACAACCAATAGGACTT
>X1101.5222.14990__L_283
AAGTCGTAACAAGGTTTCCGTAGGTGAACCTGCGGAAGGATCATTATTGAATAACTGGTGTCTTCGGACCCAAACACCTCATAATTCCTTCTTAATACCTGTGAACTGTTTAGAGACCGTGTAAATATGTGCTTGGACTTTTGTCCGGCATGTATTTATCGACTCGAAATTTTTATATTAAAAACAACGTCTTAGTATGTATCAAATTTAAAATTCAATCCAAGCAATTGGGGAGAACTCATAAC
>X1101.7540.14397__L_266
AAGTCGTAACAAGGTCTCCGTTGGTGAACCAGCGGAGGGATCATTACTGAGTTTTCTAAACTCCCAAACCCATGTGAACATACCTTTTGTTGCCTCGGCAGTGGTGCCGTCGCCCCTCGCGGCGGCGGCAGCCTGCCGGCGGACCCAATAAACTCTTGTTGTTACAGTGTCATTCTGAATTAAAAAACTTAATTAGTTAAAACTTTCAACAACGGATCTCTTGGTTCTGGCATCGATGAAGAACG
>X1101.9420.18509__L_032
AAGTCGTAACAAGGTCTCCGTTGGTGAACCAGCGGAGGGATCATTACAGAGTTGCAAAACTCCCAAACCATCGTGAACGTTACCTATATCGTTGCTTCGGCGGGCGGCGCGCCCGGAGGGGTCCTAACCGGGCCCCCCCGCGGTCCGCCCTCGGCCCCACCGTGGGGCCCGCCGGAGGTCTACCAAACTCTGAATTTATATGGCCTCTCTGAGTCTTCTGTACTGAATAAGTCAAAACTTTCAA
>X1102.12152.5605__L_227
AAGTCGTAACAAGGTATCTGTAGGTGAACCTGCTGATGGATCATTATGAACGAGGCCGTGAGTGAGCGAAGCGAACGAGCGGCCGAATTACCTGTGAATTACCATGTTTGGGTGAGAAACCGAGGTGAGCGAAGCTCGCCGAGGAGAGAATCGATCTGATCGAGCTCATCACCCACTTTACTACAATATTAGTCTGACTACAACTAAAGTAAAAACTTTCAACAATGGATCTCTTGGCTCTGGCAT
>X1102.13941.24859__L_142
AAGTCGTAACAAGGTTTCCGTAGGTGAACCTGCGGAAGGATCATTATCGAGTTCAGAATGTGGGCTTGAGCTGGCGCTTCACGGCGCAAGTGCTCGGCCCCGCTCATCCACTCAACCCCTGTGCACTTGAGAGGTGTGGTCCTCCCTGCCATGGGAGCCGCCGGCGCGAGCTGGCTGGGATCGCGCCTCGACCCTTTCACAAACCCCTTAACAGTTTAGTGAACGTGAATCGCGTCAGCGATGAA
>X1102.16787.3195__L_031
AAGTCGTAACAAGGTTTCCGTAGGTGAACCTGCGGAAGGATCATTATTGAAAGTTTTGGGGGTACTGTTGCTGGTCTTTTACAAGGCATGTGCACGTACTTCTAATCTATTCATCCACCTGTGCATCTTTTGTAGAAGTTCTTTCAGGTTGGCTTGCAAGTCCTTTGGACTTTGTATTGGCTAATATGTGAGGCTTCTATGTCTTTACAAACCAGTTAAGCATGTTTAGAATGTGTTGTATTGGG
>X1102.22571.26749__L_212
AAGTCGTAACAAGGTATCTGTAGGTGAACCTGCTGATGGATCATTATGAACAACGAGTAACCGAGCGAGCGAAGCGAGCACGGTTACGAGTCTACCTGTGAATTACCATGTTTGGGTGAAAAACTCGAGCACCGAGACCGTAGGTCGAGGTGCGAGAGGATGAATCTTTCTGGACCATCCACCCACTTTACTACAATATCAGTCTGACTATAACTAAAGTAAAAACTTTCAACAATGGATCTCTT
>X1102.24540.19253__L_282
AAGTCGTAACAAGGTTTCCGTAGGTGAACCTGCGGAAGGATCATTGTCGAAACCTGCCTAGCAGAACGACCCGCGAACACGGGGAACCCTGGCCCCCGGTCGGAGTTCCCGCGGGAGCGGCGCCGCAGGGCGCCGCGACCGCAAACCGAACCCCGGCGCGATCTGCGCCAAGGAACATGAAAAACTTGGGAGCGGCGCTCTCCCCCCCGTCGGTCCGTTCGCGGCGCCGGCGTCGGGGCGACGTC
>X1102.6454.11853__L_072
AAGTCGTAACAAGGTTTCACTACGGAGACCGTGCAACCCCCCGGGGAGGCAGCGCGACTGTAAAGAACGCTGCCGCTTGCAAGTCAGTTTACTGGCAACACAATCGAATTGCGGGGACCTCCTAAAGCCTTACTTACTACCCACCCTGGAAACGGGGTGGCACAGTTATAATAGTGAGGATGTACCAATGGACAATCCGCAGCGAAGGCCCTACAGCGCAAGCTACGGGCACCGTTCACAGACTA
>X1103.10998.7798__L_030
AAGTCGTAACAAGGTTTCCGTAGGTGAACCTGCGGAAGGATCATTATTGAATTAGCGAGGGCTGTCTGCTGGCCCCTTCGGGGGCATGTGCACGTCCGAGCCGTTTAAATCAACACCTGTGAACTCACCGTAGGCCTTCGGGCTTATGTATCATATATATATACTCAGATCATAGAATGTACATTTTGCCTTTAAAAAAGCAATCAAATACAACTTTCAACAACGGATCTCTTGGCTCTCGCATC
>X1103.11118.21351__L_272
AAGTCGTAACAAGGTCTCCGTTGGTGAACCAGCGGAGGGATCATTACTGAGTCGTAAAAAACTCCTAAACCCATGTGAACTTACCTTTGTTGCCTCGGCGGGACCTACCCGGTACCTACCCTGTAGCTACCCTGTAACCCGCCGGTGGACCATTCAACTCTTGTTATTTTATATAATTCTGAGCGTCTTATTAAATAAGTCAAAACTTTCAACAACGGATCTCTTGGTTCTGGCATCGATGAAGA
>X1103.12731.17108__L_237
AAGTCGTAACAAGGTCTTCGTAGGTGAACCTGCGGAGGGATCATTGATGAAATTAAACTAAACCAGAGCTAGTCCGCCTCGTCGGCAGCTTACGGGTTTTCATCCCACACACACCTGTGCACCCTTTTTTTGCTGCTTTTTGGATTTGGCAACGGCGAAACGGGGGCTCTCTTTCGGGAGGGGTCCTGGATTAGCTGGCGTCGTTTTTGAGGAGCGGCGGAAACGCTTGTGAATGTAAACAGTCA
>X1103.14085.15569__L_123
AAGTCGTAATAAGGTTTCCGTAGGTGAACCTACAGAAGGATTATTATCTATTCCATGAGGTGTGGATGCGGCCCTCGGCGGTCAGCTTCAGCTGTCCGCAGTGTGGTAGAGGTAACACTTTCACGCTCCATATATCTGAATCCTTTTTTTATGAGCACCTTTCGTTCTCCTTCAGTGGGGCAACCTGCCGTTGGAACCTATCAAAACCCTTTTTACATTTAGCATTACCTGTTCTGATACAAATA
>X1103.15250.24573__L_124
AAGTCGTAACAAGGTTTCCGTAGGTGAACCTGCGGAAGGATCATTACCGAGTTCATGCCCTTACGGGTAGATCTCCCACCCTTTGTATACCTTACCTTTGTTGCTTTGGCGGGCCGCCTCGTGCTACCGGCTTCGGCTGGTGAGTGCCCGCCAGAGGACCCAAAACCCTGAATTATTAGTGTCGTCTGAGTAAAATTTTAATATTTAAAACTTTCAACAACGGATCTCTTGGCTCTGGCATCGAT
>X1103.19723.20343__L_108
AAGTCGTAACAAGGTTTCCGTAGGTGAACCTGCGGAAGGATCATTAATAAGGCATAGAAAGCACTAGGCGGAAAGTCCTTGCGGGGGTTATGTTACCCCGGAAGGCTCGCGTGTCTAGCTGCAGTCGCCTAGCGAGGCCCCACCGGTGCTCGCACACGCCCCTCTTCCGCATCGCGGGGGGGGGGACCGTCCCTGCAGCGCTAGATCGTGGAATCGTGTGCCGTATCTTCGCAAACCCAATGTCT
>X1103.23237.8519__L_253
AAGTCGTAACAAGGTCTCCGTAGGTGAACCTGCGGAGGGATCATTACTGAGTTAGGGAGCAATCCCGACCTCCAACCCTTTGTGAACACATCTCGTTGCTTTGGGGGCGACCCTGCCGTTCGCGGCACTCCCCCCGGAGATCATCAAAACACTGCATTCTTACGTCGGAGTAAAAAGTTAATTTAATAAAACTTTCAACAACGGATCTCTTGGTTCTGGCATCGATGAAGAACGTAGCGAACG
>X1103.24146.19288__L_249
AAGTCGTAACAAGGTTTCCGTAGGTGAACCTGCGGAAGGATCATTATCAATACAATATCGGACGGCCGGGGTTGTGTGAAACACCATGACCTAGGCCCATCCCCTATTGCACCCTTTGTCTTTGCGTACTGTATGTTTCCTCGGTGGGCTCGCCCGCCGATAGGACATTCTATAAACCCTTTGTAATTGCAATCAGCGTCAGAAAAAACTATAATAGTTACAACTTTCAACAACGGATCTCTTGG
>X1103.9583.11382__L_249
AAGTCGTAACAAGGTCTCCGTAGGTGAACCTGCGGAGGGATCATTACCAGAAGCCGCGCCGGCAGCGATGCCGGCGTCTTCGCCCAACCCTTTGTGAACCGACCCCGATTGCCCCGGGGGACCCCCGCCACGTGCGGGGCCCCCGGCGGCCCCCCTTCAACTCTGATGTCACTGCCGTCCGAGTCACGATATACAAATCGAAACAAAACTTTCAACAACGGATCTCTTGGTTCTGGCATCGATGA
>X1104.13443.26009__L_050
AAGTCGTAACAAGGTTTCCGTAGGTGAACCTGCGGAAGGATCACTAAAGAGAACTTGCCCTTCGGGGTAGATCTCCCACCCTTTGTTTATTATACTTTGTTGCTTTGGCGGGCCTGCCTCACGGCTGCCGGCGTAAGCTGGCTCGCGCCCGCCAGAGACCCCCAAACTCTGAATATTGTCGTCTGAGTAATATATAATAAGTTAAAACTTTCAACAACGGATCTCTTGGTTCTGGCATCGATGAA
>X1104.15928.8126__L_258
AAGTCGTAACAAGGTATCTGTAGGTGAACCTGCAGATGGATCATTTCGATGAAAACCTTTTTTCTTGAGGTGTGGCTCGCACCTGTCTAACTAAATCGAGCTACCACATTTTAACACGGTTGCATCGGTTGGCTGTCAAACAGTGCGCGCGGCGATTTATTTCGCCTCCCCGCGCATTGCCGAGACGGTCGACATTTACCAAAAACACTGTTGATACCATAGGATTTGAACGTAGATGAAACTCG
>X1104.25244.22247__L_290
AAGTCGTAACAAGGTTTTGCTAAGCAACAGTCCTTCTGTAGCCGCTTAACGGAGACCTTGCACCCGAGAGGGGGAGGCGACTATAAACAAGCTTCAGCGCAAGTCAGCCTGGCTGGCAACACAATCGAATTGCGGGGACGCTTTAAAGCCTACCGGTACCAACCACCCTGAGAGGGGTGGGGCGAGCCATGCTCGAGGTCACAACCCGGGAGGATACCACAATAAGCAATCCGCAGCGGCGCGAG
>X1104.3811.19838__L_178
AAGTCGTAACAAGGTTTCCGTAGGTGAACCTGCGGAAGGATCATTAAAAATCCAAAATCTTTGCCCGAGGCCTCGGTCTCGCCGGTGGAGTTTTTAACCTCTTGTGCACCAAAAAATCTTACAGCTTCGGTAGCTGGCTGGTCGAGCTGTCAAAAGCCCGGTCACGCCGTCAGCCTGCCGGTAGCACCCAAAACCAAACTGTCTGAATAAACTATGTCTGATACCAAATTTTCGAATGAAAATCA
>X1104.7518.22948__L_091
AAGTCGTAACAAGGTCTCCGTTGGTGAACCAGCGGAGGGATCATTATAGAGTTGTAAAACTCCTAAACCCTGTGAACATACCTCTGTTGCCTCGGCGTTTCTCGGGGATGGTAACCTCTAGAACTCTGGTTCCGGGGGCCCGTACCCGGCGCCGGTGGCCCTAATAAAACTCTCTAATACATATCATCTTCTGAGAATAACTTTTAAATAAGTCAAAACTTTCAACAACGGATCTCTTGGTTCTG
>X2101.24096.9691__L_106
AAGTCGTAACAAGGTCTCCGTTGGTGAACCAGCGGAGGGATCATTACAAGAGTGTCACAACTCCCAACCCACTGTGTACCTACCCGTCCACCGTGCTTCGGCAGGCAGCCCTGTGGGACAGAGCCTCGCCCCTCTCGGGGGGTGCCTGCCGCTGGCCAACCAAAATTCTTGCTGTTTCAGTACTGTCTGAGTCTTATACACAATAAACAAAACTTTCAACAACGGATCTCTTGGTTCTGGCATCG
>X2103.10823.14666__L_205
AAGTCGTAACAAGGTCTCCGTAGGTGAACCTGCGGAGGGATCATTACTGAGTGAGGGCCCTCGGGCTCGACCTCCCACCCTTTGTGAACACAACTTGTTGCTTCGGGGGCGACCCTGCCGTTTGCGCGGCGAGCGCCCCCGGAGGCCTTCAAACACTGCATCATTGCGTCGGAGTTTAAGCAAATTAAACAAAACTTTCAACAACGGATCTCTTGGTTCTGGCATCGATGAAGAACGCAGCAAAT
>X2103.19180.5376__L_117
AAGTCGTAACAAGGTTTCCGTAGGTGAACCTGCGGAAGGATCATTAGTGAATTTTTGGGTGCCCTTCATCAGGGACCCAACCTCCACTTTCTACACTGTGCACATTTTCTCGGTAAAGTGACGCATTAGTTTAATTACTAATTGATGTCATTCTGCCGTTATCATTTAAACACTAGTCTATGAATGTTTATAATCATATAACAAAAAAAAACTTTCAACAACGGATCTCTTGGCTCTCGCATCGA
>X2103.20319.2444__L_263
AAGTCGTAACAAGGTCTCCGTAGGTGAACCTGCGGAGGGATCATTACCGAGTGCGGGCCCTCGTGGCCCAACCTCCCAACCCTTTGTCGATGAATATCTGTTGCCTCGGGGGGCGACCCGGCCCCCGCGCCGCGAGTCCCCCGGAGGTCCAACCAACACTGCGTCTTTGCGTCGGAGTATTGAAACACAATCAATCAAAACTTTCAACAACGGATCTCTTGGTTCTGGCATCGATGAAGAACGTA
>X2104.4895.12247__L_238
AAGTCGTAACAAGGTCTCCGTAGGTGAACCTGCGGAGGGATCATTACTGAGTGAGGGCTAACCGCCCGACCTCCCAACCCTTCTGTCGTTTCCGACCGCGTTGCCTCGGGGGCCTCGCCGCAAGGCGACCCCCAGAGGACCATATAACTCTGCGTAACCGTCGTCCGAGTCCAAACAAAATTGAAACACAACTTTCAACAACGGATCTCTTGGCTCTGGCATCGATGAAGAACGCAGCGAAGACG
>X1101.10123.23805__R_291
AAGTCGTAACAAGGTTTCCGTAGGTGAACCTGCGGAAGGATCATTACTGAATTGTCAAACGGGTTGTTGCTGGCCCTCATAGGGGGCATGTGCACGCTCTGTTTACACATCCACTCACACCTGTGCACCCTCTGTAGTTCTATGGTTTGGGGGACCCTGTCTTCCTTCTGTGGTTCTACGTCTTTACACACACACTGTAATAAAGTTTTATGGAATGTACATCGCGTCTAACGCAATACAATACA
>X1101.13487.21179__R_077
AAGTCGTAACAAGGTTTCCGATGATAAGTCTCGGGATGAAGATTCTTCCCAGGTGAACACTTACCGAAGCCTTAGCAGCCTGAAAAGGTGGCAACCCGCGACAATAAACAATGATGGTAGCCGGAAATTGCTAGTCTCTGCACTGCGGAGGCGACACTGCCAAATTGCGGGAACACCCTAAAGACCTTGACACCAAGCAGCATTGGAAACGGTGCTGTGGCCGAGCTAATAGCCCTGGGTATGGT
>X1101.15358.14333__R_134
AAGTCGTAACAAGGTTTCCGTAGGTGAACCTGCGGAAGGATCATTACAGAGTTCATGCCCTAACGGGTAGATCTCCCACCCTTGAGTATTATACTTTTGTTGCTTTGGCGGGCCGCCTAGGCTGCCGGCTTCGGCTGGTGAGTGCCCGCCAGAGGACCCAAAACTCTGAATTATAGTGTTGTCTGAGTACTATATAATAGTTAAAACTTTCAACAACGGATCTCTTGGTTCTGGCATCGATGAAG
>X1101.16861.10104__R_146
AAGTCGTAACAAGGTTTCCGTAGGTGAACCTGCGGAAGGATCATTACAGAGAAAATGCCCTCCGGGGTAAATCTCCCACCCTTTGTTTACAATGCCTTTGTTGCTTTGGCAGGCCCGTCTTTGGACCGCCGGCTAGTTTGCTGGTCAGTGCCTGCCAGAGGATCTTAAAATTCTTACAACTTATTGTCTGATTTTTTTTTTGCAATTATTAAAACTTTCAACAACGGATCTCTTGGTTCTGGCAT
>X1101.18611.9942__R_077
AAGTCGTAACAAGGTCTCCGTTGGTGAACCAGCGGAGGGATCATTACCGAGTTTTCAACTCCCAAACCCCTGTGAACATACCAATCGTTGCCTCGGCGGGAGAGCCCCGGGCGTTGGCGAAAGCCTCGCACCGGTATCAGGCGCCCGCCGGAGGACCCAAACAAACTCTTGAATTCTAAAGTATCTTCTGAGTAACATAAGTTAAATAAATTAAAACTTTCAACAACGGATCTCTTGGTTCTG
>X1101.18950.21220__R_139
AAGTCGTAACAAGGTTTCCGTAGGTGAACCTGCGGAAGGATCATTACAGAGAACATGCCCCCTTGGGTATATCTCCCACCCTTTGTTTACAATACCTTTGTTGCTTTGGCAGGCCCGTCTTTGGACCGCCGGCTAGTTTGCTGGCCAGTGCCTGCCAGAGGATCTTAAAATTCTTATAATTTATTGTCTGATTTATATGCAATTATTAAAACTTTCAACAACGGATCTCTTGGTTCTGGCATCGA
>X1101.20246.6886__R_123
AAGTCGTAACAAGGTCTCCGTTGGTGAACCAGCGGAGGGATCATTACAAGAAGCGCCGAAAGGCTGCTTTAAAACCATCGCGAACCTATCCATCAGCGTTGCTTCGGCGGGAGTGCTCGCGGGGCCGGATCCTGTCCGGCGCCCGGGCCGTGGCCCCCCACCCC
>X1101.20491.16930__R_241
AAGTCGTAACAAGGTTTCCGTAGGTGAACCTGCGGAAGGATCATTAAAGTTATAGTCCCCTGGCCTTCTGGCTGGGGTCTTCTATACCACCCTTTGTTTATTACACCTTTGTTGCTTTGGCAGGCCTGCCCTCGGGCTGCTGGCTCCGGCCGGCGAGCGCCTGCCAGAGGACCTAAACTCTGTTTGTCTATAACGTCTGAGTACTATATAATAGTTAAAACTTTCAACAACGGATCTCTTGGTTC
>X1101.23106.24283__R_206
AAGTCGTAACAAGGTTTCCGTAGGTGAACCTGCGGAAGGATCATTATTGAAAACAAACGGGACGCGCTCGTCGCCCCTGCGCCGGCGGAGACGCCGTGTCGCGGGGTGGCGGCGTGCACCCATCCATCCCAACCCCTGTGCACATTTGCGGGAGGGCCGGGTTTGCGCCCGGCCGTCTCGGATCTTCACAAACACAACCGAAGAGAAACACATGGGCGGCTCCGTCTGCCTCGATGAACATAAC
>X1101.23401.17279__R_128
AAGTCGTAACAAGGTTTCCGTAGCTCAAGTACGGGATAGCCAGACCGCAAGGTCTGGCTGATCCTTCCGCGTAACACTTGCCGAAGCCTTAGCAGCCCGAAAGGGTGCAGTCCCGACGACTATAATCATTTGAGGGCTGCTTAAATGCTAGTCTGCGCATGGCAGGCGACACTATCAAATTGCGGGAACACCCTAAAGACCTCAACACCAAGCGCCCGTGGGAAACCATGGCGTGGCCGAGCTAA
>X1101.23795.19414__R_035
AAGTCGTAACAAGGTAACCGTAGGTGAACCTGCGGTTGGATCATTAACAAAATCCAATTACAAGTTTGTGGGAAGGGGTGTCAAAGCTCTGGTACCGCATTCTTGTTTTTAACACAATGTGAACTGTAATTGTCTCTGGTGTGGTTAAGAGTCTTTTTTGTTTGGTGCAAGAAAGATAGCTCTTCCCTGCTTTTTCTAGCAATAGAAAATTCTCGGGATACCATGGGGGCTACCCACCGTTATAT
>X1101.27921.17314__R_205
AAGTCGTAACAAGGTTTCCGTAGGTGAACCTGCGGAAGGATCATCAAAAAATTTTGAACCACTTTTATGGATCAAAAAAAAAATCCATAAATCCACCATGTGTGCTTTTATTGAGAAAAAGGTAACCTTTGGGAGATTGATTTTCAAATTATTGAAATCGTCTCCCAGAGGGTTATCTAAAATCTACACATTTTTATTTAATTGACTAAATTTTATATGTAAAATATAATAATAAACAACTTTCA
>X1101.6776.6170__R_233
AAGTCGTAACAAGGTCTCCGTAGGTGAACCTGCGGAGGGATCATTACAGAGAACATCGCCCGCGAGGGTGACTCTCCAACCCTATGTTAATTATACCTTTGTTGCTTTGGCGAGCCGCTCCGGCCACCGGCTCCACGCTGGTGTGTGCTTGCCAGAGGACCCCAAACTCTGTTTATACGTGTCGTCTGAGTACTATGTAATAGTTAAAACTTTCAACAACGGATCTCTTGGTTCTGGCATCGATG
>X1102.16147.25569__R_260
AAGTCGTAACAAGGTTTCCGTAGGTGAACCTGCGGAAGGATCATTCACAAACAAGTGTTTATGGCACTTTTAAAAAATCCATATCCACCTTGTGTGCAACGTTTGAATTCTCCATCCGCACGCGCTCTCCTTTAGTGCGAGTGTGTGTGTGAAGAATTCTCAACACCATTAACATATCTTGAACTAGTTTGTCTGAATTTAACGTATCATGAATTGACTTAATTCGAAATACAACTTTCAACAAC
>X1102.24238.22665__R_101
AAGTCGTAACAAGGTTTCCGTAGGTGAACCTGCGGAAGGATCATTAGTGATTCTTGAAGGATGTGCTGGCAATTTATTATTGCATGTGCACTCTGACTCTCATTTACCCTGTGCACATTCTGTAGACAAGGATAGCAATCCTATCTATTGTCTATGATTTTTATACACATGTTAAAGTAAAATTGAATGTTTTATAAAATTTAATACAACTTTCAACAATGGATCTCTTGGTTCTCGCATCGATG
>X1102.24842.17648__R_196
AAGTCGTAACAAGGTTTCCGTAGGTGAACCTGCGGAAGGATCATTACATCGTTTTGTCGGGGGCCGGCTGGGTATTGCGTATCCGCGCTCTATCTGCCGGTTCTGTCTGCACATTACCCCTGTTTTTTGCGTACCTATTGTTTCCTCGGCAGGCTTGCCTGCCAGTAGGACCCTTTTAAACTCCTTGCATTAGCAGTCAGCGTCAAAAAAACATCAATCGTTATAACTTTCAACAACGGATCTCT
>X1102.2687.18611__R_240
AAGTCGTAACAAGGTTTCCGTAGGTGAACCTGCGGAAGGATCATTACAGTATTCTTTTTGCCAGCGCTTAATTGCGCGGCGAAAAAACCTTACACACAGTGTTTTTTGTTATTACAAGAACTTTTGCTTTGGTCTGGACTAGAAATAGTTTGGGCCAGAGGTTTACTGAACTAAACTTCAATATTTATATTGAATTGTTATTTATTTAATTGTCAATTTGTTGATTAAATTCAAAAAATCTTCAA
>X1102.27114.11751__R_196
AAGTCGTAACAAGGTTTCCGTAGGTGAACCTGCGGAAGGATCATTACCAAATCTATGGCCGAAAGGCCTTGCCCTAGGTGGGGAAACCCACCGACGGTAAACCCTTTGTGAAAACCTTTCGTTTGCCTCGGCGGCACCCTTTCGTTAGGGGTCAGCCCGCCGACGGCACCCAACCAAAACTCTTTTTTTTAAGAATTGAAGCTAAGTCTGAATCAATGGTCGAATGACTATAAAACTTTCAACAA
>X1102.6518.7177__R_133
AAGTCGTAACAAGGTCTCCGTTGGTGAACCAGCGGAGGGATCATTACCGAGTTTTCAACTCCCAAACCCCATGTGAACTTATACCATTTACAACCGTTGCTTCGGCGGGTTCTCGCCCCGGGCTTTACACCCCGGAACCAGGCGGCCCGCCGGGGGACCCAAACTCTAGATTTTTATTTTAGCATGTCTGAGTGGAATCATTACAAAATGAATCAAAACTTTCAACAACGGATCTCTTGGTTCTG
>X1102.9798.8929__R_179
AAGTCGTAACAAGGTTTCCGTAGGTGAACCTGCGGAAGGATCATTATTGAATAAACTTGGTTAGGTTGTTGCTGACCCCTCGGGGTATGTGCACACCTTTCCACTTTTTTAACCACCTGTGCACCTTTGTAGACTTCAGATATCTCTCGAGTTTTCATTAACTCGGATGGAGGACTGCTGTGCTCGCAAGAGTCGGCTTTACCTTACATTTCTGAGCCTACGTCTTTTCATATACACTGCATGTT
>X1103.15876.20666__R_058
AAGTCGTAACAAGGTTTCCGTAGGTGAACCTGCGGAAGGATCATTAAAAAAAAAAAAATAGCTTTGCTATATCCACCTTGTGTGCAAACAATGGAAAGAGAAAATGGAATCTAGAACACTTTTTCTTCGGGGAAAGTGTTACCAAATTCTCTATATATTTTTTTTATAAATACCATCAAAAATTTATTTAAAAATATTTTTAATAAAAAATATTATACAACTTTCAACAACGGATCTCTTGGCTC
>X1103.16956.16318__R_112
AAGTCGTAACAAGGTAACCGTAGGTGAACCTGCGGTTGGATCATTACAAAATGCTGTCAATGCCTGGCGTCACCCCTGTTGGGGCCGTCAGGCTGCGACTAATCCACATTGTGAACTCGACTGTTTTTTTTGTGATAAGGGTTGGGGACGCGTCCTTCACAGGATCATCGTCTCTGCCTGGGTCCCCCACGACCCGCGATGGCGAGCCTCAACCCCCTTGGGGGTGGAGCGAGTTCGCACATACG
>X1103.20128.16916__R_141
AAGTCGTAACAAGGTTTCCGTAGGTGAACCTGCGGAAGGATCATTATTGATTTGAATAGGATGTGCTGGCATTTATTTAGGTGCATGTGTCACTCCGTAACATTCATTTTATATTCCTTGTGCACTCTATGCAAATGAGATAGCAAGAGAGAAATCTCAAACTATTTTGTTTGTATTTTATTATACAACTGTTATTAAAATTGAGATGACTTATAATGTATATTAAAACAACTTTCAACAACGGA
>X1103.21413.13170__R_037
AAGTCGTAACAAGGTCTCCGTTGGTGAACCAGCGGAGGGATCATTATTAGAAGCGCCGAAAGGCTGCTTGTAACCATTGCGAACCAATCCATCAGCGTTGCTTCGGCGGGAGACGGCCCCACAGGCCCCGGTCTCCGGACCGCCCGCCGGAGGTAAGAAACTCTACCGTATCTCTGTGACATCTCTGAGTAATCAAACAAATAAGTTAAAACTTTCAACAACGGATCTCTTGGTTCTGGCATCGA
>X1103.26649.13455__R_149
AAGTCGTAACAAGGTTGATTCTTCGCACCCTGCGGAAGCCTTTGCAGCTGGAAACAGTAGCTGAGCGACTATAAACAATTCTGGCCTTATGCAAGTCAGCGCACGCTGGCGACACTTTCGAATTGCGGGGAACTCCTAAGAGCCCTTTACACCAAACCAGCATGGGAAACCTGCTGGCGGCCCGTGGGAAACTACGGGGTATGGTAATAGCGAAAGGGATGAGCTGACGCTGGAAGGCGCTGGC
>X1103.4035.11711__R_160
AAGTCGTAACAAGGTTTCCGTAGGTGAACCTGCGGAAGGATCATTATCGAATATGATTCGAAGAGGTAGAGAGACTGTCGCCTGGCCAGATCTTGGCATGTGCACGTCCCCTCACCTTTTCTATCTACACACACCTGTGCACCTATTGTAGATCCCTCTCGAAAGAGAGGGAACTATGTTTTCATCACATCACACACAATGTATGTCTAGAATGTAAAAAACAATATATACAACTTTCAGCAACG
>X1103.9930.24690__R_174
AAGTCGTAACAAGGTTTCCGTAGGTGAACCTGCGGAAGGATCATTATTGAATTTTAATGAGGAGTTGGTTGTAGCTGGCCTCTGGGATTTTTTTAATTAATTGTTCCAAGGGCATTTCGTGCACGCCTTCTCTTTCATCCACACACACCTGTGCACTTGTGAGGCAGATGCTGGTTTAGGAGTTCTTTATTAATTTATTGGACTTCCTTCCTAACTCTGTCTACTTAATTCACACACACTCTATTT
>X1104.11465.16450__R_104
AAGTCGTAACAAGGTTTCCGTAGGTGAACCTGCGGAAGGATCATTAAAGAGTTTTTGGGGGCAACCCTAATTCTCCACCCTTTGTTTACATTACCTTTGTTGCTTTGGCAGGCCCGCTTCGGCCACCGGCATTAGCTGGTCAGTGCCTGCCAGAGGACCCAAACTCATGTTTAATTTATTGTCTGAGTACTATATAATAGTTAAAACTTTCAACAACGGATCTCTTGGTTCTGGCATCGATGAAG
>X1104.14036.8389__R_243
AAGTCGTAACAAGGTTTCCGTAGGTGAACCTGCGGAAGGATCATTACAGAGTTCATGCCCTAACGGGTAGACCTCCCACCCTTTGTTATACATACCTTTGTTGCTTTGGCAGGCCGCCTTCGGGCTATCGGCTTCGGCTGGTGCGTGCCTGCCAGAGGACCCCAAACTCTGAATTTTAATGTCGTCTGAGTACTATATAATAGTTAAAACTTTCAACAACGGATCTCTTGGTTCTGGCATCGATG
>X1104.16480.28365__R_105
AAGTCGTAACAAGGTTTCCGTAGGTGAACCTGCGGAAGGATCATTACAAGAAACGAGGCTACGTGCCCCGCTCTTTACCTTGCCTACTGCACTATCTGTTGCTTCCTGGCGGTGGTTTGCCTGCCGCCAGGGACATTGTAAAGCCCTGCATAAGCATTGAAAAACTGAAACAAACCGAATCGTACAACTTTCAACAATGGATCTCTTGGTTCTGGCATCGATGAAGAACGCAGTAAACCTTG
>X1104.19943.24002__R_237
AAGTCGTAACAAGGTTTCCGTAGGTGAACCTGCGGAAGGATCATTCATAAGTTAAGTGTTTATGGCACTTAAAAAACAATCCATATCCATCTTGTGTGAAACGTTTTTAAGAATTCTCTTTCCTCTTGTGGGAAGGAAGATTTTCCTATATACATCCAACTCCTTAGTATTTAACTAATTTGTCATAAATTATTTTTTATGAATTAACTTAATTCAAAAAAAAATACAACTTTCAACAACGGATC
>X1104.20979.24565__R_240
AAGTCGTAACAAGGTCTCCGTTGGTGAACCAGCGGAGGGATCATTAAAGAGTTGCAAAACTCCCAAACCATTGTGAACGTTACCTTTACCGTTGCTTCGGCGGGCGGCCCGGGTCCTGCCCGGCGCCCCTCGGCCCTCGCGGGCGCCCGCCGGAGGTAAACCAAACTCTTGAATTGTATGGCCTCTCTGAGTCTTCTGTACTGAATAAGTCAAAACTTTCAACAACGGATCTCTTGGTTCTGGCA
>X1104.22563.16005__R_104
AAGTCGTAACAAGGTTTCCGTAGGTAAGTTGACACCAAATATCCTCCTTCTTCCTGTAACCATCGCTCACATCTCTTCCAGGTGAACCTGCGGAAGGATCATTACAGTGTTAGGCTTCGGCCTCATGCACACCCCTTGTTTAACCTCCGGTTTCTTTGGCGATGTCATGGACTCGTCAAACTTTAACTCTGGTAATGTGATACCGTCCGAGTGCGATTGAATTATCAAAACTTTCAACAACGGAT
>X2101.10883.9860__R_224
AAGTCGTAACAAGGTCTCCGTTGGTGAACCAGCGGAGGGATCATTACCGAGTTTACAACTCCCAAACCCCATGTGAACCTTACCAACACGTTGCTTCGGCGGGATCGCCCCGGGCCAGCCCCGGAACCAGGCACCCGCCGGGGACCCAAACTCTTCAGTTTTATTAGTGGTTGTCTTCTGAGTGGCTATAAGCAAAAAATGAATCAAAACTTTCAACAATGGATCTCTTGGCTCTGGCATCGAT
>X2101.15033.21887__R_274
AAGTCGTAACAAGGTCTCCGTAGGTGAACCTGCGGAGGGATCATTAAAACGTATCCACGTATAAACCTTTGTGAACTCGTTTTCTATAACCCGAATCTCAGTGATGGCGCGCCAGACTGTAGAAGCAATCAGGAGTTAGCTTTTTTACAGTTAGTCATCATCTGTGGGTCTCCTATTTTTTTATTTTTAACCTTATGTACCATTTAATTGTACTAACGAGTTCAGCGCTAACGCGCTTTACTTGA
>X2101.16610.12780__R_167
AAGTCGTAACAAGGTTTCCGTAGGTGAACCTGCGGAAGGATCATTCACAATCAGTGTTTAATGGCACTTGAAATCCATTACCCACCTTGTGTGCAATGTCGGGGAGGGGGTTGTCTTTTCAACCCCCTTCTTATCATTCAACCCTAGTTTTTCATATCAGTCTACAAGTATCGAGTATCAAAAAACTCTAATACAACTTTCAACAACGGATCTCTTGGCTCTCGCATCGATGAAGAACGCAGTGA
>X2101.23171.15729__R_241
AAGTCGTAACAAGGTTTCCGTAGGACTCTGTCCTCGGGGCACATACCGCTAGAAATTGATCCTTCTGGGGTGCATTTGCTGAAACCTTAGCGAGCCCTGCCGTGGCTGACTCGACGACTCTAAATAAACAGTCCCTAAAGAGCTTCAGTTTTTTAGGCGCTGACCAACTCTGTATGGTTGGTGATACCGTTGAAATGCTGGAAAATCCTAACGGCCGTTTGGTACGACCTGGCTTGTGAAAGCTT
>X2102.12283.12590__R_213
AAGTCGTAACAAGGTTTCCGTAGGTGAACCTGCGGAAGGATCATTAAACGACTTAGGGTCTTCCCTGGCCCGAACCTCCCATCCCATGTTTAATCTACCCTTGTTGCTTTGGCGGGCCCGCATCCTATGTATGGGATGCCGCTGGCCCCTGGGGGAGATTTAATATCCTCTCAGCTGGCATGTGTGCGTGCGTCCGCCAAAAGCCCACCTAAAATCATGTTAAACTGTTGTCTGAGTGAGAAATG
>X2103.15549.9420__R_254
AAGTCGTAACAAGGTTTCCGTAGGTGAACCTGCGGAAGGATCATTATAGAAATTGCCTAAAGACATTCGTGTCCAAGGCCCACACTGTGTGCACCGTTAATTTTTTTTTTTTGGCAGGGGCTTGGGTCCTTTTTCACTGGGCCCAACTTTTCTTTCGGCTCTATCCTTTCCCAGGACAGTCGGGCATGGGAAGCAGTACCCTGCCAAATGACTACTAAACACGTGTATTTGTCTGAAAAATCATT
>X2103.27793.8463__R_012
AAGTCGTAACAAGGTTTTCCTTCCGGTTAAAGCTTTTAACCTACTGAAGCCTGACGTGGGCGACTATAAAAATAACCATGGAGTTCGGTCTTCAATGGGCTGGACAACACCGCTGAAATGCTGCAATCAACTATTGTTGTACCAGCAACCCTCTCATAGGGTCCACAGATCAAGCCGCGGTGATCCCACCTAGAATATTTAGGTGGGACTATAAGATGACCGGTCTCGCCTGGGATGGCTGAGAG
>X2104.8660.15543__R_089
AAGTCGTAACAAGGTTTTCCGTTGGGCTTCGGCCCTCGGGCGTTCGATCCTTCTACCGGTACGCTTGCTGAAACCTTAGTGGGCCACTTTTGAACGTGGCGATCTGCGACTCAAAATAAGTGATCTTAAAACGCTGGTCTGCCGTTTGCGCAGATGACACCACTTTACTATGGGAACATTCAGCCCACGAGGCGATGTGATTTACCTGCAGCCACCACAATTTTTTCTTTTGTGGTGGTTCACAG
>X1101.10792.11624__L_289
AAGTCGTAACAAGGTTTCCGTAGCTCAAGTACGGGACGCCCCGCCGCGAGGCCGGGCGATCCTTCCGCGTAACACTTGCCGAAGCCTTAGCAGCCCGAAAGGGTGCAGCCCCGCGACTCTAACCAACGAGGGCTGCTGAAATGCTAGTCTGCGCACGCAGGCGACACTATCAAATTGCGGGAACACCCTAAAGACCTCAACACCAAGCAGCGCGGGAAACCGCGGTGTGGCCGAGCTAATAGCCC
>X1101.12992.8865__L_216
AAGTCGTAACAAGGTCTCCGTAGGTGAACCTGCGGAGGGATCATTAACATCCACACCCCCCTGAAGGCTCCGCCCGCCTCTCCCCAGTCTGGTGAGTGGCAGGCGTGAGCCAGGGACACACCCCTGAACTCTCCTCCTACATCCATACCTACCCTGGAGGTCTGTCGCGGCTCCGGCCGAGGCGGCCTCTCCCCTTTTTCTCCCACTTCTGACTTCTACCCACCATTCCCTCCCCTAGCTCTGCG
>X1101.14588.16976__L_192
AAGTCGTAACAAGGTTTCCGTAGGTGAACCTGCGGAAGGATCATTACCTTTTGATGCAGAAGTATGGGGAGGGTCAATTGCTCAAGCAGCAACGGCCCCCTCTGTTCTTCCTGTATAACACCCTTGTCTCTTGAACACTATTTGTTTCCTCGGCGGGCTTGCCTGCCGGTTGGATAGAATTATAACCTTTTTAATTTTCAATCAGCGTCTGAACAAGTTAATAATTACAACTTTCAACAACGGAT
>X1101.16664.24604__L_205
AAGTCGTAACAAGGTTTCCGTAGGTGAACCTGCGGAAGGATCATTAACGAAAACGCTCAAAGGAAGGGTTGTTGCTGGCTCTTCCGGGCATGTGCACGCTCCCTTTGAAGCTAATTCCACCTTTATACACCTCTGTGCATCATCTGTAGGGGGTCCCGTGAAGGGACAGCCTATGTTCATTTTTACAAACTCTGTATTGTCATGGAATGTCATCGTGTGTAACGCACAAATATACAACTTTCAGC
>X1101.17303.22566__L_275
AAGTCGTAACAAGGTTTCCGTAGGTGAACCTGCGGAAGGATCATTAGCGAAGTCTAGTCCGGACCTCAGTAGGATTGCAGCTGGCTTAACCGCACGTGCTCGTCCGAAAGGGCTTCGGACCTTCACTACCACACCCCATTGTGAACCAAGCGGGAGGTCGAAAGGCCTCTTGCATATTATAAACCCCAAATGTATGTCCTAGAATGTCTACGCGTTAACTCGCAAATATACAACTTTCAACAACG
>X1101.17907.27255__L_160
AAGTCGTAACAAGGTTTCCGTAGGTGAACCTGCGGAAGGATCATTAAAGAATACCGGGTTGGATGCGCTGGCTCTGCAAGTGCGCTCCTCCCTATTCATCCACATACACCTGTGAACCTCCACTGTGGGCGGGAAGCGTCGAGAGACGCGTTCCGCCTGCTTTGATTTACATACCCAATGACGATTCTTGATGAATGAAAACGTATAATAATACAACCATCAGCAACGGATCTCTTGGCATCCCA
>X1101.19339.13000__L_258
AAGTCGTAACAAGGTTTCCGTAGGTGAACCTGCGGAAGGATCATTATTGAATTTAATAAAGAGATTTGGTTGTAGCTGGCTCATTAATTTGGGCATGTGCACACCTCTCTCTTTCATCCACACACACCTGTGCACCTGTGAGGCAGATGTGGGGAATTTATCAATTATTTTTTTTGAAAAAGAATAACTGGTACTGGAACCCTCTGTCTACTCAATTCATATAAAATCAATATATTTAGAAATGA
>X1101.20194.22677__L_066
AAGTCGTAACAAGGTTTCCGTAGGTGAACCTGCGGAAGGATCATTACCGAGTTTAGGCCCTCACGGGTCGAATCTCCCACCCTTTGTATACTATACTATCGTTGCTTTGGCGGGCCTGCTTAGGCTATCGGCTTCGGTCGGTTCGTGCCCGCCAGGGAAAAACATAACCTTATTATTTTGAAGTTTGTCTGAAAAAAACATAATATTAAAACTTTCAACAACGGATCTCTTGGCTCTGGCATCGA
>X1101.24774.12966__L_276
AAGTCGTAACAAGGTTTCCGTAGGTGAACCTGCGGAAGGATCATTATTGAATTGTTTGTTTGAATTGGCTTAAAACCCCAATTCAGCAATACATATCCATAACACCTGTGCACTGTTGGATGAGCAAACTCGCAAGAGCAAGCAAGTCCACTTTTACACCAAACAATTTGTAACAAATGTAGTCTTATTATAACAATAATAAAACTTTCAACAACGGATCTCTTGGTTCTCGCATCGATGAAGAA
>X1101.25964.11862__L_023
AAGTCGTAACAAGGTTTCCGTAGGTGAACCTGCGGAAGGATCATTATTGAAACTTCTTTGGAAATAGTACTGTTGCTGGCCTTGTAATGAGGTATGTGCACGTCTATTACCAATCTATTCATCCACCTGTGCATTTTTTGTAGGAGTTCATTTGAGGCTATATTTTGTACTTGTGCAATTTGGCTTTGAAAAGCTTCTATGTTCTTATAAACCTATTAGTATGTCTTTGAATGTCTTTTATTGGG
>X1101.28678.19969__L_146
AAGTCGTAACAAGGTTTCCGTAGGTGAACCTGCGGAAGGATCATTAGAATATGCCCGCGAGCGAAAGCTGCCAGCGGCGTCTAACAAGGGGCCAGCGAGCCGACTCACGTCGGGGAGCGGTCCCGATACCCTCCAATGTGCAACACCCGTCTGCCTCGGCGGCCGCGCGCCGGCGTAACTGCCCCCGCGAGATAAGCCCGCCGCAAACAAAACCCAAACTTAATTTATGTCTGAACACATGCAAG
>X1101.4640.16434__L_193
AAGTCGTAACAAGGTTTCCGTAGGTGAACCTGCGGAAGGATCATTAACGTATCTTTGACGGGGTGCGGTGCGCCCTGCTCCGGTCCCAAAAGGCCGTGCAGCGGGCGCCCGTCCCTGTTCACACCTCACAAACCCACCGTGAACCTTCACGGCCGAAGGAGGGCGACCTCTGGAAGCCGCATACCAAACTCCAGTCGTATAGAATGTCGTGCGGACTCGTGCCGCCTAAAACACAAAACAACTTT
>X1101.5968.8330__L_078
AAGTCGTAACAAGGTTTCCGTAGGTGAACCTGCGGAAGGATCATTAACGAATATCTATGGCGTTGGTTGTAGCTGGCTCCTAGGAGCATTTGTGCACACCCGTCATTTATATCATCTTTCCACCTGTGAACTATGTGTAGTCTGGATACCTCTCGCTTTGGTGACAAGGCGGATGCAAGGATTGCTGCGTCGCAAGGCCAGCTCTCTTTGAATTTCCAGGTCTATGTTTTTTACACACTCCATTT
>X1101.9381.18339__L_044
AAGTCGTAACAAGGTCTCCGTAGGTGAACCTGCGGAGGGATCATTACAGAGTTCATGCCCTAACGGGTAAATCTCCCACCCTATGTTATTATCACTATGTTGCTTTGGCGGGCCGCTTGGGCTAGTCCCGACCACCGGCTTCGGCTGGTGAGCGCCCGCCAGAGGACCCAAAACCCTGAATGTTAGTGTCGTCTGAGTACTATATAATAGTTAAAACTTTCAACAACGGATCTCTTGGTTCTGGC
>X1102.11565.4636__L_276
AAGTCATAACAAGGTTTTCGTAAGTGAACCCGTGAACAAGTTAAGAAAACCACCCGCGACGAGCCTCCGGGCTGGTCGCTCATAGCCCAGGAGCAGAGGGATGTGGGAAGCCACAGCCACTGTGCCCAGGGCACAAACAACGAACCCCGGTGCAGACAGCACCAAGGAACCAAAGAAAGATGGGCGCTTCCCTCGTCCCGAAGACGGTGTCGCGGGGGGATGCGTCGTCGTTTGTATCACATACT
>X1102.12480.3907__L_032
AAGTCGTAACAAGGTTTCCGTAGGTGAACCTGCGGAAGGATCATTACCTAGAGTTGCGGGCTTTGCCTGCCATCTCTTACCCATGTCTTTTGAGTACCTTCGTTTCCTCGGCGGGTCCGCCCGCCGACTGGACAATTTAAACCATTTGCAGTTGCAATCAGCGTCTGAAAAAACATAATAATTACAACTTTCAACAACGGATCTCTTGGTTCTGGCATCGATGAAGAACGTAGCGAAAAATAA
>X1102.15346.20218__L_080
AAGTCGTAACAAGGTATCTGTAGGTGAACCTGCTGATGGATCATTATCAATGAGGCCGTGAGTGAGCGAAGCGAACGAGCGGCCGAATTACCTGTGAATTTCTATGTTTGGGTGAAAAACTGAGGTGAGCGCAGCTCGCCGAGGGGAGACTTGATCTGATCGAGCTCATCACCCACTTTACTACAATATCAGTCTGACTATAACTAAAGTAAAAACTTTCAACAATGGATCTCTTGGCTCTGGCA
>X1102.16517.18197__L_237
AAGTCGTAACAAGGTATCTATAGGTGAACCTGCTGATGGATCATTATGAATCGAGCAGCCGTGCGAGCGAAGCGAGTACGGTTGTGAGTACCTGTGAATTACTATGTTTGGGTGGCTCGAGAATCGAGACCGAAGGTCGAGATGCGAGAGAAATACTGATCTCGATCAGCATTACCACCCACTATTACCCTAACCGTACCCCGTCTGAGTACAACTAAAGTAAAAACTTTCAACAATGGATCTCT
>X1102.17671.23938__L_064
AAGTCGTAACAAGGTTTCCGTAGGTGAACCTGCGGAAGGATCATTACCGAGTGAGGGCGCCCTCGGCGCCCGGACCTCTCAACCCTTTGTGTGACTGTTACCTCTGTTGCCTCGGGGGCGACCCGGCCCTGACCCGGCCGCGGGCCCCCGGTGGACCACTCATAAACACTGCATCAATGCGTCGGAGTGATTTGAAGCAAATTCAATCAAAACTTTCAACAACGGATCTCTTGGTTCTGGCATCG
>X1102.20033.5887__L_050
AAGTCGTAACAAGGTCTCCGTAGGTGAACCTGCGGAGGGATCATTAAAGCACGTACATCGGGGGCCCGCCCGGACTTGTCCCGGCCGGCCTCTGAAGTTACTAAACCCTTTGTTAAACGTACACGTTGCCTCGGGGGCCTCACCGCCCCCGACGGACACAAACTAAACACTGCATCCTTGCGTCAGAGTATTGAAATAAATCAATTAAAACTTTCAACAACGGATCTCTTGGTTCTGGCATCGAT
>X1102.21906.16172__L_180
AAGTCGTAACAAGGTTTCCGTAGGTGAACCTGCGGAAGGATCATTACCTATCCGGTCTACCATAACCGGCACTGGGGTGCCTTTTCACTGAGGCCCCCATCTGCACCCTTGTCTTTGCGCACTCATGTTTCCTCGGCAGGCTTGCCTGCCGCTAGGACAACCTAAACTCTTTAATTTTCAATCAGCGTCTGAAAACCATAATATTTACAACTTTCAACAACGGATCTCTTGGTTCTGGCATCGAT
>X1102.26099.16309__L_153
AAGTCGTAACAAGGTTTCCGTAGGTGAACCTGCGGAAGGATCATTAGTGAATTTTAGGGTGCCTTCTCGCCGCGCTCTCTTTAACCAGAGCCGGCGTCAGAAGGGCCTGACCTCCACTTTCTACCCTGTGCACCTTATTATATTAAAAGGGACCCTTGCAGTGCTTCAGACTAACGTCTGAAGTAGTGCTAGACCCTTTTATTATTCATTCATAAACATCTAAAGTTGAAGAATGTATCAAAAAT
>X1102.5898.10521__L_096
AAGTCGTAACAAGGTTTCCGTAGGTGAACCTGCGGAAGGATCATTAATGAAATTTATGACTGGGGTTGTCGCTGGCCTTTAAAAACGGCATGTGCACGCCCCTTTCACTAATCCACACACACCTGTGCACCTTCGCGGGGGCTCTCGGGGAACCGACGCAAGTCGTAAGTACCGGAGCTCGCGTCCCTTTACACACCCCTTTGTATGTCTTAAGAATGTCTACTCGATGTAATAAAACGCATCTA
>X1102.8282.8455__L_110
AAGTCATAACAAGGTTTCCGTAGGTGAACCTGCGGAAGGATCATTGTCGAAACCTGCCTGACAGAACGACCCGCGAACATGTTACAAGCACACCGCGGGGCAGCTCGGCGCCTCAGCCCTTGCTGTCTCGTCAGGCGGTGTCGCGGCCGTGCGTGCGCGTTCGCGCGCGCCTACGGTTTGTGCCACCGCCACTAACAGAACCCCGGCGAGGACTGCGCCAAGGAATAAAAAACAAACGAGAGCG
>X1102.9499.22131__L_106
AAGTCGTAACAAGGTTTCCGTAGGTGAACCTGCGGAAGGATCATTATTGTGAACCGGGGCGGCGCAAGCCGTCCCAATCCAAACCCTCTGTGAACAACACTGTCGTCGGCGCAAGCCGGCGGCGACCTTTACACCTGTCGTACTACGTCCAGAAAGTAAAACAAAAGAGTACAACTCTCAACGATGGATCTCTTGGCTCTCGCATCGATGAAGAACGCAGCAAAAAACTGTCTCTTATACACATC
>X1103.10749.10909__L_084
AAGTCGTAACAAGGTTTCCGTAGGTGAACCTGCGGAAGGATCATTATCGAGTCTTGACTGGGTTGTAGCTGGCCTTCCGAGGCATGTGCACGCCCGGCTCATCCCACTCTACACCTGTGCACTTACTGTGGGTTTCAGATGGTGGAGCGTTCCTTTACGGGTTCGCGAAGCTGTCCGAGCCTGCGTTTATTATAAACCCTTTAAAGTAACAGAATGTGTATTGCGATGTAACGCATTTATATACA
>X1103.13023.13629__L_223
AAGTCGTAACAAGGTCTCCGTTGGTGAACCAGCGGAGGGATCATTACTGAGTCTTACAACTCCCAAACCCCTGTGAATATACCATCGTTGCTTCGGCGGGATCACCCCGGGCGCCCCGGCGCCCCGGATCCAGGTGCCCGCCGGAGGACCCAAACTCTTGTTTTAGCAGTGGCATCTTCTGAGTAATTTTATAAATAAATCAAAACTTTCAACAACGGATCTCTTGGTTCTGGCATCGATGAAGA
>X1103.13187.23287__L_284
AAGTCGTAACAAGGTCTCCGTAGGTGAACCTGCGGAGGGATCATTACTGAGTGAGGGCCTTCGGGCTCGACCTCGACCTCCAACCCTTTGTGAACACAACTTGTTGCTTCGGGGGCGACCCTGCCGTTTCGACGGCGAGCGCCCCCGGAGGCCTTCAAACACTGCATCTTTGCGTCGGAGTTTAAGTAAATTTAAACAAAACTTTCAACAACGGATCTCTTGGTTCTGGCATCGATGAAGAACGT
>X1103.17204.13019__L_115
AAGTCGTAACAAGGTTTCCGTAGGTGAACCTGCGGAAGGATCATTGTCGAAACCTGCCTAGCAGAACGACCCGCGAACACGTTCGAACACGGGGAACCCTGGCCCCCGGTCGGAGTTCCCGCGGGAGCGGCGCCGCAGGGCGCCGCGACCGCAAACCGAACCCCGGCGCGATCTGCGCCAAGGAACATGAAAAACTTGGGAGCGGCGCTCTCCCCCCCATCGAAAAACACAAACGACTCTCGGCA
>X1103.18221.8059__L_125
AAGTCGTAACAAGGTCTCCGTTGGTGAACCAGCGGAGGGATCATTACCGAGTTTACAACTCCCAAACCCATGTGAACCTTATACCAGACGTTGCTTCGGCGGTACCGCCCCGGCGCCCTCGGGCCCGGAGCCAGGCGCCCGCCGGGGGACCAACCAAACCCTTTTAATCCCGGGCCACCAGCCCGGCGGCATTATCTGAGTACAGCGAATTAAAAAACGCATAAAAACTTTCAACAACGGATCT
>X1103.20012.13710__L_190
AAGTCGTAACAAGGTTTCCGTAGGTGAACCTGCGGAAGGATCATTACAGAGTTAGGGTCCTCTGGGCCCGAATCTCCCAACCCTTTGTTTACTAAACCATATTGTTGCTTCGGCGAGCCCGTCTGTCACGGACCGCCGGGGGACCTTTAAAACGGTCTCCTGGCCCGCGCTCGCCGGCGGCCAACCACTAAATTCTTAACTAAACGTGTCTTGACTGAGTATAAATTTTAATTAAAAGCAAAACT
>X1103.21040.4765__L_040
AAGTCGTAACAAGGTTTCCGTAGGTGAACCTGCGGAAGGATCATTACAGAGTTCATGCCCTTCTGGGTAGATCTCCACCCTTGTATATATAACTGTCTGTTGCTTTGGCGGATTATTCCGGGCTGTTAACTCGTCCGGATGGCCGCCAGAGGACCCTTTAACTCTGAATGTTAGTGTCGTCTGAGTACTATAAAATAGTTAAAACTTTCAACAACGGATCTCTTGGTTCTGGCATCGATGAAGAA
>X1103.23510.23150__L_191
AAGTCGTAACAAGGTTTCGCCCTAACGGAAGCCTTGTGCCTAACAGTCTGTCTTTCATGGCAGGCGACGCTTGATTGATGCTGGAAGAAGATTCCGATGGAGCTCAACCAGCAGCCGTTATGCTCGCATTTCGGCTCACAGATCATCTTCAGGCGGTCTCCCCTCTCTGAGGGATTAAGATATGACCGGTTCCGCCTGGTAACGGGTGGAAGGCGTGTTCCGTAGGTGAACCTGCGGAAGGATCA
>X1103.26419.22279__L_160
AAGTCGTAACAAGGTTTCCGTAGGTGAACCTGCGGAAGGATCATTATTGAATGTTTGAAGTATGTTGAGCTGGTCTTAATGGACATGTGCTCGCTGCTTCTATTCATCTTATCCACCTGTGCACTTATTTGTAGAGCTTTTGAAGAAAGCCTTGGTTCACACCGAGGTGTAGTATTCGGGCTCTATGTTTTCACAAACTCTATGAATGTTTTGAATGTCTTTTATTGGGACTTAATTGGCCCTTTA
>X1103.8326.6549__L_218
AAGTCGTAACAAGGTTTCCGTAGGTGAACCTGCGGAAGGATCATTAAAGTATTAGAGAAGGTTTTGATGCCAGCGGTTTCTGACTGCAAGTGCTCGCCTTCAACAATCTTATCCATACACCTGTGAACTATTGCAAGTGAGGGGAGAAATCCTTTTGCTTGTTATACATAAACTCGTTAATTTAATGAATATATCAAGTCGAAAGACTTATAATATCTAAACAACTTTTAACAACGGATCTCTTG
>X1104.11020.20578__L_252
AAGTCGTAACAAGGTTTCCGTAGGTGTCTCTTTCCAGGATCGCCTATTGTTGACCGTGGGCCGCGACTCTAAATTATCGGCCCAACAGTTGGCTTGCCTATCGAGCCGGCGACGTTTTCATTCTGGCTGGAACTGCCTTGTAGGCCGGACCAGCAGCTCGTCTCTTGAGTTCACAGATCAAATGATTTCGGCCACTATGGTGGTTTTGATATGATCGGGCTTTGGCTATCCCCAGCTGAAGAATT
>X1104.14172.12903__L_078
AAGTCGTAACAAGGTTTCCGTAGGTGAACCTGCGGAAGGATCATTAACGAGTTTTTAATTGTTGGATTAGAGTTGAGCTGGTTAACTTTGTTAACATCAGTGCTCGCTTTAGTTGACAAGTCCACTCATCATTTAACACTTGTGAACTTATTCATTATAAACATTATCATTTGTTATTGGAACGATTTGGGTTATAATAAAAGTTAATACAACTTTCAACAACGGATCTCTTGGTTCTCGCATCG
>X1104.16463.18477__L_054
AAGTCGTAACAAGGTTTCCGTAGGTGAACCTGCGGAAGGATCATTAACGAGTTTACTGAGCTGTCGCTGCCCTTTCGGGGGATGTGCACGCTCTTTCACTCATCTATACACCTGTGAACCTATGCGAGTCAATGGGGGATTAGCGAAAGGAGAGCCGAAAGGTTATTCGATTAGCGTTCTCTGCTGGCTCGATTTTTATAAACTCTTGTATGTCTTAGAATGTCTACTTTGCTTAACGCAATAA
>X1104.16535.6160__L_274
AAGTCGTAACAAGGTATCTGTAGGTGAACCTGCTGATGGATCATTATGAATCGAGCAATCATGAGCGAGCGTAGCGAGCGATTGATTGTGAGTACCTGTGAATCACCATGTTTGGGTGAAAAACTCGAGCGCCGAGACCGTAGGTCGAGGTGCCAGAGGATGAGTCTCGCGAGACCGTCCACCCATTTTACTACAATATCAGTCTGACTACAACCAAAGTAAAAACTTTCAACAATGGATCTCTT
>X1104.20482.6278__L_193
AAGTCGTAACAAGGTCTCCGTAGGTGAACCTGCGGAGGGATCATTACCAGAGTGAGGGCCGCTCCGGCGCCCGACCTCCCAACCCTTTGTCTGACCAAAACCTCTGTTGCCTCGGGGGCGACCCGGACGCCTCGGCGCCCGGGGCCCTCGGTGGACCCAACCAAAACACTGCATCTGTGCGTCCGAGTCAAAATGAAAAATCAAACAAAACTTTCAACAACGGATCTCTTGGTTCTGGCATCGAT
>X1104.7943.5833__L_078
AAGTCGTAACAAGGTTTCCGTAGGTGAACCTGCGGAAGGATCATTATCGAATAAACTAGGTGGGTTGTTGCTGTCCCTCTCGGGGGAATTGTGCACACCTTACCTTTTTTGTTTTTCCACCTGTGCACACACTGTAGGTCTGAAGGAGGGGAAGGGGGGGTTTTGTAACCTCCCCTGAAACACTTTCAGGTCCTATGTATTTTACACATACACTATTAAAAGTAACAGAACGATTCGAATGGGCTT
>X2101.13178.21076__L_142
AAGTCGTAACAAGGTTTCCGTAGGTGAACCTGCGGAAGGATCATTAGAGAACACGTCTTGGGACGAGACTGTCGCTGGCCCCTCGGGGCATGTGCACGCCTCGTCACTCGCGTCCCTTCACTAAACCCACACACCACAATGTGAACCCTTGGGAGCCGTCGGTCGAAAGGCCGGCTGGCCCGTCATATTATACCCCTTTACTTCATAACCTTAGAATGTTACTGTTTGTCCCTTAACTGGGTAGA
>X2101.21586.19861__L_283
AAGTCATAACAAGGTTTCTGTAGGTGAACCTGCAGAAGGATCATTAAAGAATTTGAGCAAATACGCTCTGCGCATCGCACAACTCGTGTGTGTGATGCGCATCTCTTTATTTTCCACACCAAGCTACGGAGAGTTAACTTATGTTGGCTTGTCCGGAAGGGACTGGTAGTTTCGACTACCTTTCCCGATCTCTTTTAAACTCTTAACAATATGAATGTTCAACCTATTGTCTTCGGACATGAATA
>X2101.22927.5548__L_285
AAGTCGTAACAAGGTCTCCGTTGGTGAACCAGCGGAGGGATCATTGCTGGAACGCGCCCCAGGCGCACCCAGAAACCCTTTGTGAACTTATACCTTACTGTTGCCTCGGCGCATGCCGGCCCCCCTGGGGGCCCCTCCTTCTGGAGGAGCAGGCACGCCGGCGGCCAACCTAACTCTTGTTTTTACACTGAAACTCTGAGAATAAAACATAAATGAATCAAAACTTTCAACAACGGATCTCTTGG
>X2101.25761.8922__L_237
AAGTCGTAACAAGGTATCTGTAGGTGAACCTGCTGATGGATCATTATGAATCGAACAATCAAGAGCGAGCGTAGCGAGCGATTGATTGTGAGTACCTGTGAATCTCTACGTTTGGGTGAGAAACCGAGGTGAGCGCAGCTCGCCGAGGAGAGAATCGATCTGATCGAGCTCATCACCCACTATTACCATATCCTGTCTGACTGTAACTAAAGTAAAAACTTTCAACAATGGATCTCTTGGCTCTG
>X2103.12430.25845__L_219
GGCCGCTTAGGCCAAGGAAGTTTGAGGCAATAACAGGTCTGTGATGCCCTTAGATGTTCTGGGCCGCACGCGCGCTACACTGATGTATTCAACGAGTCTATAGCCTTGGCCGACAGGCCCGGGTAATCTTTGAAATTTCATCGTGATGGGGATAGATCATTGCAATTGTTGGTCTTCAACGAGGAATTCCTAGTAAGCGCGAGTCATCAGCTCGCGTTGACTACGTCCCTGCCCTTTGTACACAC
>X2103.18812.19884__L_190
AAGTCGTAACAAGGTTTCCGTAGGTGAACCTGCGGAAGGATCATTACCGAGTTAGGGTCCCCTCGTGGGGCCCGACCTCCCAACCCCGTGTCTAATAAACTTGTACGTGTTGCTTCGGCGGACCGGCAGTCGCAAGACCGCCGCCGGGGAGGGTTCGCCCCCCTGGAGAGCGTCCGTCGATGGCCCAACCAAAACAAACTATCAAAACCAAAATTATTGACCTCCTTCTGAATCAAACCTTTTGA
>X1101.10283.22655__R_053
AAGTCGTAACAAGGTTTCCGTAGGTGAACCTGCGGAAGGATCATTATTGAATGAATGTAGAGTTGTGTTGTCGCTGGCTGGATGGAATTAATTTTCTGTTCAGCATGTGCACGCCTTCTCTTTCATCCACACACACCTGTGCACTTGTGAGACTGAGGACCGTAAAAAAGTCTTCAGTCTACTTAATATACAAACTCCATTTAATTGAACTGAATGTAATTGATGTAACGCATCATTAGAACTAA
>X1101.14249.13848__R_066
AAGTCGTAACAAGGTTTCACTAGAACAATATCCTTCCGGGTAGCTTGTGGAAGCCTATGCAACCTCACCAGGGTCCGCGACTATAAAGATAGGATGCAAGTCGCTCCGGCGGCAACATGATCGAATTGCGGGGATATCCTAAAGCCTAGCGGTACCAACGCCCTGGAGAAATCCCGGGCGGGCCAGTGCTAACCCCACTGGAGGTCAGAACCTGCTAGGATGCACCAATGGACAATCCGCAGCGA
>X1101.15765.20302__R_184
AAGTCGTAACAAGGTCTCCGTTGGTGAACCAGCGGAGGGATCATTACAGAGTTTTCTAAACTCCCAAACCTTTGTGAACTTACCACTGTTGCCTCGGCGGAAGCTATTGGGGTTACCCTGTAGCGACCGCCGGTGGACCAACCTAACTCTTGTAATTTTGAGAAATCTGAGAGTCTTATATAAATAAGTCAAAACTTTCAACAACGGATCTCTTGGTTCTGGCATCGATGAAGAACGTAGCGAAG
>X1101.16268.5988__R_274
AAGTCGTAACAAGGTTTCCGTAGGTGAACCTGCGGAAGGATCATTAGTGAATTAAACATGCTTGGTGTCTTCGCTTCGGCAAGGCCCTTGCTTAAATCACATCCTAACACCTGTGAACTGTAAGACGTATGATGAGGTCTTTGGCCAAGTCATCGTCTGCCCATTTTTAACAAACAATTAATGTAACAAACGTAGTCTTATTATAACCTAATAAAACTTTCAACAACGGATCTCTTGGCTCTCGC
>X1101.16533.20697__R_176
AAGTCGTAACAAGGTTTCCGTAGGTGAACCTGCGGAAGGATCATTATTGAAACATTGTAAAGGAAGGTTGAGCTGGCTCTTCATGGGCATGTGCTCGCCTTTCTTTCAATCTTCATCCACCTGTGCACTTTTTGTAGGGAGCTTTGAGAATGGGACCTCTCGCCGGGGTTCCTAGTATTGGGCTCTCTATGTCTTCACACACTCTTGAATGTATGTCGTTGAATGTCTTTTACAGGGACTTAATT
>X1101.19747.27303__R_196
AAGTCGTAACAAGGTCTCCGTTGGTGAACCAGCGGAGGGATCATTAAAGAGTTGTAAAACTCCCAACCCCTGTGAAATTACCACTGTTGCCTCGGCGGGCCGCCCGTGGGACGGCTACCCTGTAGTCGCTCTGCCCGCGTACCGCCGAAGGAAAACCAAAACTCTGTTTTTATCAGTGATATCTCTGAGTACAACTTTTAAATAAGTCAAAACTTTCAACAACGGATCTCTTGGTTCTGGCATCG
>X1101.23579.19508__R_066
AAGTCGTAACAAGGTTTCCGTAGGTGAACCTGCGGAAGGATCATTCACAACAAGCGTTTTATGGCGCTTTTTAAACAAATCCATATCCACCTTGTGTGCAACGTTCGAGTTTTTCCTCCGCCTTTCCTTTACTGCGAGAGGGGGAGGATTTGCTTAACCACATTAAACTACTTTTAACCAGTTTGTCTGAACCAATGTATCGTGAATTAACTTAATTCGAAAATACAACTTTCAACAACGGATCT
>X1101.27904.22024__R_240
AAGTCGTAACAAGGTTTCCGTAGGTGAACCTGCGGAAGGATCATTATTGATTGATAAAGGGATGTGCTGGCAAAAATTCCATTTTTGCAATGTGCACTCCTGAAATCTTCATCCACTTTGTGCACTTTGTAGACAAAGTTGCTTTTTGTGACTTTTGTCTATGCCTTTTAATACACATTCATCAGTTATTAAATAATTTCTGACTAGCTAAAGTCAAATTTTGATACAACTTTCAACAATGGATT
>X1101.7129.6022__R_077
AAGTCGTAACAAGGTTTCCGTAGGTGAACCTGCGGAAGGATCATTCATAATAAGTGTTTTACTGCACTTTTTAAATAAGTACTCACCTTGTGTGCAATGTTTGTTGTCGCGTCGTTCACGCGTCGCGGCAGCATAATACCAACCTTTTATTGAAATTTTTTGTCTGAAGCTATTTTGAATAAATAATTCTAAATACAACTTTCAACAACGGATCTCTTGGCTCTCGCATCGATGAAGAACGTAGC
>X1101.9276.18474__R_226
AAGTCGTAACAAGGTTTCCGTAGGTGAACCTGCGGAAGGATCATTATTGATTTTTAAGGGATGTTGCTGGCTCCTCCGGGGGCATGTGCACTCCTAAACAAAAACCAATATCCACCTGTGCACCCTCAGTAGGCAAGAGAAAGGACCCCCTGACAAGGGCCTTTTTTTGTCTATGTTTCTATCACAAACGCTTGATTTATTTGAATGTTAACACAACAAATAATATTTGTAACACAACTTTCAAC
>X1102.12825.14064__R_194
AAGTCGTAACAAGGTTTCCGTAGGTGAACCTGCGGAAGGATCATTACAGAGTTCATGCCCTCACGGGTAGACCTCCCACCCTTGTGTATTTATACTATGTTGCTTTGGCAGGCTGCTGCACCCCTCGGGGGACAGCCCCAGCGCCCTCGGGCCTGGGAGTCGCCTGCCGGAGGAAAAACAAACTCTGAACTGTTAGTGTCGTCTGAGTACTATATTTTAATAGTTAAAACTTTCAACAACGGATC
>X1102.14129.5532__R_053
AAGTCGTAACAAGGTTTCCGTAGGTGAACCTGCGGAAGGATCATTACGTACTGTAGGCCGGTCTGACCGGTTCTATTCTACCCTGTTTTTTGCGCACTCTCTGTTTCCTCGGCAGGCTTTGCCTGCCGATAGGACCTTATTTTAAACTCTTTGTTATCTTAGTATTCAGCGTCAATATAATACAAAATTGTAACAACTTTCAACAACGGATCTCTTGGTTCTGGCATCGATGAAGAACGCAGTGA
>X1102.15817.22384__R_231
AAGTCGTAACAAGGTTTCCGTAGGTGAACCTGCGGAAGGATCATTAAAAACATTTGCCTGAGACATTCGTGTCCAAGGCCCCACACTGTGTGCACCGATAATCGTTTTTTTTGGCAGGGTCTTTGGTATTCTCTTCGGAGACCCAACTTCTCTTTTGGCTCTATCCTTTTTCTTTTCACCGAGAGGAGGACAGTCGAATGTGGGAAGCAGTACCCTGCCAGGTGACTCTTAAAACACGCTTTTTT
>X1102.20316.16158__R_190
AAGTCGTAACAAGGTCTCCGTTGGTGAACCAGCGGAGGGATCATTACCGAGTTGCAAAACTCCCAAACCCCTGTGAAACGTGGAATATTTAGCTGCCTCGATGGGCGGCCCCAGGGCGGGGCCGTAGCCTTTCCGGCGCCCATCGGCGGTATGCAACTATAAATTCAGTACAAAGGAAATTCTGAGTGTTCTATAAGAACTAGTCAAAACTTTCAACAACGGATCTCTTGGTTCTGGCATCGATG
>X1102.2958.14523__R_224
AAGTCGTAACAAGGTTTCCGCTGGATAAGTTCCGGAATATTTGATTCTTCCGTGGTAACACTTATTGAAGCCTTTGTAGCCCTGCAATGGGTAGCGTCCTCGACTATAAATAATGGGCAGCAGTTACAAGTCAATTGCTTAGGCGTTGGCAACATGATCGAAATGCGGGGATCTCCTAAAGCCTAATAGTACTAACTAGTCGTGGAAACACTGCCAGGGCTCATGTTAACAGCATGAGGTATAGT
>X1103.10423.20201__R_190
AAGTCGTAACAAGGTTTCCGTAGGTGAACCTGCGGAAGGATCATTATCACATGAATCCATGTATCAACCATTGTGCATTGTCACCCCCTTTAGATCCAGAAATCGGAAACGAAGAAAGCGTTATTACGGTCATTATTGTAATTTGAAGACCCAGCTTTTTTCCAGGATTCGTCCGCTGATTTCTAACTATATCTAGAGTGTAATTCAAATTTACATAACTTATTGATTAACAATTGAAACCCCT
>X1103.12800.18479__R_076
AAGTCGTAACAAGGTTTCCGTAGGTGAACCTGCGGAAGGATCATTACCAAATCTATGGCCGAAAGGCCTTGCCCTAGGGGGGAGACTCCCGACGGTAAACCCTTTGTGAAAACCCTCTTGTTTGCCTCGGCGGCACACCCTTCGGGGTGGTCAGCCCGCCGACGGCACCCAACCAAAACTCTTTTTGAATTGAAGAATCTAGTCTGAATCAATGGTCGAATGACTATAAAACTTTCAACAACGGA
>X1103.22055.20160__R_241
AAGTCGTAACAAGGTCTCCGTAGGTGAACCTGCGGAGGGATCATTACCGAGCGTCACGGCCCTCCAGGGCCGCGGCCTCACCATCCTTTGCTTAAACTCCCCTTGCGGGGCCCCTCCTCCGGCCGACGGCCCGAGGGAGGGCCCTTGGACTCGGCCGCCGAGGCAGACCTCCTCCGGGAAACAGGGGGCGCCCCGCCCTCCGCTCCGGCAGCCGAGCCCGAACCCAAACCTTGAAACGTGTCT
>X1103.26546.11083__R_018
AAGTCGTAACAAGGTCTCCGTTGGTGAACCAGCGGAGGGATCATTACAGAGTTCTACAACTCCCAACCCCTGCGAACCGTACCCCAGTTTGTTCTCGTTGCCTCCTGGCGGCGGGCCCCCGGCGCCACCGCCGGGCGCCCCCGCCAGCGGCGGCGAGCCCTCTGAACCTTTTTTTCTCAACCAGCCTGTCTGAGCAAAACAAACAAATGAATCAAAACTTTCAACAACGGATCTCTTGGTTCTGG
>X1104.10670.21438__R_061
AAGTCGTAACAAGGTCTCCGTTGGTGAACCAGCGGAGGGATCATTACCGAGTTTACAACTCCCAAACCCCTGTGAACATACCTTACTGTTGCCTCGGCGGATCAGCCCGCGCCCGGTAAAACGGGACGGCCCGCCAGAGGACCCCTAAACTCTGTTTTTATTGTAACTTCTGAGTAAAACCATAAATAAATCAAAACTTTCAACAACGGATCTCTTGGTTCTGGCATCGATGAAGAACGCAGTAA
>X1104.15196.26477__R_128
AAGTCGTAACAAGGTTTCCGTAGGTGAACCTGCGGAAGGATCATTAACGAGTTAGGGTCTTCTAGGCCCGACCTCCCAACCCCATGTTTATTGAACCTCTGTTGCTTCGGCGGACCCGTCTCACGACCGCCGGAGGACCGCCGCGAGGCGTCCTCTGGCCAGCGTCCGCCGGTGGCCAACCACTTAAAAAACTCTGAATGAATCGTGTCATGATGTCTAAGTCTATGATTAAATTAAAGCAAAAC
>X1104.25353.16380__R_033
AAGTCGTAACAAGGTCTCCGTTGGTGAACCAGCGGAGGGATCATTACCGAGTTTTCAACTCCCAAACCCCTGTGAACATACCTATTGTTGCCTCGGCGGTGCCTGTTCCGACAGCCCGCCAGAGGACCCCAAACCCCAAGGATACCAATACGTTTTTTCTGAGTAACCGATTAAATAAATCAAAACTTTCAACAACGGATCTCTTGGCTCTGGCATCGATGAAGAACGTAGTAAACGGTCTG
>X1104.8916.19837__R_153
AAGTCGTAACAAGGTATCCGTAGGTGAACCTGCGGATGGATCATTACCAATTTTTAAATATGAGTTTGTATGTCATTCCGTTTGGGGTGATTATACACAACTTCTATTGTAAACGTTGAACTAGATCATTGGTGTGTGGATTTGTTTATCCAGCAATGGTTAGGCACATCCCACACTGATACCTATATTTAATATATACAATCAATATATACTACCAAAACAAACAAAAATAAATCTTAATAGGAC
>X2101.13059.17375__R_213
AAGTCGTAACAAGGTTTTCCTTTCAGTTAAAGCTTTTAACCTACCGAAGCCTGACGTGGCCGACTATAAATAACCATGGAGTTCGCCCCGGAATGGGCAGGACAACACCGCTGAAATGCTGTGATCAACTATTGTTGTACCAGCAGCCTTTTTCACAAGGCCCACAGATCAAGCCGCGGTGATCCCATCTACAGTAGTTAGATAGGGACTCTAATATGACCGGTCTCGCCTGAGATGGTTGAGAG
>X2101.20803.13899__R_189
AAGTCGTAACAAGGTCTCCGTTGGTGAACCAGCGGAGGGATCATTACAGAGTTGTAAAACTCCCAAACCCATGTGAACATACCTGTTGCCTCGGCGGCCTACCCGGCAGCTACCCTGTAGCTACCCTGTAGTCCGCCGGCGGAATTCAAAACTCTTGTTTCAGTTGTTATTTCTGAGAATAAAACAAATAAATCAAAACTTTCAACAACGGATCTCTTGGTTCTGGCATCGATGAAGAACGTAG
>X2101.27288.10710__R_112
AAGTCGTAACAAGGTTTCCGTAGGTGAACCTGCGGAAGGATCATTATCGAATAAACTAGGTTTAGACTGTTGCTGGCTCTTCGGAGCATGTGCACGCCTATTCCGACTTTATTAACCACCTGTGCACTTTGTGTAGATCTGAATACCTCTCGAGGTTAACTCGGTCAAAGGAACTGCCGTGTATAATGCCGGCTTTTCTTTACATTTCAGGTCTATGTTTTCATATACCCCATATAAAGTATCAG
>X2102.10105.12059__R_288
AAGTCGTAACAAGGTTTCCGTAGGTGAACCTGCGGAAGGATCATTATTGAAGTAAACCTGATAGATTGTTGCTGGTTCTTTAATGAACATGTGCACATCTGTCATCTTTATATCTCCACCTGTGCACCTTTTGTAGACCTGGACAAGTTTCTTAATCCTAGTATTAAGGTTTTGGGATTGACTTTATTGACTTTCCTTATATTTCTGGGTCTATGTTTATTCAAATACCCTAATGTATGTTATAG
>X2102.15684.7410__R_071
AAGTCGTAACAAGGTTTCCGTAGGTGAACCTGCGGAAGGATCATTAACGAATTATCAAAGTCGGCCCTTCCTGTGCTGGTGGTCTCACACATGTGCACGTTTGGGTCGCAAATCCACACACCTGTGCATACATGACTCTGAGTGCCTCACCCTCATATTGGGGAGTCTGACCTTGGTCCAGACTGGCATTCGAGTATTTTTCACACACTCTGAATGTAAAAGAATGTATATCTTGCATAACATGC
>X2102.16124.15100__R_102
AAGTCGTAACAAGGTTTTCCTTCCAGTTAAAGCTTTTTAACCTACCGAAGCCTGACATGGACGACTATAAATAACCATGAAGTTCGGCCCCTAATGGGCAAGACAACACCGCTGAAATGCTGTGATCAACTATTGTTGTACCAGCAGCCTTTGACAAGGCCCACAGATCAAGCCGCGGTGATCCCACCAACAGTAGTTAGGTAGGGACTATAATATGACCGGTCTCGCCTGAGATGGTTGAGAGA
>X2102.24692.25827__R_102
AAGTCGTAACAAGGTTTCCGTAGGTGAACCTGCGGAAGGATCATTACAGAGTTCATGCCCTTTGGGGTAGACCTCCCACCCTTGTATATTTATACCTTTGTTGCTTTGGTAGGCCGTTGGGTTTCGGCTTAGCTACCGGCTCCGGCTGGTGAGTGCCTACCAGAGGATACCAAAACTCTGAATGTTAGTGTCGTCTGAGTACTATATAATAGTTAAAACTTTCAACAACGGATCTCTTGGTTCTG
>X2103.11152.21981__R_186
AAGTCGTAACAAGGTTTCCGTAGGTGAACCTGCGGAAGGATCATTAAAAAGTTAAGGGCCCCGGGGGGCCGTCTAAACAACACCCGTGAGCCCTACGGCATCCCCATGAATTTTGGGCAGCAGGCCGGAACGGTTTAACCCTCTGTGAAAACCCTTGTTGCTTCGGCAGCGCCTCCCCTCCGGGAGGGTCAGCCTGCCGGCGGCACAAACAACAAAAACCCTTTATGCAAAAAGTAATTTTTAAA
>X2103.22295.14553__R_226
AAGTCGTAACAAGGTCTCCGTAGGTGAACCTGCGGAGGGATCATTATTGAATGGCCTCACGGCCTTCACAAACCCCCTTCAAACCTGTGGACCTCTCAGAGAGAGCGTGCTTCGGCGTCCCCTCGACTCTGTGCGAGGGGCGCCGCCTTCATGCAGATAAGTCGTCCCGTCTGATTTTTGAAACCATGAGAACTTAAAACTTTCAACAAAGGATCTCTTGGCTCTCGCATCGATGAAGAACGCAG
>X1101.10686.23968__L_261
AAGTCGTAACAAGGTTTCCGTTGGTGAACCAGCGGAAGGATCATTACAGAGATCATGCCCTCCGGGGTAGACCTCCCACCCTGTGTTATTTACTCTTTGTTGCTTTGGCAGGCCGCCTCCGGGCCCCCGGCTTTCGGCTGGGGCGCGCCTGCCAGAGGACCCCATATTCTAAAATGTTTACGTGTCGTCTGAGCATTATATAATAAGTTAAAACTTTCAACAACGGATCTCTTGGTTCTGGCATC
>X1101.11050.20159__L_205
AAGTCGTAACAAGGTTTCCGTAGGTGAACCTGCGGAAGGATCATTATTGAATAAACCTGATGTGGTTGTTGCTGGCTCTCTAGGGAGCATGTGCACGCCCGTCATCTTTATATTTCCACCTGTGCACCTTTTGTAGACCCAGAAGGCTTGAGCAATCGAGTCGTTTGGGCCTATGTCTTATCATATACCCCATAGTATGTATTAGAATGTATCAGTGGGCTTCGTGCCTATAAACACTATACAAC
>X1101.11558.4686__L_140
AAGTCGTAACAAGGTTTCCGTAGGTGAACCTGCGGAAGGATCATTACCGAGTTAGGGTTCTCTGAAAACGAAGCCCGACCTCCCAACCCTGTGTTTATACCGACCACTGTTGCTTCGGCGGACCGCCTCTCCTCCCTGTTTACCAGGAGGGTTGTGGGCGCCGGGGGCGAGAGATCGCCCCTGGAGCGCGTCCGTCGACGGCCATCAAACAAACTCTTTTTAGAAACCACCTTCTGAAAACCTTT
>X1101.13402.24875__L_221
AAGTCGTAACAAGGTTTCCGTAGGTGAACCTGCGGAAGGATCATTACTGAGAAAGGGTCCCTCGGGGCCCGACCTCCAACCCTATGTCTATCATACCTCTGTTGCCTCGGCAGGTCGCCGGTCAGCCTTTACGGGCGAGCCGCCGTCGGTCCCTTAAAACGGGCTCTCGTGTGCCTGCCGCAGGACCATTAAACTCTGTTTTAAAATAGTATTCTGAGTGGGAATTAAATAACTTCAAAACTTTC
>X1101.13681.4251__L_245
AAGTCGTAACAAGGTAACCGTAGGTGAACCTGCGGTTGGATCATTAATAAAACAAGCATGGAGGGCGGAGGCTAAACAAGTGAAATGAGAAAACTTCCGCGCTGTATTAACGTGGAAAAGGTGTTAAGCGAAAGCTAGGACTCTTTGCGAAGGGAATACTCTTCCCTTCATAAGACATGTGGGATCTAACGATCTTCTACCGCGTGAAGTCATTTCCTTGCGCCCATGTGATATTCGCCAATAAT
>X1101.14273.5157__L_023
AAGTCGTAACAAGGTTTCGGTAGGTGAACTTGCGGAAGGATCATTGTTGTGACCTGCCCGGTAGAACTACCCGAGAACACTTTTCGACGCTTAGGGACGGAGGGGGCCCTCGCGGCTGGTCGTCCCTGCATCTCGGGAGGCGAGAGCCTTTGACGCGGGTCACACTCCGGGGCTTTTGCCTGGTCGAGACTCCCGGGCGTACCGAACACCGGCGTGAATTGCGCCATGGAACCTGAACGAAAGGG
>X1101.17572.13117__L_238
AAGTCGTAACAAGGTATCTGTAGGTGAACCTGCTGATGGATCATTATGATATTCTTATTCTTCTTGTGAACTATTTATTTGCCGGGACTGAGTCGAGCGGAGCGAGACGAAGTGGAATACAGGAATTTTTCTGTACTCGATCGAGTCCGCGAAGCGAGACGAGGTGGAGCGATATCTATCTAATAGTATATCCTCACTCGGCCATCTACCATTTACCGTCTGAACATAAAATAATAAAACCTGCG
>X1101.18556.9933__L_061
AAGTCGTAACAAGGTTTCCGTAGGTGAACCTGCGGAAGGATCATTAGTGAATATTAGCGCATCTACTTGTAGAGCGTGACCTCCACTTTCTAACTCTGTGCATTTATTGGCGGAAGGACTTGAGCAATCGAGCTTCCTTCTGCGGCTCATTTTAAAACACTAGTTAAAGTATGTAACGAAATATCGAAACAAAAAAAACTTTCAACAACGGATCTCTTGGCTTGCTCATCGATGAAGAACGTAGC
>X1101.20556.3131__L_053
AAGTCGTAACAAGGTTTCCGTAGGTGAACCTGCGGAAGGATCATTAGTGAATAACAGGACGTTCAATTTAACTTGAAGTCCGAACTCTCACATCTAACCCTGTGCATTTGTTTTGGTTAGTAGAGCGCTTGCGTTCGAACACCTCTTCATTTTACAAACACTAAGTCAAAGTATGTTTAAATTTATAACAAAACAAAACTTTCAACAACGGATCTCTTGGCTCTCGCATCGATGAAGAACGCAGC
>X1101.22324.24457__L_192
AAGTCGTAACAAGGTTGATTCTTCGCACACTTGCGGAAGCCTTTGCAGCTGGAAATAGTAACTGAAACGACTCTAAACAAAGTAATCAGTCTCATGCAAGTCAGCGTCAGCTGGCGACACTTTCGAATTGCGGGGAACCCCTAAGAGCCTTTTGCACCAAACCAGTGTGGGAAACCGCCTGGCGGCCCGTGGGAAACTACGGGGTATGGTAACAGTTAAAAGGATGATCTAGCCACCACCATGGC
>X1101.26690.12525__L_103
AAGTCGTAACAAGGTTTCCGTAGGTGAACCTGCGGAAGGATCATTAAAGAGTTAGGGTCTTCTAGGCCCGATCTCCCAACCCTTTGTTTACCAAACCATTTTGTTGCTTCGGCGAGCCCGTCTTCACGGACCGCCGGGGGACCTTTACCGGACCCCTGGCCCGCGCTCGTCGATGGCCCAAACCTTTAAATTCTTAACTAAACGTGTCATGACTAAGTACAAATTTTTTAATTAAAAGCAAAACT
>X1101.5080.24086__L_224
AAGTCGTAACAAGGTTTCCGTAGGTGAACCTGCGGAAGGATCATTATTGTAGGGACTCCGGTCCCCTCAAGATGCAACCCGTGCCTTTTTTGTAGCCCGTAACGTTTCCTCGGCAGCCCCGCTGCCAGCGAGGACCCCCCCAAACCAAACCTGCAATCTCAGTAAAAAATTCAGAAACCCCCCAAAATTTTAAAACTTTCAACAATGGATCTCTTGGCTCTGGCATCGATGAAGAACGTAGCAAA
>X1101.7581.12062__L_272
AAGTCGTAACAAGGTTTCCGTAGGTGAACCTGCGGAAGGATCATTAACGAATTGTAAAGGAGAGTTGATGCTGGCAGCAATGCATGTGCTCGCTCTCCGACTATTCACTATCCATACACCTGTGAACCTTTGAGGTGGAATCGGGGCAACCTGAATCCGCCTCTCTTTTAACACATACCCCCTACCTTATAACGAACGTGATAGTACCTTGAATGGTCATAAACTTATACAACTTTTAACAACG
>X1101.8481.9373__L_258
AAGTCGTAACAAGGTCTCCGTTGGTGAACCAGCGGAGGGATCATTACCGAGTTTACAAACTCCCAAACCCTTTGTGAACCTTACCTATCGTTGCTTCGGCGGGATCGCCCCGGGCCGCCCCTTCACGGGGGCCTCCGGAACCAGGCGCCCGCCGGAGAACCCAAACTCTTGTTTTATATGGTTTTCTCCTCTGAGTGGATTATAAACAAATAAATCAAAACTTTCAACAACGGATCTCTTGGTTC
>X1101.8850.21100__L_243
AAGTCGTAACAAGGTTTCCGTAGGTGAACCTGCGGAAGGATCATTACTGAGTGAGGGCCCCTCGGGGTCCAACCTCCCACCCGTGTTTAACGAACCGTGTTGCTTCGGCGGGCCCGCCTCACGGCCGCCGGGGGGCATCCGCCCCCGGGCCCGCGCCCGCCGAAGCCCCCTGTGAACGCTGTCTGAAGTATGCAGTCTGAGACAATTATTCAATTAATTAAAACTTTCAACAACGGATCTCTTGG
>X1102.14552.21636__L_154
AAGTCGTAACAAGGTTTCCGTAGGTGAACCTGCGGAAGGATCATTAACGTATCTCTGGCGGGGTGCTCGCGCCATGCTCCGGTCCCAAAGGCCGTGCAGCGGGCGCCGGTCCCCGTCCAACCTCCCAAACCCCTGTGCACTTTAACGGTGGAGGCGCTCCGGCGAGAGTCGGGTGCCGCAAGCCGTGCCTTTACAAACACGAATCGAAAAGAATGATCAGCGGCTCAGAGTCGCCTAAATACAA
>X1102.16129.5628__L_260
AAGTCGTAACAAGGTTTCCGTAGGTGAACCTGCGGAAGGATCATTCATAGAGCGAGCGGGTCCACCCCCTCCCTTCATCCCCTGCGAACCAACCAGTCTCTGCCTCGGCGCGAGCGCCCCGCCCCCGGCGGGGAGCGCCCGCCGAGGCCCCATCCAAACCTCGCTGTCCAACGTTGACGTCTGAGTGTAACCCACAAACGAAATAAAACTTTCAACAATGGATCTCTTGGCTCCGGCATCGATGA
>X1102.17105.6705__L_247
AAGTCGTAACAAGGTTTCCGTAGGTGAACCTGCGGAAGGATCATTATCGAGTTCAGGGTGTCTTCACCGACGCCCGACCTCCAACCCTCTGTCTACAAATAATGTTGCCTCGGCGGGCCGCGGGCCTCTGATTTTTAGAGCTTCGGCTCCAATTTTTAGGGACCTCGCCTCTGGCTTTCGGGCCCTTGAGCGCCCGTCGGTGGACCTTCACAAACTCTTGAAAATCAGTCTTCTGAGCGAGAATT
>X1102.24397.17309__L_288
AAGTCGTAACAAGGTTTCCGTAGGTGAACCTGCGGAAGGATCATTAGTGAATAACGTGTTGGTCTTCGCTTCGGCAAGGCCCTCACACCCTCACATCCATAACACCTGTGAACTGTAAGATGTGGTGAACTCGTTCGCCCATCTGCCCTTTTTATAAACATCTTTAGTAACAAAAGTAGTCTTATTATAATCTAATAAAACTTTCAACAACGGATCTCTTGGCTCTCGCATCGATGAAGAACGTA
>X1102.27001.12417__L_197
AAGTCGTAACAAGGTCTCCGTTGGTGAACCAGCGGAGGGATCATTACAGAGTTTTCAACTCCCACACCATTTGTTAACCTTACCCAGTTATGCCTCGGCGTAAGCTCGGTCCGGAGGCGCGTCGTCGGGTTACCCTGTAGCCCTTTCGTCGCGCCCCGGCCGCGGCCCGCCGGCGGTACACTAAACTCTTGTTTTATTGTACGTTCTGAGCGTCTTATTTTAATAAGTTAAAACTTTCAACAAC
>X1102.28311.13823__L_245
AAGTCGTAACAAGGTAACCGTAGGTGAACCTGCGGTTGGATCATTAACAAAATGATAAAAGTCCTTTTGTAAAAAAAAGGGCTTTTATAAACACCTGTGAACTGTAATTGTCTCTGGTGGGTAAGGCGTATTCTGTATGTTTTGCCCACCGTCAAATTATTTGAACTCTTATATCTTGAACTAGTTTTTAAATTTTATTAATTTTAAACAACTTTTGACAACGGATCTCTAGGCTCTCGCAACGA
>X1103.11518.7018__L_265
AAGTCGTAACAAGGTTTCCGTAGGTGAACCTGCGGAAGGATCATTATTGAATATACATGATGGGTTGTAGCTGGCTCTACGGAGCATGTGCACGCTTGTCTTGATTTTATTCGTCCACCTGTGCACCTTTTGTAGTCTTGGGGACTAAGAGCAAGTCGACTATCGGAATTTGTTTTCCGGATGTGAGGAATGCTGGTATACTACCTACCGCTTTTCTCTATTGATGGGTCTCCCTCAAGTGCTAT
>X1103.12864.5356__L_250
AAGTCGTAACAAGGTCTTCGTAGGTGAACCTGCGAAGGGATCATTAACACGTTCCAAACCTATTATCAACCCATCTGTGAACTTTTGTTACCGCCGAATGGCTGGCGACAAGTGCATGGCGCATACGATCGACTCAATGATGAGGCGTATGGACATCTATCCTTACGCCTGGTCTAGTAGTATGCCTCGTGCCCCTCTTTGTGGGCAGCTGTCCTTGTCGTCTAGTCCGGCCACTATATATGTGC
>X1103.15259.16515__L_044
AAGTCGTAACAAGGTCTCCGTAGGTGAACCTGCGGAGGGATCATTACTGAGTGAGGGCCTCTGGCCCGACCTCCCAACCCTTCTGTCGTCTCCGACCGCGTTGCCTCGGGGGTCCCGCCGTGAGGCGGCCCCCAGAGGACTTTATAACTCTGCGTAACCGTCGTCTGAGTCCAAACAAAATTGAAACACAACTTTCAACAACGGATCTCTTGGCTCTGGCATCGATGAAGAACGTAGCGAACAAC
>X1103.20569.26226__L_184
AAGTCGTAACAAGGTCTCCGTTGGTGAACCAGCGGAGGGATCATTACAGAGTTTTTAACTCCCAAACCCATGTGAACTTACCACTGTTGCCTCGGCAGAACCTACCCGGTACCTACCCTGTAACGACCTACCCTGTAGTGAGTTACCCGGGAACGGCCACCTTGTAGTGTTTTGCCGGTGGACTCTTAAACTCTTGTTATATAATAGTAATCTGAGCGTCTTATTTTAATAAGTCAAAACTTTCA
>X1103.24917.14592__L_108
AAGTCGTAACAAGGTATCTGTAGGTGAACCTGCTGATGGATCATTATCAATCGAGCAACCGTGCGAGCGAAGCGAGTACGGTTGTGAGTACCTGTGAATTACCATGTTTGGGTGGCTCGAGTGTCGTAGACACGAGAGGGAGCGCTTGATCTCATGATCGAGTACTCACCACCCACTACTACCATATCCCGTCTGACTATAACTAAAGTAAAAACTTTCAACAATGGATCTCTTGGCTCTGGCAT
>X1103.4882.11979__L_178
AAGTCGTAACAAGGTTTTCGTAGGTGAACCTGCGAAAGGATCATTAGTGAAACATAAGAGTGCGCTTCATTGCGGCTCGTTTTAACTATCCATAACACTTGTGAATTCGGAATTATTATAACACCCTTACCTTTTAAAGGCTTCGGTCTTGATGGGTATTGGTTATTTGTTTGACCCTGTTGCCTTTTGACGTTGAAGACGGACATGTTGAAATTTGAAAAATGATAAAACAACTTTCAGCAAC
>X1103.7902.8617__L_047
TCCAAAACCTGGAATTACCCTCTGATATACCTCGAACGTTACATTCATCAGTGTCACCCATATATTCGTAGCGCTAACCGATCTAAATCGTAAGTAGGTACATGCATCCCATTCCACGTGTCATTACCTATCAGATAGAGGGGTGGTCCCTAACGGATACATATAACGGATGTATCTTCAATTAACGATGGTACCCCTCATTACATACGATACAACATCGTGCATATCGAAGTGCAGTGATACGC
>X1104.10700.28103__L_092
AAGTCGTAACAAGGTCTCCGTTGGTGAACCAGCGGAGGGATCATTACCGAGTTTACAACTCCCAAACCCCATGTGAACTTATACCCTTTTCCTGTTGCCTCGGCGGGTCATTTGCCCCGGACCGGGCTCGTCCAGAGCCCGCCCGGAAACAGGCGCCCGCCGCGGGACCGAAACTCTGTATCTCTTAGCCTTTGGCACGTCTGAGTGGAATCATACAAAAATGAATCAAAACTTTCAACAACGGA
>X1104.11832.20853__L_140
AAGTCGTAACAAGGTCTCCGTTGGTGAACCAGCGGAGGGATCATTACGAGAGTGTAACAACTCCCAACCCACTGTTTACCTACCCGTCCAACCGTGCTTCGGCAGGCAGCCCTGTGGGACAGAGCCTCGCCCCCCTCGCGGGGGGTGCCTGCCGCTGGCCAACCAATACTCTTGCCGTTTTAGTACCATCTGAGTCTTATACAAAATAAACAAAACTTTCAACAACGGATCTCTTGGTTCTGGCA
>X1104.22859.14240__L_224
AAGTCGTAACAAGGTTTCCGCGCAAGTTGTTGGAACAGTCAGCAATGATTCTTCCGCAGTGAATCTTACCGAAGCCTTAGCAGCCCGAAAGGGTTGCATCCCGGCGACTATAAACAATGGAGGGTGCATTAAATGCTAGTCCACCCAGAGAGAGGGTGGGCGACACTATCAAATTGCGGGGACACCCTAAAGACTTTGACACCAAGCCGTCGCCGAAAGGCGGCGGTGGCCGAGCTAATAGCCCT
>X1104.24110.23488__L_013
AAGTCGTAACAAGGTTTCCGTAGGTGAACCTGCGGAAGGATCATTAGTGAATAATAGGGTGTCTAATTTAACTTAGAACCCGACCTTCTCACATCTAACCCTGTGCATCTGTATTAATGGCGAGCAATCTTCGGATTGTGAGCCTTCACTTTATAAACACTAGTCTATGAATGTATTTAATTTATAACAAATAAAAACTTTCAACAACGGATCTCTTGGCTCTCGCATCGATGAAGAACGCAGC
>X2101.16626.20406__L_085
AAGTCGTAACAAGGTTTCCGTAGGTGAACCTGCGGAAGGATCATTACCTTTCTGCCCTTCGGGGCACAGTGGGGGTCTATACCTGTATAGCCCCCATCTGCATCCTTGTCTTTTGCGTACTACATGTTTCCTCGGCGGGCTTGCCCGCCGGTTGGACCATTATAAACTCTTTGCAATTGCAATCAGCGTCTGAATAATTTTAATAATTACAACTTTTAACAACGGATCTCTTGGTTCTGGCATCG
>X2101.8274.10392__L_166
AAGTCGTAACAAGGTAACCGTAGGTGAACCTGCGGTTGGATCATTAATTATATCCGGTGGGGGTGAGGCGCACAGCTTGCTGTTGCTTTAATAATTTAAGGGCCGGAAAGTCTATGGAGTAGTGACTGCAAGGTCAGAAACGGCGGCTCCGGCGTCACACTTTAAGACAGCTTGCTGTTGCATTTCCCCCCAAACCAAACATTATGTGAACCGAACTGTCTCTGGCGGGGGGGTGGTAATTAAAA
>X2103.7418.16402__L_199
AAGTCGTAACAAGGTTTCCGTAGGTGAACCTGCGGAAGGATCATTAATAAGTTTAACCCACCCCCCTCGTTGGGGAGGTTATTTGTCCACGTATTAGCAGCCCATCAAGCTTCCGAAAGGGAGATGTAAGCTGGATCGCCCATTAACGTTGTCGTCTCACGGGATGGCATGCTTCAGTGCGAGCGTTATGGTTACGGTTTGCGGCGCCGATTGTAAGATTGGCCTTAGGATTACACTTAAACCCG
>X2104.10188.21494__L_037
AAGTCGTAACAAGGTTTCCGTAGGTGAACCTGCGGAAGGATCATTACAGAGTAAACTTGGTGGGTTGTTGCTGGCTCTCAATTTGAGGGCATGTGCACGCCTGTCATCTTTATCTTTCCACCATGTGCACCCTGTGTAGGTCTTTGGAAGGCAAATAAGCCTAGCTGATTCTTCAGCTACTGGGAAGTTGCTGCCTTTTTGATGGCTCTTCTTGTCTCTGGCTTGTCTCTCCAACAGGCTCTACG
>X2104.13173.15872__L_151
AAGTCGTAACAAGGTTTCCGTAGGTGAACCTGCGGAAGGATCATTACAGAGTTCATGCCCTAACGGGTAGATCTCCCACCCTTGATATTATACCTTTTGTTGCTTTGGCAGGCCGCCATGGCCACCGGCTCCGGCTGGTGAGTGCCTGCCAGAGAACCCAACTCTTGTCATTTAGTGTCGTCTGAGTACTATATAATAGTTAAAACTTTCAACAACGGATCTCTTGGTTCTGGCATCGATGAAGA
>X2104.19949.23337__L_190
AAGTCGTAACAAGGTTTCCGTAGGTGAACCTGCGGAAGGATCATTACCTAGAGTTGTAGGCTTTGCCTGCTATCTCTTACCCATGTCTTTTGAGTACCTTCGTTTCCTCGGCGGGTTCGCCCGCCGATTGGACAATTTAAACCATTTGCAGTTGCAATCAGCGTCTGAAAAAACATAATAGTTACAACTTTCAACAACGGATCTCTTGGTTCTGGCATCGATGAAGAACGCAGCGAAAAAAC
>X1101.10252.7313__R_085
AAGTCGTAACAAGGTTTCCGTAGGTGAACCTGCGGAAGGATCATTACAGAAATTGCCTAAAGACATTCGTGTCCAAGGCCTACACTGTGTGCACCGTTAATTTGTTTTTGGCAGGGGCTTGGGTCATTTTTCACTGGGCCCAACTTTTCTTTCGGCTCTATCCTTTCCCGGGACAGTCGGACATGAAAAGCAGTACCCTGCCAAATGACTACTAAACACGCATATTTGTCTGAAAAAATCGTTAT
>X1101.11978.10307__R_091
AAGTCGTAACAAGGTTTCCGTAGGTGAACCTGCGGAAGGATCATTATTGAAACAACCCTCTTGGTCAAGTTGTTGCTGGCTACTCTTTTCTTTAAGAGCAGCAACAGTGCACACTTGGTCAATGATCTTCTACACCCCATTGTGCACATTTTGTAGATCTCAAAAAACGCTCTCAGATGCCTCCTTGATGGCTCTGGCCTTGTGGAAGAATTGCTTTGCTCCATCCTGCTGCTGGCTTTTCTTTG
>X1101.12855.17558__R_195
AAGTCGTAACAAGGTTTCCGTAGGTGAACCTGCGGAAGGATCATTAAAGATTCTTCGGATGTGCGCTCCGGCTGCACTCCGAATCCCACCCCACACACCGTGCGCCTCGGACGGGGTTGACAAAACCCCGCCCGCCTTTACACATCACACTAGCGAACCCGAATGTCTAATACCATAACTTAATACAACTTTCAACAACGGATCTCTTGGCTCTCGCATCGATGAAGAACGTAGTAAAGGCACT
>X1101.14415.5703__R_175
AAGTCGTAACAAGGTTTCCGTAGGTGAACCTGCGGAAGGATCATTAAAAAAGGTAACGCTTCTAGCGTATTACTCCTCTCCTCCCCGCCGCAAGGTGGGGAGTGCTTGAGTCCTTTCAACCCATTGTGAACTTTATACCTTTGCTTCGGCAGCGCGCCCTCTCGGGGGTTGGTAAGGCTGCCGATAGCCCATTATAAACTATTTTATTTTAAATCATGAAGTCTGATTACTGTTAAATTTAAACA
>X1101.16227.3243__R_049
AAGTCGTAACAAGGTCTCCGTTGGTGAACCAGCGGAGGGATCATTACCGGGTCTCCAGCGACTGCCCGAACCAAAGCACCGTGAACCGCCACCGCGTGGCACGCACCCGCGCGCGGCGGGCCGCCCGCCGGAGGGGCCGCCGGGGCCGAGAGGCCCGGCCCGCCGCCGCGAAGCCCCTGAAACGAGCCGCCTGAAGAACCTCTGAGAGGCGCCGATTGGCCTTTGCACGAAAGGTGATCACAACC
>X1101.17879.14388__R_134
AAGTCGTAACAAGGTATCCGTAGGTGAACCTGCGGATGGATCATTACCAATTTTTAAATATGAGTTTGTATCTCCGCTCGTAGAGTGGTTATACACAACTTCTATTGTAAACGTTGAACTAGATCATTGGTGTGTGGATTGTGTTTATCTTTTATTAGATAGGCACATCCCACACTGATACCTATATTTAATATATACAATCAATATATACTACCAAAACAAACAAAAATAAATCTTAATAGGAC
>X1101.19264.19966__R_023
AAGTCGTAACAAGGTTTCCGTAGGTGAACCTGCGGAAGGATCATTACAAATCCAACGAAAGACATGTCGAACAGCGTGCGGGAGGTGGGCGCGTAGCGACCCGCTGACCGACCAAAACCACCATGAATTGTGATGATATGTGAGAATATATCATTGACATATTGACAATACCAACCAACACCAAAAACAACAACTTTTAACAATGGATCTCTTGGCTCTTGCAACGATGAAGAACGCAGCAAAAC
>X1101.21941.9056__R_217
AAGTCGTAACAAGGTTTCCGTAGGTGAACCTGCGGAAGGATCATTAAAAAGATAGCTTTGCTATTTCCACCTTATGTGCAAATAATGAAAAGAGAAAATAGAATCAAGAGCACTTTTCTTCTTGGGAAAGTGTTGCCAAATTCTCTATATATTTTTATAAACACCATCAAAATTCTTTTAAAAAATTTTTTAATAAAAAATATTTATACAACTTTCAGCAACGGATCTCTTGGCTCTTGCATCGA
>X1101.22689.22017__R_206
AAGTCGTAACAAGGTAACCGTAGGTGAACCTGCGGTTGGATCATTACTGAATCAAAAAAAGGGGTTCGTTCCCCTTTTTTTTGACTCCCCTTTGTGCGAACTGTTTTGTTTTTTTCTTTGGTAGCCCGCCATAAAAAAAAGAAAAAACACTAGGCCATTATTCTTCTTTTGAGAGACACAAGCAGCAAAGATTGAGAAAGGGAAAAAATGCGTGTTTTTGCTGCCTCTCTTAGGGGGAAAACCTG
>X1101.22987.11998__R_213
AAGTCGTAACAAGGTTTCCGTAGGTGAACCTGCGGAAGGATCATTACCGAGACCGTGCCCCCGGGCACCTCTCCCACCCTTTGTCTACCTTACCTCTGTTGCTTTGGCAGCGCCCGACCGGGGGCACAGGGCACTGTGATCAGACAGCTCGCACATGCAGCCTGCCGGGCCTGCCAGAGGGCCCCCAAACTCTTGTCACCTGTCGTCTGAGCGTATCGTACAATCATCAAAACTTTCAACAACG
>X1101.24803.19780__R_213
AAGTCGTAACAAGGTTTCCGTAGGTGAACCTGCGGAAGGATCATTAAACGACTTAGGGTCTCTGGCCCGAACCTCCTATCCCATGTTTAATCTACCCTTGTTGCTTTGGCGGGCCGCATCCTAGGGATGCCGCTGGCCCCTGGGGGGTTAATCTCCTCTCAGCTGGCATGCGTGCGTCCGCCAAAAGCCCACCTAAAATCATGTTACACTGTTGTCTGAGTGAGAAATGAATAGCTGAAAACTTT
>X1101.29603.15589__R_173
AAGTCGTAACAAGGTTTCCGTAGGTGAACCTGCGGAAGGATCATTATTATTTGGGTTGGGTTTACTTTTCAAAAATTGGTCTTTTAAGTTTTTCAAAAAGTAAATCTGCACCAAATAAGTTTATTAAGTTTTATTGACTAGGATCGCAAAGAACATGTCTGAACTATGAACTTATTTTTTCTCGCCCTTTTATAGGGAGGAGCAAGATGAATTTATTTAAAACCATCCACTCTTAAAAATAAATA
>X1101.5926.16751__R_103
AAGTCGTAACAAGGTTTCCGTAGGTGAACCTGCGGAAGGATCATTATTGAATCCTTAGGATGTTGCTGGCCTTTCGGGGCATGTGCACTCCGCCTTTCAATACACCTGTGAACTTATTGTAGGTGCAGATTGTAACAGATCTGTTGCCTATGTTTTTAACACACTCAAAATGTATATTGAATGTCTAAATATGGCCTTTGATGGTCAACAAACTTAATACAACTTTCAACAATGGATCTCTTGGT
>X1101.6130.14963__R_238
AAGTCGTAACAAGGTTTTGTTGGTCCTTCCCCGGGTGAACGCCACAACGGAAGCCTTTGCCGCCAGAAATGGTGCATATGCCGCGACTCTAAATAAGTATGTATATCAAGGGCAAGTCAAGTCCTGTAATGGGTTATGGCAACGCTGTCAAATTGCGGCGAGTCCCTAAAGACCCGTGCGACCAAGCGCCATCCGAAAGGGTGGCGTGGCCGAGTTAGCAGCCCTGGGTATGGTAACACTGCACG
>X1101.8693.15289__R_226
AAGTCGTAACAAGGTTTCCGTAGGTGAACCTGCGGAAGGATCATTACAGAGTTCATGCCCTCACGGGTAGATCTCCCACCCTTGAATATTATACCTTAGTTGCTTTGGTAGGCCGTGGAAACACTATGGGCTCCGGCTCGTACGTGCCTACCGAAGGAAACAAACTCTGTTTTTAGTGATGTCTGAGTACTATATAATAGTTAAAACTTTCAACAACGGATCTCTTGGTTCTGGCATCGATGAA
>X1102.10382.22465__R_283
AAGTCGTAACAAGGTTTCTGTAGGTGAACCTGCAGAAGGATCATTAGTGAAAGCAAGGGCCAGCCATACGGACGGCGCTACTCGCGTACAACGTCTCTGGCGCCCAACTTTACACAATATCCACAAACCCGTGTGCACCGTTTGGATGAGTAGGCCTCCTCGCGAGGCAGACTCTCCAATCCATTTCTACCAAACTCGTATGGTTGTATGAACGTGGAAATCGTTGGACCGTAACTGGCCAACA
>X1102.11492.20103__R_110
AAGTCGTAACAAGGTTTCCGTAGGTGAACCTGCGGAAGGATCATTAACGAGTTTTGAAGTGGGCTTGATGCTGGCTTGTAACAGAGCACTGTGCTCAGCCCCGCTCCAATCCATTCAACCCCTGTGCACTATTCGGAGTGTTGCAAGCTGAGACAATGTGGGGAGTGGTCCCGGTTGTATTTCTAATGCGACTTGGGCTTACTTTCAAACGGTCAAGGCTTGTCCTCCGGTTTATATTACAAACA
>X1102.18139.23841__R_253
AAGTCGTAACAAGGTTTCCGTAGGTGAACCTGCGGAAGGATCATTACAAGGTTAAAAAGCCGTAAAAACGGCTAAACCTGATCATTCACTTTGTGCACTTATTGAAATTATGCTTTGGCAGACTTATTTCGATTTTCGAAGCCTTTTGGGTGTTTTTTGACCCCAAAAGGGGTCTGCCAGAGTTTTCTGTAAAAAATATAGCCTGATTTTCTTGTCTGAAGTTTTTTAAATAAAACCAAATACAA
>X1102.18817.17319__R_249
AAGTCGTAACAAGGTCTCCGTTGGTGAACCAGCGGAGGGATCATTACCGAGTTTACAACTCCCAAACCCCTGTGAACATACCTAACGTTGCCTCGGCGGGAAAGCCCCGGGCGCTGGCGCAAGCCTCGCACCGGTACCAGGCGCCCGCCGGAGGACCCAAACCAAACTCTTGTATTCTAAAGAATCTTCTGAGTAACCATAAGCAATAAATTAAAACTTTCAACAACGGATCTCTTGGTTCTG
>X1102.23416.11921__R_050
AAGTCGTAACAAGGTTTCCGTAGGTGAACCTGCGGAAGGATCATCATTGAAATTTTATCATGGTTATTTTCAAGCCAAGGAGGGGAAATTTTCTCTTTTTTGGCTTGCAAACAACACACAGATACCCAAAGAACAAAAAAAAAAAATTTCTGGTAGTTGCCTGATATTAAAAGTGTTTGGAAAAGAATGAAATAAATAAAGAAAACAACTTTCAACAACGGATCTCTTGGCTCTCACATCGATGA
>X1102.8337.21497__R_243
AAGTCGTAACAAGGTTTCCGTAGGTGAACCTGCGGAAGGATCATTATTGAATAAATTTAGGGTTGGCAGTTGCTGGCTCTTCTCTCCATTCATTTGGGGGGGAGCGCAATATGTGCACGCCTTTCTCTATTTTTTTCATCCACACACACCTGTGCACTTGTGAGATGGAGGGGGCAGATTTTATATTTGACCCTTCCATCTATTACACTACACAAACTCATTTATTTTAAACTGAATGTAATT
>X1103.12736.16129__R_190
AAGTCGTAACAAGGTCTCCGTTGGTGAACCAGCGGAGGGATCATTACCGAGTTTACAACTCCCAAACCCCTGTGAACATACCTATTGTTGCTTCGGCGGGACCGCCCCGGCGCCCTCGGGCCCGGACCCAGGCGCCCGCCGGAGGACCCAAACTCTTGTCTTCATGAGTATCTTCTGAGTAATACAAGCAAATAAATTAAAACTTTCAACAACGGATCTCTTGGTTCTGGCATCGATGAAGAACG
>X1103.15462.8212__R_186
AAGTCGTAACAAGGTAACCGTAGGTGAACCTGCGGTTGGATCATTACCAAATTGCAAAACACAAATTTTCTCTGGAGTGTGAGTGTGGTGCCAATAAAATGGTTTGCTGCACAAGCGCTCCGGGAAAACTTGCACACCAACCTGTGAACTCACTCCTTTTTTTTTGGACGTCGGAAGGCATATCGCCGGAGGACGGAAATGAAAAAAGAGTGGCACACACCTTTGAGTGTAAACCGAGCTCTTT
>X1103.16281.17499__R_224
AAGTCGTAACAAGGTCTCCGTTGGTGAACCAGCGGAGGGATCATTACAGGACTCGCAAGACTCCTATCACCCTGTGAACTTACCTATAAGCACGTTGCTTCGGCGAGTGTCCCAGAGAGGGTCCGCCCTCCCCGGGACGCTACGCTCGCCGGCAGCCTACTAAACTCTGTTTCTTTGCGTTGGCATCTCGAGTAAATCAAACAAGTTAAAACTTTCAACAACGGATCTCTTGGTTCTGGCATCGA
>X1103.17824.22502__R_190
AAGTCGTAACAAGGTCTCCGTTGGTGAACCAGCGGAGGGATCATTACAGAGTTGCAAAACTCCCAAACCCACTGTGAATCTACCTCTTGTTCCTTTGGCAGGCGGCCCCCGGGGGGGCTTTGCCGCGAGGCGCCTGCCGAAGGACGACCAAAAACTCTTGCTACCGAGTGTCCTCTGAGCAACTATAAAAAAAGTCACAACTTTCAACAACGGATCTCTTGGTTCTGGCATCGATGAAGAACGTA
>X1103.18225.24633__R_231
AAGTCGTAACAAGGTTTCCGTAGGTGAACCTGCGGAAGGATCATTATAAAGATTCTAAAACGGTTCTAAGCCCGTAAAAAAGGCTTATGAACTTATTCAACCCTTTGTGAACTTAAAAACCCTTTTTTCGCTTCGGTAGCAAGCCATTTTTTTTTTTGGTGAGAACCAATTTTCTTGTGCTGTTAGCCTACCGGTAGCACCTTAAAAACTTGCTTTTAAAATATTGTCTGATTTAAAAAAAATTT
>X1103.27012.13086__R_091
AAGTCGTAACAAGGTTTCCGTAGGTGAACCTGCGGAAGGATCATTACAAGGTTAAAAAATAACCATTGATTCACCCACTTTGTGCACTCATTTTTGGATTTCCATATTCCTTTGGAAGAAATTTCAAAGAATTTGGTTCCCAAACCTTTTTATTCTACGCTTTACTGTTTGTCTGAAGATTTTGAAAATTACAATATAAATACAACTTTCAACAACGGATCTCTTGGCTCTCGCATCGATGAAGA
>X1103.6703.21047__R_205
AAGTCGTAACAAGGTTTCCGTAGGTGAACCTGCGGAAGGATCATCATTGAAGATTATCATGGTTATTTTCAAGTCAAAGGAAGGTTTTCTTTTGGCTTGCAAACAACACAGATACCCAAAAAAAATTCTAGGAAGAAAATTTCTGGTAGTTGCCTGATATAACAAAGTGTTTGGAAAAAGAGTGGAATAAAAAACAACTTTCAACAACGGATCTCTTGGCTCTCACATCGATGAAGAACGCAGC
[truncated: 1,309,785 more chars]
