# Supplementary material for: Factors Influencing Leaf- and Root-Associated Communities of Bacteria and Fungi Across 33 Plant Orders in a Grassland
Source: Front Microbiol. 2019 Feb 19;10:241. doi: 10.3389/fmicb.2019.00241 (PMC6390183; doi:10.3389/fmicb.2019.00241)
Supplement: Supplementary file 3 [file Data_sheet_2.zip › Supplementary.Data_2/16S.fasta]

>X1104.10204.16052__L_146
TACAGAGGATGCAAGCGTTATCCGGAATGATTGGGCGTAAAGCGTCTTTAGGTGGCTTTTGAAGTCCTCCGTCAAATCCCCGGGCTCAACCTTGGACAGGCGTTGGAAACTCCTAAGCTGGAGTACGGTAGGGGCAGAGGGAATTTCCGGTGGAGCGATGAAATGCGTAGAGATCGGAAAGAACACCAACGGCGAAAGCGCTCTGCTGGGCCGACACTGACACTGATAGACGAAAGCTAGGGGAGCGAATG
>X1101.22228.24560__L_032
TACAGAGGATGCAAGCGTTATCCGGAATGATTGGGCGTAAAGCGTCTGTAGGTGGCTTTTTAAGTCCGCCGTCAAATCCCAGGGCTCAACTCTGGACAGGCGGTGGAAACTACCAAGCTGGAGTACGGTAGGGGCAGAGGGAATTTCCGGTGGAGCGGTGAAATGCGTAGAGATCGGAAAGAACACCAACGGCGAAAGCACTCTGCTGGGCCGACACTGACACTGAGAGACGAAAGCTAGGGGAGCGAA
>X2101.19831.22156__L_213
GACGGGGGGGGCAAGTGTTATTCGGAATGACTGGGCGTAAAGGGCACGTAGGCAGTGAATCAGGTTGAAAGTCAAAGGCGCCAGCTCAACTGGCGGAATGCTTTCAAAACCAATTCACTCGAGTGGGATAGAGGGGAGTGGAATTTCGTGTGTAGGGATAAAATCCGGAGATATACGAAGGAACGCCGAAGTAGCGAAGGCAGCTTTCTGGGTCTCTACTGACGCTAGGGTGCGAAAGCTTGGGGAGCAAA
>X1101.15226.8667__L_247
GACGGGGGGGGCAAGTGTTATTCGGAATGACTGGGCGTAAAGAGCACGTAGGCGGTGAATCAGGTTGAAAGTGAAAGGCGCCAGCTCAACTGGCGGAATGCTTTCAAAACCAATTCACTCGAGTGAGATAGAGGAGAGTGGAATTTCGTGTGTAGGGATAAAATCCGAAGATATACGAAGGAACGCCAAAATAGCGAAGGCAGCTTTCTGGGTCTCTACTGACGCTGGGGTGCGAAAGCATGGGGAGCA
>X1101.10794.15208__L_054
GACGGGGGGAGGGGGGGAGTGTTCTTCGGAATAACTGGGCGTAAAGGGCACGTAGGCGGTGAATCGGGTTGAAAGTGAAAGTCGCCAAAAAGTGGCGGAATGCTCTCGAAACCAATTCACTTGAGTGAGACAGAGGAGAGTGGAATTTCGTGTGTAGGGGTGAAATCCGTAGATCTACGAAGGAACGCCAAAAGCGAAGGCAGCTCTCTGGGTTCCTACCGATGCTGGGGTGCGAAAGCATGGGGAGCG
>X2101.19403.22666__L_274
TACGAAGGGGGCTAGCGTTGCTCGGAATCACTGGGCGTAAAGGGCGCGTAGGCGGCGTTTTAAGTCGGGGGTGAAAGCCTGTGGCTCAACCACAGAATGGCCTTCGATACTGGGACGCTTGAGTATGGTAGAGGTTGGTGGAACTGCGAGTGTAGAGGTGAAATTCGTAGATATTCGCAAGAACACCGGTGGCGAAGGCGGCCAACTGGACCATTACTGACGCTGAGGCGCGAAAGCGTGGGGAGCAAAC
>X1104.16744.19485__L_003
GACAGGGGATGCAAGCGTTATCCGGAATGATTGGGCGTAAAGCGTCTGTAGGTGGCTCCTTAAGTCCGCTGTCAAATCCCAGGGCTCAACCCCGGACAGGCAGTGGAAACTACTGGGCTGGAGTACGGTAGGGGCAGAGGGAATTTCCGGTGGAGCGGTGAAATGCGTAGAGATCGGAAAGAACACCAAAGGCGAAGGCACTCTGCTGGGCCGACACTGACACTGAGAGACGAAAGCTAGGGGAGCAAAT
>X1101.13215.24244__L_055
GACGGAGGGGGCAAGTGTTTTTCAGAATGACTGGGCGCAAAGGGCGCGTAGGCGGTGAATCGGGTTGAAAGTGAAAGTCGCCAAAAGTCGCGGAATGCTCTCGAAACCAGTTCACTTGAGTGAGACAGGAGAGTAGAATTTCGTGTGTAGGGGTGAAATCCGTAGATCTATGAAGGAACGCCAAAAGCGAAGGCAGCTCTCTTGGTCCCTACCGATGCTGGGGTGCGAAAGCATGGGGAGCGATTAGAA
>X2103.13444.24955__R_111
TACAGAGGTCTCAAGCGTTGTTCGGATTCATTGGGCGTAAAGGGCGCGTAGGCGGTGAAGTAAGTCTGGTGTGAAATCTAGGAGCTTAACTCCTAAACTGCACTGGATACTGTTTTGCTTGAGGACTGGAGAGGAGATTGGAATTCACGGTGTAGCAGTGAAATGCGTAGATATCGTGAGGAAGACCAGTGGCGAAGGCGGATCTCTGGACAGTTCCTGACGCTGAGGCGCGAAGGCCAGGGGAGCAAAT
>X1102.15257.11856__L_099
GACAAAGGATGTAAGCGTTATCCGGAATGATTGGACGTAAAGCGTTTGTAGGTGGCTTTTCAAGTTCGCCGTCAAATCCTATGGTTCAACCCTGGATAGATGGTGGAAACTACCAAGCTGGAGTACGGTAGGGGCAGAGGGAATTTTCAGTGGAGCGATCAAATGTGTAGAGATCGAAAAGAACACCAACGACGAAAGCACTCTGTTGGGCTGACACTGACACTAAGAGACGAAAGCTAGGAGAGCAAA
>X2103.20658.13930__L_266
TACATAAGGGGCGAGCGTTATCCGGAATTATTGGGCGTAAAGGGTGCGTAGGCGGTTTGATAAGTCTATAGTTTAAATGCAGTGCTTAACGCTGTAGCGCTATAGAAACTGTTTGACTAGAGTTAGATAGAGGCAAGCGGAATTCCATGTGTAGCGGTAAAATGCGTAAATATATGGAGGAACACCAGAGGCGTAGGCGGCTTGCTGGGTCTTAACTGACGCTGAGGCACGAAAGCGTGGGGAGCAAACAGG
>X1101.9380.8855__L_072
GACAGGGAGGGGGGAAAGTGTTCTTCGGAATGACTTGGCATAAAGGGCACGTAGGCAGTGAATTGGGTTGAAAGTGAAAGTCACCAAAAACTGGCGGAATGCTCTCGAAGCCAATTCACTTGAGTGAGACAGAGGAGAGTGGAATTTCGTGTATAGGGGTGAAATCTGGAGATCTACGAAGGAAGGCCAAAAGCGAAGGCAGCTCTCTGGGTCCCTACCGATGCTGGGGTGCGAAAGTATGGGGAGCAAA
>X1102.16105.9601__L_064
GACAGAGGATGCAAGCGTTATCCGGAATGATTGGGCATAAAGCGTCTGTAGGTGGCTTTTCAAGTCCGCCGTCAAATCCCAGGCCTCAACCCTGGACAGGCAGTGGAAACTGCCAAGCTGGAGTACGGTAGGGGCAGAGGGAATTTCCGGTGGAGCAGTGAAATGCGTAGAGATCGGAAAGAACACCAACGGCGAAAGCACTCTGCCGGGCCGACACTGACACTGAGAGACGAAAGCTAGGGTAGCGAA
>X1103.4670.10102__L_205
TACGAAGGGGGCTAGCGTTGTTCGGAATCACTGGGCGTAAAGGGTGCGCAGGCGGATCATTAAGTCAGGGGTGAAATCCCGAGGCTCAACCTCGGAACGGCCTTTGATACTGGTGATCTTGAGTCCGGAAGAGGTGAGTGGAACTGCGAGTGTAGAGGTGAAATTCGTAGATATTCGCAAGAACACCGGTGGCGAAGGCGGCTCACTGGTCCGGAACTGACGCTGAGGCACGACAGCGTGGGGAGCAAA
>X1103.21054.12124__L_284
TACAAAGGATGCAAGCATTATCCGGAATGATTGGGCGTAAAGCGTCTGTAGGTGGCTTTTTAAGTCCGCCATCAAATCCCAGGGCTCAACCTTGGACAGGCGGTGGAAACTACCAAGCTGGAGTACGGTAGGGGCAGAGCGAATTTCCGGTGGAGCGGTGAAATGCGTAGAGATCGGAAAGAACACCAACGACGAAAGCACTCTGCTGGGCCGACACTGACACTAAGAGACGAAAGCTGGGGGAGCGAA
>X1101.15721.20818__R_108
TACGAAGGGGGCTAGCGTTGCTCGGAATCACTGGGCGTAAAGGGTGCGTAGGCGGGTCTTTAAGTCAGGGGTGAAATCCTGGAGCTCAACTCCAGAACTGCCTTTGATACTGAAGATCTTGAGTTCGGGAGAGGTGAGTGGAACTGCGAGTGTAGAGGTGAAATTCGTAGATATTCGCAAGAACACCAGTGGCGAAGGCGGCTCACTGGCCCGATACTGACGCTGAGGCACGAAAGCGTGGGGAGCAA
>X1102.5619.7728__L_010
GACGAGGGGTGGGGGCAAGTGTTCTTTAGAATGACTGGGTGTAAAGGGCACGTAGGCGGTGAATCGGGTTCAAAGTGAAAGTCGCCAAAAAGTGGTAGAATGCTCTCAAAACCAATTCACTTGAGTAAGACAGAGGAGAGTGGAATTTCATGTGTAGGGGTGAAATCCGTAGATCTACGAAGGAACGCCAAAAGCAAAGGCAACTCTCTAGGTCTCTACCGACGCTGGGGTGCGAAAGCATGGGGAGCG
>X1101.4530.13229__L_149
TACGTAGGGTGCAAGCGTTGTCCGGAATTATTGGGCGTAAAGAGCTCGTAGGCGGTTTGTCGCGTCGGCTGTGAAAGCCCGGAGCTCAACTCCGGGTCTGCAGTCGATACGGGCAGACTTGAGTGTTGCAGGGGAGACTGGAATTCCTGGTGTAGCGGTGAAATGCGCAGATATCAGGAGGAACACCGGTGGCGAAGGCGGGTCTCTGGGCAACAACTGACGCTGAGGAGCGAAAGCGTGGGGAGCGAA
>X1101.12397.8844__L_205
TTCCAGCTCCAATAGCGTATATTAAAATTGCTGCAGTTAAAGCGTCCGTAGTTGGATTTCGTTCGCACGGGTAGGATGCCGATTGAGTCTTCGGATTCATCGTGCGCTTTCCCTAGTGAACTTGAGGGAAACTTTCAGCTCGCTGAATGTTCTCCTCCGTTACTTTGAGCAAATTGGAGTGCTCCAACCAGGCTTACGCTTGAACAGCTCAGCATGGAATAACAAGATAGGACTTTGGTTCTTCTTGTT
>X2101.4605.12493__L_274
TACGGAGGGTGCGAGCGTTGTCCGGATTTATTGGGTTTAAAGGGTGCGTAGGCGGCCCGTTAAGTCCGGGGTGAAAGCCCGCTGCTCAACAGCGGAACTGCCCTGGATACTGACGGGCTTGAGTACAGACGAGGTTGGCGGAATGGACTGAGTAGCGGTGAAATGCATAGATACAGTCCAGAACCCCGATTGCGAAGGCAGCTGACTAGGCTGTTACTGACGCTGAGGCACGAAAGCGTGGGGAGCGAAC
>X2101.5629.14294__R_075
CACGGATGGGGCGAGCGTTATCCGTCATGACTGGGCGTAAAGGACACGTAGGCTGTTGTGTCAGCAGGCTAGCCTTCGAATTAACGAAGAACTAAGTGTGCTTTAGTCCCTTGATTAAATGCTTTCAATAAAGAAAGAAAAATCGTGCCGGGGGTTTACGGCATAACTCGAGAAAGGCACAGGATTACTCAAGTTCTTGGTGGAGGGGTAGCATCCAAATATACCAAGAGGGGGACTTACTGGTGAAAGC
>X2103.27573.15313__L_290
TACGAAGGGGGCTAGCGTTGTTCGGAATCACTGGGCGTAAAGGGTGCGCAGGCGGGTTCATAAGTCAGGGGTGAAATCCCGAGGCTCAACCTCGGAACTGCCTTTGATACTGTGGATCTTGAGTCCGGAAGAGGTGAGTGGAACTGCGAGTGTAGAGGTGAAATTCGTAGATATTCGCAAGAACACCAGTGGCGAAGGCGGCTCACTGGTCCGGAACTGACGCTGAGGCACGACAGCGTGGGGAGCAAACA
>X1101.27186.14024__L_065
GATGGGGGGGCAAGTGTTCTTCAAAATGACTGGGTGTAAAGGGCACGTAGGAGGTGAATCGGGTTAAAAGTGAAAGTCGCTAAAAACTGGCGGAATGCTCTCGAAACCAATTCACTTGAGTGAGACAGAGGAGAGTGGAATTTCGTGTGTAGGGGTGAAATCCAGAGATCTACGAAGGAACGCCAAAAGCAAAGGCAGCTCTCTGGGTCCCTACCGACGCTGGGGTGCGAAAGCATGGGGAGCGAACAG
>X1101.10012.6287__L_055
GACGGAGGGGGCAAGTGTTCTACGGAATGACTGGGTGTAAAGGGTACGTAGGCGGTGTATCGGGTTGAAAATGAAAGTCGCCAAAAGTGGTGGAATGCTCTCGAAACCAATTCACTTGAGTGAGTCAGAGGAGAGCGGAATTTCGTGTGTAGGAGTGAAATCTGTAGATCCACGAAGGAACGCCAAAAGCGAATGCATCTCGCTGAGACCCTACCGATGTTGCGGTGTGAAAGCCTGGGGAGCGATTA
>X1101.17187.13788__L_054
GACAGAGGATGCAAGCGTTATCCGGAATGATTGGGCGTAAAGCGTCTGTAGGTGGCTTTTCAAGTCTGCCGTCAAATCCCAGGACTCAACCCTGGACAGGCGGTGGAAACTACCAAGCTGGAGTACGGTAGGGGCTGAGGGAATTTCCGGTGGAGGGGTGAAATGCATTGAGATCGGAAAGAACACCAACGGCAAAAGCACTCTGCTGGGCCGACACTGACACTGAGAGACGAAAGCTAGGGGAGCAAA
>X1101.14496.22124__R_214
TACGAAAGGAGCAGGTGTTATTCAGATTAACTGGGCGTAAAGGGTGCGTAGGTGGTTTGTTATGTGTACTATGAAATTATAAAGCATAACTTTATAATGTAGTATAAACAACTAAACTAGAGTTAGGTAGAGGGTAGTAGAATTTTTAATGTAAAGGTGAAATTTGATGAAATTAGAGAGAATACCAATGGCGTAGGCAACTACCTAGGCCTTAACTGACACTGAGGTACGAAGGTATGGGGAGCAAAT
>X2101.29079.18809__L_167
AACGGAGGGGGCTAGTGTTATTCGTGTTGACTGGGCGTAAAGGGTACGTAGGTGGCGAAGTGAGCTTTAAGTCAAAAACTGGCGTTGCGTCTTTTCGGCTTAACATTTTATTACTCCTTTGCTTGAGTTCTTAGGGCGATATTCGTATTCCTCATGTAGCAGTGAAATTCGTTGATATGTGGAAGACGGACGAAGGCGAAGGCGAGTATCGACTTGGTTCTGACACTAAGGTACTAAGGTTTGGGGAGC
>X2101.11235.23347__R_198
TACGAAGGGTGCAAACGTTGCTCGGAATTATTGGGCGTAAAGCGCACGTAGGCGGCTTGTCAAGTCGGATGTGAAATCCCTCGGCTCAACCAAGGAAGTGCATCCGAAACTGGCGAGCTTGAGTACTTAAGAGGATCGCGGAATTCCCGGTGTAGAGGTGAAATTCGTAGATATCGGGAGGAACACCAGTGGCGAAGGCGGCGATCTGGGAAGATACTGACGCTGAGGTGCGAAAGCGTGGGGAGCAAA
>X1104.22050.13239__R_135
TACGTAGGGTGCGAGCGTTGTCCGGAATTATTGGGCGTAAAGAGCTCGTAGGCGGTTTGTCGCGTCGGCCGTGAAAACTTGGGGCTTAACCCCGAGCCTGCGGTCGATACGGGCAGACTTGAGTTCGGCAGGGGAGACTGGAATTCCTGGTGTAGCGGTGAAATGCGCAGATATCAGGAGGAACACCGGTGGCGAAGGCGGGTCTCTGGGCCGATACTGACGCTGAGGAGCGAAAGCGTGGGGAGCGAA
>X1104.21425.16791__L_203
TACAGAGGGTGCAAGCGTTGTTCGGAATTATTGGGCGTAAAGCGCGTGTAGGCGGCCTGACAAGTCGGATGTGAAAGCCCTCGGCTCAACCGAGGAAGTGCGTTCGAAACTGTCGGGCTTGAGTACCGGAGAGGGTGGCGGAATTCCCCAAGTAGAGGTGAAATTCGTAGATATGGGGAGGAACACCGGTGGCGAAGGCGGCCACCTGGACGGTCACTGACGCTGAGACGCGAAAGCGTGGGTAGCAAA
>X1102.18575.12825__R_017
TACGAGAGGGGCGAGCATTATTCGAAATGATTAGGCGTAAAGGGTTTGTAGGTTGTTTTTTAAGTTGAAAAAAAAAAATTAAAGCTTAACTTTATTTATTTTTTCAAAACTGATAAACTAGAGTATAAATAGAGGATAATAGAATTCTTATTGTAAGGATAAAATCTTGTAATAATAAGAGGAATTTCTATGGCGAAGGCAATTATCTGGGTATATACTGACACTGAGAAACGAAAGCTTGGGTAGCGA
>X1101.10617.4091__R_045
TACGTAGGGGGCGAGCGTTGTCCGGATTTATTGGGCGTAAAGCGTCCGCAGGCGGTCAACCAAGTTCGTCGTGACAGTCTCCAGCTCAACTGGGGAAGGCCGATGAAGACTGGCTGACTTGAGGGCTTCAGAGGGACATGGAATTCCGGGTGGAGTGGTGAAATGCGTAGAGATCCGGAGGAACACCAAAGGCGCAGGCAGTGTCCTGGGAAGCACCTGACGCTCAGGGACGAAAGCTAGGGGAGCGAA
>X1101.10395.22162__L_202
TACGAAGGGGGCTAGCGTTGTTCGGAATTACTGGGCGTAAAGCGCACGTAGGCGGACATTTAAGTCAGGGGTGAAATCCCGGGGCTCAACCCCGGAACGGCCTTTGATACTGGGTGTCTTGAGTTCGGAAGAGGTGAGTGGAATTGCGAGTGTAGAGGTGAAATTCGTAGATATTCGCAGGAACACCAGTGGCGAAGGCGGCTCACTGGTCCGATACTGACGCTGAGGTGCGAAAGCGTGGGGAGCAA
>X1101.4185.13532__L_193
GACGGGGGGGGCAAGTGTTCTTCCAAATGACTGGGCGTAAGGGCACGTAGGCGGTGAATCCGGTTGAAAGTGAAAGTCACCAAAAAGTGGCGGAATGCCCTCGAAACCAATTCACTTGAGTGAGACAGAGGAGAGTGGAATTTCGTGTGTAGGGGTGAAATCCGTAGATCTACGAAGGAACGCCAAAAGCGAAGGCAGCTCTCTGGGTCCCTACCGACGCTGGGGTGTGAAAGCATGGGGAGCGAACAA
>X1102.8456.25279__L_070
GACAGGGGGGGCAAGTGTTCTTTGAAATGACTCGGCGTAAAGGGTACGTAGGCGGTGAATCAGGTTGAAAGTGAAAGTCGTCAAAAAGTGGCGGAATGCTCTCGAAATTAATTCACTTGAGTGAGACAGAGGAGAGTTGAATTTCGTGTGTAGGGGTGAAGTCCGTAAATCTACGAAGGAACGCCAAAAGCGAAGGCAGCTCTCTGGGTCCCTACCGACGCTGGGGTGCGAAAGCATGGGGAGCGAACA
>X1104.22577.26931__L_180
TACGTAGGGTGCAAGCGTTGTCCGGAATTATTGGGCGTAAAGAGCTCGTAGGCGGTTTGTCGCGTCTGCTGTGAAAACTCAGGGCTTAACTCTGAGCTTGCAGTGGGTACGGGCAGACTTGAGTGCTGTAGGGGAGACTGGAATTCCTGGTGTAGCGGTGAAATGCGCAGATATCAGGAGGAACACCGGTGGCGAAGGCGGGTCTCTGGGCAGTTACTGACGCTGAGGAGCGAAAGCATGGGGAGCGAA
>X1101.10658.13314__L_152
TACGGAGGGTGCAAGCGTTAATCGGAATTACTGGGCGTAAAGCGTGCGTAGGCGGTTCGTTAAGTCTGTTGTGAAAGCCCCGGGCTCAACCTGGGAATGGCAATGGATACTGGCGAGCTAGAGTGTGTCAGAGGATGGTGGAATTCCCGGTGTAGCGGTGAAATGCGTAGAGATCGGGAGGAACATCAGTGGCGAAGGCGGCCATCTGGGACAACACTGACGCTGAGGCACGAAAGCGTGGGGAGCAAA
>X1101.10577.23324__L_278
TACAGAGGATGCAAGCGTTATCCGGAATGATTGGGCGTAAAGCGTCTGTAGGTGGCTTTTTAAGTCCGCCGTCAAATCCCAGGCCTCAACCCTGGAAAACTACCAAGCTGGAGTACGGTAGGGGCAGAGGGAATTTCCGGTGGAGCGGTGAAATGCGTAGAGATCGGAAAGAACACCAACGGCGAAAGCACTCTGCTAGGCCAACACTGACACTGAGAGACGAAAGCTAGGGGAGCGAATGGGATTAGA
>X1101.10497.10581__R_116
TACAGAGGGTGCAAGCGTTAATCGGAATTACTGGGCGTAAAGCGTGCGTAGACGGTTACATAAGTCGGGTGTGAAAGCCCCGGGCTCAACCTGGGAATTGCATTCGAGACTGCGTAGCTAGGGTGCGGAAGAGGGAAGCGGAATTTCCGGTGTAGCGGTGAAATGCGTAGATATCGGAAGGAACACCAGTGGCGAAAGCGGCTTCCTGGTCCAGCACCGACGTTCAGGCACGAAAGCGTGGGGAGCAA
>X1103.17540.28580__L_058
TACGTATGTTCCAAGCGTTATCCGGATTTATTGGGCGTAAAGCGAGCGCAGACGGTTGTTTAAGTCTGAAGTGAAAGCCCACAGCTTAACTGTGGAAGTGCTTTGGAAACTGGATAACTTGAGTGCAGTAGAGGAGAGTGGAACTCCATGTGTAGCGGTGAAATGCGTAGATATATGGAAGAACACCAGTGGCGAAGGCGGCTCTCTGGACTGTAACTGACGTTGAGGCTCGAAAGTGTGGGTAGCAAA
>X2103.23340.9669__R_003
TACGTAGGGGGCAAGCGTTGTCCGGATTTATTGGGCGTAAAGCGCACGCAGGCGGTCTGCCAAGTTCGGAGTGACAGTTTCCGGCTTAACCGGAAAAGGTCTTCGAAAACTGGCGGACTTGAGGACTTGAGGGGGAGACGGAATTCCGGGTGGAGCGGTGAAATGCGTAGAGATCCGGAGGAACACCGAAAGCGAAGGCAGTCTCCTGGCAAGTTCCTGACGCTCAGGTGCGAAAGCTAGGGGAGCGAA
>X1101.15526.12980__R_128
TACGTAGGGTGCGAGCGTTGTCCGGAATTATTGGGCGTAAAGAGCTCGTAGGCGGTTTGTTGCGTCGGCTGTGAAAACCTACAGCTTAACTGTGGGCCTGCAGTCGATACGGGCAGACTTGAGTTCGGCAGGGGAGACTGGAATTCCTGGTGTAGCGGTGAAATGCGCAGATATCAGGAGGAACACCGGTGGCGAAGGCGGGTCTCTGGGCCGATACTGACGCTGAGGAGCGAAAGCGTGGGGAGCGA
>X1101.10362.12105__R_128
GACGTAGGGCGCGAGCGTTGTCCGGATTTATTGGGCGTAAAGAGCTCGTAGGCGGCTTGTCGCGTCGACCGTGAAAACTTGGGGCTCAACCCCAAGCCTGCGGTCGATACGGGCAGGCTCGAGTTCGGTAGGGGAGACTGGAATTCCTGGTGTAGCGGTGAAATGCGCAGATATCAGGAGGAACACCGATGGCGAAGGCAGGTCTCTGGGCCGATACTGACGCTGAGGAGCGAAAGCGTGGGGAGCGA
>X1101.12825.7939__R_266
TACAGAGGATGCAAGCATTATCTGGAATGATTAGGCGTAAAGCATCTGTAAGTGGCTTTTTAAGTCCGCCGTCAAATCCCAGGGCTCAACCATGGACAGGAGGTGGAAACTACCAAGCTGGAGTATGGTAGGGGCAGAGGGAATTTCCGGTGGAGCGGTGAAATGCGTAGAGATCGGAAAGAACACCAACGGCGAAAGCACTCTGCTGGGCCAACACTGACATTGAGAGACGATAGCTAGGGGAGTGAA
>X1102.20263.14739__L_259
TACGTAGGGTCCGAGCGTTGTCCGGAATTATTGGGCGTAAAGGGCTCGTAGGCGGTTTGTCGCGTCGGGAGTGAAATTCCACAGCTTAACTGTGGACTTGCTTCCGATACGGGCAGACTTGAGGTATTCAGGGGAGAACGGAATTCCTGGTGTAGCGGTGAAATGCGCAGATATCAGGAGGAACACCGGTGGCGAAGGCGGTTCTCTGGGAATATCCTGACGCTGAGGAGCGAAAGTGTGGGGAGCGAA
>X1101.16849.8095__R_247
GACGTAGGTGGCGAACGTTATCCGGATTTATTGGGCGTAAAGGATGCGTAGACGGTAAAACAAGTTACTAGTTAACGTCGAGCTCAACTTGACTGAAATTAGTAATACTATTTTGCTAGAGATTGGGAGAAGTTGATGGAAGTCCACGAGGAGGGGTGAAATCCATTGATCCGTGGGGTACCACCAAAAGGCGAAGGCAATTAACTATTCCATTTCTGACGTTGAGGCATGAAAGCGTGGGGAGCAAAC
>X1101.23988.9294__L_145
TACAGAGGATGCAAGCGTTATCCGGAATGATTGGGCGTAAAGTGTCTGTAGGTGGCTTTTTAAGTCCGCCGTCAAATCCCAGGGCTCAACCATGGACATGCGGTGGAAACTACCAAGCTGGAGTATGGTAAGGGCAGAGGGAATTTCTGGTGGAGCGGTGAAATGCGTAGAGATCGGAAAGAACACCAACGGCGAAAGCACTCTGCTGGGCCAACACTGACACTGAGAGACGAAAGCTAGGGGAGCAAA
>X1101.10596.7525__L_173
TACGGAGGATCCAAGCGTTATCCGGAATCATTGGGTTTAAAGGGTCCGTAGGCGGTTTAGTAAGTCAGTGGTGAAAGCCCATCGCTCAACGGTGGAACGGCCATTGATACTGCTGAACTTGAATTACTGGGAAGTAACTAGAATATGTAGTGTAGCGGTGAAATGCTTAGATATTACATGGAATACCAATTGCGAAGGCAGGTTACTACCAGTTTATTGACGCTGATGGACGAAAGCGTGGGGAGCGA
>X2102.7581.14897__R_149
GACGTAGGGCGCGAGCGTTGTCCGGATTTATTGGGCGTAAAGAGCTCGTAGGCGGCTTGTCGCGTCGTCCGTGAAAACCTGGGGCTCAACTCCAGGCTTGCGGGCGATACGGGCAGGCTAGAGTTCGGTAGGGGAGACTGGAATTCCTGGTGTAGCGGTGAAATGCGCAGATATCAGGAGGAACACCGGTGGCGAAGGCGGGTCTCTGGGCCGATACTGACGCTGAGGAGCGAAAGCGTGGGGAGCGAA
>X1104.23278.25255__R_292
TACGGAGGATCCAAGCGTTATCCGGAATTACTGGGCGTAAAGAGTTGCGTAGGTGGCAGAGTAAGTAGACAGTGAAATCGTGTGGCTCAACCATACACCCATTGTCTAAACTGCTCAGCTAGAGGATGAGAGAGGTTATTGGAATTCCCAGTGTAGGAGTGAAATCCGTAGATATTGGGAGGAACACCGATGGCGTAGGCAGATAACTGGCTCATTCCTGACACTCAGGCACGAAAGCGTGGGGAGCAA
>X2102.21730.24221__R_138
TACGGAGGATCCGAGCGTTATCCGGAGTGACTGGGCGTAAAGAGTTGCGTAGGTGGTAGTTTAAGCAAATAGTGAAAGCGTGTGGCTCAACCATACAGCTATTATTTGAACTGAATTACTTGAGAACGAGAGAGGTAGATGGAATTTCCAGTGTAGGAGTGAAATCCGTAGATATTGGGAGGAACACCGATGGCGTAAGCAGTCTACTGGCTCGTTTCTGACACTGAGGCACGAAAGCGTGGGGAGCGA
>X1101.13129.9848__L_115
GACAGAGGATGCAAGCGTTATCCGGAATGATTGGGCGTAAAGTGTCTGTAGGTGGCTTTTTAAGTCCGCCGTCAAATCCCAGGGCTCAACCTTGGACAGGCGGTGGAAACTACCAAGTCGGAGTATGATAGGGGCAAAGGGAATTTCCGGTGGAGTGGTGAAATGCGTAGAGATCGAAAAGAACACCAACGGCGAAAGCACTCTGCTGGGCCGACACTGACACTGAGAGACGAAAGCTAGGGGAGCGA
>X2103.18056.4369__R_264
TACGTAGGAGGCGAGCGTTGTCCGGAGTTACTGGGCGTAAAGCGTACGCAGGCGGTCCAATCAGTCTGTAGGGACAGGGCACAGCTTAACTGTGTCAGGCTTATGGAAACTGTTGGACTTGAGGGCTTCAGAGGGATGGGGAATTCCGGGTGGAGTGGTGAAATGCGTAGAGATCCGGAAGAACACCAAAGGCGTAGGCACCATCCTGGGGAGTCACTGACGCTCATGTACGAAAGCTAGGGGAGCGAA
>X1101.10598.12768__R_168
TACGTAGGGTGCGAGCGTTGTCCGGAATTATTGGGCGTAAAGAGCTCGTAGGCGGTCTGTCGCGTCGGATGTGAAAGCCCGGGGCTTAACCCCGGGTCTGCATTCGATACGGGCAGACTAGAGTGTGGTAGGGGAGATCGGAATTCCTGGTGTAGCGGTGAAATGCGCAGATATCAGGAGGAACACCGGTGGCGAAGGCGGATCTCTGGGCCATTACTGACGCTGAGGAGCGAAAGCGTGGGGAGCGA
>X1103.17588.23808__R_192
GACGTAGGGCGCGAGCGTTGTCCGGATTTATTGGGCGTAAAGAGCTCGTAGGCGGCTTGTCGCGTCGACTGTGAAATCTCAGGGCTCAACTCTGACATTGCAGTCGATACGGGCAGGCTAGAGTTCGGTAGGGGAGACTGGAATTCCTGGTGTAGCGGTGAAATGCGCAGATATCAGGAGGAACACCGATGGCGAAGGCAGGTCTCTGGGCCGATACTGACGCTGAGGAGCGAAAGCGTGGGGAGCGAA
>X1103.17330.14944__L_290
GACGGGGGGGGCAAGTCTTCTTCGGAATGACTGGGCGTAAAGAGCACGTAGGCCGTGAATCGGGTTGAAAGTGAAAGTCGCCAAAGAGTGGCGGAATGCTCTCGAAACCAATGAACTTGGGTGAGAGAGAGGAGAGTGGAATTTCGTGTGGAGGGGTCAAATCCTGAGATCTACGAAGGAAGGCCAAAAGCGAAGGCAGCTCTCTGGCTCTCTACCGACGCTGGGGTGCGAAAGCATGGGGAGCGAACA
>X1104.5015.16717__R_219
TACGGAGGGTGCAAGCGTTATCCGGATTCACTGGGTTTAAAGGGTGCGTAGGTGGGCTAGTAAGTCAGTGGTGAAATCTCCGGGCTTAACTCGGAAACTGCCGTTGATACTATTAGTCTTGAATATCGTTGAGGTAAGCGGAATATGTCATGTAGCGGTGAAATGCTTAGATATGACATAGAACACCGATAGCGGAGGCAGCTTACTAAGCGATTATTGACACTGAGGCACGAAAGCGTGGGGATCAAA
>X1101.10022.25386__L_153
TACAGAGGATGCAAGCGTTATCCGGAATGATTGGGCGTAAAGCATATGTAGGTGGCTTTTTAAGTCCTCCGTCAAATCCCAGGGATCAACCCTAGACAAGCGGTGGAAACTACCAAGCTGGAGTACGGTAGGAGCAGAGGGAATTTTCGGTGGAGCGGTGAAATGCGTAGAGATCGAAAAGAACACCAACTGCGAAAGCACTCTATTGGGCCGACACTAACACTGAGAGACGAAAGCTAGGGGAGCGA
>X2103.12676.23798__L_167
GACGGAGGGGGCTAGCGTTGTTCGGAATGACTGGGCGTAAAGGGCGCGTAGGCGGTTGATTAAGTTAGACGTGAAAGCCTCAGGCTCAACCTGAGAACGGCGTTTGATACTGGTCGACTTGAGGACGAGAGAGGAAAGTGGAATTCCGAGTGTAGAGGTGAAATTCGTAGATATTCGGAGGAACATCAGAAGCGAAGGCGGCTTTCTGGCTCGTCCCTGACGCTGAGGCGCGAAAGCGTGGGGAGCAAA
>X1102.18914.18676__L_151
GACAGAGGATGCAAGCGTTATCTGGAATGATTGGCCGTAAAGCGTCTGTAGGTGTCTTTTTAAGTCCGCCATCAAATCCCAGGGCTTAACCCTGGACAGGTAGTGGAAACTACCAAGCTGGAGTACGGTAGGGGCAGAGGGAATTTTCGGTGGAGCGGTGAAATGCGTAAAGATCGAAAAGAACACCAACGGCAAAAGCATTCTGCTGGGCCGATACTAACACTGAGAGACGAAAGCTAGGGAGCGAAT
>X1101.15292.24630__R_116
TACGTAGGATCCGAGCGTTATCCGGAGTGACTGGGCGTAAAGAGTTGCGTAGGTGGTTAGTAAAGTGAATAGTGAAATCTGGCGGCTCAACCGTACAGGCTATTATTCAAACTCACTAACTCGAGAATGGTAGAGGTAACTGGAATTTCTAGTGTAGGAGTGAAATCCGTAGATATTAGAAGGAACACCAATGGCGTAGGCAGGTTACTGGACCATTTCTGACACTGAGGCACGAAAGCGTGGGGAGC
>X1101.11113.6580__L_189
GACGGGGGGAAAGTGTTCTTCGGAATGACTGGGCGTAAAGGGCACTACGGCGGTGAATCGGGTTTCAAGTTCAAGTTGTCAAAAACAGGCGGAATGCTCTCGAAACTAATTCACTTGAGTGAGACAGAGGAGAGTGGAATTTCGTGTGGAGGGATGAAATCTGTCGATCTACGAAGGAAGGCCAAAAGCGAAGGCAGCTCTTTGGGTCCTTACCGACGCTAAGGTGCGAAAGCATGGGGAGCGAATGG
>X1101.10189.19173__R_003
TACGTAGGAGGCGAGCGTTGTCCGGAGTTACTGGGCGTAAAGCGCACGCAGGCGGTCTACCAAGTCTGCAGGGACAGGGTCCGGCTTAACCGGGTCAGGCCTGTGGAAACTGGGAGACTTGAGGGCTTCAGAGGGATGGGGAATTCCGGGTGGAGTGGTGAAATGCGTAGAGATCCGGAAGAACACCAAAGGCGAAGGCACCATCCTGGGAAGCATCTGACGCTCGGGTGCGAAAGCTAGGGGAGCGA
>X1101.10237.19787__L_254
TACGAAGGGGGCTAGCGTTGTTCGGATTTACTGGGCGTAAAGGGCGCGTAGGCGGGCGATTAAGTCAGGGGTGAAATCCCAAGGCTCAACCTTGGAACTGCCTTTGATACTGATTGTCTTGAGTCCGGGAGAGGTGAGTGGAACTGCGAGTGTAGAGGTGAAATTCGTAGATATTCGCAAGAACACCAGTGGCGAAGGCGGCTCACTGGCCCGGAACTGACGCTGAGGCGCGAAAGCGTGGGGAGCAAA
>X1101.10904.8117__R_071
TACGTAGGGCGCAAGCGTTGTCCGGAATTATTGGGCGTAAAGAGCTCGTAGGCGGCCTGTCGCGTCTGCTGTGAAATCCCGGGGCTCAACCCCGGGCTTGCAGTGGATACGGGCTGGCTGGAGGCAGGCAGGGGAGAACGGAATTCCCGGTGTAGCGGTGAAATGCGCAGATATCGGGAGGAACACCGGTGGCGAAGGCGGTTCTCTGGGCCTGTACTGACGCTGAGGAGCGAAAGCGTGGGGAGCGA
>X1103.13832.3700__L_071
TACATGAGTGGCAAGCGTTATCCGTAATTATTGGGCGTAAAGGACGTGTAGACTGTAAAAGAAATTACACCCAACTAAAACAGTTTATTGGGATTTGTTGTAAAACCTTTTTACTTGAATTTTTTAAAAGTGTGTATTACCCATACGCTAGTGATAAAATACAGCGAGTTTGTGGGTATTCTCTTGCATGAAAATAACACACTTTATAAAATTGACGTTGAAACGTTAAAGTATGGGGATCAAATAGGA
>X1101.12783.14360__L_189
GACGGGGGGGTAAGTGTTCTTCGGAATGACTGGGCGTAAAGGGCACTACGGCGGTGAATCGGGTTTCAAGTTCAAGTCGCCAAAAACAGGCGGAATGCTCTCGAAACCAATTCACTTGAGTGAGACAGAGGAGAGTGGAATTTCGTGTGGAGGGGTGAAATCTGTCGATCTACGAAGGAAGGCCAAAAGCGAAGGCAGCTCTCTGGGTCCCTACCGACACTGAGGTGCGAAAGCATGGGGAGCGAATG
>X1101.11570.21242__R_256
TACGTAGGAGGCGAGCGTTGTCCGGAGTTACTGGGCGTAAAGCGCACGCAGGCGGTCTCTTTAGTCTGTAGGGACAGGGCACAGCTCAACTGTGTCAGGCTTACGGAAACTGGGAGACTTGAGGGCTTCAGAGGGATGGGGAATTCCGGGTGGAGTGGTGAAATGCGTAGAGATCCGGAAGAACACCAAAGGCGAAGGCACCATCCTGGGGAGTCACTGACGCTCGGGTGCGAAAGCTAGGGGAGCGA
>X2103.23786.4823__L_247
GATAGAGGATGCAAGCGTTATCCAGAATGATTGGGCGTAAAGCGTCTGTAGGTGGCTTCTCAAGTCCACCGTGAAATCCCAGGGCTCAACCCTAGATGGGCGGTGGAAACTACTAAGCTGGAGTATGGTAGGGGCAGAGGGAATTTCTGGTGGAGCGGTGAAATGCGTAGAGATTGGAAGGAACACCAACGGTGAAAGCACTCTGCTGGGCCGACACTGACACTGAGAGACAAAAGCTAGGGGAGCGAA
>X2102.19078.27471__R_063
TACGGAGGGTGCAAGCGTTATCCGGATTCACTGGGTTTAAAGGGTGCGTAGGTGGGCAGGTAAGTCAGTGGTGAAATCTCTGGGCTTAACCCAGAAACTGCCGTTGATACTATCTGTCTTGAATGTAGTGGAGGTGAGCGGAATATGTCATGTAGCGGTGAAATGCTTAGATATGACATAGAACACCCATTGCGAAGGCAGCTCGCTACACTATTATTGACACTGAGGCACGAAAGCGTGGGGATCAAA
>X2104.21836.9887__L_147
GACAGAGGATGCAAGCGTTATTCGGAATTATTGGGCGTAAAGTGCGTGTAAGTGGCTTTTCAAGTCTGCCGTCAAATCCCAGGTCTTAACCCTGGACAGGCAGTGGAAACTATCAAGCTGGAGTACGATAGGGGCAGAGGGAATTTCCGGTGGAGCGGTGAAATGAGTAGAGATCAGGAAGAACACCAACGGTGAAAGCACTTTGCTGGGCTGACACTGACACTGAAAGAGGAAATCTAAGGGAGAAAA
>X1104.28193.20253__L_194
GACAGAGGATGCAAGTGTTATCTGGAATGATTGGGCATAAAGCGTCTGTAGGTGGCTTTTCAAGTCCGCCGTCAAATTCCAGGGCTCAAGCTTGGACAGGTGGTGGAAACTACCAAGCTGGAGTACGATAGGGGCAGAGGGAATTTCCGGTGGAGCGGTGAAATGCATTGAGATCAGAAAGAGCACCAATGGCGAAAGCACTCTGCTGGGCCAACACTGACACTGAGAGATGAAAGCTAGGGGAGCAAA
>X1101.15400.24434__L_196
TACGTAGGGTCCGAGCGTTGTCCGGAATTACTGGGCGTAAAGAGCTCGTAGGTGGTTTGTCGCGTTGTTCGTGAAAACTCACAGCTTAACTGTGGGCGTGCGGGCGATACGGGCAGACTGGAGTACTGCAGGGGAGACTGGAATTCCTGGTGTAGCGGTGGAATGCGCAGATATCAGGAGGAACACCGGTGGCGAAGGCGGGTCTCTGGGCAGTAACTGACGCTGAGGAGCGAAAGCGTGGGGAGCGAA
>X1101.20021.28044__L_266
GACGGGGGCGGAAGTGTTCTTCAGAAAGACTGGGCATAAAGGGCACGTAGGCGGTGAAACGGGTTGAAAGTTAAAGTCGCCAAAAACTGGCGGAATGCTCTCGAAATCAATTCACTTGAGTGAGACAGAGGAGAGTGGAATTTCGTGTGTAGGGATGAAATCCGGAGATCTACGAAGGAAGGCCAAAAGCGAAGGCAGCTCTCTGGGTCCCTACCGACGCCGGGGTGCGAAAGCATGGGGAGCGAACA
>X1101.11084.20917__L_083
GACAAGGGGGGCAAGTGTTCTTTAGAATGACTAGGCGTAAAGGGCATGTAGGCGGTGAATCAGGTTGAAAGTGAAAGTCACCAAAAAGTGGTAGAATGCTCTCAAAACCAATTCACTTGAGTGAGACAGAGGAGAGTGGAATTTCATGTGTAGGGGTGAAATCCGTAGATCTATGAAGGAACGCCAAAAGCGAAGGCAGCTCTCTGGGTCTCTACCGACGCTGGGGTGCGAAAGCATGGGGAGCGAAT
>X2101.18482.4116__L_083
GATGGGGGGGGGCAAGTGTTCTTCAGAATGACTGGGCATAAAGGGCACGTAGGCGGTGAATCGGGTTGAAAGTGAAAGTCGCCAAAAAGTGGCGGAATGCTCTCGAAACCAATTCACTTGAGTGAGACAGAGGAGAGTGGAATTTCGTGTGTAGGGGTGAAATCCGTAGATCTACAAAGGAACGCCAAAAGCGAAGGCAGCTCTCTGGGTCCCTACCGACGCTGGGGTGCGAAAGCATGGGGAGCGAAC
>X1101.11232.21016__R_243
TACAGAGGGTGCGAGCGTTAATCGGAATTACTGGGCGTAAAGCGCGCGTAGACGGTTTTGTAAGTCAGATGTGAAATCCCTGGGCTCAACCTGGGAACTGCATTTGAGACTGCATGGCTAGAGTATCGAAGAGGGAAGTGGAATTTCCGGTGTAGCGGTGAAATGCGTAGATATCGGAAGGAACACCAGTGGCGAAAGCGACTTCCTGGTCGAATACTGACGTTCATGTGCGAAAGCGTGGGGAGCAA
>X1101.12974.12981__L_147
GACAGATGATGCAAGCGTTATCCAGAATGATTGGGCGTAAAGCGTTTATAAGTGGTTTTGCAAGTCTGCCGTTAAATCCCATGGCTTAACTCTGGACAGGCAATGGAAACTACCAAGATGGGGTACAGTAAGGGCAGAGGGATTTTTTGGTGGAGCGATGAAATGCGTAGAGATTAAGAAGAACACTAATGGCGAAGCACTCTGTTGGGCCGACAATGACACTGAGAGAAAAGCTAGGGGTGCAAATG
>X1104.22619.26249__R_003
TACGTAGGGGGCGAGCGTTGTCCGGAGTTACTGGGCGTAAAGCGCGCGCAGGCGGTCTGGTAAGTTCGGAGTGACAATCCTCGGCTTAACTGAGGAGGGTCTTCGAAGACTGCCCGACTTGAGGGCTCACGAGGGACACGGAATTCCGGGTGGAGTGGTGAAATGCGTAGAGATCCGGAGGAACACCAAAGGCGAAGGCAGTGTCCTGGGGAGTACCTGACGCTCAGGTGCGAAAGCCAGGGGAGCGAA
>X1103.18983.18709__L_259
TACGTAGGGTGCAAGCGTTGTCCGGAATTATTGGGCGTAAAGAGCTCGTAGGCGGTTTGTCGCGTCTGCTGTGAAAACGCGAGGCTCAACCTCGCGCCTGCAGTGGGTACGGGCAGACTAGAGTGTGGTAGGGGAGATTGGAATTCCTGGTGTAGCGGTGGAATGCGCAGATATCAGGAGGAACACCGATGGCGAAGGCAGATCTCTGGGCCATTACTGACGCTGAGGAGCGAAAGCGTGGGGAGCGAA
>X2101.20572.25578__R_245
TACGGAGGGTGCAAGCGTTATCCGGATTCACTGGGTTTAAAGGGAGCGTAGGTGGGCTGGTAAGTCAGTGGTGAAATCTCCGGGCTTAACTCGGAAACTGCCGTTGATACTATCAGTCTTGAATGTTGTGGAGGTAAGCGGAATATGTCATGTAGCGGTGAAATGCTTAGATATGACATAGAACACCGATAGCGAAGGCAGCTTGCTACACAATAATTGACACTGAGGCTCGAAAGCGTGGGGATCAAA
>X2102.11604.17933__R_187
TACGTAGGGAGCAAGCGTTGTCCGGAATCATTGGGCGTAAAGCGCGCGTAGGTGGCTTCGTAAGTCCGTTGTGAAAGTCAAAGGCTCAACCTTTGAAAGCCGATGGATACTGCGGAGCTAGAGTACGGAAGAGGCGAGTGGAATTCCTGGTGTAGCGGTGGAATGCGCAGATATCAGGAGGAACACCAATAGCGAAGGCAGCTCGCTGGGACGTTACTGACACTGAGGCGCGAAAGCGTGGGGAGCGAA
>X2104.8499.11867__R_106
TACGGAGGATCCAAGCGTTATCCGGAATTACTGGGCGTAAAGAGTTGCGTAGGTGGCATAGTAAGTAGATAGTGAAAGCGTTCGGCTCAACCGGATATCCATTATCTAAACTGCTAAGCTAGAGGATGAGAGAGGTTATTGGAATTCCCAGTGTAGGAGTGAAATCCGTAGATATTGGGAGGAACACCGATGGCGTAGGCAGATAACTGGCTCATTCCTGACACTAAGGCACGAAAGCGTGGGGAGCAA
>X1101.11734.23023__L_151
GACAGAGGATGCAAGCGTTATCCAGAATAATTGGGCGTAAAACGTCTATAGGTGGCTTTTTAAGTTCACAATCAAATCCCAGGGCTCAACCATGGACAGGCGGTGGAAACTACCAAGCTAGAGTACGGTAGGGGCAGAGAGAATTTCTGGTGGAGCGGTGAAATGCGTAGAGATCGGAAAGAACATCAACAGCGAAAGCACTCCGCTGGGCCGACACTAACATTGAGAGACGAAAGCTAGGGGAGCGA
>X1104.10608.6973__R_037
TACGAAGGGGGCTAGCGTTGTTCGGAATTACTGGGCGTAAAGCGCACGTAGGCGGCTTTGTAAGTTGGGGGTGAAATCCCGAGGCTCAACCTCGGAATTGCCTTCAAGACTGCTTAGCTTGAGATCGGAAGAGGTGAGTGGAATTCCCAGTGTAGAGGTGAAATTCGTAGAGATTGGGAAGAACACCAGTGGCGAAGGCGGCTCACTGGTCCGATACTGACGCTGAGGTGCGAAAGCGTGGGGAGCAAA
>X1101.10628.12998__L_262
TACGTAGGGTGCAAGCGTTGTCCGGAATTACTGGGCGTAAAGAGCTCGTAGGCGGTTTGTCGCGTCGTCTGTGAAAACCAGCAGCTCAACTGTTGGCTTGCAGGCGATACGGGCAGACTTGAGTATTTCAGGGGAGACTGGAATTCCTGGTGTAGCGGTGAAATGCGCAGATATCAGGAGGAACACCGGTGGCGAAGGCGGGTCTCTGGGAAATAACTGACGCTGAGGAGCGAAAGCGTGGGTAGCGA
>X1104.4781.13428__R_266
TACAGAGGATGCAAGCGTTATCTGGAATGATTGGGCATAAAGCATCTGTAGGTGGCTTTTTAAGTCCGCCATCAAATCCCAGGGCTCAACCCTGGATAGGCGGTGGAAACAACCAAACTGGAGTACGGTAGGGGCAGAGGGAATTTCCGGTGGAGTGGTGAAATGCGTAGAGATCGGAAAGAACACCAATGGCGAAAGCACTCTACTGGGCCGACACTGACACTGAGAGACAAAAGCTAGGGGAGCGAA
>X1101.15556.3642__L_216
TACGAGTAAGACTAGTGTTATTCATCTTTATTAGGTTTAAAGGGTACCTAGACGGTATAGAAACCAAATTATATAATATATAAGTTAAACTTATATATTAAGGTATTTATATACTAGAGTTATAAAGGAGAGGAAGATATAGAGCTATTAGTGTAATTAAGAGATAAAATATTTTTAAACTAATGGAACTGGTGTGTGAAAACAGACCTCTATTAATAACTGACGTTGAGGGACGAAGGCTTGGGGCA
>X1101.14408.23014__L_026
GACAGAGGATGCAAGCATTATCCGGAATGATTGGGTGTAAAGCGTCTGTAGGTGGCTTTTCAAGTCCGCCGTCAAATCCCAGGGCTCCACCCTGGACAGGCGGTGGAAACTACCAAGCAGGAGTACGGTAGGGGCAGAGGGAATTTCCGGTGGAGCGGTGAAATGCATTGAGATCGGAAAGAACACCAACGGCGAAAGCACTCTGCTGGGCCGACACTGACACTGAGAGACGAAAGCTAGGGGAGCAA
>X1104.19773.14838__L_114
TACGAAGGGGGCTAGCGTTGCTCGGAATTACTGGGCGTAAAGGGAGCGTAGGCGGACATTTAAGTCAGGGGTGAAATCCCGGGGCTCAACCTCGGAATTGCCTTTGATACTGGGTGTCTTGAGTATGAGAGAGGTGTGTGGAACTCCGAGTGTAGAGGTGAAATTCGTAGATATTCGGAAGAACACCAGTGGCGAAGGCGACACACTGGCTCATTACTGACGCTGAGGCTCGAAAGCGTGGGGAGCAAA
>X1101.11991.7044__L_147
GACGGAGAGGGGGGAAAGTGTTCTTCGGAATGACTGGGTGTAAAGGGCACGTAGGCGGTGAATCGGGTTGAAAGTGAAAGTCGCCAAAAACTGGCGGAATGCTCTCGAAACCAATTCACTTGAGCGAGACAGAGGAGAGTGGAATTTTGTGTGTAGGGGTGAAATTCATAGATCTACGAAGGAACACCAAAAGTGAAGGCAGCTCTCTGGGTCCCTACCGACGCTAGGGTGCGAAAGCATGGGGAGCA
>X1104.20788.24511__L_238
TACAGAAGATGCAGGCGTTATTCGGAATAATTGGGCGTAAAGGGTACGTAGGCGGCAACAAAAATTTTGGACAAAATGCTGGGGTTATAACCGTAGACAAGGCCATTTAGATTATGTTGCTTTTCATATTTAGGAGTTAATTACGGGTAGGACAAATTTCTAGCGGAAGGGTAATATCTTACAATTCTAGAAAGAAGGCCAGAAGTGAAAACATCCTTCTAGGGTTAACTGACGCTAAGGTACGAAAGC
>X1101.11663.10180__R_288
TACAGAGGGTGCAAGCGTTAATCGGAATTACTGGGCGTAAAGCGTGCGCAGATGGTTGCGTAAGTCAGATGTGAAAGCCCCGGGCTCAACCTGGGAATTGCATTTGAGACTGCGTAGCTAGGGTGCGGAAGAGGGAAGCGGAATTTCCGGTGTAGCGGTGAAATGCGTAGATATCGGAAGGAACACCAGTGGCGAAAGCGGCTTCCTGGTCCAGCACCGACATTCAGGCACGAAAGCGTGGGGAGCAA
>X1101.16920.18462__L_266
GACTGCAGGGGAAAGTGTTCTTCGGAATGACTGGGCATAAAGGGCACGTAGGCGGTGAATCGAGTTGAAAGTTAAAGTCATCAAAAACTAGCGGAATGCTCTCGAAACCAATTCACTTGAGTGAGACAGATGAGAGTGGAATTTCGTGTGTAGGGGTGAAATCCGGAGATCTACAAAGGAAGGCCAAAAGCGAAGACAGCTCTCTAGGACCCTACCGACGCTGGGGTGCGAAAGCATGGGGAGCGAAT
>X1101.12267.17234__L_190
TACGTAGGGTGCGAGCGTTGTCCGGAATTATTGGGCGTAAAGGGCTCGTAGGCGGTTTGTCGCGTCGGGAGTGAAAACACGGGGCTTAACTCTGTGCTTGCTTCCGATACGGGCAGACTAGAGGGATGCAGGGGAGAACGGAATTCCTGGTGTAGCGGTGGAATGCGCAGATATCAGGAGGAACACCGGTGGCGAAGGCGGTTCTCTGGGCATTACCTGACGCTGAGGAGCGAAAGTGTGGGGAGCGA
>X1101.10729.5461__R_098
TACGGAGGGTGCAAGCGTTAATCGGAATTACTGGGCGTAAAGGGTGCGTAGGTGGTTTAATAAGATATCTGTAAAATCCCCGGGCTTAACCTGGGCAGGTCAGATAAGACTGTTAGACTCGAGTATGGGAGAGGGTAGTGGAATTTCCGGTGTAGCGGTGAAATGCGTAGAGATCGGAAGGAACACCAGTGGCGAAGGCGGCTACCTGGCCTAATACTGACACTGAGGCACGAAAGCGTGGGGAGCAA
>X2102.22399.15155__R_176
TACGAAAGGAGCAGGTGTTATTCAGATTAACTGGGCGTAAAGGGCACGTAGGTGGTTTGTTATGTGTATTATTAAATTATAAAGCATAACTTTATAATGTAGTGCAGACAACTAAACTAGAGTTAGGTAGAGAGTAGTAGAATTTCTAATGTAAAGGTGAAATTTGATAAAATTAGAGAGAATACCAATGGCGTAGGCAACTACTTGGGCCTTAACTGACACTAAGGTGCGAAGGTATGGGGAGCAAAT
>X2104.25454.15276__L_167
TACGTAGGGGGCAAGCGTTGTCCGGAATTATTGGGCGTAAAGCGCGCGCAGGCGGTCATTTAAGTCTGGTGTTTAATCCCGGGGCTCAACCCCGGATCGCACTGGAAACTGGGTGACTTGAGTGCAGAAGAGGAGAGTGGAATTCCACGTGTAGCGGTGAAATGCGTAGATATGTGGAGGAACACCAGTGGCGAAGGCGACTCTCTGGGCTGTAACTGACGCTGAGGCGCGAAAGCGTGGGGAGCAAAC
>X2103.15766.4899__R_090
TACGTAGGGGGCAAGCGTTGTCCGGATTTATTGGGCGTAAAGCGTCCGCAGGTGGTCAACCAAGTTTGGGGTGACAGTTCCCGGCTCAACTGGGAAAGTGCTTCGAAAACTGGCTGACTTGAGGGCTTGAGAGGAAAGCGGAATTCCGGGTGGAGTGGTGAAATGCGTAGATATCCGGAGGAACACCAATGGCGTAGGCAGCTTTCTGGCAAGTACCTGACACTCATGGACGAAAGCTAGGGGAGCAAA
>X1101.9166.24636__L_156
AACGGAGGGGGCTAGTGTTATTCGTGTTGACTGGGCGTAAAGGGTACGTAGGTGGCGAAGTGAGCTTTAAGTCAAATACTGGCGTTGGTGTCTTTTCGGCTTAATTTTATATACTCCTTTGCTTGAGTTCCTAGGGCGATATTCGTATTCCTCATGTAGCAGTGAAATTCGTTGATATGTGGAAGACGGACGAAGGCGAAGGCGAGTATCGACTTGGTTCTGACACTAAGGTACTAAGGTTTGGGGAGC
>X1101.11809.23352__L_130
TACAGAGGATGCAACTGATATCCGGAATGATTGGGTGTAAAGTGTTTGTAGGTGGTTTTCTAAGTTCACCGTCAAATCCCAAGGCTCAGCCTTGGACATGCAGTGGAAACTGCCAAGCTGGAGTACGGTAGAGGCAGAGGGAATTTCCGGTGGAGTGGGGAAACGAGTAGAGATCGGAAAGAAAACCAACGACGAAAGCACTCTATTGGGCTGACACTAACACTGAGAGACAAAAACTAGGGGAGCGA
>X1104.23497.12581__R_266
TACAGAGGATGCAAGCATTATCCGGAATGATTGGGCGTAAAGCGTCTGTAGGTGGCTTTTTAAGTCCGCCGTCAAATCCCAGGGCTCAACCCTGGTCAGGCGGTGAAAACTACCAAGTTGGAGTACAGTAGGGGCAGAGGGAATTTCCGGTGTAGCGGTGAAATGTGTATAGATCAGAAAGAACACCAATGGCGAAAGCACTCTGCTGGGCCGACACTGACATTGAGAGACGAAAGCTAAGGGAGCGAA
>X1101.25478.7044__R_181
GATGGGAGGGGTCAAGTGTTCTTCAGAATGACTGGGCGTAAAGAGCACGTAGGCGGTGAATCGGGTTGAATGTGAAAGTCGCCGAAAACTGGTGGAATGCTCTCGAAACCAATTCACTTGAGTGTGACAGATGAGAGTGGAATTTTGTGATGAGGGGTGAAATCCGAAAATCCACGAAGGAACGCCAAAAGCGAAGGCAGCTCTCTGGGTCCCTACCGACACTGGGGTGCGAAAGCATGGGGAGCGAA
>X1101.10849.20515__L_173
TACGGAGGGTGCAAGCGTTATCCGGATTTATTGGGTTTAAAGGGTCCGTAGGCGGATCTGTAAGTCAGTGGTGAAATCTCACAGCTTAACTGTGAAACTGCCATTGATACTGCAGGTCTTGAGTAAAGTAGAAGTGGCTGGAATAAGTAGTGTAGCGGTGAAATGCATAGATATTACTTAGAACACCAATTGCGAAGGCAGGTCACTATGTTTTAACTGACGCTGATGGACGAAAGCGTGGGGAGCGA
>X1101.11300.11409__L_273
TACGTAGGGTGCGAGCGTTGTCCGGAATTACTGGGCGTAAAGAGCTCGTAGGTGGTTTGTCGCGTTGTCCGTGAAATTCCCTGGCTTAACTGGGGGCGTGCGGGCGATACGGGCAGACTAGAGTACTGCAGGGGAGACTGGAATTCCTGGTGTAGCGGTGGAATGCGCAGATATCAGGAGGAACACCGGTGGCGAAGGCGGGTCTCTGGGCAGTAACTGACGCTGAGGAGCGAAAGCGTGGGGAGCGA
>X2101.21838.11005__R_266
GACGGGGGGACAAGTGTTCTTCGGAATGACTGGGCGTAAAGGGCACGTAGGCGGTGAATCGGGTTGAAAGTTAAAGTCGCCAAAAACTGGCAGAATGCTCTCGAAACCAATTCACTTGAGTGAGACAGAGGAGAGTGGAATTTTGTGTGTAGGGGTAAAATCCGGAGATCTACGAAGGAAGGCCAAAAGTGAAGGCAGCTCTCTGGGTCCCTACCGTCGCTGGGGTGCGAAAGCATGGGGAGCGAACAG
>X1103.13774.20604__L_043
TACAGAGGATGCAAGTGTTATCTGGAATGATTGGGCGTAAAGCATCTGTAGGTGGCTTTTTAAGTCCGCCGTCAAATCCCAGGGCTCAACTCTGGACATGCGGTGGAAACTACCAAGCTGGAGTACGATAGGGGCAGAGGGAATTTCCGGTGGAGCGGTGAAATGCGTAGAGATCGGAAAGAACACCAACGGTGAAAGCACTCTGCTAGGCCGACACTGACACTGAGAGACAAAAGCTAAGGGAGCGAA
>X1101.11192.9389__L_096
TACAGAGGATGCAAGCGTTATCCGGAATGATTGGGTGTAAAGCGTCTGTAGGTGGCTTTTTAAGTCCGCCGTCAAATCCCAGGGGGACAGGCAGTGGAAACTACCAAGCTGGAGTACGGTAGGGGCAGAGGGAATTTTCGGTGGAGCGGTGAAATGCGTAGAGATCGGAAAGAACACCAACGGCGAAAGTACTCTGCTGGGCCGACACTGACACTAAGAGACGAAAGCTAGGGGAGCGAATGGGATTA
>X1101.11135.13045__R_250
TACGTAGGAGGCAAGCGTTGTCCGGAGTTACTGGGCGTAAAGCGCACGCAGGCGGTCCAATCAGTCTGTAGGGACAGGGCACGGCTTAACCGTGTCAGGCTTACGGAAACTGTTGGACTTGAGGGCTTCAGAGGGATGGGGAATTCCGGGTGGAGTGGTGAAATGCGTAGAGATCCGGAAGAACACCAAAGGCGAAGGCACCATCCTGGGGAGTCACTGACGCTCGGGTGCGAAAGCTAGGGGAGCGA
>X1104.10516.25814__R_264
TACGAAGGGGGCTAGCGTTGTTCGGAATCACTGGGCGTAAAGCGCACGTAGGCGGATATTTAAGTCAGGGGTGAAAGCCTGGAGCTCAACTCCAGAACTGCCTTTGATACTGGGTATCTTGAGGCCGGTAGAGGTGAGTGGAACTGCTAGTGTAGAGGTGAAATTCGTAGATATTAGCAAGAACACCAGTGGCGAAGGCGGCTCACTGGACCGGTACTGACGCTGAGGTGCGAAAGCGTGGGGAGCAAA
>X1101.10020.5633__L_271
GACAGAGGGTGCAAACGTTGCTCGGATTTACTGGGCGTAAAGCGCGTGTAGGCGGGCGACTAAGTCGGATGTGAAATCCCTGGGCTCAACCTAGGAACTGCATTCGAAACTGGTCACCTAGAGTGATGGAGAGGAAAGCGGAATTCCCGGTGTAGAGGTGAAATTCGTAGATATCGGGAGGAACACCAGTGGCGAAGGCGGCTTTCTGGACATTTACTGACGCTGAGACGCGAAAGCGTGGGGAGCAA
>X1101.12574.13261__L_147
GACAGAGGATGCAAACGTTATTCGGAATGATTGGGTGTAAAGCGTCTGTAGGTGGCTTTTCAAGTCCGCCGTCAAATCCCAGGGCTCAATCCTGGACAGGCGGTGGAAACTACCAAGCTGGAGTACGGTAGGGGCAGAGGAAATTTTCGGTGGAGCGGTGAAATGCGTAGAGATCGGGAAGAACACCAACGACGAAAGCACTCTGCTGGGCCGACACTGACACTGAGAGACGAAAGCTAGGGGAGCAA
>X1103.28168.17893__R_077
TACGGAGGGTGCAAGCGTTAATCGGAATTACTGGGCGTAAAGCGCGCGTAGGCGGCTGGGTAAGTCGATTGTGAAATCCCCGGGCTCAACCTGGGAATTGCAGTCGAGACTGCCCGGCTAGAGTGTGGGAGAGGGTGGTGGAATTCCCGGTGTAGCGGTGAAATGCGTAGATATCGGGAGGAACATCAGTGGCGAAGGCGACCGCCTGGCCCAACACTGACGCTGAGGTGCGAAAGCGTGGGTAGCAAA
>X1103.7421.23537__L_261
TACGTAGGGTCCAAGCGTTGTCCGGAATTATTGGGCGTAAAGAGCTCGTAGGCGGCCTGTCGCGTCGGCTGTGAAAACCTGGGGCTCAACCCCGGGCCTGCAGCCGATACGGGCAGGCTAGAATTCGGTAGGGGAGACTGGAACTCCTGGTGTAGCGGTGAAATGCGCAGATATCAGGAAGAACACCGGTGGCGAAGGCGGGTCTCTGGGCCGATATTGACGCTGAGGAGCGAAAGCGTGGGGAGCGAA
>X1101.12461.27063__L_123
TACGGAGGGTGCTAGCGTTAATCAGAATTACTGGGCGTAAAGAGCGCGTAGGTGGTTTTTTAAGTCAGATGTGAAATCCCTAGGCTTAACCTAGGAACTGCATTTGAAACTGAAATGCTAGAGTATCGTAGAGGGAGGTAGAATTCTAGGTGTAGCGGTGAAATGCGTAGATATCTGGAGGAATACCCGTGGCGAAAGCGGCCTCCTAAACGAATACTGACACTGAGGTGCGAAAGCGTGGGGAGCAA
>X1101.11596.12471__L_027
TACGTAGGGTGCAAGCGTTAATCGGAATTACTGGGCGTAAAGCGTGCGCAGGCGGTTTTGTAAGTTTGTCGTGAAAGCCCCGGGCTCAACCTGGGAATTGCGATGAAGACTGCAAGGCTTGAATCTGGCAGAGGGGGGTAGAATTCCACGTGTAGCAGTGAAATGCGTAGAGATGTGGAGGAACACCGATGGCGAAGGCAGCCCCCTGGGTCAAGATTGACGCTCATGCACGAAAGCGTGGGGAGCAA
>X1101.26186.23507__L_047
GACAGAGGATGCAAGCGTTATCCGGAATGATTGGGCGTAAAGCGTCTGTGGGTGGCTTTTCAAATCCACCGTCAAATCCCAAGGCTTAACCCTGGACAGGCGGTGGAAACTACCAAGCTGGAGTACGGTAGGGGCAGAGGGAATTTCCGGTGGAGCGGGGAAATGCGTAGAGATCAGGAAGAACACCAACGACAAAAGCACTCCGCTGGGCCGACACTGACACTGAGAGACGAAAGCTAGGGTAGAAA
>X1101.12261.20103__L_164
TACGAAGGGGGCTAGCGTTGCTCGGAATCACTGGGCGTAAAGGGCGCGTAGGCGGCCATTTAAGTCGGGGGTGAAAGCCTGTGGCTCAACCACAGAATTGCCTTCGATACTGGATGGCTTGAGTTTGGTAGAGGTTGGTGGAACTGCGAGTGTAGAGGTGAAATTCGTAGATATTCGCAAGAACACCGGTGGCGAAGGCGGCCAACTGGACCAATACTGACGCTGAGGCGCGAAAGCGTGGGGAGCAA
>X2102.6149.11429__R_197
GACATAGGTGGCAAACGTTATCCGGAATTACTGGGCGTAAAGTGTGCGTAGGTGGTTTAACAAGTTACTGGTGGCAAATCGGGGCCCAACCCCGTGGAAGTTGGTAATACTGTTGAACTAGAGGACCGGAGAGGTTAACGGAATTCTATGTGTAGCGGTAAAATGCTCAAATATATAGAGGAACACCAAACGGCGAAGGCAGTTAACTATTCGGTGCCTGACGTTGAGGCACGAAAGCGTGGGGAGCAA
>X2104.20204.10223__R_227
TACGAAGGGGGCTAGCGTTGTTCGGAATTACTGGGCGTAAAGGGCGCGTAGGCGGCGTTTCAAGTCAGGCGTGAAAGCCCCGGGCTCAACCTGGGAATTGCGTTTGAGACTGGAATGCTTGAGTTCGGGAGAGGTGAGTGGAATTCCCAGTGTAGAGGTGAAATTCGTAGATATTGGGAAGAACACCAGTGGCGAAGGCGGCTCACTGGACCGACACTGACGCTGAGGCGCGAAAGCGTGGGGAGCAAA
>X1101.12119.15217__L_218
TACGTAGGGTGCGAGCGTTGTCCGGAATTACTGGGCGTAAAGAGCTCGTAGGCGGTTTGTCGCGTCGTTCGTGAAATCTTGATGCTTAACATCAAGCGTGCGGGCGATACGGGCAGACTTGAGTACTACAGGGGAGACTGGAATTCCTGGTGTAGCGGTGAAATGCGCAGATATCAGGAGGAACACCGGTGGCGAAGGCGGGTCTCTGGGTAGTAACTGACGCTGAGGAGCGAAAGCGTGGGTAGCGA
>X1103.6776.17895__R_234
CACGTAGGGCGCAAGCGTTGTCCGGAATTATTGGGCGTAAAGAGCTCGTAGGTGGTCTGTTGCGTCCGCTGTGAAATCTCAGGGCTTAACCCTGAGCCTGCAGTGGATACGGGCAGACTAGAGGTAGGTAGGGGAGAATGGAATTCCTGGTGTAGCGGTGAAATGCGCAGATATCAGGAGGAACACCGGTGGCGAAGGCGGTTCTCTGGGCCTTACCTGACACTGAGGAGCGAAAGCGTGGGGAGCGAA
>X1101.10077.12428__L_176
GACAGGGGGGCAACTGTTCTTCGGAATGACTGGGCGTAAAGGGCACGTAGGCGGTGAATCGGGTTGAAAGTGAAAGTCGCCAAAAAGTGGCGGAATGCTCTCAAAACCAATTCACTTGAGTGAGATAGAGGAGAGTGGAATTTCGTGTGTAGGGGTGAAATCCGTAGATCTACGAAGGAACGCCAAAAGCGAAGGCAGCTCTCTGGGTCCCTACCGACGCTGGGGTGCGAAAGCATGGGGAGCGAACA
>X1101.18643.21982__R_113
TACGTAGGGTGCAAGCGTTGTCCGGATTTATTGGGCGTAAAGAGCTCGTAGGCGGTTTGCCGCGTCTGCTGTGAAAACTCGGGGCTTAACTCCGGGCCTGCAGTGGGTACGGGCAGACTAGAGTGCGGTAGGGGAGACTGGAATTCCTGGTGTAGCGGTGAAATGCGCAGATATCAGGAGGAACACCGGTGGCGAAGGCGGGTCTCTGGGCCGTAACTGACGCTGAGGAGCGAAAGCGTGGGGAGCGA
>X1101.10222.22648__L_245
TACGTAGGGTGCGAGCGTTGTCCGGAATTATTGGGCGTAAAGAGCTCGTAGGCGGTTTGTCGCGTCGAATGTGAAAACCCGGGGCTCAACTCCGGGCCTGCATTCGATACGGGCAGACTAGAGTTCGGTAGGGGAGTCTGGAATTCCTGGTGTAGCGGTGAAATGCGCAGATATCAGGAGGAACACCGGTGGCGAAGGCGGGACTCTGGGCCGATACTGACGCTGAGGAGCGAAAGCGTGGGGAGCAA
>X1101.24394.15613__R_281
TACGTAGGGTCCAAGCGTTATCCGGAATCACTGGGCGTAAAGCGTGCGTAGGTGGCGTGTTAAGTGAGATGTGAAACCGTGTGGCTCAACCATACGTTGTGTCTCATACTGGCATGCTAGAGGACAGCAGAGGCAAGTGGAATTTGTAGTGTAGCAGTGAAATGCGTAGAGATTACAAGGAACACCAATGGCGAAGGCAGCTTGCTGGGCTACTCCTGACACTGAGGTACGAAAGCGTGGGGAGCGAAC
>X1101.17711.11986__L_072
TACAGAAAATGCAAGCATTATCCGGAATGATTGGGCATAAAGCATCTGTAGGTGGCTTTTTAAGTCCGCCGTCAAATCCCAGGGCTCAACCCTAGACAGGCGGTAGAAACTACCAAGCTGGAGTATGGTAGGGGCAGAGGGAATTTCCAATGAAGTGGTGAAATGCGTAGAAATCAGAAAGAACACCAACGGAAAAGCACTCTACTGGGCCGACACTGACACTGAGAGACAAAAGCTAGGGGAGCGAA
>X1101.12145.26898__L_224
TACGTAGGGTCCAAGCGTTATCCGGAATTACTGGGCGTAAAGAGTTGCGTAGGTGGCATGATAAGCGAATAGTGAAATGATGAGGCTCAACCTTATGTCCATTATTTGAACTGTCAAGCTAGAGAATGAGAGAGGTTATTGGAATTCCCTGTGTAGGAGTGAAATCCGTAGATATAGGGAGGAACACCGATGGCGTAGGCAGATAACTGGCTCATTTCTGACACTAAGGCACGAAAGCGTGGGGAGCA
>X1101.18877.13654__R_192
TACGTAGGGTGCGAGCGTTAATCGGAATTACTGGGCGTAAAGCGTGCGCAGGTGGTCATGTAAGACAGATGTGAAATCCCCGGGCTTAACCTGGGAATTGCATTTGTGACTGCATGGCTAGAGTGTGGCAGAGGGGGATGGAATTCCGCGTGTAGCAGTGAAATGCGTAGATATGCGGAGGAACACCGATGGCGAAGGCAGTCCCCTGGGCCTGCACTGACACTCAAGCACGAAAGCGTGGGGAGCAA
>X2103.7386.13251__R_130
CACGTAGGGGCCAAGCGTTGTCCGGATTTATTGGGCGTAAAGAGCTCGTAGGCGGTTCAGCAAGTCGGGTGTGAAAACTCTGGGCTCAACCCAGAGACGCCACCCGATACTGCTGTGACTAGAGTCCGGTAGGGGAGTGGGGAATTCCTGGTGTAGCGGTGAAATGCACAGATATCAGGAGGAACACCGGTGGCGAAGGCGCCACTCTGGGCCGGCACTGACGCTGAGGAGCGAAAGCGTGGGTAGCAA
>X1101.11906.11212__L_189
GACGGGGGACAAGTGTTCTTTGGAATGACTGGACATAAAGGGCACTACGGCGGTGAATCGGGTTTCAAGTTCAAGTCGCCAAAAATAGGCGGAATGCTCTCGAAACCAATTCACTTGAGTGAGACAGAGAAGAGTGGAATTTCGTGTGGAGGGGTGAAATCTATCGATCTACGAAGGAAGGCCAAAAGCGAAGGCAGCTCTTTGGGTCCCTACCGACGCTGAGGTGCGAAAGCATTGGGAGCGAATGG
>X1101.18301.21858__R_119
TACGAAGGGGGCTAGCGTTGTTCGGAATTACTGGGCGTAAAGCGCACGCAGGCGGCTCGATAAATTAGAAGTGAAAGCCCCGGGCTTAACCTGGGAATTGCTTTTAAGACTGTCGAGCTAGAATCCAGAAGAGGGTAGTGGAATTCCGAGTGTAGAGGTGAAATTCGTAGATATTCGGAAGAACACCAGTGGCGAAGGCGACTACCTGGTCTGGCATTGACGCTCATGTGCGAAAGCGTGGGGAGCAA
>X1102.12643.18196__R_222
TACGGAGGATCCAAGCGTTATCCGGATTTATTGGGTTTAAAGGGTGCGTAGGCGGCCTATTAAGTCAGGGGTGAAAGACGGTAGCTTAACTATCGCAGTGCCTTTGATACTGATGGGCTTGAATGGACTAGAGGTAGGCGGAATGTGACAAGTAGCGGTGAAATGCATAGATATGTCACAGAACACCAATTGCGAAGGCAGCTTACTATGGTTTAATTGACGCTGAGGCACGAAAGCGTGGGGATCAAA
>X1101.6814.13655__R_181
GACGGGGGGGAGTGTTGTTTGGAATGACTGGGCGTAAAAGGCATGTAGGCGGTGAATAGGGTTGAAAGTGAAAGTCACCAAAAACTGGCGGAATGCTCTCAAAACCAATTCACTTTAGTGAGACAGATGAGAGTGGAATTTTGTGAGGAGGGGTGAAATCTGAAGATCAACGAAGGAACGCTAAAAGTGAAGGAAGCTCGCTGGATCCCTACCGACTCTGGGGTGCGAAAGCATGGGGAGCGAACATGA
>X1101.16899.17370__R_250
TACGGAGGGTGCAAGCGTTATCCGGATTCACTGGGTTTAAAGGGTGCGTAGGTGGGTTGGTAAGTCCGTGGTGAAATCTCCGAGCTTAACTCGGAAACTGCCGTGGATACTATCAATCTTGAATACTGTGGAGGTAAGCGGAATATGTCATGTAGCGGTGAAATGCTTAGATATGACATAGAACACCGATAGCGGAGGCAGCTTGCTACACAGTCATTGACACTGAGGCACGAAAGCGTGGGGATCAAA
>X1101.13354.11895__R_147
TACGTAGGGGGCAAGCGTTGTCCGGATTTATTGGGCGTAAAGCGCACGCAGGCGGTCTCCTACATCTTGGGTGACAGGTCCCGGCTCAACTGGGGCAGTACCGGGGAAATGGGGAGACTTGAGGGCTTCAGAGGGACGCGGAATTCCAGGTGGAGCGGTGAAATGCGTAGAGATCTGGAAGAACACCGATGGCGAAGGCAGCGTTCTGGGAAGCATCTGACGCTCAGGTGCGAAAGCTAGGGGAGCGA
>X1104.8111.10302__R_195
TACGTAGGGTGCAAGCGTTAATCGGAATGACTGGGCGTAAAGGGTGCGTAGGCGGTTTGTCAAGACGGATGTGAAATCCCCGGGCTTAACCTGGGCATGGCATACGTGACTGGCAGACTCGAGTAGGGCAGAGGGAGGCGGAATTCCACGTGTAGCAGTGAAATGCGTAGAGATGTGGAGGAACACCGATGGCGAAGGCAGCCTCCTGGGCTCATACTGACGCTCAGGCACGAAAGCGTGGGGAGCAAA
>X1103.25692.21720__L_190
CACGTAGGGTGCGAGCGTTGTCCGGAATTATTGGGCGTAAAGGGCTCGTAGGCGGTTTGTCGCGTCGGGAGTGAAAACTCAGGGCTCAACCCTGTTCGTGCTTCCGATACGGGCAAACTAGAGGTAGGCAGGGGAGAACGGAATTCCTGGTGTAGCGGTGGAATGCGCAGATATCAGGAGGAACACCGGTGGCGAAGGCGGTTCTCTGGGCCTATTCTGACGCTGAGGAGCGAAAGCATGGGGAGCGAA
>X1101.18881.11897__L_291
TACAGAGGATGCAAGGGTTATCCGGAATGATTGGGCGTAAAGCGTCTGTAGGTGGCTTTTTAAGTTCGCCGTCAAATCCTAGGGCTCAACCCTGGATAGGCGGTGGAAACCGCCAAGCTGGAGTATGGTAGGGGCAGAGGGAATTTCCGGTGGAGCGGTGAAATGCGTAGAGATCGGAAAGAACACCAACGGCGAAAGCACTCTGCTGGGCCGACAATGACACTGAGAGACGAAACCTAGGGGAGCGA
>X1101.10496.8136__L_286
TACGAAGGGGGCTAGCGTTGCTCGGAATTACTGGGCGTAAAGGGCGCGTAGGCGGACAGTTAAGTCGGGGGTGAAAGCCCGGGGCTCAACCTCGGAATTGCCTTCGATACTGGCTGTCTTGAGTGTGAGAGAGGTGTGTGGAACTCCGAGTGTAGAGGTGAAATTCGTAGATATTCGGAAGAACACCAGTGGCGAAGGCGACACACTGGCTCACTACTGACGCTGAGGCGCGAAAGCGTGGGGAGCAA
>X1101.18683.14909__R_075
TACGGAGGATCCAAGCGTTATCCGGAATTACTGGGCGTAAAGAGTTGCGTAGGTGGCATTGTATGTCGGTAGTGAAAGAGTGTGGCTCAACCATATAAACATTATCGAAACTGCAAGGCTAGAGGATGAGAGAGGTTATTGGAATTCCCAGTGTAGGAGTGAAATCCGTAGATATTGGGAGGAACACCGATGGCGTAGGCAGATAACTGGCTCATTCCTGACACTAAGGCACGAAAGCGTGGGGAGCA
>X1101.18355.16715__L_071
TACAGAGGATGCAAGCATTATCCGGAATGATTGGGCGTAAAGCGTCTGTAGGTGGCTTTTTAAGTCCGCCGTCAAATCCCACGGCTCAACCTTGGACAGGCGGTGGAAACTACCAAGCTGGAGTATGGTAGGGCCAGAGGGAATTTTCGGTGGAGCGGTGAAATACGTAGAGATCGGAAAGAACACCAATGGCAAAAGCACTCTGCTGGGCCGACACTGACACTGAGAGACGAAAACTAAGGGAGCAA
>X1101.22345.26089__L_225
TACGGAGGATCCAAGCGTTATCCGGATTTATTGGGTTTAAAGGGTGCGTAGGTGGCCTATTAAGTCAGGGGTGAAAGACGGTAGCTTAACTATCGCAGTGCCTTTGATACTGATGGGCTTGAATACAGTTGAAGTAGGCGGAATGTGACAAGTAGCGGTGAAATGCATAGATATGTCACAGAACACCGATTGCGAAGGCAGCTTACTAAAGTGTGATTGACACTGAGGCACGAAAGCGTGGGGATCAAA
>X1101.20497.16113__L_207
GACGGGGGGGGGGGAAGTGTTCTTCGGAATGACTGGGCGTAAAGGGCACGTAGGCGGTGAATCGGGTTGAAAGTGAAAGTCACCAAAAAGTGGTGGAATGCTCTCGAAACCAATTCACTTGAGTGAGACAGAGGAGAGTGGAATTTTGTGTGTAGGGGTGAAATCCGTATATCTACGAAGGAACGCCAAAAGCGAAGGCAACTCTCTAGGTCCCTACCGACGCTGGGGTGCGAAAGCATGGGGAGCGAA
>X1101.13179.14315__R_285
TACGAGGGGGGCAAGCGTTGTTCGGAATTATTGGGCGTAAAGGGTGCGTAGGCTGTGCGGTAAGTCACCTGTGAAAACTCTGGGCTCAACCCAGAGCCTGCAGGCGAAACTGCCGTGCTGGAGTATGGGAGAGGTGCGTGGAATTCCCGGTGTAGCGGTGAAATGCGTAGATATCGGGAGGAACACCTGTGGCGAAAGCGGCGCACTGGACCATAACTGACGCTGATGCACGAAAGCTAGGGGAGCAA
>X1102.10661.9174__R_197
GACGTAGGTGGCGAACGTTATCCGGAATCATTGGGCGTAAAGGGTGCGTAGATGGCATGATAAGTTATTGGTGGGAAATCGAGGCCCAACCTCGTGGAAGCCAGTAATACTGTTTTGCTTGAGTGCAGGAGAGGTTAACGGAACTCCATGTGTATTGCGGTAAAATGTGTCGATATATGGAAGAACATCAATAACGGCGAAGGCAGTTAACTATTCTGCTACTGACATTGAGGCACGAAAGCGTGGGGA
>X1101.13285.24893__R_167
GACGTAGGGCGCGAGCGTTGTCCGGATTTATTGGGCGTAAAGAGCTCGTAGGCGGCTTGTCACGTCGACTGTGAAATCCCGCGGCTCAACCGCGGGCTTGCAGCCGATACGGGCAGGCTCGAGTTCGGTAGGGGAGACTGGAATTCCTGGTGTAGCGGTGAAATGCGCAGATATCAGGAGGAACACCGGTGGCGAAGGCGGGTCTCTGGGCCGATACTGACGCTGAGGAGCGAAAGCGTGGGGAGCGA
>X1101.17975.22769__L_277
CACGGAAGGGGCAAGCGTTACTCGTACGGACTGGGTGTAAAGCGTTTGTAGGTGAAACCCCGACGGGGGGGTACCGGGTGAGAACCCCGCCGTGCCCCCCGCACCGGGTGGGGTCACCACCAAGTTCAACGTACTCTTGATGGAGGGGTGGAATCCACAGAGATCAATGGGGACGTTCCAACGCGAAAGCATTGTAGCTGGGGTGTACCGCCACTGAAAAACGAAAGCGTGGGGAGCCAACCGGATTA
>X1101.19856.8982__L_278
TACAGAGGATGCTAGCGTTATCCGGAATGATTGGGCGTAAAGTGTCTGTAGGTGGCTTTTTAAGTCCGCCGTCAAATCCCAGGGCTCAACCATGGACAGATGGTGGAAACTACCATGTTGGAGTACGGTAGGGGTGGAGGGAATTTCTAGTGGAGCGGTGAAATGCGTAGAGATCGGAAAGAACACCAACGGCGAAAGCACTCTGCTGGTCCGACATTGACACTGAGAGACGAAAGCTAGGGGAGCAA
>X1101.11268.8550__R_238
GACAGAGGATGCAAGCGTTATCCAGAATGATTGGGCGTAAAGCGTCTGTAGGTGGCTTTTCATGTCCGCCGTCAAATCCCAGGGCTCAACCCTGGAAAGGTGGTGGAAACTACCAAAAGCGTCTGGAGTACGGTAGGGGCAGAGGGAATTTCCGGTGGAGCGGTGAAATGCATTGAGGCGAAAGCACTCTGCTGGGCCGACACTGACACTGAGAGACAAAAGCTAGGGGAGCAAATGGGATTAGAAAC
>X1101.12591.16573__L_280
GATAGAGGATGCAAGCGTTATCCGGAATGATTGGGCGTAAAGCGTCTGTATGTGCTTTTCAAGTCTGCCGTCAAATCCTAGGCCTCAACCCTGGACAGGCGGTGGAAACTGCGAAGCTGGAGTATGGTAGGGGCAGAGGGAATTTCTGGTGGAGCGGTGAAATGCGTAGAGATCAGAAAGAACACCAACGATCAAAGCACTCTGCCGGGCCGACATTGACATTGAGAGACGAAAGTTAGGGGAGCGAA
>X2103.10945.3202__R_284
GACGTAGGTGGCGAACGTTATCCGGAATTATTGGGTGTAAAGGGTGCGTAGGTGGCCTGACAAGTTATCAGTGGTAAATCGAGGCTCAACTTCGTGGAAACTGGTAATACTGTTCGGCTTGAGTGCAGGAGAGGTTAACGGAACTCCATGTGGAGCGGTAAAATGCACAGATATATGGATGAACACCAATAACGGCGAAGGCAGTTAACTATTCTGTTACTGACACTGAGGCACGAAAGCGTGGGGAGC
>X1101.15818.10861__L_050
GACGGGGGGGCAAGTCTTCTTCGGAATGACTGGGCGTAAAGGGCACGTAGGCGGTGAATCGGGTTGAAAGTGAAAGTCGCCAAAAAGTGACGGAATGCTCTCGAAACCAATTCACTTGAGTGAGACAGAGGAGAGTGGAATTTCGTGTGTAGGGGTGAAATCCGGAGATCTACGAAGGAAGGCCAAAAGCGAAGGCAGCTCTCTGGGTCCCTACCGACGCTGGGGTGCGAAAGCATGGGGAGCGAACA
>X1101.12738.8461__L_232
GACGGGGGAGGGGGGCAAGTGTTCTTCGAAATGACTGGGCGTAAAGGGCACGTAGGCGGTGAATCAATCGGTTTGAAAGTGTAAGTCGCCAAAAAGTGGCGGAATGCTCTCGAAACCAATTCACTTGAGTGAGATAGAGGAGAGTGGAATTTCGTATGTAGGGGTGAAATCTGGAGATCTACGAAGGAAGGCCAAAAGCGAAGGCAGCTCTCTGGGTCCCTACCGATACTGGGGTACGAAAGCATGGG
>X1101.13352.23800__L_106
AACGGGGGGAGCAAGCGTTATTCATCATGATTGGGCGTAAAGGGCAAGCAGACGGCTTCTAAAGTTGGAAGTAATTTTTGTATTTTCAATACTTTTTAGCTCGAGTTTATAATAGGATTGGGGTACTCTTAATGGAGAAGTGACATTTTACGATATTAATGGGGACCACCGATGTGCGAAGGCACCAATCTAGTATAAGACTGACGTTCAGAGGCTAAAGTGTGGGGAGCAAACAGGATTAGAAACCC
>X1102.7394.13063__L_124
TACGTAGGTGGCAAGCGTTGTCCGGAATTATTGGGCGTAAAGGGCTCGCAGGCGGTTTCTTAAGTCTGATGTGAAAGCCCCCGGCTCAACCGGGGAGGGTCATTGGAAACTGGGAAACTTGAGTGCAGAAGAGGAGAGTGGAATTCCACGTGTAGCGGTGAAATGCGTAGAGATGTGGAGGAACACCAGTGGCGAAGGCGACTCTCTGGTCTGTAACTGACGCTGAGGAGCGAAAGCGTGGGGAGCGAAC
>X1101.17825.13349__R_288
TACGTAGGGTGCGAGCGTTAATCGGAATTACTGGGCGTAAAGCGTGCGCAGGCGGTTCGTTAAGACAGATGTGAAATCCCCGGGCTTAACCTGGGAACTGCATTTGTGACTGTCGAGCTAGAGTATGGCAGAGGGGGGTAGAATTCCACGTGTAGCAGTGAAATGCGTAGAGATGTGGAGGAATACCGATGGCGAAGGCAGCCCCCTGGGCCAATACTGACGCTCATGCACGAAAGCGTGGGGAGCAA
>X1101.5377.12928__R_268
TACGAAGGGGGCTAGCGTTGCTCGGAATCACTGGGCGTAAAGGGCGCGTAGGCGGACTCTTAAGTCGGGGGTGAAAGCCCAGGGCTCAACCCTGGAATTGCCTTCGATACTGAGAGTCTTGAGTTCGGAAGAGGTTGGTGGAACTGCGAGTGTAGAGGTGAAATTCGTAGATATTCGCAAGAACACCAGTGGCGAAGGCGGCCAACTGGTCCGATACTGACGCTGAGGCGCGAAAGCGTGGGGAGCAA
>X1101.19388.12637__R_258
GACGTAGGGCGCGAGCGTTGTCCGGATTTATTGGGCGTAAAGAGCTCGTAGGCGGCTTGTCGCGTCGACTGTGAAAACCCGTGGCTCAACCATGTGGTCTGCAGTCGATACGGGCAGGCTAGAATTCGGTAGGGGAGACTGGAATTCCTGGTGTAGCGGTGAAATGCGCAGATATCAGGAGGAACACCGGTGGCGAAGGCGGGTCTCTGGGCCGATATTGACGCTGAGGAGCGAAAGCGTGGGGAGCG
>X1103.15247.25399__R_181
GACAGAGGATGCAAGCGTTATCCGAAATGATTGGGCGTAAAGCATCTGTAGGTGGCTTTTTAAGTCCGCCGTCAAATCCCAGGGCTTAACCCTGGACAGGCGGTGGAAACTACCAAGCTGGAGTACGGTAGGGGCAGAGGGAATTTCCGGTGGAGCGGTGAAATGCGTAGAGATCGGAAAGAACACCAACGGCAAAAACACTCTGCTGGGCCGACACTGACATTGAGAAACGAAAGCTAGGGGAGCGA
>X1101.17079.9041__R_125
GACAGAGGGTGCAAACGTTGTTCGGAATTACTGGGCGTAAAGCGCGTGTAGGCGGCTAAGTAAGTCGGGCGTGAAATCCCACGGCTCAACCGTGGAAGTGCACTCGAAACTGCATAGCTAGAGTCCTGGAGAGGAAGGTGGAATGCTTGGTGTAGAGGTGAAATTCGTAGATATCAAGCGGAACACCGGTGGCGAAGGCGGCCTTCTGGACAGTGACTGACGCTGAGACGCGAAAGCGTGGGGAGCAA
>X1101.25750.10288__L_224
TACGTAGGACCCAAGCGTTATCCGGATTTACTGGGTGTAAAGAGTTGCGTAGGCGGCTCGGTAAGCAAATAGTGAAAGCTGGTCGCTCAACGATCAAAACATTATTTGAACTGCCGAGCTCGAGAGTGATAGAGGTTACTGGAATTTCTTGTGTAGGAGTGAAATCCGTAGATATAAGAAGGAACACCAATGGCGTAGGCAGGTAACTAGATCATTTCTGACGCTCAGGCACGAAAGCGTGGGGAGCGA
>X2101.3341.18247__L_125
TACGAAGGGGGCTAGCGTTGCTCGGAATCACTGGGCGTAAAGGGTGCGTAGGCGGGTTTTTAAGTCAGAGGTGAAATCCTGGAGCTCAACTCCAGAACTGCCTTTGATACTGAAAGTCTTGAGTATGACAGAGGTAAGTGGAACTGCGAGTGTAGAGGTGAAATTCGTAGATATTCGCAAGAACACCAGTGGCGAAGGCGGCTTACTGGGTCATAACTGACGCTGAGGCACGAAAGCGTGGGGAGCAAA
>X1101.24992.6269__R_043
GACATAGGTGGCAAACGTTATCCGGAATTATTGGGCGTAAAGAGTGCGTAGGTGGTTTAATAAGTTACTGGTGGGAAATCGGGGCTCAACCCCGTGGAAGTCAGTAATACTGTTGAACTAGAGGATCGGAGAGGTTAACGGAATGGTTCATGTAGGGGTAAAATCCATAAATATGAATTAGAACACCAATTGGCGAAGGCAGTTAACTATTCGACTCCTGACGTTGAGGCACGAAAGCGTGGGGAGCA
>X1101.10190.16736__L_125
TACGTAGGGTGCGAGCGTTGTCCGGAATTACTGGGCGTAAAGAGCTTGTAGGTGGTTTGTCGCGTTGTTCGTGAAATCTCACGGCTCAACTGTGAGCGTGCGGGCGATACGGGCAGACTAGAGTACTGCAGGGGAGACTGGAATTCCTGGTGTAGCGGTGGAATGCGCAGATATCAGGAGGAACACCGGTGGCGAAGGCGGGTCTCTGGGCAGTAACTGACGCTGAGAAGCGAAAGCGTGGGGAGCGA
>X1101.12902.25622__R_197
GACGTAGGTGGCGAACGTTATCCGGTTTTATTGGGCGTAAAGGATGCGTAGACGGTAAAACAAGTTACTAGTTGACGTCGAGCTCAACTTGAATGAAATTAGTAATACTATTTTGCTAGAGAATGAAAGAAGTTGATGGAAATCTACGAGGAGGGGTGAAATCCATTGATCTGTAGGGTACCACCAAAGGGCGAAGGCAATTAACTATTTCATTTCTGACGTTGAGGCATGAAAGCGTGGGGAGCAAA
>X1101.12161.21963__L_238
GACGAACCGTGCGAACGTTGTTCGGAATCACTGGGCTTAAAGGGCGCGTAGGCGGGCTGCCAAGTCTGGGGTGAAATCCCACGGCTCAACCGTGGAACTGCCTTAGATACTGGCGGCCTAGAGGGAGGTAGGGGCGAGCGGAACTGTGAGTGGAGCGGTGAAATGCGTTGATATTCACAGGAACTCCGGTGGCGAAGGCGGCTCGCTGGCCCTCTTCTGACGCTGAGGCGCGAAAGCTAGGGGAGCAA
>X1101.10526.13444__L_292
GACAGAGGATGCAAGCGTTATCCGGAATGATTGGGTGTAAAGCGTCTGTAGGTGGCTTTTCAAGTCCGCCGTCAAATCCCAGGGCTCAACCTTGGACAGGCGGTGGAAACTACTAAGCTGGAGTACGGTAGGGGCAGAGGGAATTTCCGGTGGAGCGGTGAAATGCGTTGAGATCGGAAAGAACACCAACGGCAAAAACACTCTGCTGGGCCGACACTGACACTGAGAGACGAAAGCTAGGGGAGCAA
>X1101.17817.24890__L_181
TACGTAGGGTGCGAGCGTTGTCCGGAATTATTGGGCGTAAAGGGCTCGTAGGCGGTTTGTCGCGTCGGGAGTGAAAACGCCGGGCTTAACTCGGTGCTTGCTTTCGATACGGGCAGACTTGAGGCATTCAGGGGAGAACGGAATTCCTGGTGTAGCGGTGAAATGCGCAGATATCAGGAGGAACACCGGTGGCGAAGGCGGTTCTCTGGGAATGTTCTGACGCTGAGGAGCGAAAGTGTGGGGAGCGA
>X1101.14868.3360__L_070
GACGGGTGGGGAGGGGGGGCAAGTGTTATTCGGAATGACTGGGCATAAAGGGCACGTAGGCGGTGAATCGGGTTGAAAGTGAAAGTCGCCGAAAAGTGGCGGAATGCTCTCGAAACCAATTCACTTGAGTGAGACAGAGGAGAGTGGAATTTCGTGTGTAGGGGTGAAATCCGTAAATCTACGGAGGAACGCCAAAAGCGAAGACAGCTCTCTGGGTCCCTACCGACGCTGGGGGTGCGAAAGCATGA
>X1101.12154.7826__L_272
TACGTAGGTGGCAAGCGTTGTCCGGATTTACTGGGCGTAAAGGATGCGTAGGCGGACATTTAAGTCAGATGTGAAATACCCGAGCTTAACTTGGGTGCTGCATTTGAAACTGGGTGTCTAGAGTGCAGGAGAGGTAAGTGGAATTCCTAGTGTAGCGGTGAAATGCGTAGAGATTAGGAAGAACACCAGTGGCGAAGGCGACTTACTGGACTGTAACTGACGCTGAGGCATGAAAGCGTGGGGAGCAA
>X2103.11225.13915__R_151
TACGTAGGGTGCAAGCGTTGTCCGGAATTATTGGGCGTAAAGAGCTCGTAGGCGGTTTGTCGCGTCGGCTGTGAAAACCTGGGGCTCAACCCCGGGCCTGCAGCCGATACGGGCAAACTAGAATTCGGTAGGGGAGACTGGAATTCCTGGTGTAGCGGTGAAATGCGCAGATATCAGGAGGAACACCGGTGGCGAAGGCGGGTCTCTGGGCCGATATTGACGCTGAGGAGCGAAAGCGTGGGGAGCAAA
>X1101.10473.9153__R_103
TACGTAGGGGGCAAGCGTTGTCCGGAATCATTGGGCGTAAAGCGCGTGTAGGCGGCCCGATAAGTCCGCTGTGAAAGTCCAGGGCTCAACCCTGGGATGCCGGTGGATACTGTCGGGCTCGAGTCCGGAAGAGGAGTGTGGAATTCCTGGTGTAGCGGTGAAATGCGCAGATATCAGGAGGAACACCAATGGCGAAGGCAGCACTCTGGGACGTGACTGACGCTGAGACGCGAAAGCGTGGGGAGCAA
>X1101.10615.21149__L_238
TACGTAGGGTGCAAGCGTTGCCCGGATTTATTGGGCGTAAAGGGCGCGTAGGCGGCTCGGAACGTCCGTTGTGAAATCGCCCGGCTCAACTGGGCGGGGTCAGCGGATACGATCGAGCTGGAGCAAGCTAGGGGGCAATGGAATTCCCGGTGTAGTGGTGGAATGCGTAGATATCGGGAGGAACACCAGTGGCGAAGGCGGTTGCCTGGGGCTTTGCTGACGCTGATGCGCGAAAGCGTGGGGAGCGA
>X1102.24480.22376__L_224
GACGTAGGGAGCAAGCGTTGTCCGGAATTACTGGGCGTAAAGAGCTCGTAGGCGGGATCGTAAGTCTTAAAGGAAATCTCATGGCTCAACTGTGGGGCTTTTTGAGATACTGCGATTCTTGAGGATGTCAGAGGAAAGTGGAATTCCCGGTGTAGCGGTGAAATGCGTAGATATCGGGAGGAACACCAGTGGCGAAGGCGGCTTTCTGGGACATTCCTGACGCTGAGGAGCGAAAGCGTGGGGAGCAA
>X2104.8976.14512__L_197
GACGGGGGGTGGGCAAGAGTTCTTTGGAATGACTGGGCATAAAGGGCACGCAGGCGGTGAATAGGGTTGAAAGTGAAAGTCGCCAAAAACTGGCGGAATGCACTCGAAACCAATTCACTTGAGTGAGACAGAGGAGAGTGAAATTTCTTTTGTAGGGGTGAAATCTGTAGATCTACGAAGGAATGCCAAAAGCGAAGGCAGCTCTCTTGGTCCTTACCGATGCTGGGGTGCGAAAGCATGGGGAGCGAA
>X1101.6192.20298__R_274
TACGGGGGGTGCAAGCGTTGTTCGGAATTATTGGGCGTAAAGCGCGTGTAGGCGGTTTGTTAAGTCTGTTGTGAAAGCCCTGGGCTCAACCCAGGAAGTGCACTGGATACTGGCAGACTTGAATACGGGAGAGGGTAGTGGAATTCCTGGTGTAGGAGTGAAATCCGTAGATATCAGGAGGAACACCGGTGGCGAAGGCGGCTGCCTGGACCGATATTGACGCTGAGACGCGAAAGCGTGGGTAGCAA
>X1101.12189.5543__L_186
GACGAACCGTCCAAACGTTATTCGGAATCACTGGGCTTAAAGGGCGCGTAGGCGGCCGAGCGGGTCGCGGGTGAAATCCCCCAGCTTAACTGGGGAACTGCCCTCGATACCACTGCGGCTCGAGGAAGGAAGGGGCAATCGGAACTGTCGGTGGAGCGGTGAAATGCGTTGATATCGACAGGAACGCCGGTGGCGAAAGCGGATTGCTGGTCCTTTTCTGACGCTGAGGCGCGAAAGCCAGGGGAGCA
>X1101.10089.11171__R_205
TACGGAGGGTGCAAGCGTTAATCGGAATTACTGGGCGTAAAGGGTGCGTAGGTGGTACGTTAAGTTAGCTGTGAAATACCCGGGCTTAACCTGGGCAGGTCAGCTAAGACTGGCGGACTCGAGTATGGGAGAGGGTAGTGGAATTTCCGGTGTAGCGGTGAAATGCGTAGAGATCGGAAGGAACACCAGTGGCGAAGGCGGCTACCTGGCCTAATACTGACACTGAGGCACGAAAGCGTGGGGAGCAA
>X1101.10107.18228__L_126
TACAGAGGGTGCAAGCGTTGTTCGGAATCATTGGGCGTAAAGGGCGCGTAGGCGGTCTGTCAAGTCGAATGTGAAAGCCCAGGGCTCAACCTTGGAAGTGCATCCGAAACTGGCAGACTAGAATCTCGGAGAGGGTGGTGGAATTCCCAGTGTAGAGGTGAAATTCGTAGATATTGGGAGGAACACCGGTGGCGAAGGCGACCACCTGGACGAAGATTGACGCTGAGGCGCGAAAGCGTGGGTAGCAA
>X1101.12838.22375__R_006
TACGAAAGGAGCAGGTGTTATTCAGATTAACTGGGCGTAAAGGGTGCGTAGGTGGTTTGTTATGTGTGCTATTAAATTATAAAGCTTAACTTTATACTGTAGTATATACAATTAAACTAGAGTTAGGAAGAGGGTAGTAGAATTTCTAATGTAAAGGTGAAATTTGATAAAATTAGAGAGAATACCAATGGCGTAAGCAACTACCTGGTCCTTAACTGACATTGAGGTACGAAGGTATGGGGAGCAAA
>X1101.21809.5485__R_180
TACGGAGGATCCAAGCGTTATCCGGAATCATTGGGTTTAAAGGGTCCGTAGGCGGTTTAATAAGTCAGTGGTGAAAGCCCATCGCTCAACGGTGGAACGGCCATTGATACTGTTAGACTTGAATTATTAGGAAGTAACTAGAATATGTAGTGTAGCGGTGAAATGCTTAGAGATTACATGGAATACCAATTGCGAAGGCAGGTTACTACTAATTGATTGACGCTGATGGACGAAAGCGTGGGTAGCGA
>X2103.12918.10927__L_233
GACGTAGGGTCCAAGCGTTGTCCGGATTTACTGGGCGTAAAGAGCGCGTAGGCGGTCCGTTAAGTGTAGAGTGAAAGCTCCGGGCTCAACCCGGAAACCGCTCTGCATACTGGCGGACTCGAGGGTGGCAGAGGCTTGTGGAATTCCTGGTGTAGCGGTGAAATGCGTAGATATCAGGAGGAACACCCATGGCGAAGGCAGCAAGCTGGGCCGCATCTGACGCTGAGGCGCGAAAGCGTGGGTAGCAAAC
>X1101.13336.21863__R_153
TACAGAGGATGCAAGCGTTATCCGGAATGATTGGGCGTAAAGCATCTGTAAGTGGCTTTTTAAGTCCGCCGTCAAATCCCAGGGCTCAACCCTAGACAGACGGTGGAAACTACCAAGCTGGAGTACGGTAGAGGCAGAGGGAATTTCCGGTGGAGCGGTAAAATGCGTAGAGATTGGAAAGAACACCAACGGCGAAAGCACTCTGCTGGGACGACACTGACACTGAGAGACGAAAGCTAGGGGAGCGA
>X1101.14256.10071__R_165
TACAGAGGTGGCAAACGTTGTCCGGATTTATTGGGTGTAAAGGGCATGTAGGTGGTTTTGTAAGTCAAAGGTGAAATGGCCCGGCTTAACCTGGTCATTGCCTTTGAAACTGCAGGACTTGAGTACGGAAGAGGAAAGCGGAATTCCCAGTGTAGCGGTGAAATGCGTAGATATTGGGAGGAACACCGGTGGCGAAGGCGGCTTTCTGGTCCGAAACTGACACTGAGATGCGAAAGCCAGGGGAGCAA
>X1101.14972.22279__L_243
TACGTAGGGTGCGAGCGTTGTCCGGAATTATTGGGCGTAAAGAGCTCGTAGGCGGTGTGTCGCGTCGATCGTGAAAACTTTCAGCTTAACTGGGAGCTTGCGGTCGATACGGGCATCACTTGAGTTCGGCAGGGGAGACTGGAATTCCTGGTGTAGCGGTGAAATGCGCAGATATCAGGAGGAACACCGGTGGCGAAGGCGGGTCTCTGGGCCGATACTGACGCTGAGGAGCGAAAGCGTGGGGAGCG
>X1101.10485.6414__R_110
TACGTAGGTGGCAAGCGTTGTCCGGAATTATTGGGCGTAAAGCGCGCGCAGGCGGTCCTTTAAGTCTGATGTGAAAGCCCACGGCTCAACCGTGGAGGGTCATTGGAAACTGGGGGACTTGAGTGCAGAAGAGGAAAGTGGAATTCCAAGTGTAGCGGTGAAATGCGTAGAGATTTGGAGGAACACCAGTGGCGAAGGCGACTTTCTGGTCTGTAACTGACGCTGAGGCGCGAAAGCGTGGGGAGCAA
>X1101.13102.8419__R_013
TACGGAGGGTGCAAGCGTTGCTCGGAATTATTGGGCGTAAAGGGTAGGTAGGTGGTCTCATTTGTCCAGGGTGAAATCCTTGAGCTTAACTCAAGAAGTGCCCTGGAAACGGTGAGACTTGAGTCCTGGAGAGGGTCGTGGAATTCCCGGTGTAGCGGTGAAATGCGTAGAGATCGGGAGGAACACCAGAGGCGAAGGCGGCGACCTGGACAGGCACTGACACTCAACTACGAAAGCGTGGGGAGCAA
>X1101.19593.24200__R_044
TACGTAGGGTGCAAGCGTTGTCCGGATTTATTGGGCGTAAAGGGCTTCTAGGTGGTTTATTGCGTTATATATGAAATGTAATAGCTCAACTATTAACCTATATATAATACGGGTAAACTAGAGTGTAATAGAGGAAATTGGAATTCTTGGTGTAGTAGTGAAATGCGTAGATATCAGGAAGAACACCGATAGCGAAGGCAGATTTCTATGTTACAACTGACACTAAAGAGCGAAAGCATGGGGAGCGA
>X1101.23722.11992__R_156
TACGTAGGGTGCGAGCGTTGTCCGGATTTATTGGGCGTAAAGAGCTTGTAGGCGGCTCGTCACGTCGGGTGTGAAAACTCGCGGCTCAACCGCGAGCCTGCACCCGATACGGGCGGGCTAGAGTTCGGCAGGGGAGACTGGAATTCCTGGTGTAGCGGTGGAATGCGCAGATATCAGGAGGAACACCGGTGGCGAAGGCGGGTCTCTGGGCCGATACTGACGCTGAGAAGCGAAAGCGTGGGGAGCGA
>X1101.15370.18553__L_225
TACGGAGGGGGCTAGCGTTGTTCGGAATTACTGGGCGTAAAGCGCACGTAGGCGGTTTTTTAAGTCAGAGGTGAAAGCCCGGAGCTCAACTCCGGAATTGCCTTTGAGACTGGAAGACTTGAACGTCGGAGAGGTGAGTGGAATTCCGAGTGTAGAGGTGAAATTCGTAGATATTCGGAAGAACACCAGTGGCGAAGGCGGCTCACTGGACGACTGTTGACGCTGAGGTGCGAAAGCGTGGGGAGCAA
>X1101.10319.17390__L_212
AACGGGGGGAGCTAGTGTTATCGTGTTGACTGGGCGTAGGGTACGTAGGCGGAGAAAAGAGTAGAAAATAAAATACTAGGTATCGACTTTTAAAGTTTTCTTACTATTCTCTAGAATTCATACAGGACGATCGTATTCTTTAAGGAACAGTGAAATGTGCAGAGATAAAGAAGACAGACGAAAGCGGAGGCAATTTTCTGGTGAGTATTGACGCTAAGGTACGAAGGCATGGGGATAAAGCGGATTAG
>X2104.13719.8077__L_065
GACAGCTGCAAGTGTTCTTCGGAATGACTGGGCATAAAGGGCACGTAGGCGGTGAATCGGGTTAAAAGTGAAAGTCGCTAAAAACTGGCGGAATGCTCTCAAAACCAATTCACTTGAGTGAGACAGAGGAGAGTGGAATTTCGTGTGTAGGGGTGAAATCTGGAGATCTACGAAGGAACGCCAAAAGCGAAGGCAGCTCTCTGGGTCCCTACCGACGCTGGGGTGCGAAAGCATGGGGAGCGAACATGA
>X1101.12741.5759__L_266
TACGAGGGGGGCAAGCGTTGTTCGGAATTATTGGGCGTAAAGGGCGCGTAGGCGGTTTGGCAAGTTTCGTGTGAAATCTTCGGGCTCAACTCGAAGTCTGCACGGAAAACTGCCGGGCTTGAGTATGGGAGAGGTGAGTGGAATTTCCGGTGTAGCGGTGAAATGCGTAGATATCGGAAGGAACACCTGTGGCGAAAGCGGCTCACTGGACCATAACTGACGCTGAGGCGCGAAAGCTAGGGGAGCAA
>X1101.10642.14142__R_061
TACGTAGGGCGCAAGCGTTGTCCGGAATTATTGGGCGTAAAGAGCTCGTAGGCGGTTTGTCACGTCGGCTGTGAAAACCCGAGGCTCAACCTCGGGCCTGCAGTCGATACGGGCAGACTAGAGTGCTGTAGGGGAGACTGGAATTCCTGGTGTAGCGGTGAAATGCGCAGATATCAGGAGGAACACCGGTGGCGAAGGCGGGTCTCTGGGCAGTAACTGACGCTGAGGAGCGAAAGCGTGGGGAGCAA
>X1101.6607.11657__R_006
TACGTAGGGTGCAAGCATTATCCGGAGTGACTGGGCGTAAAGAGTTGCGTAGGTGGTTAGTAAAGCGAATAGTGAAACCTGGTGGCTCAACCATACAGACTATTATTCGAACTCACTAACTCGAGAGTAGCAGAGGTAACTGGAATTTCTTGTGTAGGAGTGAAATCCGTAGATATAAGAAGGAACACCAATGGCGTAGGCAGGTTACTGGGCTATTTCTGACACTGAGGCACGAAAGCGTGGGGAGCG
>X1101.12005.4798__L_272
TACGGAGGGTGCAAGCGTTACCCGGAATCACTGGGCGTAAAGGGCGTGTAGGCGGGTGATTAAGTCTGGCTTTAAAGACCGAGGCTCAACCTCGGGAATGGGCTGGATACTGATCGTCTAGACCTCTGGAGAGGTACTCGGAATTTCTGGTGTAGCGGTGGAATGCGTAGATACCAGAAGGAACACCGATGGCGAAGGCAGAGTACTGGACAGAAGGTGACGCTGAGGCGCGAAAGTGTGGGGAGCAA
>X1101.14187.24644__L_058
TACGAAGGGGGCTAGCGTTACTCGGAATGACTGGGCGTAAAGGGCGCGTAGGCGGCTTATATAGTTAGATGTGAAATTCCTGGGCTTAACCTGGGACCTGCATTTGATACGTATAGGCTAGAGTGTGAGAGAGGATTGTGGAATTCCAAGTGTAGAGGTGAAATTCGTAGATATTTGGAGGAACACCGGTGGCGAAGGCGGCAATCTGGCTCACAACTGACGCTGAGGCGCGAAAGCGTGGGGAGCAA
>X1103.15900.16343__L_284
CACGGAAGGGGCAAGCGTTACTCGTAAGTATTGGGCGTAAAGGGTTTGTAGGCGGCTCCATTTTCTATGGGGCTTATCAATGCTATTTCGATGTGAGGGATAGATCATTCTAGGTGGGCACCCCTGTTGTGTGATGATCTAGTTGGCAAAGGGCCATCCTTATTAGTTAGCTAACGGTATAATGAGTAGTCTAGAGGTGTGGGGTACTCTTGATCGAGGTGTGGAATCCAGCTAAATCAATGGGGACCG
>X1101.17748.23991__R_285
GACAGAGGTCCCGAGCGTTGTTCGGATTCATTGGGCGTAAAGGGTGTGTAGGAGGTCGGGTAAGTCAGGTGTGAAATCTCACAGCTTAACTGTGAAACTGCGCTTGATACTGCTCGGCTAGAGGATCGGAGGGGGTAACGGAATTTATGGTGTAGCAGTGAAATGCGTAGATATCATAAGGAACACCGGTGGCGAAGGCGGTTACCTGGAAGATTCCTGACTCTGAAACACGAAAGCCAGGGGAGCAA
>X1101.16104.11361__R_184
TACGTAGGGCGCAAGCGTTATCCGGAATTATTGGGCGTAAAGAGCTCGTAGGCGGTTTGTCGCGTCTGCCGTGAAAGTCCGGGGCTCAACTCCGGATCTGCGGTGGGTACGGGCAGACTAGAGTGATGTAGGGGAGACTGGAATTCCTGGTGTAGCGGTGAAATGCGCAGATATCAGGAGGAACACCGATGGCGAAGGCAGGTCTCTGGGCATTAACTGACGCTGAGGAGCGAAAGCATGGGGAGCGA
>X1101.18255.26061__L_181
TACGGAGGGGGCTAGCGTTGTTCGGAATTACTGGGCGTAAAGCGCACGTAGGCGGCTGTGTAAGTCAGAGGTGAAAGCCCAGGGCTCAACCTTGGAACTGCCTTTGAGACTGCACGGCTTGAATCACGGAGAGGTGGGTGGAATTCCGAGTGTAGAGGTGAAATTCGTAGATATTCGGAAGAACACCAGTGGCGAAGGCGGCCCACTGGACGTGTATTGACGCTGAGGTGCGAAAGCGTGGGGAGCAA
>X1101.14981.25797__R_011
TACAGAGGGTGCGAGCGTTAATCGGAATTACTGGGCGTAAAGCGCGCGTAGGCGGCTTTGCAAGTCGGGTGTGAAATCCCCAGGCCTAACCTGGGAACTGCATTCGAGACTGCATGGCTAGAGTATCGGAGAGGGAAGTGGAATTTCAGGTGTAGCGGTGAAATGCGTAGATATCTGAAGGAACATCAGTGGCGAAAGCGACTTCCTGGACGAATACTGACGCTCATGTGCGAAAGCGTGGGGAGCAA
>X1101.11721.22407__R_080
TACGTAGGGGGCGAGCGTTGTCCGAAGTTACTGGGCGTAAAGCGCGCGTAGGCGGCTTCTTAAGTCTGAGGTGAAAGGTTCAACGCTCAACGTGAACAGTGCCTTGGATACTGGGAGGCTTGAGTATGGGAGAGGGCAGTGGAATGGCTGGTGTAGCGGTGAAATGCGTAGATATCAGTCGGAACACCCATGGCGAAGGCAGCTGCCTGGCCTAATACTGACGCTGAGGTGCGAAAGCGTGGGGAGCG
>X1101.18427.19875__R_197
GACAGAGGATGTAAGCGTTATCCAGAATGATTGGGCATAAAGCGTCTGTAGGTGGTTTTTCAAGTTCGCCGTCAAATCCCAGGGCTAAACCCTGGACAGGCGCTAGAAACTACCAAGCTGGAGTACGGTAGGGGCAAAGGGAATTTCTAGTGGATCGGTGAAATGCATAGAGATCGGGAAGAACACCAACGGTGAAAGTACTCTGCTGGGCCGACACTAACACTGAGAGACGAAAGCTAAAGGAGAAA
>X1104.18343.21246__R_187
TACGTAGGGAGCAAGCGTTGTCCGGAATCATTGGGCGTAAAGCGCGCGTAGGCGGCCCTGTAAGTCCGTTGTGAAAGTCAAAGGCTCAACCTTTGAAAGCCGATGGATACTGCAGGGCTAGAGTCCGGAAGAGGCGAGTGGAATTCCTGGTGTAGCGGTGGAATGCGCAGATATCAGGAGGAACACCAATAGCGAAGGCAGCTCGCTGGGACGGTACTGACGCTAAGGCGCGAAAGCGTGGGGAGCGAA
>X1101.14005.18578__L_012
GACGGGTGGTAAGATTTCTTCGGAATGACTGGGCGTAAAAGGCACGTAGGCAGTGAATCGGGTTGAAAGTGAAAGTCGCCAAAAACTGGCGGAATGCTCTCGAAACCAATTCACTTGAGTGAGACAGAGGAGAGTGGAATTTCGTGTGTAGGGGTGAAATCCATAGATCTACGAAGGAACGCCAAAAGCGAAGGCATCTCTCGGGGTCCCTACCGATGCTGGGGTGTGAAAGCATGGGGAGCGAACAG
>X1101.19977.16461__L_286
TACAGAGGGTGCAAGCGTTAATCGGATTTACTGGGCGTAAAGGGCGCGTAGGTGGTTGTTTAAGTGAGATGTGAAATCCCCGGGCTCAACCTGGGACGTGCATCTTATACTGGATAACTGGAGTGCAATAGAGGGTAGTGGAATTTCCGGTGTAGCGGTGAAATGCGTAGATATCGGAAGGAACACCAGTGGCGAAGGCGGCTACCTGGATTGACACTGACACTGAGGCGCGAGAGCGTGGGGAGCAA
>X1101.17008.16126__R_268
TACGAAGGGGGCTAGCGTTGTTCGGAATTACTGGGCGTAAAGGGCGCGTAGGCGGTCTGATAAGTTAGGTGTGAAATTCCCGGGCTTAACCTGGGCGCTGCACTTAATACTGTTGGGCTTGAATTCGGGAGAGGATAGTGGAATTCCCAGTGTAGAGGTGAAATTCGTAGATATTGGGAAGAACACCAGTGGCGAAGGCGACTATCTGGACCGACATTGACGCTGAGGCGCGAAAGCGTGGGGAGCAA
>X1101.15370.25810__L_254
TACGGAGGGTGCGAGCGTTGTCCGGATTTATTGGGTTTAAAGGGTGCGTAGGCGGCCTTATAAGTCCGGGGTGAAAGCCCGTTGCTCAACAACGGAACTGCCCTGGATACTGTGAGGCTTGAGTACAGACGAGGTTGGCGGAATGGACTGAGTAGCGGTGAAATGCATAGATACAGTCCAGAACCCCGATTGCGAAGGCAGCTGACTAGGCTGTTACTGACGCTGAGGCACGACAGCGTGGGGAGCGA
>X2101.9953.24084__L_238
TACGTAGGGTGCGAGCGTTGTCCGGAATTACTGGGCGTAAAGAGCTCGTAGGTGGTTTGTCGCGTTGTTCGTGAAAACCGGGGGCTTAACCCTCGGCGTGCGGGCGATACGGGCAGACTTGAGTACTGCAGGGGAGACTGGAATTCCTGGTGTAGCGGTGGAATGCGCAGATATCAGGAGGAACACCGGTGGCGAAGGCGGGTCTCTGGGCAGTAACTGACGCTGAGGAGCGAAAGCGTGGGGAGCGAA
>X1102.12105.12207__R_192
TACGGGGGGTGCGAGCGTTAATCGGAATTACTGGGCGTAAAGGGTGCGTAGGTTGTTGATTAAGTTATGTGTGAAATTCCTGGGCTTAACCTGGGCGTTGCAGATAATACTGATTGACTCGAGTAAGGGAGAGGGTAGTGGAATTTCCGGTGTAGCGGTGAAATGCGTAGAGATCGGAAGGAACACCGGTGGCGAAGGCGGCTACCTGGCCTATTACTGACACTGAGGCACGAAAGCGTGGGGAGCAA
>X1101.13205.9314__L_237
GACAGAGGATGCAAGCGTTATCTGGAATGATTGGGCGTAAAGCGTCTGTAGGTGGCTTTTCAAGTCCACCGTCAAATCCCAAGGCTTAACCCTGGATAGGAAGTGGAAACTACCAAGCTGGAGTATGGTAAGGGCAGAGGGAATTTCTGGTGGAGCGGTGAAATGCGTAGAGATCGGGAAGAACACCAACGGCGAAAGCATTCTTATGGTCCGACACTGACACTGAGAGATGAAAGCTAAGGGAGCAA
>X1101.20435.6808__L_237
TACGGAGGATCCAAGCGTTATCCGGATTTATTGGGTTTAAAGGGTGCGTAGGCGGCTTGTTAAGTCAGGGGTGAAAGGCGGTAGCTTAACTATCGGAGTGCCTTTGATACTGACGAGCTTGAATGCAGCTGAGGTAGGCGGAATGTGACAAGTAGCGGTGAAATGCATAGATATGTCACAGAACACCGATTGCGAAGGCAGCTTACTAAAGTGCGATTGACGCTGAGGCACGAAAGCGTGGGGATCAAA
>X1101.12056.17779__R_149
TACAGAGGGTGCGAGCGTTAATCGGAATTACTGGGCGTAAAGCGTGCGTAGACGGTTATTTAAGTCGGGTGTGAAAGCCCCGGGCTCAACCTGGGAATTGCATTCGAGACTGAATAGCTAGGGTACGGTAGAGGGAAGTGGAATTTCCGGTGTAGCGGTGAAATGCGTAGATATCGGAAGGAACATCAGTGGCGAAAGCGACTTCCTGGACCAGTACCGACGTTCAGGCACGAAAGCGTGGGGAGCAA
>X1101.12958.19470__R_055
TACGAAGGGTGCAAGCGTTAATCGGAATTACTGGGCGTAAAGGGTGCGTAGGCGGTTCGTTAAGTCTGTTGTGAAATCCCCGGGCTCAACCTGGGAATGGCAATGGATACTGGCGAGCTAGAGTGTGATAGAGGATGGTGGAATTCCCGGTGTAGCGGTGAAATGCGTAGAGATCGGGAGGAACATCAGTGGCGAAGGCGGCCATCTGGATCAACACTGACGCTGAAGCACGAAAGCGTGGGGAGCAA
>X1101.8438.6746__R_154
TACGTAGGGGGCAAGCGTTATCCAGATTTACTGGGCGTAAAGCGCGTGTAGGCGGCTGGTTAGGTGTGATGTGAAATCTTCCGGCTCAACCGGAAAACTGCATTGCAAACCGGCCTGGCTAGAGTGCAGGAGAGGGAAGCGGAATTCCAGGTGTAGCGGTGAAATGCGTAGATATCTGGAGGAACACCAGTGGCGAAGGCGGCTTCCTGGCCTGCAACTGACGCTGAGACGCGAAAGCGTGGGGAGCG
>X1101.12385.23235__L_190
TACGAAGGGTGCAAGCGTTACTCGGAATTACTGGGCGTAAAGCGTGCGTAGGTGGTTTGTTAAGTCTGATGTGAAAGCCCTGGGCTCAACCTGGGAATTGCATTGGATACTGGCAGGCTAGAGTGCGGTAGAGGGTAGTGGAATTCCCGGTGTAGCAGTGAAATGCGTAGAGATCGGGAGGAACATCCGTGGCGAAGGCGACTACCTGGACCAGCACTGACACTGAGGCACGAAAGCGTGGGGAGCAA
>X1101.19425.5406__R_138
TACATGGGGTGCAAACGTTGCTCGGAATTATTGGGCGTAAAGCGCACGTAGGCGGTTTGTTAAGTCGGATGTGAAATCCCTCGGCTCAACTGAGGAAGTGCATCCGAAACTGGCAAGCTTGAGTACGAAAGAGGGTCGCGGAATTCCCGGTGTAGAGGTGAAATTCGTAGATATCGGGAGGAACACCGGTGGCGAAGGCGGCGACCTGGGTCGATACTGACGCTGAGGTGCGAAAGCGTGGGGAGCAA
>X1101.11729.17650__R_206
TACAGAGGTCTCGAGCGTTGTTCGGATTCATTGGGCGTAAAGGGCGCGTAGGCTGCGGGGCAAGTCGGGTGTGAAATCTCAGAGCTCAACTCTGAAACTGCACTCGATACTGCTTTGCTTGAGGACTGGAGAGGAGATTGGAATTCACGGTGTAGCAGTGAAATGCGTAGATATCGTGAGGAAGACCAGTGGCGAAGGCGGATCTCTGGACAGTTCCTGACGCTGAGGCGCGAAGGCCAGGGGAGCAA
>X1101.12887.4808__L_201
TACGGAGGATCCAAGCGTTATCCGGATTTATTGGGTTTAAAGGGTGCGTAGGCGGCCTGTTAAGTCAGGGGTGAAAGACGGTAGCTCAACTATCGCAGTGCCCTTGATACTGATGGGCTTGAATGGACTAGAGGTAGGCGGAATGAGACAAGTAGCGGTGAAATGCATAGATATGTCTCAGAACACCGATTGCGAAGGCAGCTTACTATGGTCTTATTGACGCTGAGGCACGAAAGCGTGGGGATCAA
>X1101.24505.10366__L_243
TACGGAGGATCCAAGCGTTATCCGGATTTATTGGGTTTAAAGGGTGCGTAGGTGGCCTGTTAAGTCAGGGGTGAAAGACGGTAGCTTAACTATCGCAGTGCCTTTGATACTGACGGGCTTGAATACACTAGAGGTAGGCGGAATGTGACAAGTAGCGGTGAAATGCATAGATATGTCACAGAACACCAATTGCGAAGGCAGCTTACTATGGTGTCATTGACACTGAGGCACGAAAGCGTGGGGATCAA
>X1101.11515.6580__R_171
TACAGAGGATGCAAGCATTATCCGGAATGATTGGGCGTAAAGCATCTGTAGGTGGCTTTTTAAGTCCGCCGTCAAATCCCAGGGATCAACCCTGGACAGGTGGTGGAAACTACCAAGCTGGAGTACGGTAGGGGCAGAGGGAATTTCCGGTGGAGCGGTGAAATGCGTAGAGATCGGAAAGAACACCAACGGTGAAAGCACTCTGCTGGGCCGAACTGACACTGAGAGACGAAAGCTAGGGAATGAAT
>X1101.21491.24124__R_273
TACGTAGGGGGCGAGCGTTGTCCGAAGTTACTGGGCGTAAAGCGCGCGTAGGCGGCCACTTAAGTCTGGGGTGAAAGGTTCAGCGCTCAACGCGAACAGTGCCTTGGATACTGGGTGGCTTGAGTCTGGGAGAGGGTAGTGGAATTCCTGGTGTAGCGGTGAAATGCGTAGATATCAGGAGGAACACCGGTGGCGAAGGCGGCTACCTGGCCTAAGACTGACGCTGAGGTGCGAAAGCGTGGGGAGCG
>X1101.11013.11556__L_296
TACGGAGGGGGCGAGCGTTATTCGGAATTATTGGGCGTAAAGGGCGCGTAGGCGGCTCTATAAGTCAAAGGTGAAATCCCTCGGCTCAACTGAGGAACTGCCTTTGAAACTGTTGGGCTTGAGGCCGGGAGAGGGTAGTGGAATTCCCAGTGTAGCGGTGAAATGCGTAGATACTGGGAGGAACACCAGTGGCGAAGGCGGCTACCTGGACCGGTACTGACGCTGAGGCGCGAAAGCGTGGGTAGCAA
>X1101.21531.24151__L_145
TACGGGGGATGCAAGTGTTATCCGGAATAATTGGGCGTAAAGCGTCTGTAGGTGGTTTACCAAGTCTGTTGTTAAAAATTAGGGCTCAACCCTGATCCGGCAACAGAAACTAGTAGACTTGAGTACGGTAGGGGCAGAGGGAATTCTCGGTGTAGTGGTGAAATACGTAGATATCGAGAAGAACACCAATAGCGAAAGCACTCTGCTGGGCCGAAACTGACATTGAGAGACGAAAGCTAGGGGAGCAA
>X1101.11040.6186__R_214
GACATAGGTGGCGAACGTTATCCGGAATTATTGGGCGTAAAGGGTGCGTAGATGGTATGGTAAGTTATCAGCGGGAAATCGAGGCTCAACCTCGTGGAAGTTGGTAATACTGCCACACTAGAGTGCAGGAGAGGTTAACGGAATTCCATGTGGAGCGGTAAAATGTGACGATATATGGAGGAACATCAATAACGGCGAAAGCAGTTAACTATTCTGTTACTGACATTGAGGCACGAAAGCGTGGGGAG
>X1101.11572.4770__L_008
TACATAGGATGCAAGTGTTATCCAGAATGATTGGGCGTAAAGCGTCTGTAGGTGGCTTTTTAAGTCTGCCGTCAAATCCCAGGGCTCAACCCTTGACAGGCGGTGGAAACTACCAAGCTGGAGTACGGTAGGGGCAGAGGGAATTTCCAGAGGAGCGGTGAAATGCGTAGAGATCGGAAAGAACACCAACGGCGAAAGCAATCTACTGGGCCGACACTGACACTGAGAGACGAAAGCTAGGGGAGCGA
>X2101.26208.13756__L_273
TACATGAGCGACTAGCATTATCCGTATTTATTAGGTGTAGGGGATGCGTAGGCGGTTTTTAAATTTCATATTAACTAAAAAAGGTTTTTTTGATTTTATGAAAAAATAAAAACTAGAATTTAATAGAAGTGAATATAATTTATAAACGAGCGATAAAATGCGAAAAATTTATAATTTATACCAATGGTGAAAACAATTCGCTATGTTTGATTGACGCTGAGGCATGAAAGTATGGTTATCGAACAGGAT
>X1101.16010.18979__L_039
GACGGGGGCAAATGTTCTTCGAAATGACTGGGCATAAAGGGCACGTAGGTGGTGAATCGGGTTGAAAGTGAAAGTCGCCAAAAACTGGAGGAATGCTCTCGAAACCAATTCACTTGGGTGAGACAAAGGAGAGTGGAATTTCGTTTGTCGGGGTGAAATCGTGAAATCTACGAAGGAACGACAAAAGCGAAGGCAGCTCTCTGGGTCCCTACCGACGCTGGGGAGTGAACAGGATTAGAAACCCCAGT
>X1101.14188.9808__R_241
TACAGAGGATGCAAGCGTTATCCGGAATGATTGGGCGTAAAGCATCTGTAAGTGTCTTTTTAAGTCCGCCGTCAAATCCCAGGGCTCCCCTAGACAGACGGTGGAAACTACAAAGCTGGAGTATGGTAGAGGCAGAGGGAATTTCCGGTGGAGCGGTAAAATGCGTAGAGATTGGAAAGAACACCAACGGCGAAAGCACTCTGCTAGGCCGACACTGACACTGAGAGATGAAAGCTAGGGGAGCGAAT
>X1101.15530.8173__R_034
TACGTAGGACCCAAGCGTTATCCGGAATTACTGGGCGTAAAGAGTTGCGTAGGTGGCATAGTAAGCAAATAGTGAAAGCGTACGGCTCAACCGTATATCCATTATTTGAACTGCTAAGCTTGAAGATGAGAGAGGTAGATGGAATTCCTGATGTAGGGGTAATATCCGTAGATATCAGGAGGAACACCGATGGCGTAGGCAGTCTACTGGCTCATTCTTGACACTAAGGCACGAAAGCATGGGGAGCA
>X1103.17440.20308__R_125
TACGAAAGGAGCAGGTGTTATTCGGAATAACTGGGCGTAAAGGGCGCGTAGGTGGTTTGTTATGTGTATTGTTAAATTATAAAGCTTAACTTTGTACTACAATATATACAACTAAACTAGAGTTAGGAAGAGGGTAGTAGAATTTCTAATGTAAAGGTGAAATTTGATAAAATTAGAGAGAATACCAATGGCGTAGGCAACTACTTGGTCCTTAACTGACACTGAGGCGCGAAGGTATGGGGAGCAAAT
>X1103.23066.20697__L_271
TACGAGGGGGGCGAGCGTTGTTCGGAATTATTGGGCGTAAAGGGTGCGTAGGCGGTTTGGTAAGTCTGATGTGAAATCTATGGGCTCAACTCATAGTCTGCATCGGAAACTGCCGGGCTTGAGTATGGGAGAGGTGAGTGGAATTCATGGTGTAGCGGTGAAATGCGTAGATATCAGGAGGAACACCTGTGGCGAAAGCGGCTCACTGGACCATAACTGACGCTGATGCACGAAAGCTAGGGGAGCAAA
>X1101.10264.4214__L_243
TACGAGAGGCCCAAACGTTATTCGGATTTACTGGGCTTAAAGAGTTCGTAGGCGGCGCAGAAAGTGGGGTGTGAAAGCCCTCGGCTCAACCGAGGAATTGCGCTCCAAACTACTGTGCTGGAGGAAGCTAGAGGTGAGCAGAACAGATGGTGGAGCGGTGAAATGCGTTGATATCATCTGGAATACCGGAGGCGAAGGCGGCTCACTGGGGCTTTTCTGACGCTGAGGAACGAAAGCCAGGGTAGCGA
>X1101.21438.9356__L_181
TACGTAGGGTGCGAGCGTTGTCCGGAATTATTGGGCGTAAAGGGCTCGTAGGCGGTTTGTCGCGTCGGGAGTGAAAACACTGGGCTTAACCGAGTGCTTGCTTTCGATACGGGCAGACTAGAGGTATGCAGGGGAGAACGGAATTCCTGGTGTAGCGGTGAAATGCGCAGATATCAGGGGGAACACCGGTGGCGAAGGCGGTTCTCTGGGCATTACCTGACGCTGAGGAGCGAAAGTGTGGGGAGCGA
>X1101.12416.20184__R_056
TACGGAGGGGGCTAGCGTTGTTCGGAATTACTGGGCGTAAAGCGCACGTAGGCGGCTATTCAAGTCAGAGGTGAAAGCCCGGGGCTCAACCCCGGAATTGCCTTTGAAACTAGATAGCTAGAATCACGGAGAGGTAAGTGGAATTCCGAGTGTAGAGGTGAAATTCGTAGATATTCGGAAGAACACCAGTGGCGAAGGCGGCTTACTGGACGTGAATTGACGCTGAGGTGCGAAAGCGTGGGGAGCAA
>X1102.20221.12426__R_205
TACGGAGGGTGCAAGCGTTATCCGGATTCACTGGGTTTAAAGGGTGCGTAGGCGGGCAGGTAAGTCAGTGGTGAAATCTCCGGGCTTAACCCGGAAACTGCCGTTGATACTATCTGTCTTGAATATCGTGGAGGTGAGCGGAATATGTCATGTAGCGGTGAAATGCTTAGATATGACATAGAACACCAATTGCGAAGGCAGCTCGCTACACGGTTATTGACGCTGAGGCACGAAAGCGTGGGGATCAAA
>X1101.12090.2273__L_147
GACAAAGGATGCAAGCGTTATCCAGAATGATTGGGTGTAAAGCGTTTGTAGGTGGCTTTTCAAGTCCGCCGTCAAATCCCAGGGCTAAACCCTAGATAGGCAGTGGAAACTACCAAGCTGGAGTACATTATGGGCAGTGGGAATTTCCGATGGAGCGGTGAAATGCATAGAGATCGGGAAGAACACCAATGGCGAAAGCACTATGTTGGGCTGACATTAACACTGAGAGACAAAAGCTAGGGGAGCAA
>X1101.14695.15522__R_146
GACGGGGGGAGGGGGGGTGGGGGGGAAGCAAGTGTTTTTCGGAATGACTGGGCGTAAAAAGCACGTAGGCGGTGAATCGAGTTGAAAGTGAAAGTCGCCAAAAACTGGTGGAATGCTCTCGAAACCAATTCACTTGAGTGAGACAGAGGAGAGTGGAATTTCGTGTGGAGGGGTGAAATCCAGAAATATACGAAGGAAGGCCAAAAGCGAAGGCAACTCTCTGGGTCCCTACCGACGCTGGGGTGCGA
>X1101.12710.28749__L_240
TACGGAGGGTGCAAGCGTTGTCCGGATTTATTGGGTTTAAAGGGTGCGTAGGTGGTTGTCTAAGTCTGGTTTGAAAGCTGGTGGCTTAACCATCAGATGTGGCTGGAAACTGGAGAACTTGAATGGGTTGGCGGTAGCCGGAACGGGTCATGTAGCGGTGAAATGCATAGATATGACCCAGAACACCGATTGCGAAGGCAGGCTACTACGACTTGATTGACACTGAGGCACGAGAGCATGGGTAGCGA
>X1101.17393.11831__L_153
TACGGAGGATCCGAGCGTTATCCGGATTTATTGGGTTTAAAGGGTGCGTAGGCGGCCTATTAAGTCAGGGGTGAAATACGGTGGCTCAACCATCGCAGTGCCTTTGATACTGATAGGCTTGAATCCATTTGAAGTGGGCGGAATAAGACAAGTAGCGGTGAAATGCATAGATATGTCTTAGAACTCCGATTGCGAAGGCAGCTCACTAAGCTGGTATTGACGCTGATGCACGAAAGCGTGGGGATCGA
>X1101.13572.14503__R_156
TACGTAGGGTGCAAGCGTTAATCGGAATTACTGGGCGTAAAGCGTGCGCAGGCGGTCTTGCAAGACAGATGTGAAATCCCCGGGCTTAACCTGGGAACTGCATTTGTGACTGCAAGGCTGGAGTGCGGCAGAGGGGGATGGAATTCCGCGTGTAGCAGTGAAATGCGTAGATATGCGGAGGAACACCGATGGCGAAGGCAATCCCCTGGGCCTGCACTGACGCTCATGCACGAAAGCGTGGGGAGCAA
>X1101.11127.19639__R_284
GACATAGGTGGCGAACGTTATCCGGAATTATTGGGCGTAAAGGGTGCGTAGATGGTATGATAAGTTATCGGTGGTAAATCGGGGCTCAACCTCGTGGAAGTTGGTAATACTGTCATACTTGAGTGCAGGAGAGGTTAACGGAACTCCATGTGGAGCGGTAAAATGCGTAGATATATGGATGAACATCAATAACGGCGAAGGCAGTTAACTATTCTGCTACTGACATTGAGGCACGAAAGCGTGGGGAG
>X1101.18969.15809__R_011
TACGGAGGAAGCAAGCGTTATCCGGAATTACTGGGCGTAAAGAGTTGCGTAGGTGGCATTGTAAGTCGGTAGTGAAAGCGTGGGGCTCAACCTCATATCCATTACCGAAACTGCAAAGCTAGAGGACGAGAGAGGTTATTGGAATTCCCAGTGTAGGAGTGAAATCCGTAGATATTGGGAGGAACACCGATGGCGTAGGCAGATAACTGGCTCGTTCCTGACACTAAGGCACGAAAGCGTGGGTAGCA
>X1101.12467.13220__L_280
TACGGAGGGTGCGAGCGTTGTCCGGATTTATTGGGTTTAAAGGGTGCGTAGGCGGCTGTTTAAGTCCGGGGTGAAAGCCCGTTGCTCAACAACGGAACTGCCCTGGATACTGGACAGCTTGAGACTAGTGGAGGTTGGCGGAATGGACCGAGTAGCGGTGAAATGCATAGATACGGTCCAGAACCCCGATTGCGAAGGCAGCTGACTACACTAGGACTGACGCTGAGGCACGACAGCGTGGGGAGCGA
>X1101.23889.16328__L_008
TACAGAGGATGCAAGCGTTATCCTGAATGATTGGGCATAAAGCGTTTGTAGGTGGCTTTTTAAGTCCGTCATTAAATCCCAGGGCTCAACCCTGGATAGGTGGTGGAAACTACCAAGCTGGAGTACGGTAGAGGAAGAGGGAATGTCTGGTGGAGCGGTGAAATACGTAGAGATCGAAAAGAACACCAACGGCAAAAGCACTCTGTTGGGCCGATTCTAACACTAAGAGACAAAATTTAGGGGAGCGA
>X1101.10087.26676__R_263
TACGGAGGGTGCAAGCGTTATCCGGATTCACTGGGTTTAAAGGGTGCGTAGGTGGGTTGGTAAGTCAGTGGTGAAATCTCCGAGCTTAACTTGGAAACTGCCGTTGATACTATCAATCTTGAATATCGCGTAGGTAAGCGGAATATGTCATGTAGCGGTGAAATGCTTAGATATGACATAGAACACCAATTGCGAAGGCAGCTTACTTCACGATCATTGACACTGAGGCACGAAAGCGTGGGGAGCAA
>X1101.17763.7245__R_138
TACGTAGGGGGCAAGCGTTGTTCGGAATTACTGGGCGTAAAGCGCGCGTAGGCGGTTTGGAAAGTCAGATGTGAAAGCCCCGGGCTCAACTTGGGAACTGCATTTGATACTGCCAGACTAGAGTACAGAAGAGGTGACTGGAATTCCCAGTGTAGCGGTGAAATGCGTAGATATTGGGAGGAACACCAGATGCGAAGGCGGGTCACTGGGCTGATACTGACGCTGATGCGCGAAAGCCAGGGGAGCGA
>X2102.8657.19377__R_016
TACAGAGGGTGCAAGCGTTAATCGGATTTACTGGGCGTAAAGGGCGCGTAGGTGGTAAAGCAAGTAAGATGTGAAAGCCCTGGGCTTAACCTGGGAAGTGCATCTTAAACTGCTTAACTAGAGTATGGTAGAGGGTAGTGGAATTTCCGGTGTAGCGGTGAAATGCGTAGAGATCGGAAGGAACGCCAGTGGTGAAGACGACTACCTGGACCAATACTGACACTGAGGCGCGAAAGCGTGGGGATCAAA
>X1101.11226.20513__L_147
GACAGAGGATGCAAGCATTATCCAGAATGATTGGGCGTAAAATGTATGTAGGTGGCTTTTCAAGTTTGCCGTCAAATCCCAGGGCTCAACCCTGGATAGGCAGTGGAAACTACTAAGCTGGAGTACGGTAGGGGCAGAGGGAATTTTTGGTGGAGCGGTGAAATGCGTAGAGAACGGGAAGAACACCAACGCTGAAAGCACTCTGCTGGGATGACACTGTCACTGAGAGACGAAAGCTAGGGGAGCAA
>X1101.2692.11194__L_244
TTCCAGCTCCAATAGCGTATATTAAAGTTGCTGCAGTTAAAGCGTCCGTAGTTGGATTTCGTTCAATCAGGTGGGATTTGCTCATTGAATGCGCAAGCGTTCATTGTTGCGCTCACTCTGTTGAACTTGGGTGGTTTTATGCTTGTCATAGAGCTACCTCGTTACTTTGAGCAAATTGGAGTGCTCCAACCAGGCTACAGCTTGAACAGCTCAGCATGGAATAACAAGATAGGACTTCGGATCTTCTT
>X1101.12361.15065__R_068
TACGGAGGGTGCAAGCGTTATCCGGATTCACTGGGTTTAAAGGGTGCGTAGGTGGGCTAGTAAGTCCGTGGTGAAATCTCTGAGCTTAACTCGGAAACTGCCGTGGATACTATTAGTCTTGAATCTCGTGGAGGTAAGCGGAATATGTCATGTAGCGGTGAAATGCTTAGATATGACATAGAACACCGATAGCGAAGGCAGCTTGCTACACGAGTATTGACACTGAGGCACGAAAGCGTGGGGATCAA
>X1101.18556.4178__R_213
TACGTAGGGGGCAAGCGTTATCCGGAATTATTGGGCGTAAAGCGCACGCAGGCGGTCTGCTAAGTTTGGAGTGACAGTTGATGGCTCAACCATCAAAGTACTTCAAAAACTGGTAGACTTGAGAACGAGAGAGGAACATGGAACTCCAGGTGTAGTAGTGAAATGCGTAGATATCTGGAAGAACACCAATGGCGAAGGCAATGTTCTGGCTCGTTTCTGACGCTCAGGTGCGAAAGCCAGGGGAGCGA
>X1101.7944.18931__L_120
GACGGGGGAGCAAGTGTTCTTCGGAATGACTGGGTGTAAAAGGCACGTAGGCGGTGAATCGGGTTGAAAGTGAAAATTGCCAAAAACTGACGGAATGCTCTCGAAACCAATTCACTTAAGTGAGGCAGAGGAGAGTGGAATTTCGTGTAAAGGGGTGAAATCCGTAGATCTACGAATGAACGCCAAAAGCGAAGGCAGCTATCTAGGTCCCTAACGACGCTGGGTGCGAAAGCATAGGGAGCGAACATG
>X1101.12045.13140__R_197
AACGGGGGGGAGGGGGCAAGTGTTCTTCAGAATGACTGGGAGTAAAGGGCACATAGGCGGTGAATCGGGTTGAAAGTGAAAGTCACCAAAAACTGGCGGAATGCTCTCGAAACCAATTCACTTGAGTGAGACAGAGGAAAGTGGAATTTCGTGTGTATGGGTGAAATCCGTAGATCTACGAAGGAACGCTAAAAGCGAAGGCAGCTCTCTGGGTCCCTAACGACGCTGGGGTGCGAAAGCATGGGGGG
>X1101.13878.13068__L_225
TACGGAGGGGGCTAGCGTTGTTCGGAATTACTGGGCGTAAAGCGCACGTAGGCGGCTTTGTAAGTTAGAGGTGAAAGCCTGGGGCTCAACCCCAGAATTGCCTTTAAGACTGCAGAGCTAGTAGGTGAGAGAGGTGAGTGGAATTCCGAGTGTAGAGGTGAAATTCGTAGATATTCGGAAGAACACCAGTGGCGAAGGCGGCTCACTGGCTCATTCTAGACGCTGAGGTGCGAAAGCGTGGGGAGCAA
>X1101.16616.16599__R_154
TACAGAGGGTGCAAGCGTTGTTCGGAATTATTGGGCGTAAAGGGCGCGTAGGCGGTGCGGTAAGTATGCTGTGAAATCTCTGGGCTCAACTCAGAGCTTGCAGCGTAGACTGCCGTGCTGGAGTGTGGGAGAGGTGAGTGGAATTCCCGGTGTAGCGGTGAAATGCGTAGATATCGGGAGGAACACCTGTGGCGAAAGCGGCTCACTGGACCACAACTGACGCTGAGGCGCGAAAGCTAGGGGAGCAA
>X1101.22791.9677__L_261
GACGAGGGATCCTAGCGTTGCTCGGAATCATTGGGCGTAAAGAGGGCGTAGGTGGCTTTGTAAGTCAGGTGTGAAAGCCCTGGGCTCAACCCAGGAAGTGCATTTGAAACTGCGAAGCTTGAGTGTTGGAGAGGTCATCGGAATACCTGGTGTAGTGGTGAAATACGTAGATATCAGGTGGAACACCGGAGGCGAAGGCGGGTGACTGGCCAAACACTGACACTGAGGCCCGAAAGCGTGGGGATCAA
>X1101.13405.15187__R_167
GACGGGGGATGCAAGTGTTATCCGGAATCACTGGGCGTAAAGCGTCTGCAGGTGGTTTCCTAAGTCCACTGTTAAACCTTGAGGCTCAACCTCAAATCTGCATTGGAAACTAGGAGACTTGAGTATAGTAGGGGTAGAGGGAATTTCCAGTGGAGCGGTGAAATGCGTAGATATTGGAAAGAACACCGATGGCGAAGGCACTCTACTGGGCTATTACTGACACTCAGAGACGAAAGCTAGGGGAGCAA
>X1101.19790.6543__R_197
GACGGGGTGGGCAAGTGTTATTCGGAATGACTGGGCGTAAAGGGCACGTAGGCGGTGAATTGGGTTGAAAGTGAAAGTCGCCAAAAACTGGCGGAATGCTCTCGAAACCAATTCACTTGAGTGAGACAGAGGAGAGTGGAATTTTGTGTGTAGGGGTGAAATCCGTAGATCTACGAAGGAACGCCAAAAGCGAAGGCAGCTCTCTGGGTCCCTACCGACGCTGGGGTGCGAAAGCATGGGGAGCGAACA
>X1102.17056.6384__R_119
TACGAAGGGAGCTAGCGTTGTTCGGATTTACTGGGCGTAAAGGGCGCGTAGGCGGTTTAGTAAGTTGGATGTGAAAGCCCTGGGCTCAACCCGGGAATTGCATTCAAAACTACTTTACTTGGATTTGGTAGAGGTTGGTAGAATTCCCAGTGTAGAGGTGAAATTCGTAGAGATTGGGAAGAATACCCGTGGCGAAGGCGGCCAACTGGACCAACATCGACGCTGAGGCGCGAAAGCGTGGGTAGCAA
>X1102.2226.17871__R_066
TACGTAGGTGGCAAGCGTTGTCCGGATTTATTGGGTTTAAAGGGTGCGTAGGCGGCCCTGTAAGTCAGTGCTGAAATCCCCCGGCTTAACCGGGGTGGTGGCATTGATACTGCAGGGCTTGAGTACAGATGAGGTAGGCGGAATTGACGGTGTAGCGGTGAAATGCATAGATATCGTCAAGAACACCGATAGCGAAGGCAGCTTACTGGGCTGTAACTGACGCTGATGCACGAAAGTGTGGGGATCAA
>X1101.27307.11113__L_043
TACAGAGGATGCAAGCGTTATCCGGAATGATTAGGCGTAAAGCGTCTGTAGGTGGGTTTTTAAGTCCGCCGTTAAATCCCAGGGATCAACCATGGACATGAGGTGGAAACTACCAAGCTGGAGTATGGTAGGGGCATAGGGAATTTTCGGTGGAGCGGTGAAATGCATAGAGATCGAAAAGAACACCAACAACAAAAGCACTCTGTTGTGCTAACACTGACACTGAGAGACGAAAGCTAGGGGAGCGA
>X1101.11536.27328__R_271
TACAGAGGTCTCAAGCGTTGTTCGGATTCATTGGGCGTAAAGGGTGTGTAGGTGGCGCCGTAAGTCGGGTGTGAAATTTCGGAGCTTAACTCCGAAACTGCATTCGATACTGCGGTGCTTGAGGACTGGAGAGGAGACTGGAATTCATGGTGTAGCAGTGAAATGCGTAGAGATCATGAGGAAGACCAGTGGCGAAGGCGGGTCTCTGGACAGTTCCTGACACTGAGACACGAAGGCCAGGGGAGCAA
>X1101.23030.5829__R_127
TACGTAGGGTGCAAGCGTTGTCCGGAATCATTGGGCGTAAAGAGCGTGTAGGCGGCCCGATTAGTCCGCTGTGAAAGTCCAGGGCTCAACCCTGGAATGCCGGTGGATACTGTCGGGCTAGAGTCCGGAAGGGGCGAGTGGAATTCCTGGTGTAGCGGTGAAATGCGCAGATATCAGGAGGAACACCAATGGCGAAGGCAGCTCGCTGGGACGTGACTGACGCTGAGACGCGAAAGCGTGGGGAGCAA
>X1101.13189.14768__R_075
TACATGGGGTGCAAACGTTGCTCGGAATTATTGGGCGTAAAGCGCACGTAGGCGGTTCGTTAAGTCAGATGTGAAAGCCCCCGGCTCAACCGGGGAAGTGCATCTGAAACTGGCGAGCTAGAGTACTAAAGAGGGTCGCGGAATTCCCGGTGTAGAGGTGAAATTCGTAGATATCGGGAGGAACACCGGTGGCGAAGGCGGCGACCTGGGTAGATACTGACGCTGAGGTGCGAAAGCGTGGGGAGCAA
>X1102.20234.22478__R_296
TACAGAGGGTGCGAGCGTTAATCGGAATTACTGGGCGTAAAGGGCGCGTAGGCGGTGAGATGGGTGTGGTGTGAAAGCCCCGGGCTTAACCTGGGAAGGGCACCGCAAACTATCTGACTGGAGTATATGAGAGGGTGGCGGAATTTCCGGTGTAGCGGTGAAATGCGTAGAGATCGGAAGGAACGTCGATGGCGAAGGCAGCCACCTGGCATAATACTGACGCTGAGGCGCGAAAGCGTGGGTAGCGA
>X1101.16508.18147__L_047
GACGGGGGGGCAAGGGTTCTTAAGAATGACATGGCATAAAGGGCACATAGGCGGTGAATCAGGTTGAAAGTGAAAGTTACTACAACTGGCAGAATGCTCTCAAAACAAATTCACTTTAGTCAGATAGAGGAGAGTGGAATTTCGTGTGTAGGGGTGAAATCCGTATATCTATGAAGGAACAACAAAAGCGACGGTAGCCTTTTGAGCCCATGCCGACGCTGGGGTGTGAAAGCTTGGGGAGCAAACAA
>X1101.11653.7913__R_258
TACAGAGGGGGCGAGCGTTGTTCGGAATTACTGGGCGTAAAGGGCGCGTAGGCGGCCAACTAAGTCAGACGTGAAATCCCTCGGCTCAACCGGGGAACTGCGTCTGATACTGGATGGCTTGAATTCGGGAGAGGGATGCGGAATTCCAGGTGTAGCGGTGAAATGCGTAGATATCTGGAGGAACACCGGTGGCGAAGGCGGCATCCTGGACCGAGATTGACGCTGATGCGCGAAAGCCAGGGGAGCAA
>X1101.18878.13591__R_158
TACCACTGTGTACTAGCGTTATTCATCTTTATTAGGTGTAAAGCGTAGTTAGGTTGGTTTAATTATTTTTTATGAAAGGCTGAAAAACTCTTTTAGACGTGTAATTTATATAATTAATTCCTTGAATATGGTAGAGGTTTGACAGAATTGTAAGAGTAGTTGTGAAAAACTGAAATACTTATACGAAAGCCAATGGTGCAGACTGATTTCTATGCCATATTGACACTGATCTACGGAATTTTGGGTAT
>X1101.10834.11080__L_238
TACGGAGGGTGCAAGCGTTAATCGGAATTACTGGGCGTAAAGAGTGCGTAGGTGGTTTGATAAGTTAGTTGAGAAATCCCTGGGCTCAACCTAGGAAGTTCATCTAAGACTGTTAGACTAGAGTATAGGAGAGGGTAGTGGAATTTCCGGTGTAGCGGTGAAATGCGTAGAGATCGGAAGGAACACCAGTGGCGAAGGCGTCTACCTGGCCGGATACTGACACTGAGGCACGAAAGCGTGGGGAGCAA
>X1101.19161.23136__L_186
GACAGAGGATGCAAGCGTTATCTGGAATGATTGGGCGTAAAGCGTCTGTAGGTGGCTTTTCAAGTCCGCCGTCAAATCCCAGGGCAGGCGGTGGAAACTACCAAGCTGGAGTACAATAGGGACAGAGGGAATTTCCGGTGGAGCGATGAAATGCGTAGAGATTGGAAAGAACACCAACGGCGAAAGCACTCTGCTGGGCTGACACTTACACTGAGAGACGAAAGCTAGGGGAGCAAATGGGATTAGAA
>X1102.15874.3943__L_219
TACAGAGGGTGCAAACGTTGTTCGGATTTACTGGGCGTAAAGCGTGTGTAGGCGGTTTGGCAAGTCGGATGTGAAAGCCCCGGGCTCAACTCGGGAAGTGCACTCGATACTGCTGAACTGGAGTGTGGGAGAGGTTGGTGGAATTCTCGGTGTAGAGGTGAAATTCGTAGATATCGAGAGGAACACCGGCGGCGAAGGCGGCCAACTGGACCAACACTGACGCTGAGACACGAAAGCGTGGGGAGCAA
>X1101.21111.13871__R_229
GACGGGGGGGCAAGTGTTCTTCGTAATGACTGGGCATAAAGGGCACGTAGGCGGTGAATCGGGTTGAAAGTGAAAGTCGCCAAAAAGTGGCAGAATGCTCTCGAAACCAATTCACTTAAGTGAGACAGAGGAGAGTGGAATTTCGTGTGTAGGGGTGAAATCCGTAAATATACGAAGGAACGCCAAAAGCGAAGGCAGCTCTCTGGGTCCCTACCGACGCTGGGGTGCGAAAGCATGGGGAGCGAACA
>X1102.17770.19742__R_254
TACAGAGGTCCCAAGCGTTGTTCGGATTTATTGGGCGTAAAGGGAGCGTAGGCGGCAGGGTAAGTCAGGTGTTAAAATTCGAAGCTCAACTTCGAAGCGCATTTGATACTGCCCTGCTAGAGGAGTGGAGAGGAGACAGGAATTCACGGTGTAGCAGTGAAATGCGTAGATATCGTGAGGAAGACCCATGGCGAAAGCATGTCTCTGGAAACTACCTGACGCTGATGCTCGAAGGCCAGGGGAGCAAA
>X1101.13338.25678__L_089
TACGTAGGGGGCGAGCGTTGTCCGAAGTTACTGGGCGTAAAGCGCGCGTAGGCGGTCTTTTAAGTCTGGGGTGAAAGGTTCACGGCTCAACCGGAACAGTGCCTTGGATACTGGGAGACTTGAATCTGGCAGAGGATAGTGGAATTCCTGGTGTAGCGGTGAAATGCGTAGATATCAGGAGGAACACCGATGGCGAAGGCAGCTATCTGGGCTAAGATTGACGCTGAGGTGCGAAAGCGTGGGGAGCA
>X1101.10432.21014__R_254
TACGGAGGGTGCAAACGTTGCTCGGAATCATTGGGCGTAAAGCGCACGTAGGCGGCTCGTTAAGTCGGATGTGAAAGCCCTGGGCTCAACCCAGGAAGTGCATACGAAACTGGCGAGCTTGAGTATGGAAGAGGGTCGCGGAATTCCCGGTGTAGAGGTGAAATTCGTAGATATCGGGAGGAACACCAGTGGCGAAGGCGGCGACCTGGGCCAATACTGACGCTGAGGTGCGAAAGCGTGGGGAGCAA
>X1101.18564.14739__R_279
TACAGAGGTCTCAAGCGTTGTTCGGATTCATTGGGCGTAAAGGGCGCGTAGGCGGCGGGGTAAGTCGGGTGTGAAATCTCAGAGCTCAACTCTGAAATGGCACTTGATACTGCTCTGCTAGAGGACTGGAGAGGAGATTGGAATTCACGGTGTAGCAGTGAAATGCGTAGATATCGTGAGGAAGACCGGTGGCGAAGGCGGATCTCTGGACAGTTCCTGACGCTGAGGCGCGAAGGCCAGGGGAGCAA
>X1102.10986.16270__R_110
GACGTAGGGGGCCAGCGTTGCTCGGAATTACTGGGTGTAAAGGGTTCGTAGGCGGTGTAGCAAGTTGGGAGTGAAATCTCTGGGCTCAACCCAGAGGCTGCTTCCAAAACTGCTGTGCTTGAGTGTGGGAGAGGCGCGTGGAATTGCAGGTGTAGCGGTGAAATGCGTAGATATCTGCAGGAACACCCGTGGCGAAAGCGGCGCGCTGGACCACTACTGACGCTGAGGAACGAAAGCTAGGGGAGCAA
>X2104.8162.23365__R_123
GACGAACCGTCCAAACGTTATTCGGAATCACTGGGCTTAAAGGGCGCGTAGGCGGCCGAGCGGGTCACGGGTGAAATCCTCCAGCTTAACTGGAGAACTGCCCTTGATACCACTGCGGCTCGAGGAAGGAAGGGGTCATGGGAACTGTCGGTGGAGCGGTGAAATGCGTTGATATCGACAGGAACGCCGGTGGCGAAAGCGCATGACTGGTCCTTTTCTGACGCTGAGGCGCGAAAGCCAGGGGAGCAA
>X1101.14876.15519__L_180
TACGAAGGGTGCAAGCGTTACTCGGAATTACTGGGCGTAAAGCGTGCGTAGGTGGTTGTTTAAGTCTGTCGTGAAAGCCCTGGGCTCAACCTGGGAATTGCGATGGATACTGGGCGACTAGAGTGTGGTAGAGGATAGTGGAATTTCCGGTGTAGCAGTGAAATGCGTAGAGATCGGAAGGAACATCTGTGGCGAAGGCGACTATCTGGGCCAACACTGACACTGAGGCACGAAAGCGTGGGGAGCAA
>X1101.13257.10019__R_075
TACGGAGGGTGCAAGCGTTATCCGGATTCACTGGGTTTAAAGGGTGCGTAGGTGGGTTGGTAAGTCAGTGGTGAAATCTCCGAGCTTAACTTGGAAACTGCCATTGATACTATTAATCTTGAATATTGTGGAGGTCAGCGGAATATGTCATGTAGCGGTGAAATGCTTAGAGATGACATAGAACACCAATTGCGAAGGCAGCTGGCTACACATATATTGACACTGAGGCACGAAAGCGTGGGGATCAA
>X1102.13140.22582__R_188
TACGTAGGGTGCGAGCGTTAATCGGAATTACTGGGCGTAAAGCGTGCGCAGGCTGTTTTGTAAGTCAGATGTGAAATCCCCGAGCTCAACTTGGGAACTGCGTTTGAAACTACAAGACTAGAATAGGTCAGAGGGGGGTAGAATTCCACGTGTAGCAGTGAAATGCGTAGAGATGTGGAGGAATATCAATGGCGAAGGCAGCCCCCTGGGATCATATTGACGCTCATGCACGAAAGCGTGGGGAGCAA
>X2104.12601.12022__R_205
TACGTAGGGGGCAAGCGTTGTCCGGATTTATTGGGCGTAAAGCGTCCGCAGGCGGTGTGAGAAGTTCGAGGTGACAGTGCACGGCTTAACCGCGCAAGGTCCTTGAAAACTGCCACACTTGAGGGCTTGAGAGGGACCCGGAATTCCGGGTGGAGTGGTGAAATGCGTAGAGATCCGGAGGAACACCAAAGGCGCAGGCAGGGTCCTGGCAAGCCACTGACGCTCATGGACGAAAGCTAGGGGAGCGAA
>X1101.18125.16456__L_282
GATAGAGGATGCAAGCGTTATCCAGAATGATTGGGCGTAAAGTGTCTGTAGGTGGCTTTTTAAGTCCGCCGTCAAATCCCAGGGCTCAACCTTGGACATGCGGTGGAAACTACCAAGTCGGAGTACGATAGGGGCAGAGGGAATTTCTGGTGGAGCGGTGAAATGCATAGAGATCGAAAAGAACTCCAACGGCGAAAGCACTCTGCTGGGCCGACACTGACACTGAGAGACGAAAGCTAGGGGAGTGA
>X1102.13563.19159__L_275
GACGGGGGGAAAGTCTTCTTCGGAATGACTGGGCATAAAGGGCACGTAGGTGGTGAATCGGGTTGAAAGTGAAAGTCTTCAAAAATTGGTGGAATGCTCTCGAAAGCAATTCACTTGAATGAGACAGAGGAGAGTGGAATTTTGTGTGTAGGGGTGAAATTCGTAGATCTACGATCGAAGGCCAAAAGCTAAGGCAACTCTCTGGGTCCCTACCGACGCTGGGGTGTGAAAGCATGGGGAGCGAACAG
>X1102.11304.18342__R_133
GACGGGGGTTCCAAGCGTTGTTCGGAATTATTGGGCGTAAAGCGTGTGCAGGTGGCTTTATAAGTTAGATGTGAAAGCCCCGGGCTCAACCCGGGAAGTGCATTTAAAACTGTAGAGCTTGAGTATGGAAGAGGGTCGTGGAATTCCAGGTGTAGTGGTGAAATACGTAGATATCTGGAGGAACACCGGCGGCGAAGGCGGCGGCCTGGTCCAATACTGACACTCATACACGAAAGCGTGGGGATCAA
>X2101.23756.15902__R_023
TACGTAGGGTCCAAGCGTTATCCGGAATCACTGGGCGTAAAGCGTGCGTAGGTGGTTTGTTAAGTGAGATGTTAAATCGTGTGGCTCAACCATATCGATGTATCTCATACTGGCAGACTAGAGGACAGCAGAGGCAAGTGGAATTACGAGTGTAGCGGTAAAATGCGTAGATATTCGTAGGAACACCAATGGCGAAGGCAGCTTGCTGGGCTACTCCTGACACTGAGGTACGAAAGCGTGGGGAGCGAA
>X1102.24831.8437__L_278
TATAGAGGATGCAAGCGTTATCCGGAATGATTGGGTGTAAAGCGTCTGTAGGTGGCTTTTTAAGTCCGCCATCAAATCCCAGGGCCCAACTCTGGACAGGCGGTGGAAACTACCAAGCTGGAGTACGGTAGGGGCAGAGGGAATTTCTAGTGGAGCGGTGAAATGCGTAGAGATCGAAAAGAACACCAACGGCGAAAGCACTCTATTGGGCTGACACTGACATTGAGAGACGAAAGCTAGGGGAGAAAA
>X1101.12246.12940__R_185
GACAGAGGCTACAAGAATTATCTAGAATGATTGGGCATAAAGCGTTTGTGGGTGGCTTTTCAAGTCCGCTGTCAAATACTTGGGTTCAACCCTGGAAAGGTGGTGGAAACTACCAAGCTGGAGTACGGTATGGGCAGAGGCAATTTCTAGTGGAGCAGTGAAATGCGTAGAGATCAGAAAGAACACCAACGACGAAAGCATGTTGCTGGGCCGACACGGACACTAAGTGACAAAAGCTAGGGGAGAAA
>X1101.12965.17464__R_243
TACGAAGGGGACTAGCGTTGTTCGGAATCACTGGGCGTAAAGCGCACGTAGGCGGATTTGTAAGTCAGGGGTGAAATCCCGGGGCTCAACCTCGGAACTGCCTTTGATACTGCGAATCTTGAGTCCGATAGAGGTGGGTGGAATTCCTAGTGTAGAGGTGAAATTCGTAGATATTAGGAAGAACACCGGTGGCGAAGGCGGCCCACTGGATCGGTACTGACGCTGAGGTGCGAAAGCGTGGGGAGCAA
>X1101.15860.12427__R_263
GACAGAGGGTGCAAACGTTGTTCGGATTTACTGGGCGTAAAGCGCGTGTAGGCGGCTTGGCAAGTCGGATGTGAAAGCCCACGGCTCAACCGTGGAAGCGCATCCGAAACGGCCTCGCTCGAGTCTCGGAGAGGAAGGTGGAATGCTTGGTGTAGAGGTGAAATTCGTAGATATCAAGCAGAACACCTGCGGCGAAGGCGGCCTTCTGGACGATGACTGACGCTGAGACGCGAAAGCGTGGGGAGCAAAC
>X1101.4388.14936__R_204
TACGAGGGGTGCGAGCGTTGCTCGGAATTATTGGGCGTAAAGGGTAGGTAGGTGGTCTTATTTGTCTGGGGTGAAAGCCTTGAGCTTAACTCAAGAAGTGCCCCAGAAACGGTAAGACTGGAGTCCTGGAGAGGGTCGTGGAATTCCCGGTGTAGCGGTGAAATGCGTAGAGATCGGGAGGAACACCAGAGGCGAAGGCGGCGACCTGGACAGGCACTGACACTCAACTACGAAAGCGTGGGGAGCAA
>X1101.10707.22501__L_158
GACGGTAGGGGCAAGTGTTCTTCCGCATAAAGGGCACGTAGGTGGTGAATCGAGTTGAAAGTTAAAGTCGTCAAAAACTGGCGGAATGCTCTCGAAACCAATTCACTTGAGTGAGACAGAGGAGAGTGGAATTTCGTGTGTAGGGGTGAAATCCGTAGATCTACGAAGGAAGGCCAAAAGCGAAGGCAGCTCTTTGGGACCCTACCGATGCTGGGGTGCGAAAGCATGGGGAGCGAACAGGATTAGAA
>X1101.12314.3451__L_272
GACGAACCGTGCGAACGTTGTTCGGAATCACTGGGCTTAAAGGGCGCGTAGGCGGGCAGGCAAGTCCGGGGTGAAAGCCCCCAGCTCAACTGGGGAAGCGCCTTGGATACTGCCAGTCTCGAGGGAGGTAGGGGCGTGCGGAACTTCCGGTGGAGCGGTGAAATGCGTAGATATCGGAAGGAACACCGGTGGCGAAAGCGGCGCGCTGGACCTCTTCTGACGCTGAGGCGCGAAAGCCAGGGGAGCAA
>X1101.14799.6077__L_057
GACAGAGGATGCAAGTGTTATTCAGAATTATTGGGCGTAAAGTGCGTGTAAGTTGCTTTTCAAGTCTGCCGTCAAATCCCAGGTCTCAACCCTGGACAGGCAGTGGAAACTATCAAGCTGGAGTACGATAGGGGCAGAGGGAATTTTCGGTGGAGCGGTGAAATGCGTAGAGATCAGGAAGAACACCAACGGCGAAAGCACTTTGCTGGGCCGACACTGACACTGAAAGAGGAAATCTAAGGGAGAAA
>X1101.6203.19416__L_288
TACGGAGGGTGCAAGCGTTGTCCGGATTTATTGGGTTTAAAGGGTGCGTAGGTGGTTTGCTAAGTCTGGTTTGAAAGCTGGTGGCTTAACCATCAGATGTGGCTGGAAACTGGCGGACTTGAATGCGTTGGCGGTAGCCGGAATGGGTCATGTAGCGGTGAAATGCATAGATATGACCCGGAACACCGATTGCGAAGGCAGGCTACTACGACGTGATTGACACTGAGGCACGAGAGCATGGGTAGCGA
>X1103.23563.25906__L_197
GACGAACCGTGCGAACGTTATTCGGAATCACTGGGCTTAAAGCGCGTGTAGGCGGGCCGGCACGTCGGTCGCTGAAATCCCCCGGCTCAACCGGGGAAGGGGCGCCGATACGACCGGCCTGGAGGGACGTAGGGGGGGCTGGAACTTCCGGTGGAGCGGTGAAATGCGTTGAGATCGGAAGGAACGCCCGTGGCGAAAGCGAGCCCCTGGACGTCTACTGACGCTGAGACGCGAAAGCCAGGGGAGCGAA
>X1101.10862.10180__R_273
TACGGAGGGTGCAAGCGTTATCCGGATTCACTGGGTTTAAAGGGTGCGTAGGCGGGCAGGTAAGTCAGTGGTGAAATCCCCGAGCTTAACTTGGGAACTGCCGTTGATACTATCTGTCTTGAATATCGTGGAGGTGAGCGGAATATGTCATGTAGCGGTGAAATGCTTAGATATGACATAGAACACCAATTGCGAAGGCAGCTCACTACGCGATGATTGACGCTGAGGCGCGAAAGCGTGGGTAGCAA
>X1101.18679.6051__R_127
GACGAACCGTGCGAACGTTATTCGGAATCACTGGGCTTAAAGCGCGTGTAGGTGGGACGGCACGTCGGTCGTTGAAATCCCCCGGCTCAACCGGGGAAGGGGCGCCGATACGACCGTCCTGGAGGGACGTAGGGGGACCTGGAACTTCCGGTGGAGCGGTGAAATGCGTTGAGATCGGAAGGAACGCCCGTGGCGAAAGCGAGGTCCTGGACGTTTTCTGACACTGAGACGCGAAAGCCAGGGGAGCG
>X1101.13399.19112__L_225
TACGAAGGGGGCTAGCGTTGTTCGGATTTACTGGGCGTAAAGGGTGCGTAGGCGGACTGATAAGTCAGGGGTGAAATCCCAAGGCTCAACCTTGGAACTGCCTTTGATACTGTTAGTCTTGAGTTCGAGAGAGGTGAGTGGAACTGCGAGTGTAGAGGTGAAATTCGTAGATATTCGCAAGAACACCAGTGGCGAAGGCGGCTCACTGGCTCGAAACTGACGCTGAGGCACGAAAGCGTGGGGAGCAA
>X1101.10963.10680__R_292
TACGTAGGTGGCAAGCGTTGTCCGGATTTATTGGGTTTAAAGGGTGCGTAGGCGGCCCTGTAAGTCAGTGGTGAAATACGGCAGCTCAACTGTCGAGGTGCCATTGATACTGCAGGGCTTGAGTACAGACGAGGTAGGCGGAATTGACGGTGTAGCGGTGAAATGCTTAGATATCGTCAAGAACACCGATAGCGAAGGCAGCTTACTAGACTGTAACTGACGCTGAGGCACGAAAGTGTGGGGATCAA
>X1101.18421.19681__R_156
TACGGAGGATCCAAGCGTTATCCGGATTTATTGGGTTTAAAGGGTGCGTAGGTGGTTCTTTAAGTCAGGGGTGAAAGACGGCAGCTTAACTGTCGCAGTGCCTTTGATACTGAAGAACTTGAATCCACTAGAGGTAGGCGGAATGTGACAAGTAGCGGTGAAATGCATAGATATGTCACAGAACACCAATTGCGAAGGCAGCTTACTATGGTGGTATTGACACTGAGGCACGAAAGCGTGGGGATCAA
>X1101.26962.20801__R_160
GACATAGGTGGCGAACGTTATCCGGAATTACTGGGCGTAAAGGGTGCGTAGGTGGTTTAATAAGTTATCGGTGGCAAATCGGGGCCCAACCCCGTGGAAGTCGGTAATACTGTTAGACTAGAGGGCTGGAGAGGTTAACGGAATGGTTCATGTAGGGGTAAAATCCGTAAATATGAATTGGAACACCAAACGGCGAAGGCAGTTAACTATTCAGTTCCTGACGTTGAGGCACGAAAGCGTGGGGAGCA
>X1101.12488.4653__L_190
TACGTAGGGGGCAAGCGTTGTCCGGAATTATTGGGCGTAAAGCGCGCGCAGGCGGCCTTGTAAGTCTGTCGTTTAAACTCGGAGCTCAACTCCGAGTCGCGATGGAAACTGCAAAGCTTGAGTGCAGAAGAGGAAAGTGGAATTCCACGTGTAGCGGTGAAATGCGTAGAGATGTGGAGGAACACCAGTGGCGAAGGCGACTTTCTGGGCTGTAACTGACGCTGAGGCGCGAAAGCGTGGGGAGCAAA
>X1101.27016.9741__L_260
TACGAGGGGGGCGAGCGTTGTTCGGAATTATTGGGCGTAAAGGGTGCGTAGGCGGTTTGGTAAGTCTTATGTGAAATCTTCGGGCTCAACTCGAAGTCTGCATGAGAAACTGCCGGGCTTGAGTATGGGAGAGGTGAGTGGAATTCCCGGTGTAGCGGTGAAATGCGTAGATATCGGGAGGAACACCTGTGGCGAAAGCGGCTCACTGGACCATAACTGACGCTGAGGCACGAAAGCTAGGGGAGCAA
>X1101.17654.15771__R_106
TACGGAGGGTGCAAGCGTTATCCGGATTCACTGGGTTTAAAGGGTGTGTAGGCGGGCTATTAAGTCCGAGGTGAAATCTCCGAGCTTAACTCGGAAACTGCCTTGGATACTATTAGTCTTGAATATCGTTGAGGTTTGCGGAATATGTCATGTAGCGGTGAAATGCATAGATATGACATAGAACACCGATTGCGAAGGCAGCGGGCTAAACGATTATTGACGCTGAGGCACGAAAGCGTGGGGATCAA
>X1101.3658.11902__R_279
TACGTAGGTGGCAAGCGTTGTCCGGATTTATTGGGTTTAAAGGGTGCGTAGGCGGTTTCATAAGTCAGTGGTGAAATACGGCAGCTTAACTGTCGAGGTGCCATTGATACTGTGGAACTTGAGTACAGACGAGGTAGGCGGAATTGACGGTGTAGCGGTGAAATGCTTAGATATCGTCAAGAACACCGATAGCGAAGGCAGCTTACTAGACTGTAACTGACGCTGAGGCACGAAAGTGTGGGGATCAA
>X1101.21517.16525__L_275
GACAGAGGATGTAAGTATCATCCAGAATGATTGAGAGTAAAGCGTATGTAGGTGGCTTTTTAAGTTCACGGTCAAATCTCAGGACTTAACCCTGGACAGGCAGTGAAAACTACCAAGACGGAGTACGGTAGGGGCAGTGGAGCGGTGAAATACGTAGAGATCGGAAAGAACACCAACGGAGAAAGCACCCTACAAGGCCGACTCTGACACCGGGACACGAATGCTACAGGAGAAAATAAGATTAGATA
>X1101.10960.9493__R_061
GACAGAGGGTGCAAACGTTGTTCGGAATTACTGGGCGTAAAGCGCGTGTAGGCGGCCAAGCAAGTCGGATGTGAAAGCCCTCGGCTCAACCGGGGAAGTGCACTCGAAACTGCATGGCTAGAGTCTCGGAGAGGATCGTGGAATTCTCGGTGTAGAGGTGAAATTCGTAGATATCGAGAGGAACACCGGTGGCGAAGGCGGCGATCTGGACGATGACTGACGCTGAGACGCGAAAGCGTGGGGAGCAA
>X1101.14388.18601__R_013
TACGAGGGGTGCAAACGTTATTCGGATTTACTGGGTGTAAAGGGTGTGTAGACGGTCTGTTAAGTTCGTTGTTAAATTTTTCGGCCTAACTGAAAACTTGCGATGAAAACTGGCGGACTTGAGGGTGAAAGAGAGAAGTGGAATTCTCGGAGTAGCGGTAAAATGCGTAGATCTCGAGAGGAACACCGATGGCGAAAGCAGCTTCTTGGTTCACATCTGACGTTGAAACACGAAAGCGTGGGGAGCAA
>X2101.24213.21050__R_149
TACGTAGGACCCAAGCGTTATCCGGAATTACTGGGCGTAAAGAGTTGAGTAGGTGGCATAGTAAGTAGATAGTGAAAGCGTGTGGCTCAACCATACATCCATTATCTAAACTACTAAGCTAGAGGATGAGAGAGGTAGATGGAATTCCTAATGGAGGGGTAATATCCGTAGATATTAGGAGGAACACCGATGGCGTAAGCAGTCTACTGGCTCATTCCTGACACTAAGTCACGAAAGCGTGGGTAGCAA
>X1101.18669.20311__L_265
GACGAACCGTGCGAACGTTATTCGGAATCACTGGGCTTAAAGCGCGTGTAGGCGGGCCGCCACGTCGGCTGCTGAAATCCCCCGGCTCAACCGGGGAAGTGGCACCGATACGAGCGGCCTCGAGGGGGGTAGGGGGACCTGGAACTTCCGGTGGAGCGGTGAAATGCGTTGAGATCGGAAGGAACGCCCGTGGCGAAAGCGAGGTCCTGGACCCTTTCTGACGCTGAGACGCGAAAGCCAGGGGAGCG
>X2103.19577.15869__L_151
TACGTAGGGTGCGAGCGTTGTCCGGAATTACTGGGCGTAAAGAGTTCGTAGGCGGTTTGTCGCGTCGTTTGTGAAAACCCGGGGCTCAACTTCGGGCTTGCAGGCGATACGGGCAGACTTGAGTGTTTCAGGGGAGACTGGAATTCCTGGTGTAGCGGTGAAATGCGCAGATATCAGGAGGAACACCGGTGGCGAAGGCGGGTCTCTGGGAAACAACTGACGCTGAGGAACGAAAGCGTGGGTAGCAAA
>X1101.22842.16082__R_208
TACGTAGGGCGCGAGCGTTGTCCGGAATTATTGGGCGTAAAGAGCTCGTAGGCGGCTGGTTGCGTCTGCTGTGAAATCCCGGGGCTTAACCCCGGGCGTGCAGTGGATACGGGCCGGCTGGAGGCAGGCAGGGGAGAATGGAATTCCCGGTGTAGCGGTGAAATGCGCAGATATCGGGAGGAACACCGGTGGCGAAGGCGGTTCTCTGGGCCTGTACTGACGCTGAGGAGCGAAAGCGTGGGGAGCGA
>X1102.16510.6705__R_252
TACGGAGGGGGCGAGCGTTATTCGGAATTATTGGGCGTAAAGGGCGCGTAGGCGGCTTGGTAAGTCAAAGGTGAAATCCCTCGGCTCAACTGAGGAATTGCCTTTGAAACTGCTTGGCTCGAGGCCGGGAGGGGGTAGCGGAATTCCCAGTGTAGCGGTGAAATGCGTAGATATTGGGAGGAACACCGGTGGCGAAGGCGGCTACCTGGACCGGTTCTGACGCTGATGCGCGAAAGCGTGGGGAGCAA
>X1101.12276.11012__L_265
TACGGAGGGGGCTAGCGTTGTTCGGAATTACTGGGCGTAAAGCGTACGTAGGCGGCTTTTTAAGTCAGAGGTGAAATCCCGGGGCTCAACTCCGGAACTGCCTTTGAGACTGGATCGCTTGAACGTCGGAGAGGTGAGTGGAATTCCGAGTGTAGAGGTGAAATTCGTAGATATTCGGAAGAACACCAGTGGCGAAGGCGGCTCACTGGACGACTGTTGACGCTGAGGTACGAAAGCGTGGGGAGCAA
>X1102.10010.18626__L_037
TACGAAGGGGGCTAGCGTTGCTCGGAATCACTGGGCGTAAAGCGCACGTAGGCGGATCGTTAAGTCAGGGGTGAAATCCTGGAGCTCAACTCCAGAACTGCCCTTGATACTGGCGATCTCGAGTTCGAGAGAGGTTGGTGGAACTCCGAGTGTAGAGGTGAAATTCGTAGATATTCGGAAGAACACCAGTGGCGAAGGCGGCCAACTGGCTCGATACTGACGCTGAGGTGCGAAAGCGTGGGGAGCAA
>X1102.19709.19977__L_158
TATAGAGGATGCAAGCGATATCTGGAATGATTGGGCGTAAAGCGTCTGTAGGTGGCTTTTTAAATCTGCCATCAAATCCCAGGGTTCAACCCTGGACAGGCGGTGGAAACTACCAAGCTGGAGTATGGTAGGGGCAGAAGGAATTTCCAGTGGAGTGGTGAAATGTGTAAAGATCAGAAAGAACACCAACGGCGAAAGCACTTTATTGGGCCGACACTGACACTGAGAGACAAAAGCTAGGGGAGTGA
>X1104.8962.8623__L_285
TACGGAGGGTGCAAGCGTTATCCGGATTCACTGGGTTTAAAGGGTGCGTAGGTGGGCTAGTAAGTCAGTGGTGAAATCTCCGGGCTTAACCCGGAAACTGCCATTGATACTATTAGTCTTGAATACCATGGAGGTGAGCGGAATATGTCATGTAGCGGTGAAATGCTTAGATATGACATAGAACACCAATTGCGAAGGCAGCTCGCTACGCGGTTATTGACACTGAGGCACGAAAGCGTGGGGATCAAA
>X1102.22146.17627__R_138
AACGTAGGTGGCAAGCGTTATCCGGATTTACTGGGCGTAAAGCGTGTGCAGGCTGTTCACCAAGTGGTGTATGAAAGCGCTCGGCTCAACCGGGCAAGGGTATGCCAGACTGGTGGACTGGAGACTGAGAGAGGGTGGTGGAATTCCGGGTGTAGTGGTGAAATGCGTAGAGATCCGGAGGAACCCCAGAGGCGAAGGCGGCCACCTGGCTCAGTTCTGACGCTCAGACACGACAGCATGGGGAGCGAA
>X1101.12778.14311__L_273
TTCCAGCTCCAATAGCGTATATTAAAGTTGTTGCAGTTAAAGCGTCCGTAGTTGAAGTTAATTGAGTTCGTCATTTAACACTCTTTGTGTTTTATGAGGGTTTCTCTTAAAGGGGTATCCCGAATGTTACTGTGAATAAAGGAGAGTGATCCAGGCAGGCTAAAGTCTGAATTTTAAAGCATGGAATAACTGATATGACACTTTTTCTCCAATCAGTGGGGGGAATTGCTGTAATGATAAACAAGGAC
>X1101.17164.23226__L_057
GACAGAGGATGCAAGCGTTATCCGGAATGATTAGGCGTAAAGCGTCTATAGGTGGCTTTTCAAGTCCGCCGTCAAATCCCAGGGCTTAACCCTGGACATGCGGTGGAAACTACCAAGCTGGAGTACGATAGGGGCAGAGGAAATTTCTGGTGGAGCGGTGAAATGCGTAGAGATCGAGAAGAACACCAACGACGAAAGCACTCTGCTGGCCCGACACTGACACTAAGAGACAAAATCTAGGGAAGCAA
>X1101.10368.23165__R_003
GACGTAGGATGCAAGCGTTGTCCGGAATTATTGGGCGTAAAGAGTTCGTAGGCGGTAATCTAAGTCCGACGTTAAAGGCCTGAGCTTAACTCGGGTAAGGCATTGGATACTGGATTGCTAGAGTGTGGTAGAGGTAACGGGAATTCCCGGTGTAGCGGTGAAATGCGTAGATATCGGGAGGAACACCAGTGGCGAAAGCGTGTTACTGGGCCATAACTGACGCTGAGGAACGAAAGCCAGGGGAGCAA
>X1101.10639.3955__R_245
CACGTAGGGGGCGAGCGTTGTCCGGATTTATTGGGCGTAAAGAGCTCGTAGGCGGCTCGGTAAGTCAGGTGTGAAAACTCTAGGCTCAACCTAGAGACGCCACCTGATACTGCTGTGGCTAGAGTCCGGTAGGGGAGCATGGAATTCCTGGTGTAGCGGTGAAATGCGCAGATATCAGGAGGAACACCAGTGGCGAAGGCGGTGCTCTGGGCCGGAACTGACGCTGAGGAGCGAAAGCGTGGGGAGCA
>X1101.20961.23832__R_034
AACGTAGGAGGCGAGCGTTATCCGGATTTACTGGGCATAAAGGGTGTGCAGGCGGATGGATAAGTGGTGCATGAAAGCCGCGCGCTCACCGTGCGGAGGCTGTGCCAGACTGCCCATCTAGAGGGTGCGAGAGGGACGTGGAATTCCGGGTGTAGTGGTGAAATGCGTAGAGATCCGGAGGAACACCAGAGGCGAAGGCGGCGTCCTGGCGCATACCTGACGCTCAGACACGACAGCATGGGGAGCGA
>X1103.20944.10176__R_163
GACGAACCGAGCGAACGTTATTCGGAATCACTGGGCTTAAAGGGCGCGTAGGCGGGCTGTCAAGTCTGGGGTGAAATCCCACGGCTCAACCGTGGAACTGCCTTAGATACTGACGGCCTCGAGGAAGGTAGGGGCATGCGGAACTGTAGGTGGAGCGGTGAAATGCGTTGATATCTACAGGAACTCCGGTGGCGAAAGCGGCGTGCTGGACCTTTTCTGACGCTGAGGCGCGAAAGCTAGGGGAGCAA
>X1101.10989.8282__L_287
TACAAGTCAGACTAGTGTTAATCATCTTTATTAGGTTTAAAGGGTACCTAGACTGTAAATTATGCCTTTAAAAAGGAACAGATTCTACTAGAGTTTTATGGGAGAGGTAAATATTAGGACCAGAGGTGTAGAGATAAAATGTGATAATACTTTTGGGACGTATAACGGCGAAGGCAACCCTCTATATAAAAACTGACGTTAAGGGACGAAGGCTTGGGTAGCAAAGAGGATTAGAAACCCCAGTAGTC
>X1103.19320.14922__L_022
GACGGGGGGGGGTCAAGTGTTCTTCAGAACGACTGGGCGTATAGGGCACGTAGGCGGTGAATCGGGTTAAAAGAGAAAGTTGCCAAAAACTGGCGGAATGCTCTCGAAACCAATTCACTTGAGTGAGACAGAGAAGAGTGGAATTTCGTGATGAGGGGTGAAATCCGAAGATCCATGAAGGAACGCCAAAAGCGAAGGCAGCTCTCTGGGTCCCTACCGACGCTGGGGTGCGGAAGCATGGGGAACAAA
>X1101.11079.22985__R_155
GACGAACCGTGCGAACGTTATTCGGAATCACTGGGCTTAAAGCGCGTGTAGGCGGGACGGCACGTCGGTCGCTGAAATCCCCCGGCTCAACCGGGGAACGGGCACCGATACGACCGTCCTGGAGGGGGGTAGGGGGAGCTGGAACTTCCGGTGGAGCGGTGAAATGCGTTGAGATCGGAAGGAACGCCCGTGGCGAAAGCGAGCTCCTGGACCCTTACTGACGCTGAGACGCGAAAGCCAGGGGAGCG
>X1101.15695.7403__R_176
TACGAAGGGGGCTAGCGTTGCTCGGAATCACTGGGCGTAAAGCGCACGTAGGCGGACTCTTAAGTCAGGGGTGAAATCCTGGAGCTCAACTCCAGAACTGCCTTTGATACTGGGAGCCTTGAGTTCGGGAGAGGTGAGTGGAACTGCGAGTGTAGAGGTGAAATTCGTAGATATTCGCAAGAACACCAGTGGCGAAGGCGGCTCACTGGCCCGATACTGACGCTGAGGTGCGAAAGCGTGGGGAGCAA
>X1101.3274.20204__R_263
GACGAACCGAGCGAACGTTGTTCGGAATCACTGGGCTTAAAGGGCGCGTAGGCGGGCGATCAAGTCGGTGGTGAAATCCTACAGCTTAACTGTAGAACTGCCTCCGATACTGGTTGTCTCGAGGAAGGTAGGGGCGTGCGGAACAGTTGGTGGAGCGGTGAAATGCGTTGATATCAACTGGAACTCCGGTGGCGAAGGCGGCACGCTGGACCTTTTCTGACGCTGAGGCGCGAAAGCCAGGGGAGCAA
>X1101.10830.18406__L_062
TACGTAGGGGGCAAGCGTTGTCCGGATTTATTGGGCGTAAAGAGCTCGTAGGTGGTTTGGTAAGTCGGATGTGAAATCTCCAGGCTCAACCTGGAGGGGTCATTCGATACTGCCATGACTAGAGGTCGGTAGGGGAGTGTGGAATTCCTGGTGGAGCGGTGAAATGCGCAGATATCAGGAGGAACACCCGTAGCGAAGGCGGCACTCTGGGCCGATTCTGACACTGAGGAGCGAAAGCGTGGGGAGCG
>X1101.12287.4984__L_147
GACAGAGGATGCAAGCGTTATCCGGAATGATTGGGCGTAAAGCGTCTGTAGGTGGCTTTTCAAGTCCGCCGTCAAATCCCAGGGCTCAGCCCTGGACAGGCGGTGGAAACTACCAAGCTGGAGTACGGTAGGGGCAGAGGGAATTTCCGTTGGAGCGGTGAAATGCGTAGAGATCGGGAAGAACACCAACGGCGATAGCACTTTGCTGGGCTGACATTGACACTGAGAGACGAAAGCTAGAGGAGCAA
>X1101.9898.13047__L_199
TACAGAGGATGCAAGCGTTATCCGGAATGATTGGGCGTAAAGGGTCTGTAGGTGGCCTCTTGAGTCTGCTGTTAAAGATCAGGGCTTAACCCTGTAAAGGCAGTGGAAACTAAGAGGGTAGAGTACGGTAGGGGCAGAGGGAATTCCCGGTGTAGCGGTGAAATGCGTAGATATCGGGAAGAACACCGACGGCGAAAGCACTCTGCTGGGCCGAAACTGACACTGAGGGACGAAAGCTAGGGGAGCGA
>X1104.18474.11259__L_152
GACGTAGGGTGCAAGCGTTGTCCGGATTTATTGGGCGTAAAGAGTTCGTAGGCGGTTGCCTAAGTCTGATGTTAAAGCCTGGAGCTCAACTCCAGCATGGCATTGGAAACTGGGCAGCTAGAGTGTGGTAGAGGTTACGGGAATTCCTGGTGTAGCGGTGAAATGCGTAGATATCAGGAGGAACACCTGTGGCGAAAGCGCGTGACTGGACCATAACTGACGCTGAGGAACGAAAGCCAGGGTAGCAAA
>X1101.13615.15257__R_014
GACAGAGGGGGCAAGCGTTGCTCGGAATCACTGGGCGTAAAGGGCGCGTAGGCGGGATGGCAAGTCGGTCGTGAAATCCTTCGGCTCAACCGAAGAACGTCGGCCGATACTGCCGTTCTTGAGGGATGCAGAGGAGATTGGAATTTCCGGTGTAGCGGTGAAATGTGTAGAGATCGGGAGGAACACCGGTGGCGAAGGCGGGTCTCTGGGCATCTCCTGACGCTGAGGCGCGAAAGCGTGGGGAGCAA
>X1101.23120.18285__R_061
GACAGAGGGTGCAAACGTTGTTCGGAATTACTGGGCGTAAAGCGCGTGTAGGCGGCCCTGCAAGTCGGATGTGAAATCCCACGGCTCAACCGTGGAAGTGCATTCGAAACTGCAGGGCTAGAGTCCTGGAGAGGAAGGTGGAATGCTTGGTGTAGAGGTGAAATTCGTAGATATCAAGCGGAACACCGGTGGCGAAGGCGGCCTTCTGGACAGTGACTGACGCTGAGACGCGAAAGCGTGGGGAGCAA
>X1102.13949.26842__R_181
TACGTAGGGTCCAAGCGTTATCCGGAATTACTGGGCGTAAAGAGTTGCGTAGGTGGCATGTAAAGCGAATAGTGAAAGCGTGTGGCTCAACCATACATACACTATTTGAACTCACAAGCTAGAAGATGAGAGAGGTAGATGGAATTCCTGATGTAGGGGTAATATCCGTAGATATCAGGAGGAACACCGATGGCGTAGGCAGTCTACTGGCTCATTCTTGACACTAAGGCACGAAAGCGTGGGGAGCA
>X1101.14560.16109__L_273
GACGAACCGTGCGAACGTTATTCGGAATCACTGGGCTTAAAGCGCGTGTAGGCGGGGCGGCACGTCGACTGCTGAAATCCCTCGGCTTAACCGAGGAAGTGGCATCGATACGACCGTCCTGGAGGGACGTAGGGGGACCTGGAACTTCCGGTGGAGCGGTGAAATGCGTTGAGATCGGAAGGAACGCCCGTGGCGAAAGCGAGGTCCTGGACGTCTACTGACGCTGAGACGCGAAAGCTAGGGGAGCG
>X1101.9494.9167__L_010
TTCTAGCTCCAATAGCGTATATTTAAGTTGTTGCAGTTAAAAAGCTCGTAGTTGGACCTTGGGCCGGGTCGGCCGGTCCGCTTCACGGCGAGAACCGACCTACTCGACCCTTCTGCCGGCGATGCGCTCCTGGCCTTAATTGGCCGGGTCATGCCTCCGGCGCTGTTACTTTGAAGAAATTAGAGTGCTCAAAGCAAGCCATCGCTCTGGATACATTAGCATGGGATAACATCATAGGATTCCGGTCC
>X1101.17187.19465__R_132
TACGGAGGATCCAAGCGTTATCCGGAATTACTGGGCGTAAAGAGTTGCGTAGGTGGCATTGTAAGTCGGTAGTGAAAGCGTGTGGCTCAACCATATACACATTATCGAAACTGCAAAGCTAGAGGACGAGAGAGGTAATTGGAATTCCCAGTGTAGGAGTGAAATCCGTAGATATTGGGAGGAACACCGATGGCGTAGGCAGATTACTGGCTCGTTCCTGACACTAAGGCACGAAAGCGTGGGGAGCA
>X1101.18817.9417__R_063
GACATAGGTGGCGAACGTTATCCGGAATTATTGGGCGTAAAGGATGCGTAGATGGTATGACAAGTTATCAGTGGGAAATCGGGGCTCAACCTCGTGGAAGCTGGTGATACTATCATGCTTGAGTGCAGGAGAGGTTAATGGAACTCCATGTGGAGCGGTAAAATGTGACGATATATGGAAGAACACCAATAAGGCGAAGGCAATTAACTATTCTGTTACTGACATTGAGGCATGAAAGCGTGGGGAGC
>X1102.12897.12960__R_201
TACAGAGGTCTCAAGCGTTGTTCGGATTCATTGGGCGTAAAGGGTGCGTAGGTGGCGCCATAAGTCAGGTGTGAAATCTCGGGGCTCAACCCCGAAACTGCACTTGATACTGTGGTGCTCGAGTACTGGAGAGGAGATTGGAATTTACGGTGTAGCAGTGAAATGCGTAGATATCGTAAGGAAGACCAGTGGCGAAGGCGAATCTCTGGACAGTTACTGACACTGAGGCACGAAGGCCAGGGGAGCAA
>X2104.15916.24988__R_230
TACGGGGGGAGCAAGCGTTGTTCGGATTTACTGGGCGTAAAGGGCGCGTAGGCGGCCAGCGCAAGTCAGTTGTGAAATCTCCGGGCTTAACTCGGAAAGGTCAACTGATACTGCGCGGCTAGAGTGCGGAAGGGGCAACTGGAATTCTCGGTGTAGCGGTGAAATGCGTAGATATCGAGAGGAACACCTGCGGCGAAGGCGGGTTGCTGGGCCGACACTGACGCTGAGGCGCGAAAGCCAGGGGAGCGAA
>X1101.13209.6496__L_147
GACAGAGGATGCAAGCATTATCCGAAATGATTGGGCGTAAAGCGTTTGTAGGTGGTTTTTCAAGTCCTCCTTCAAACCCCAAGGCTCAACCCTAGACAGGCGATGGAAACTACCAAGCTGGAGTACGGTTAGGGGCAGAGGGAATTTCCGATGGAGTGGTGAAATGCATAGAGATCGGGAAGAACACCAACGGCGAAAGCACTCTGCTGGGCCGACACTAACACTGAGAGACGAAAGCTAGGGGAACA
>X1101.16407.6463__L_062
GACGAAGGGCGCGGGTGTTATTCGTTTTGATTGGGTGTAAAGGGTAGGTAGGCGGTTTCTTGCTTTCTTTGGACAAAATCGCGGAGTATTCCTACGCGAAGTCCTTTTAAAAACAGAATCTTGTGTTGGGTATGGGTTGAGGCAAGTTCGCTTTAGTAGGGGTAGAATCCTTTAATATGCGAACGAACGTCAGTAGGCGGAGGCGCTTTTCCGGTCCCAACAGACGCTGAGCTACGGAAGCTTAGGGA
>X2103.16675.14733__L_061
GACGGGGGGGGCAAGTTTTCTTCGGAATGACTGGGCGTCAAGGGCACGTAGGCGGTGAATCGGGTTGAAAGTGAAAGTCGCCAAAAAGTGGCGGAATGCTCTCGAAACCAATTCACTTGAGTGGGACAGAGGAGAGTGGAATTTCGTGTGTAGGGGTGAAATCCGTAGATCTACGAAGGAAGGCCAAAAGCGAAGGCAGCTCTCTGGGTCCCTACCGACGCTGGGGTGCGAAAGCATGGGGAGCGAACA
>X1101.15466.21896__R_119
TACGAAGGGGGCAAGCGTTGTTCGGAATTACTGGGCGTAAAGGGCGCGCAGGCGGCCCGACAAGTCAGATGTGAAAGCCCCGGGCTCAACCTGGGAATAGCATTTGGGACTGTTGGGCTAGAGATCGGGAGAGGAGAGTGGAATTCCCAGTGTAGAGGTGAAATTCGTAGATATTGGGAAGAACACCGGTGGCGAAGGCGGCTCTCTGGACCGATACTGACGCTGAGGCGCGAAAGCGTGGGGAGCAA
>X1101.20906.7866__R_163
TACGGAGGATCCAAGCGTTATCCGGAATTACTGGGCGTAAAGAGTTGCGTAGGTGGCATTGTAAGCGAGTAGTGAAAGCCTGGGGCTCAACCCCTTACCCATTACTTGAACTGCAAAGCTAGAGGATGAGAGAGGTTATTGGAATTCCTAGTATAGGAGTGAAATCCGTAGATATTAGGAGGAACACCGATGGCGTAGGCAGATAACTGGCTCATTCCTGACACTAAGGCACGAAAGCGTGGGTAGCA
>X1101.6566.12943__L_280
GACGAACCGTCCGAACGTTATTCGGAATTACTGGGCTTAAAGCGCGTGTAGGCGGGTCGACACGTCCGACACTGAAATCTCCCGGCTCAACCGGGGAACTGGTCCGGATACGGTCGGTCTGGAGGGAGGTAGGGGGGCCTGGAACTTCCGGTGGAGCGGTGAAATGCGTTGAGATCGGAAGGAACGCCCGTGGCGAAAGCGAGGCCCTGGACCTTTACTGACGCTGAGACGCGAAAGCCAGGGGAGCGA
>X1101.12564.13756__R_286
TACGAGGGGGGCAAGCGTTGTTCGGAATTATTGGGCGTAAAGGGCGCGTAGGCGGTGCGGTAAGTCACCTGTGAAACCTCTAGGCTCAACCTAGAGCCTGCAGGCGAAACTGCCGTGCTTGAGGGTGGGAGAGGTGCGTGGAATTCCCGGTGTAGCGGTGAAATGCGTAGATATCGGGAGGAACACCTGTGGCGAAAGCGGCGCACTGGACCACATCTGACGCTGAGGCGCGAAAGCTAGGGGAGCAA
>X1101.18140.27516__R_013
TACAGAGGGTGCAAGCGTTGTTCGGAATTATTGGGCGTAAAGCGCGGGTAGGCGGCTTGAAAAGTCGGGTGTGAAAGCCCTCAGCTCAACTGAGGAAGTGCGCCCGAAACTCTCGAGCTTGAGTGCCGGAGAGGATGGCGGAATGCCCCAAGTAGAGGTGAAATTCGTAGATATGGGGCGGAACACCGGTGGCGAAGGCGGCCATCTGGACGGTAACTGACGCTGAGCCGCGAAAGCGTGGGTAGCAA
>X1101.21704.23534__R_075
TACGAAGGGGGCTAGCGTTACTCGGAATTATTGGGCGTAAAGCGTGCGTAGGCGGTTATGTAAGTTGGGAGTGAAAGCCCAGGGCTCAACCTTGGAATTGCTTTCAAAACTACGTAACTTGAGTATTGGAGAGGATAGTGGAATTCCTAGTGTAGAGGTGAAATTCGTAGATATTAGGAGGAACACCAGATGCGAAAGCGGCTATCTGGCCAAATACTGACGCTGTTGCACGAAAGCGTGGGGAGCAA
>X1101.8414.16343__R_064
TACAGAGGTCTCAAGCGTTGTTCGGATTCATTGGGCGTAAAGGGTGCGTAGGTGGCGGGGTAAGTCAGGTGTGAAATCTCGGAGCTCAACTCCGAAACTGCACTTGATACTGCCTTGCTTGAGTACTGGAGAGGAGATTGGAATTTACGGTGTAGCAGTGAAATGCGTAGATATCGTAAGGAAGACCAGTGGCGAAGGCGAATCTCTGGACAGTTACTGACACTGAGGCACGAAGGCCAGGGGAGCAA
>X1101.10995.7056__L_062
GACGAGCCACACGAACGTTATTCGGAATTACTGGGCTTAAAGGGTGCGTAGGCGGCGTGGAAAGTTGGGTGTGAAATCCCTCGGCTTAACCGAGGAACTGCGCCCAAAACTACCATGCTCGAGGAAGATAGAGGTGAGCGGAACTTACGGTGGAGCGGTGAAATGCGTTGATATCGTAAGGAACACCCGTGGCGAAAGCGGCTCACTGGGTCTTTTCTGACGCTGATGCACGAAAGCTAGGGGAGCAA
>X1101.18236.17580__L_022
TACGTAGGGTGCTAGCGTTGTCCGGATTTATTGGGCGTAAAGGGCTCGTAGGCGGCTTGTCGCGTCGGAAGTGAAATCCTGGGGCTTAACCCCGGGTCTGCTTTCGGTACGGGCTGGCTGGAGTGTGGCAGGGGAGACTGGAATTCCTGGTGTAGCGGTGGAATGCGCAGATATCAGGAGGAACACCGGTGGCGAAGGCGGGTCTCTGGGCCATTACTGACGCTGAGGAGCGAAAGCGTGGGGAGCGA
>X1101.13039.20598__R_113
TACAGAGGTGGCAAGCGTTGTTCGGAATTACTGGGCGTAAAGGGCGCGTAGGCGGTTTCGTAAGTCCTGTGTGAAAGCCCCCGGCTCAACTGGGGAACTGCACGGGAAACTGCGAGGCTTGAGTTCGGGAGAGGGAAGCGGAATTCCGGGTGTAGCGGTGAAATGCGTAGATATCCGGAGGAACACCGGTGGCGAAGGCGGCTTCCTGGACCGACACTGACGCTGAGGCGCGAAAGCTAGGGGAGCAA
>X1101.16243.11202__R_199
TACGTAGGATGCAAGCGTTGTCCGGATTTACTGGGCGTAAAGCGCGCGCAGGCGGCACACCAAGTACCCTATGAAATCTCCTTGCTCAACGAGGAGGGTGTGGGGTAGACTGGTGAGCTAGAGGACGGTAGAGGGGGGTAGAATTGCTGGTGTAGCGGTGAAATGCGTAGAGATCAGCAGGAATACCCGTGGCGAAGGCGGCCCCCTGGGCCGTTTCTGACGCTGAGGCGCGAAGGCTAGGGGAGCGA
>X1101.5318.7930__R_203
TACGAAGGGGGCTAGCGTTGTTCGGAATTACTGGGCGTAAAGGGCGCGTAGGCGGCGGTACAAGTTAGGCGTGAAAGCCCCGGGCTCAACCTGGGAATTGCGCTTGATACTGTATTGCTAGAGTTCGGGAGAGGTGAGTGGAATTCCCAGTGTAGAGGTGAAATTCGTAGATATTGGGAAGAACACCGGTGGCGAAGGCGGCTCACTGGACCGATACTGACGCTGAGGCGCGAAAGCGTGGGGAGCAA
>X1103.8884.17274__R_247
TACGTAGGCAGCAAGCGTTGTTCGGAGTTACTGGGCGTAAAGAGTATGTAGGCGGTGTTCTAAGTTTGGTGTGAAATCTCCCGGCTTAACTGGGAGGGTGCGCCGAAGACTGGGATGCTTGAGTGTCGGAGAGGAACGCGGAATTCCTGGTGTAGCGGTGAAATGCGTAGATATCAGGAGGAACACCAGTGGTGTAGACGGCGTTCTGGACGATTACTGACGCTGAGATACGAAAGCGTGGGGAGCAAA
>X1101.13446.15057__L_216
GACAGAGGATGGAAGCGTTATCTGGAATGATTGGGCGTAAAGCGTTTGTAGGTGGCTTTTTAAGTCCACCGTCAAATCCCAGGGCTAAACCCTGGACAGGCGGTGGAAACTACCAAGCTGGAGTACGGTAGGGGTAGAGGGAATTTCTGGTGGAGCGGTGAAATGCGCTGAGATCGAAAAGAACACCAACGGCGAAAGCACTCTGCTGGGCCGACACTGACACTCAGAGACGAAAGCTAGGGGAGCGA
>X1103.15530.23072__L_295
TTCCAGCTCCAATAGCGTATATTTAAGTTGTTGCAGTTAAAAAGCTCGTAGTTGGACTTTGGGTTGGGTCGGCCGGTCCGCCTCAGGTGTGCACCGGTCGCCTCGTCCCTTCTACCGGCGATGCGCTCCTGGCCTTAACTGGCCGGGTCGTGCCTCCGGTGCTGTTACTTTGAAGAAATTAGAGTGCTCAAAGCAAGCCTACGCTCTGGATACATTAGCATGGGATAACATCATAGGATTTCGATCCTA
>X1101.27358.11846__R_201
GACAGAGGATGCAAGCGTTATCCGGAATGATTAGGCATAAAGCGTCTGTAGGTGGCTTTTCAAGTCCGCAGTCAAATCCCAGGGCTCATCCCTGGACAGGCGATGGAAACTACCAAGCTGGAGTACGGTAGGGGCAGAGGGAATTTTCGGTGGAGATGTGAAATGCTTAGAGATCGGGAAGAACAACAATGGCGAAAGCACTCTGCTGGGCCGACACTGACACTGAGAGACGAAAGCTAGTGGAGCAA
>X1101.6400.17383__R_199
GACAAGGGAGACGAGTGTTATTCATCTTAAACAGGTATATTGGGTACCTAGACTGTGTACAAAGGCTTTTATAGTACCTGTTACACTAGAGTTTAATATGTGAGAGGAAGATGTCAGAATTATTGGTGTAGGGATGAAATACTGTAATACCAATAGGACTGGTAATGGCGAAGGCAAACCTCTATGTATATATACTTAAAAGGTGTGATAATTTATAAAAAAAATTATCATGTAAAGTATTATAACTG
>X1102.16421.8478__R_032
CACGTAGGGCGCAAGCGTTGTCCGGAATTATTGGGCGTAAAGAGCTCGTAGGCGGTCTGTTACGTCCGCTGTGAAAACCCAGGGCTTAACCCTGGGCTTGCAGTGGATACGGGCAGACTAGAGGTAGGTAGGGGAGAATGGAATTCCCGGTGTAGCGGTGAAATGCGCAGATATCGGGAGGAACACCGGTGGCGAAGGCGGTTCTCTGGGCCTTACCTGACGCTGAGGAGCGAAAGCGTGGGGAGCGAAC
>X2101.19156.16057__R_043
GACGTAGGTCGCAAACGTTATCCGGAATCATTGGGCGTAAAGGGTGCGTAGATGGCATGATAAGTTATTAGTGGGAAATCGAGGCTCAACCTCGTGGAAGCTGGTAATACTGTTTTGCTTGAGTGCAGGAGAGGTTAACGGAACTCCATGTGGAGCGGTAAAATGCGTAGATATATGGAAGAACATCAATAACGGCGAAGGCAGTTAACTATTCTGCTACTGACATTGAGGCACGAAAGCGTGGGGAGC
>X2104.12766.24488__R_133
GACGTAGGTGGCGAACGTTATCCGGATTTATTGGGCGTAAAGGATGCGCAGGTGGTAGAATAAGTTATCAGTTGAAGTCAGGCTCAACTTGACGGAAGCTGGTAAAACTATTCTGCTAGAGGAAAGGAGAGGTTAGCGGAACTCTATGAGTAAGGGTGAAATCTATTGATCCATAGAGGACCACCAAAAAAGGCGAAGGCAGCTAACTATTCTACTCCTGACACTGAGGCATGAAAGCGTGGGGAGCAA
>X1101.12474.8262__L_061
GACATGGGTGGCAAACGTTATCCGGAATTATTGGGCGTAAAGAGTGCGTAGGTGGTTTAATAAGTTAGTAGTGGTAAATTGGGGCTCAACCCCATGGAAGTTACTAATACTATTAAACTAGAGGATCGGAGAGGTTAACGGAATTCTATGTGTAGCGGTAAAATGCTCAAATATATAGAGGAACACCAATTGGCGAAGGCAGTTAACTATTCGATTCCTGACGTTGAGGCACGAAAGCGTGGGGAGCA
>X1101.24020.12037__L_047
GACAGATGCAAGCGTTATCCGGAATGATTGGGCGTAAAGCGTCTGTAGGTGGCTTTTCAAGTCCGCCGTCAAATCCCAGGGCTCAACCCTGAACAGGCGGTGGAAACTACCAAGCTGGAGAACGGTGGGGGCAGAGGGAATTTCCGGTGGAGCGGTGAAATGCGTAGAGATCGGGAAGAACACCAACGGCGAAAGCACTCTGCTGGGCCGACACTGACACTGAGAGACGAAAGCTAGGGGAGCAAATG
>X1101.11309.12655__R_039
TACGGAGGGTGCAAGCGTTATCCGGATTTACTGGGTTTAAAGGGTGTGTAGGCGGACTTTTAAGTCAGCGGTGAAATCTCCGGGCTCAACCCGGAAACTGCCATTGATACTATTGGTCTTGAATGTTGTTGAGGTGGGCGGAACGGGTCATGTAGCGGTGAAATGCATAGATATGACCCGGAACACCGATTGCGAAGGCAGCCCACTAAGCAATGATTGACGCTGAGGCACGAAAGCGTGGGGATCAA
>X1101.12393.24497__R_043
AACATAGGTGGCGAACGTTATCCGGATTTATTGGGCGTAAAGGATGCGTAGATGGTGGAATAAGTTATTGATCTAAGTCGAGCTCAACTTGATGGAAGTTGATAATACTGCTCTACTGGAGGACAGGAGAGGTTAACGGAATGCACATAAGTAGGGGTGAAATCCATTGATCTATGGTGGACCACCAAAAAAGGCGAAGGCAGTTAACTATTCTGTTCCTGACATTGAGGCATGAAAGCGTGGGGAGC
>X1101.18026.20800__R_197
GACATAGGTGGCAAACGTTATCCGGATTTATTGGGCGTAAAGGATGCGTAGATGGTGAAATAAGTTATTAGTAGAAATCAGGCTCAACTTGGTGGAAACTGGTAATACTGTTTTACTCGAGGACAGAAGAGGTTGACGGAGGTGCATGCGTAGGGGTGAAATCCGTTGATCCATGTGGAACCACCGAAAAAGGCGAAGGCAGTTAACTATTCTGTTCCTGACATTGAGGCATGAAAGCGTGGGGAGCA
>X1102.10066.16496__R_199
TACGAAGGGGGCTAGCGTTGTTCGGAATTACTGGGCGTAAAGCGCACGTAGGCGGACATTTAAGTCAGGGGTGAAATCCCGGAGCTCAACTCCGGAACTGCCTTTGATACTGGGTGTCTTGAGTGTGGAAGAGGTGAGTGGAATTCCGAGTGTAGAGGTGAAATTCGTAGATATTCGGAGGAACACCAGTGGCGAAGGCGGCTCACTGGTCCATTACTGACGCTGAGGTGCGAAAGCGTGGGGAGCAA
>X1101.10365.26141__L_132
TACAGAGGATGCAAGCCTTATTCAGAATGATTGGGCGTAAAGCGTCTGTAGGTGGCTTTTTAAGTCTGCCGTCAAATCCTAGGGCTCAACCCTAGACAGGCAGTGGAAACTACCAAGCTGGAGTACGATAGGGGCAGAGGGAATTTCCGGTAGAGCGGTGAAATAGTAGAGATCGGAAAGAACACCAACGACGAAAGCACTATGCTGGATCGACAATGACATTGAGAGACGAAAGCTAGGGGAGCGAA
>X1101.20385.23464__L_055
GACGGGGGGGGGGGCAAGTGTTCATCGGAATGACTGGGCGTAAAGGGCACGTAGGCGGTCAATCGGGTTGAAAGTGAAAGTCGCCAAAAAGTGGCGGAATGCTCTCGAAACCAATTCACTTGAGTGAGACAAAGGAGACTGGAATTTCGTGTGTAGGGGTGAAATCCGTAGATCTACGAAGGAACGCCAAAAGCGAAGGCAGCTCTCTGGGTCCCTACCGACGCTGGGGTGCGAAAGCATGGGGAGCG
>X1101.23598.17051__L_266
TACAGAGGATGCAAGCATTATCCGGAATGATTAGGCTTAAAGCGTCTGTAGGTGGCTTTTTAAGTCCGCCGTCAAATCCCAGGGATCAACCATGGACATTAGGTGGAAACTACCAAGCTAGAGTATGGTAGGGGCAGAGGGAATTTCCGGTGGAGCGGTGAAATGTGTAGAGATCGAAAAGAACACCAATGGCAAAAGCACTCTGTTGTGCCGACACTGACACTGAGAGACGAAAGCTAGGGGAGTGA
>X1102.23374.8685__L_046
TTCCAGCTCCAATAGCGTATATTTAAGTTGTTGCAGTTAAAAAGCTCGTAGTTGGACTTTGGGTTGGGTCGGCTGGTCCGCCTCACGGTGTGCACCGGTCGTCTCGTCCCTACTGCCGGCGATGCGCTCCTGGTCTTAACTGACCGGGTCGTGCCTCCGGCGCTGTTACTTTGAAGAAATTAGAGTGCTCAAAGCAAGCCTACGCTCTGTATACATTAGCATGGGATAACATTATAGGATTTCGGTCC
>X1103.17590.9678__L_010
CACGGAAGGGGCAAGCGTTACTCGTAAGTATTGGGCGTAAGGCGTCTGTAGGTGGTTCTTTTCCGAACTAGTTTGTACCCGAATCCCTCCTCGTCAGGGTAAGTGGATCACCGGGTTAAGTAACGGGGTAGCCCAGAGGTGCAAGGTACCCTTGATGGAGGGGTGGAATCCAAAAAGATCAATGGGGACCCCCAACGGCGAAGGCATTGTCACCCGGGGCCTCTAACACTGAGAGACGAAAGCGTGGGG
>X1101.10770.18100__R_168
TACAGAGGGGGCAAGCGTTATTCGGAATTATTGGGCGTAAAGGGCGCGTAGGCGGCTTGGCAAGTGGATGGTGAAATCCCTCGGCTTAACCGAGGAACTGCCGTCCAAACTGCTTCGCTTGAGACCGGGAGAGGTGAGTGGAATTCCCAGTGTAGCGGTGAAATGCGTAGATATTGGGAGGAACACCAGTGGCGAAGGCGGCTCACTGGACCGGTACTGACGCTGATGCGCGAAAGCGTGGGGAGCAA
>X1101.17691.25759__R_203
TACGGAGGATCCAAGCGTTATTCGGAGTGACTGGGCGTAAAGAGTTGCGTAGGGGGTTTGTTAAGCAAATAGTGAAATCTTGTGGCTCAACCATGAGGCTATTATTTGAACTGGTAGACTTGAGAATATGAGAGGTAGATGGAATTCCCAGTGTAGGAGTGAAATCCGTAGATATTGGGAGGAACACCAATGGCGTAGGCAGTCTACTGGCATATTTCTGACCCTGAGGCACGAAAGCGTGGGGAGCG
>X1101.17850.12141__R_227
TACGAAGGGGGCAAGCGTTGTTCGGAATTACTGGGCGTAAAGGGCGCGTAGGCGGTGTATTAAGTTAGGCGTGAAAGCCCTGGGCTCAACCCGGGAATTGCGCTTGATACTGGTACGCTAGAATCCAGGAGAGGTTGGTGGAATTCCCAGTGTAGAGGTGAAATTCGTAGAGATTGGGAAGAACACCGGTGGCGAAGGCGGCCAACTGGACTGGTATTGACGCTGAGGCGCGAAAGCGTGGGGAGCAA
>X1101.24894.10843__R_077
TACGTAGGGCGCAAGCGTTGTCCGGAATTATTGGGCGTAAAGAGCTCGTAGGTGGTTTGTCGCGTCTGTCGTGAAAGCCCGGGGCTTAACTCCGGGTCTGCGGTGGATACGGGCAGACTAGAGGCAGGTAGGGGAGAACGGAATTCCCGGTGTAGCGGTGAAATGCGCAGATATCGGGAGGAACACCGGTGGCGAAGGCGGTTCTCTGGGCCTGTACTGACGCTGAGGAGCGAAAGCGTGGGGAGCGA
>X1102.10283.6734__R_084
TACAGAGGGTGCAAGCGTTGCTCGGAATCATTGGGCGTAAAGGGTAGGTAGGTGGTCTCATTTGTCTGGGGTGAAAGCCTCGAGCTTAACTCGAGAAGTGCCCCGGAAACGGTGAGACTAGAGTCTTGGAGAGGGTCGTGGAATTCCCGGTGTAGCGGTGAAATGCGTAGAGATCGGGAGGAACACCAGAGGCGAAGGCGGCGACCTGGACAAGTACTGACACTCAACTACGAAAGCGTGGGGAGCAA
>X1102.15880.28344__R_151
TACGTAGGGGGCAAGCGTTGTCCGGATTTATTGGGCGTAAAGCGTCCGCAGGTGGTCTCTTACGTTCGGGGTGACAGTTCCCGGCTCAACTGGGAAAGTGCTTCGAAAACGGGGAGACTTGAGGGCTTGAGAGGAAAGCGGAATTCCGGGTGGAGTGGTGAAATGCGTAGATATCCGGAGGAACACCAATGGCGTAGGCAGCTTTCTGGCAAGTACCTGACACTCATGGACGAAAGCTAGGGGAGCAA
>X1102.8783.25841__R_149
TACGGAGGGTGCAAGCGTTAATCGGAATTACTGGGCGTAAAGCGCACGCAGGTGGCTGAGTCAGTCGATTGTGAAAGCCCTGGGCTTAACCTGGGAATTGCAGTCGATACTACTCAGCTAGAGTATGGGAGAGGGCAGTGGAATTCCCGGTGTAGCGGTGAAATGCGTAGATATCGGGAGGAACATCAGTGGCGAAGGCGGCTGCCTGGCCCAATACTGACACTCAGGTGCGACAGCGTGGGGAGCAA
>X1104.17552.22001__R_197
GACAGAGGATGCAAGCGTTATCCGCAATGATTGGGCGTAAAGCGTCTGTAGGTGGCTTTTCAAGTCCGCCGTCAAATCCCAGGGCTGAACCATGGATAGGTGGTGGAAACTACCAAGCTGGAGTACGGTAGGGGCAGAGGGAATTTCTGGTGGAGCGGTGAAATGCGTAGAGATCGGGAAGAACACCAACGGCGAAAGCACTCTGCTGGGCCGACACTGACACTGAGAGACGAAAGCTAGGGGAGCAAA
>X2102.10400.14039__R_279
TACGAGGGGAGCTAGCGTTGTTCGGAATTACTGGGCGTAAAGGGCGTGTAGGCGGTACCATAAGTCAGATGTGAAAGCCCTAGGCTTAACCTAGGAGGTGCATTTGATACTGTGGAACTAGAGATCGAGAGAGGAAAGTGGAATTACGAGTGTAGAGGTGAAATTCGTAGATATTCGTAAGAACACCAGTGGCGAAGGCGACTTTCTGGCTCGATACTGACGCTAAGGCGCGAAAGCGTGGGGAGCAAA
>X1103.9902.6364__L_272
TACGGGGGGGGCAAGCGTTGTTCGGAATTACTGGGCGTAAAGGGTGCGTAGGCGGTTCGTTAAGTTGGATGTGAAAACTCTGGGCTCAACCCAGAGCCTGCATCCAAAACTGGCGGGCTAGAGTTCTGGAGGGGGTAGTGGAATTCCTGGTGTAGCGGTGAAATGCGTAGATATCAGGAGGAACACCGGTGGCGAAGGCGGCTACCTGGACAGAAACTGACGCTGAGGCACGAAAGCTAGGGGAGCAAA
>X1101.11453.26303__R_178
TACGGAGGGTGCAAGCGTTATCCGGATTTACTGGGTTTAAAGGGTGCGCAGGCGGATATGTAAGTCAGTGGTGAAATCTTTGGGCTTAACCCGAAAATTGCCATTGATACTATATATCTTGAATGCTGTGGAGGTAAGCGGAATATGTCATGTAGCGGTGAAATGCTTAGATATGACATAGAACACCTATTGCGAAGGCAGCTTACTACGCAGATATTGACGCTCATGCACGAAAGCGTGGGGATCAA
>X1101.22862.26404__R_096
TACGAAGGGTGCAAGCGTTACTCGGAATTACTGGGCGTAAAGGGTGCGTAGGTGGTCGTTTAAGTCCGTTGTGAAATCCCTGGGCTCAACCTGGGAATGGCAGTGGATACTGGACGGCTAGAATGCGGTAGAGGGTAGTGGAATTCCCGGTGTAGCAGTGAAATGCGTAGAGATCGGGAGGAACACCAGTGGCGAAGGCGGCTACCTGGACCAGCATTGACACTCAAGCACGAAAGCGTGGGGAGCAA
>X1101.5901.18563__R_148
GATGGAGTGGTAAGTGTTCTTCAGAATGACTTGGCATAAAGGGCACGTAGGCGGTGAATCGGGTTGAAAGTGAAATTATCCAAAAAGTTGTGGAATGCTATCGAAACCAATTCACTTGAGTAGGACAGAGGAGAGTGGAATTTCGTATGTAGGGGTGAAATCCGTAAATATACGAAGGAACGCCAAAACCGAAGGCAGCTCTCTGGGTCCCTACCGACGCTGGGGTGCGAAAGCATGGGGAGCGAACA
>X1104.17596.16744__R_080
GACGAACCGTGCAAACGTTGTTCGGAATCACTGGGCTTAAAGGGCGCGTAGGCGGGTGGTCAAGTCAGGGGTGAAATCTTTCGGCTCAACCGGAAAACAGCCTTTGATACTGGCCGTCTCGAGGGAGGTAGGGGCATGTGGAACTTCCGGTGGAGCGGTGAAATGCGTTGATATCGGAAGGAACGCCGGTGGCGAAAGCGACGTGCTGGACCTCTTCTGACGCTGAGGCGCGAAAGCTAGGGGAGCGA
>X1101.13613.14424__L_043
GACGGGGGGGGGGAAGTGTTCTTCAGAAAGACTGGGCATAAAGGGCACGTAGGCGGTGAATCGGGTTGAAAGTTAAAGTCGCCAAAAACTGGCGGAATGCTCTCGAAACCAATTCACTTAAGTGAGATAGAGGAGAGTGGAATTTCGTGTGTAGGGGTGAAATCTGGAGATCTACGAAGGAAGGCCAAAAGCGAAGGCAGCTCTCTGGGTCCCTATCGACGCCGGGGTGCAAAAGCATGGGGAGCGAA
>X1101.22521.13777__L_218
TACGGAGGGTGCGAGCGTTAATCGGAATTACTGGGCGTAAAGGGTGCGTAGGTGGTTATATAAGTTATCTGTGAAATACCTGGGCTCAACCTGGGCAGGTCAGATGATACTGTATGACTCGAGTATGGGAGAGGGTAGTGGAATTTCCGGTGTAGCGGTGAAATGCGTAGAGATCGGAAGGAACACCAGTGGCGAAGGCGGCTACCTGGCCTAATACTGACACTGAGGCACGAAAGCGTGGGGAGCAA
>X1101.12580.12576__R_072
TACGTAGGGGGCAAGCGTTGTCCGGATTTATTGGGCGTAAAGAGCGTGTAGGCGGCCAGACAGGTCAGCTGTGAAAACTCGAGGCTCAACCTCGAGACGTCGGTTGAAACCGTCTGGCTAGAGTCCGGAAGAGGAGAGTGGAATTCCCGGTGTAGCGGTGAAATGCGCAGATATCGGGAAGAACACCCGTGGCGAAGGCGGCTCTCTGGGACGGTACTGACGCTGAGACGCGAAAGCGTGGGGAGCGA
>X1101.13572.22925__R_198
TACGAAGGGGGCTAGCGTTGTTCGGAATTACTGGGCGTAAAGCGCACGTAGGCGGATTGCTAAGTCAGGGGTGAAATCCCGGGGCTCAACCTCGGAACTGCCTTTGATACTGACAATCTCGAGTCCGGAAGAGGTGGGTGGAATTCCTAGTGTAGAGGTGAAATTCGTAGATATTAGGAAGAACACCAGTGGCGAAGGCGGCCCACTGGTCCGGTACTGACGCTGAGGTGCGAAAGCGTGGGGAGCAA
>X1101.17234.17633__R_263
TACGGAGGGTGCAAACGTTGCTCGGAATCATTGGGCGTAAAGCGCACGTAGGCGGCGAAGCAAGTCGGGTGTGAAAGCCCTGGGCTCAACCCAGGAAGTGCATTCGAAACTATTTCGCTTGAATCTCGGAGGGGGTCAGAGAATTCCCGGTGTAGAGGTGAAATTCGTAGATATCGGGAGGAATACCAGTGGCGAAGGCGCTGACCTGGACGAAGATTGACGCTGAGGTGCGAAAGCGCGGGGAGCAA
>X1101.19306.27670__R_034
TACGTAGGGTCCAAGCGTTATCCGGAATCACTGGGCGTAAAGCGTCCGCAGCCGGCGCGTTAAGTGTGATGTTAAATCGTGGGGCTCAACCCTGTCGGTGCATCACATACTGGCGTGCTAGAGGAAATCAGAGGCAAGTGGAATTTGTAGTGTAGCAGTGAAATGCGTAGATATTACAAGGAACACCAATGGCGAAGGCAGCTTGCTGGGATTTTTCTGACGGTCATGGACGAAAGCGTGGGGAGCGA
>X1101.7190.20090__R_128
TACGGAGGGTGCGAGCGTTGTCCGGATTTATTGGGTTTAAAGGGTGCGTAGGTGGCTTTATAAGTCAGTGGTGAAATACGGTTGCTCAACAATCGAGGTGCCATTGATACTGCAAAGCTTGAAATAATTGGAGGCTGCCGGAATGGATGGTGTAGCGGTGAAATGCATAGATATCATCCAGAACACCGATTGCGAAGGCAGGTGGCTACGATTTGTTTGACACTGAGGCACGAAAGCATGGGGAGCAA
>X1102.15564.22058__R_023
TACGTAGGGGGCGAGCGTTGTCCGGATTTATTGGGCGTAAAGCGCGTGTAGGCGGCTTGGTAGGTCTGCTGTGAAAACTCGGGGCTCAACCCCGAGACGTCGGTGGAAACCACCTGGCTAGAGTCCGGAAGAGGAGAGTGGAATTCCTGGTGTAGCGGTGAAATGCGCAGATATCAGGAAGAACACCCGTGGCGAAGGCGGCTCTCTGGGACGGTACTGACGCTGAGACGCGAAAGCGTGGGGAGCGA
>X1102.20357.5568__R_173
TACGGAGGGTGCAAGCGTTATCCGGATTTACTGGGTTTAAAGGGTGCGTAGGTGGGCGAGAAAGTCAGTGGTGAAATCTCCGGGCTTAACCCGGAAACTGCCATTGATACTATTTGTCTTGAATACTTTGGAGGTAAGCGGAATATGTCATGTAGCGGTGAAATGCTTAGATATGACATAGAACACCAATTGCGCAGGCAGCTTACTACACAGTAATTGACACTGAGGCACGAAAGCGTGGGGATCAA
>X2101.20719.25875__R_050
GACGAACCACACGAACGTTATTCGGAATCACTGGGCTTAAAGGGTGCGTAGGCGGCGCGGTAAGTTGGGTGTGAAATGCCTCGGCTTAACCGAGGAACTGCGCTCAAAACTACCGTGCTTGAGGGAGATAGAGGTGAGCGGAACTTAGGGTGGAGCGGTGAAATGCGTTGATATCCTAAGGAACACCCGTGGCGAAAGCGGCTCACTGGATCTCTTCTGACGCTGAGGCACGAAAGCTAGGGTAGCGAA
>X1101.11040.2486__L_250
GACGAACCTTGCAAACGTTATTCGGAATCACTGGGCTTAAAGGGTGCGTAGGCTGTGCAGAAAGTTGGGTGTGAAATACCTCGGCTTAACCGAGGAATTGCGCCCAAAACTACTGTGCTCGAGGAAGATAGAGGTGAGCGGAACTTAGGGTGGAGCGGTGAAATGCGTTGATATCCTAAGGAACACCGGTGGCGAAAGCGGCTCACTGGATCTTATCTGACGCTGAGGCACGAAAGCCAGGGTAGCGA
>X1101.13164.16747__L_093
TTCCAGCTCCAATAGCGTATATTAAGATTGTTGCAGTTGAAACGTCCGTAGTTGAATTTCACTCCCAACAAAGTTTTCAGCCTTTAGGCTTAGGAGCTTTGTTTGGAGCAAGAACTTGCGCATGCTTGTTCTTAACGTTACTTTGAGCAAACTGGAGGGCTCCAGCCGGGTCTACGCCTTGACAGCTCAGCATGGAATAACAAGCTAGGATTTTGATCCATCTTGTTGGTACCATGGATTAAAATAAT
>X1101.14117.16757__L_012
TACGTAGGGGGCAAGCGTTGTCCGGAATTATTGGGCGTAAAGCGCGCGCAGGCGGCTTTGTAAGTCTGGTGTTTAAGCTCGGGGCTCAACCCCGATACGCATCGGAAACTGCCAGGCTTGAGTGCAGAAGAGGAAAGTGGAATTCCACGTGTAGCGGTGAAATGCGTAGAGATGTGGAGGAACACCAGTGGCGAAGGCGACTTTCTGGGCTGTAACTGACGCTGAGGCGCGAAAGCGTGGGGAGCAAA
>X1101.15399.24682__L_269
TACGGAGGGTGCAAGCGTTATCCGGATTTACTGGGTTTAAAGGGTGCGTAGGTGGGTAGGTAAGTCAGTGGTGAAATCTTCAAGCTTAACTTGGAAACTGCCATTGATACTATTTATCTTGAATACTTTGGAGGTAAGCGGAATATGTCATGTAGCGGTGAAATGCTTAGATATGACATAGAACACCAATTGCGAAGGCAGCTTACTACACAGTGATTGACACTGAGGCACGAAAGCGTGGGGATCAA
>X1101.23806.12977__L_125
TACGAGTCTGACGAGCGTTATTCGGAATTACTGGGCTTAAAGGGTGCGTAGGCGGTGCGGATAGTCGGGTGTGAAATGCCTTAGCTTAACTAAGGAACTGCACTCGATACTGCCGTGCTAGAGTAAGACAGAGGTGAGTGGAACTGAGGGTGGAGCGGTGAAATGCGTTGATATCCTCAGGAACACCGGTGGCGAAGGCGACTCACTGGGTCTTAACTGACGCTGATGCACGAAAGCTAGGGTAGCAA
>X1101.14339.5714__R_133
TACGTAGGGGACAAGCGTTGTCCGGAATTATTGGGCGTAAAGCGCGTGTAGGCGGCCAAGTAAGTCTTACGTGAAATCCTGAGGCTCAACCTCAGGCCTGCGCGGGATACTGCTTGGCTAGAGTCCGGAAGAGGAGAGTGGAATTCCTGGTGTAGCGGTGGAATGCGCAGATATCAGGAGGAACATCCGTGGCGAAGGCGGCTCTCTGGGACGGTACTGACGCTGAGACGCGAAAGCGTGGGGAGCGA
>X1101.16602.5578__R_085
TACAGAGGTCTCGAGCGTTGTTCGGATTCATTGGGCGTAAAGGGTGCGTAGGCGGCGGGGCAAGTCTGATGTGAAATCCTGGGGCTCAACCCCAGAACTGCATTGGATACTGCTCTGCTAGAGTACTGGAGAGGAGACTGGAATTTACGGTGTAGCAGTGAAATGCGTAGAGATCGTAAGGAAGACCAGTGGCGAAGGCGAGTCTCTGGACAGTTACTGACGCTGAGGCACGAAGGCCAGGGGAGCAA
>X1101.22802.22422__R_106
TACGTAGGGGGCAAGCGTTGTTCGGAATTACTGGGCGTAAAGGGCGCGTAGGCGGCATGGCAAGTCAGGAGTGAAAGGCCTGGGCTCAACCGAGGAACTGCTTTTGATACTGCCAAGCTAGAGTGCGGAAGGGGCAACTGGAATTCCCAGTGTAGCGGTGAAATGCGTAGATATTGGGAAGAACACCTGAGGCGAAGGCGGGTTGCTGGGCCGACACTGACGCTGAGGCGCGAAAGCCAGGGGAGCAA
>X1102.13861.12214__R_141
TACAGAGGTGGCAAGCGTTGTTCGGAATTACTGGGCGTAAAGGGCGCGTAGGCGGCTTGGTCAGTCCCGTGTGAAATCCCTCGGCTCAACTGAGGAACTGCACGGGAAACTGCCTGGCTTGAGTTCGGGAGAGGGAAGCGGAATTCCGGGTGTAGCGGTGAAATGCGTAGATATCCGGAGGAACACCGGTGGCGAAGGCGGCTTCCTGGACCGACACTGACGCTGAGGCGCGAAAGCTAGGGGAGCAA
>X1102.6126.22164__R_005
GACGGAGGGGGGGCAAATGTTCTTCGGAATGACTGGGCGTAAAGGGCACGTAGGCGGTGAATCGGGTTGAAAGTGAAAGTTGCCAAAAAGTGGCGGAATGCTCTCGAAACCAATTCACTTGAGTGAGACAGAGGAGAGTGGAATTTCGTGTGTAGGGGTGAAATCCGTAAATATACGAAGGAACGCCAAAAGCGAAGGCAGCTCTCTGGGTCCCTACCGACGCTGGGGTGCGAAAGCATGGGGAGCGA
>X1101.10120.16959__L_224
TACGGAGGGTGCGAGCGTTGTCCGGATTTATTGGGTTTAAAGGGTGCGTAGGCGGCCGCGTAAGTCTGGGGTGAAAGCCCGTTGCTCAACAACGGAACTGCCCTGGAAACTGCGCGGCTTGAGTCCAGACGAGGTTGGCGGAATGGGCGGTGTAGCGGTGAAATGCATAGATACCGTCCAGAACCCCGATTGCGAAGGCAGCTGACTAGGCTGGTACTGACGCTGAGGCACGAAAGCGTGGGGAGCGA
>X1101.14295.13266__L_258
CACGTAGGGGGCAAGCGTTGTCCGGATTTATTGGGCGTAAAGAGCTCGTAGGTGGTTCGATAAGTCGGGTGTGAAACCTCCAGGCTCAACCTGGAGACGCCACCCGATACTGTCGTGACTAGAGTCCAGTAGGGGAGCGTGGAATTCCTGGTGTAGCGGTGAAATGCGCAGATATCAGGAGGAACACCAGCGGCGAAGGCGGCGCTCTGGGCTGGCACTGACACTGAGGAGCGAAAGCGTGGGGAGCG
>X1101.23290.16983__L_085
TACGTAGGGGGCGAGCGTTATCCGGATTTACTGGGCGTAAAGCGCGCTAAGGCGGCCGGCTAAGTTGGTGGTGAAATTTCGGGGCTCAACCCCGAAACTGCCTCCAATACTGGTCGGCTCGAGTGCCGGAGAGGAAGGTGGAATTCCCGGTGTAGTAGTGAAATGCGTAGATATCGGGAGGAACACCAGTGGCGAAGGCGGCCTTCTGGCCGGCAACTGACGCTGTAGCGCGAAAGCGTGGGGAGCGA
>X1101.13315.21485__R_138
TACGTAGGATCCAAGCGTTATCCGGAATTACTGGGCGTAAAGCGTACGTAGGTGGAGATTTAAGTGAGATGCGAAATCTGGCGGCTCAACCGTCTAGACTGTGTCTCATACTGGGTTTCTTGAGGTTGGCAGAGGCAAGTGGAATTTCCGGTGTAGCAGTGAAATGCGTAGAGATCGGAAGGAACACCAATGGCGAAGGCAGCTTGCTGGGCCACACCTGACACTGAGGTACGAAAGCGTGGGGAGCG
>X1101.14497.21986__R_138
TACGGAGGATCCAAGCGTTATCCGGAATTACTGGGCGTAAAGAGTTGCGTAGGTGGCGAAGTAAGTTGGTAGTGAAAGCGTGTGGCTCAACCATACATCCATTACCAAAACTGCTTTAGCTAGAGGATGAGAGAGGTTATTGGAATTCTCAGTGTAGGAGTGAAATCCGTAGATATTGGGAGGAACACCGATGGCGTAGGCAGATAACTGGCTCATTCCTGACACTAAGGCACGAAAGCGTGGGGAGC
>X1101.17828.14627__R_080
TACGAGTGCCTCGAGCGTTATCCGGAATCATTGGGCGTAAAGGGTGTGTAGGCGGCGCTGTTAGTCTCGCGTAAAATTCCTCGGCTCAACCGGGGGCTCGCGCGGGAAACGGCAGTGCTTGAGAGCGGAAGGGGTCTCTGGAACTCATGGTGTAGCGGTGAAATGCGTTGATATCATGGGGAACACCGAAAGCGAAGGCAGGAGACTGGTCCGTTTCTGACGCTGAAACACGAAAGCGTGGGTCGCGA
>X1101.19541.13763__R_280
TACGAAGGGGGCTAGCGTTGCTCGGAATTACTGGGCGTAAAGGGCGCGTAGGCGGATGTCTAAGTCAGAGGTAAAAGCCCAGGGCTTAACCTTGGAACTGCCTTTGATACTGGGCATCTTGAGTTCGGGAGAGGTGAGTGGAACTCCGAGTGTAGAGGTGAAATTCGTAGATATTCGGAAGAACACCAGTGGCGAAGGCGACTCACTGGCCCGATACTGACGCTGAGGCGCGAAAGCGTGGGGAGCAA
>X1101.5778.24839__R_176
TACGAACCGTACAAACGTTATTCGGAATCACTGGGCTTAAAGGGTGCGTAGGCGGCCATGTAAGTGAGGTGTGAAATCCCTCGGCTCAACCGAGGAACTGCGCTTCATACTGCATGGCTTGAGGGAGACAGGGGTAAGCGGAACTGATGGTGGAGCGGTGAAATGCGTTGATATCATCAGGAACACCGGTGGCGAAAGCGGCTTACTGGGTCTCTTCTGACGCTGAGGTACGAAAGCTAGGGTAGCGA
>X1102.19339.25783__R_197
GACAGAGGATGCAAGCATTATCTGGAATGATTAGGCATAAAGCGTCTATAGGTGGCTTTTCAAGTCCACAGTAAAATCCCAGGGCTCGTCCCTGGACAGACGATGGAAACTACCAAGCTGGAGTACGGTAGGGGCAGAGGGAATTTTCGGTGGAGATGTGAAATGCTTAGAGATCGGGAAGAACACCAATGGCGAAAGCACTCTGCTGGGCCGACACTGACACTGAGAGACGAAAGCTAGTGGAGCAA
>X1102.28452.15258__R_254
TACGGAGGGTGCGAGCGTTGTCCGGAATCACTGGGCGTAAAGGGCGCGTAGGCGGCCTGATAAGTAGGGGGTGAAATCCTGCGGCTTAACCACAGGGCTGCCTTCTAAACTGTCAGGCTAGAGCACGGTAGAGGCAGATGGAATTCCCGGTGTAGCGGTGGAATGCGTAGAGATCGGGAAGAACATCAGTGGCGAAGGCGGTCTGCTGGGCCGTTGCTGACGCTGAGGCGCGACAGCGTGGGGAGCAA
>X2103.27084.13468__R_287
TACGGGAGGAGCGAGCATTATTCGGAATGATTAGGCGTAAAGGGTTCGTAGGTGGTTTTTTAAGTTGAAAAAAACAAATTAAAGCTCAACTTTATAAATTTTTTCAAAACTGAGAGACTTGAGTATAAATAGGGGATAATGGAATTTCTATTGGAGTGATAAAATATGTTGATAATAGAAGGAAGACCGAAAGCGAAGGCAATTATCTGGGTATATACTGACACTGAGGAACGAAAGCTTGGGTAGCGA
>X2104.4321.18087__R_067
TACAGAGGTCTCGAGCGTTGTTCGGATTCATTGGGCGTAAAGGGCGCGTAGGCGGCGGGGTAAGTCTGGTGTGAAATCTCGGAGCTCAACTCCGAAATTGCACTGGATACTGCTCTGCTAGAGGGCTGGAGAGGAGATCGGAATTCACGGTGTAGCAGTGAAATGCGTAGATATCGTGAGGAAGACCAGTGGCGAAGGCGGATCTCTGGACAGCTCCTGACGCTGAGGCGCGAAGGCTAGGGGAGCAAA
>X1101.10631.12898__L_192
CACGAACCGTCCAAACGTTATTCGGAATTATTGGGCTTAAAGGGTGCGTAGGCGGCGCTTTAAGTCGGGTGTGAAATCCTTCGGCTCAACCGAAGAATTGCGCCCGATACTGGGGTGCTAGAGGGAGACAGGGGTGAGCGGAACTGATGGTGGAGCGGTGAAATGCGTTGATATCATCAGGAACACCGGTGGCGAAAGCGGCTCACTGGGTCTCTTCTGACGCTGAGGCACGAAAGCCAGGGTAGCGA
>X1101.14475.22341__L_249
GACAGAGGATGCAAGCGTTATCCGGAATGATTGGGCGTAAAGCGTCTGTAGGTGGCTTTTCAAGTCCGTCGTCAAATCCCAGGGCTCAACCCTGGATAGGCGGTGGAAACTACCAAGCTGGAGTACGGTAGGGGCAGAGGGAATTTCCAGTGGAGCGGTGAAATGCGTAGAGATCGGGAAGAACACCAACGACGAAAGCACTCTGCTGGGCCGACACTGACACTGAGAGACGAAATCTAGGGGAGCAA
>X1103.12555.23943__L_283
CACGGAAGGGGCAAGCGTTATTCGTAAGTATTGGGCGTAAGGGGTTTGTAGGTGGTTTTCCGGTCCGGAAAACTTGATCATGGGTCTAGATTTTTCTCCCGGGGGGTAACCCCGGAGTCGGCCCGGTTGGGGGTGTTCACGGGGTGCAAGGTACCCTTGATGGAGGGGTAGAATCCGAAAAGATCAATGGGGACCCCCAGCGGCGAAGGCGTTGTCACCGGTGAACACTAACACTGAAAAACGAAAGC
>X1101.12183.15937__R_208
GACGAACCGTGCGAACGTTGTTCGGAATCACTGGGCTTAAAGGGCGCGTAGGCGGGCCATCAAGTCCGGGGTGAAAGCCCCCAGCTCAACTGGGGAAGTGCCTTGGATACTGGTGGTCTCGAGGGAGGTAGGGGTCTGTGGAACTTCGGGTGGAGCGGTGAAATGCGTTGATATCCGAAGGAACGCCGGTGGCGAAAGCGACGGACTGGATCTCTTCTGACGCTGAGGCGCGAAAGCCAGGGGAGCAA
>X1101.17888.8911__R_282
GACATAGGTGGCGAACGTTATCCGGAATTACTGGGCGTAAAGAGTGCGTAGGTGGTTTAATAAGTTGCCGGTGGGAAATCAGGGCTCAACCCTGTGGAAGTCGGTAATACTATTGAACTCGAGGGCCGGAGAAGTTAACGGAATTCTATGTGTAGCGGTAAAATGCTTAAATATATAGAGGAACACCAAACGGCGAAGGCAGTTAACTATTCGGTTCCTGACGTTGAGGCACGAAAGCGTGGGGAGCA
>X1101.22505.18974__R_096
TACGTAGGGGGCGAGCGTTGTCCGAAGTTACTGGGCGTAAAGCGCGCGTAGGCGGCTTTTTAAGTCTGGGGTGAAAGGTTCTGCGCTTAACGTGAACAGTGCCCTGGAGACTGGAAGGCTTGAGTGTGGGAGGGGGCAGTGGAATTCCTGGTGTAGCGGTGAAATGCGTAGATATCAGGAGGAACACCGATGGCGAAGGCAGCTGCCTGGCCTAACACTGACGCTGAGGTGCGAAAGCGTGGGGAGCG
>X1101.6034.11438__R_205
TACGTAGGGGGCGAGCGTTGTCCGGAGTTACTGGGCGTAAAGGGCGTGCAGGCGGTGCAGTAAGTTTAGAGTGACAGTTCCCGGCTCAACTGGGGAAGGCCTCTGAAAACTGCTGGACTTGAGGGCCAGAGAGGGACATAGAATTCCGGGTGGAGTGGTGAAATGCGTAGATATCCGGAGGAATACCAAAGGCGAAGGCAGTGTCCTGGCTGGCATCTGACGCTGAGGCGCGAAAGCTAGGGGAGCGA
>X1103.11397.21184__R_110
AACGTAGGTACCGAGCGTTATCCGGATTTACTGGGCGTAAAGCGCGTTCAGGCGGTTCGGCAAGTCGGGCATGAAATCTCTCGGCTCAACCGGGAGAGGTTGTCCGATACTGCGGGACTGGAGGGCAGTAGAGGGTGGTGGAATTCCGGGTGTAGTGGTGAAATGCGTAGAGATCCGGAGGAACACCAGTGGCGAAAGCGGCCACCTGGACTGTACCTGACGCTCAAACGCGAAAGCTAGGGGAGCGA
>X1103.17636.3593__R_119
GACGAACCGTGCGAACGTTGTTCGGAATCACTGGGCTTAAAGGGCGCGTAGGCGGTCGACCAAGTCTGGGGTGAAATCTTTCGGCTTAACCGGAAAAGTGCCTTGGATACTGGTCGGCTGGAGGGAGGTAGGGGCAGCTGGAACTTCCAGTGGAGCGGTGAAATGCGTTGATATTGGAAGGAACGCCGGAGGCGAAAGCGGGCTGCTGGACCTTTTCTGACGCTGAGGCGCGAAAGCTAGGGTAGCAA
>X1103.8938.5521__R_178
TACAGACGGCGCAAGCGTTATCCGGAATGATTGGGCGTAAAGCGTCTGTAGGTGGTTCCCGAAGTCTACTGTCAAATCCCAGGGCTCAACCTTGGACAGGCAGTGGAGAACTCGGGGGCTAGAGTACGGTAGGGGTAGAGGGAATTCCCGGTGAAGCAGTGAAATGCACAGAGATCGGGAAGAACACCAGTGGCGAAGGCGCTCTACTAGGCCGTGACTGACACTGAGAGACGATAGCTAGGGGAGCGA
>X1101.10641.23272__L_261
TACGAAGGGGGCTAGCGTTGTTCGGAATCACTGGGCGTAAAGCGCACGCAGGCGGATAAATAAGTCAGGGGTGAAATCCCGGGGCTCAACCTCGGAATTGCCTTTGATACTGTTTATCTCGAGTTCGGGAGAGGTTGGCGGAATTCCTAGTGTAGAGGTGAAATTCGTAGATATTAGGAAGAACACCAGTGGCGAAGGCGGCCAACTGGCCCGATACTGACGCTCATGTGCGAAAGCGTGGGGAGCAA
>X1101.13254.17471__L_207
TACGAAGGGTGCGAGCGTTATTCGGAATCACTGGGCGTAAAGAGTGCGTAGACGGTAGATTAAGTTTGTTGTTAAAGACTCTAGCCTAACTGGAGGGTTGCAATGAAAACTGGTTTGCTGGAGGGTGAGAGAGAGAAGTGGAATTCCCGGAGTAGCGGTAAAATGCGTGGATCTCGGGAGGAACACCAATGGCGAAGGCAGCTTCTTGGCTCATTCCTGACGTTGAGGCACGAAAGCGTGGGGAGCAA
>X1101.14796.20053__L_224
TACGTAGGTGGCAAGCGTTATCCGGAATTATTGGGCGTAAAGCGCGCGTAGGCGGTTTTTTAAGTCTGATGTGAAAGCCCACGGCTCAACCGTGGAGGGTCATTGGAAACTGGAAAACTTGAGTGCAGAAGAGGAAAGTGGAATTCCATGTGTAGCGGTGAAATGCGCAGAGATATGGAGGAACACCAGTGGCGAAGGCGACTTTCTGGTCTGTAACTGACGCTGATGTGCGAAAGCGTGGGGATCAA
>X1101.19614.21406__L_039
TACGGGGGGTGCGAGCGTTGTCCGGATTCACTGGGCGTAAAGGGCGCGTAGGCGGCCGGGTCAGTCGGGCCTGTAAGTGCGGGGCTCAACCCCGTGATGGGCTCGGGACGGCCCGGCTGGGGCGCGGTCGAGGGAGACGGAATGCCGGGTGTAGTGGTGAAATGCGTAGAGATCCGGCGGAACACCGGTGGTGAAGACGGTCTCCTGGGCCGAGGGCCGACGCTGATGCGCGAGAGCGTGGGGAGCGA
>X1101.7038.21407__L_056
TACGTAGGGAGCGAGCGTTGTCCGGATTTACTGGGTGTAAAGGGTGCGTAGGCGGGCTGGCAAGTCAGGCGTGAAATACCGGGGCTTAACTCCGGGGCTGCGCTTGAAACTGCTGGTCTTGAGTGAAGTAGAGGTAGGCGGAATTCCTAGTGTAGCGGTGAAATGCGTAGATATTAGGAGGAACACCAGTGGCGAAGGCGGCCTACTGGGCTTTAACTGACGCTGAGGCACGAAAGCGTGGGGAGCAA
>X1102.12699.8237__L_261
TACGTAGGGTGCGAGCGTTGTCCGGAATTACTGGGCGTAAAGAGCTCGTAGGCGGTTTGTCACGTCGGCTGTGAAAACCCATCGCTCAACGGTGGGCTTGCAGTCGATACGGGCTGACTTGAGTACTGCAGGGGAGACTGGAATTCCTGGTGTAGCGGTGAAATGCGCAGATATCAGGAGGAACACCGGTGGCGAAGGCGGGTCTCTGGGCAGTAACTGACGCTGAGGAGCGAAAGCGTGGGTAGCGA
>X1103.18532.17530__L_218
TACAGGGGGGGCAAGCGTTGTTCGGAATTACTGGGCGTAAAGGGCTTGTAGGCGGCCAACTAAGTCCGACGTGAAATCCCCAGGCTTAACCTGGGAACTGCGTCGGATACTGGTTGGCTTGAATCCGGGAGAGGGATGCGGAATTCCAGGTGTAGCGGTGAAATGCGTAGATATCTGGAGGAACACCGGTGGCGAAGGCGGCATCCTGGACCGGTATTGACGCTGAAGAGCGAAAGCCAGGGGAGCAAA
>X1101.10319.21192__R_017
TACAGAGGGTGCAAGCGTTAATCGGAATTATTGGGCGTAAAGCGCACGTAGGTGGTAATGTAAGTCAGATGTGAAATCCCCGGGCTTAACTTGGGAACTGCATTTGAAACTGCATAACTAGAGTAGGATAGAGGAAAGGGGAATTTCCGGTGTAGCGGTGAAATGCGTAGATATCGGAAGGAACACCAGTGGCGAAGGCGCCTTTCTGGATTCATACTGACACTGAGGTGCGAAAGCGTGGGGAGCAA
>X1101.11733.15083__R_075
TACGGAGGGTGCAAGCGTTATCCGGATTCACTGGGTTTAAAGGGTGCGTAGGTGGGCAGTTAAGTCAGTGGTGAAATCTCCGGGCTCAACCCGGAAACTGCCATTGATACTATCTGTCTTGAATATCGTGGAGGTAAGCGGAATATGTCATGTAGCGGTGAAATGCTTAGATATGACATAGAACACCAATTGCGAAGGCAGCTTACTACCCGAATATTGACACTGAGGCACGAAAGCGTGGGGATCAA
>X1101.13735.22771__R_163
TACAGAGGTGCCAAGCGTTGTTCGGATTTACTGGGCGTAAAGGGTGCGTAGGTGGTTGGGTAAGTCGGATGTGAAATCCTACAGCTTAACTGTAGAACTGCATTCGAAACTGCTCAGCTAGAGTACTGGAGAGGAGATCGGAATTCTCGGTGTAGCAGTGAAATGCGTAGATATCGAGAGGAACACCAGTGGCGAAGGCGGATCTCTGGACAGTTACTGACACTGAGGCACGAAAGCTAGGGGAGCAA
>X1101.19434.16108__R_039
TACGGAGGGTGCAAGCGTTATCCGGATTCACTGGGTTTAAAGGGTGCGTAGGCGGGTTGGTAAGTCCGTGGTGAAATCTCCAAGCTTAACTTGGAAACTGCCGTGGATACTATCAATCTTGAATATAGTGGAGGTGAGCGGAATATGTCATGTAGCGGTGAAATGCTTAGATATGACATAGAACACCCATTGCGAAGGCAGCTCGCTACACTATTATTGACGCTGAGGCACGAAAGCGTGGGGATCAA
>X1101.21518.6758__R_263
TACAGAGGGTGCGAGCGTTAATCGGAATTACTGGGCGTAAAGCGCGCGTAGGCGGCTTTTCAAGTCGGATGTGAAATCCCCGGGCTTAACCTGGGAACTGCATTCGAGACTGTCTAGCTAGAGTATGGGAGAGGGAAGTGGAATTTCAGGTGTAGCGGTGAAATGCGTAGATATCTGAAGGAACATCAGTGGCGAAAGCGACTTCCTGGACCAATACTGACGCTCATGTGCGAAAGCGTGGGGAGCAA
>X1101.26935.17116__R_237
GACAGATGATGCAAGCGTTATCCGGAATGATTGGGTGTAAAGCGTCTGTAGGTGGCTTTCCAAGTCCGCCATCAAATCCCAGAGCTCAACCCTGGACATGCGATGGAAACTACCAAGTTGGAGTACAGTAGGGGCGGAGGGAATTTCTGGTTGAGTGATGAAATGCGTAGAGATCGAAAAGAACACTAACGATGAAAGCACTATGCTGGGCCGACAATGACACTGAGAAAAAAGCTAGGGGTGCAAAT
>X1102.27482.8504__R_096
TACGTAGGATGCGAGCGTTGTCCGGAATTATTGGGCGTAAAGAGAACGTAGGCGGCAGGCTAAGTTTGGTCTTAAAGACCGGGGCTCAACCCCGGGAATGGATCGAAAACTGGTTTGCTAGAGGATGTCAGAGGAAAGTGGAATTCCGAGTGTAGCGGTGAAATGCGTAGATATTCGGAGGAACACCAGTGGCGAAAGCGACTTTCTGGGACATTCCTGACGCTGAGGTTCGAAAGCTCGGGGAGCAA
>X1101.12093.4378__L_102
TTCCAGCTCCAATAGCGTATATTTAAGTTGTTGCAGTTAAAAAGCTCGTAGTTGGATCTAGGGTTGGGTCGAGCGGTCCGCCTTTTGGTGTGCACCTTTCCTCCCGTCCCTTTGGCCGGCGATGCGCTCCTGGTCTTAACTGACCGGGTCGTTCCTCCGGCGCTGTTACTTTGAAGAAATTAGAGTGCTCAAAGCAAGCCTACGCTCTGGATACATTAGCATGGGATAACATCATAGGATTTCGGTCC
>X1101.14971.8545__L_102
TACGAAGGGGGCTAGCGTTGTTCGGAATCACTGGGCGTAAAGGGTGCGCAGGCGGATCGGTCAGTCAGGGGTGAAATGCCGGGGCTCAACCTCGGAACGGCCTTTGATACTGCTGATCTTGAGTCCGGAAGAGGTGGGTGGAACTGCGAGTGTAGAGGTGAAATTCGTAGATATTCGCAAGAACACCGGTGGCGAAGGCGGCCCACTGGTCCGGAACTGACGCTCATGCACGACAGCGTGGGGAGCAA
>X1101.16296.7648__L_156
TTCCAGCTCCAATAGCGTATATTAAAATTGCTGCAGTTAAAGCGTCCGTAGTCGGATTTCGTCTATTCGAGATGGATGCAGTAGCTACTCGTAGTTCACTAGCGCTTTCTCTTTTAGGCTTGGGTGGGGCTTTGGGGCAACTCATTGTTCCACCCTGTTACTTTGAGCAAATTGGAGTGCTCCAACCAGGCTTTAGCTTGAACAGCTCAGCATGGAATAACGAGATAGGACTTTGGTTCTTCTTGTTG
>X1101.10121.21878__R_127
TACGAGAGGTGCAAGCGTTATTCGGAATAATTGGGCGTAAAGGGTGCGTAGACGGTCCGCTAAGTCTGTTGTTAAATCTTTCGGCTTAACCGAAAATCTGCAATGGAAACTGGTAGGCTAGAGTGTGAGAGAGAGAAGTGGAATTCTTGGAGTAGCGGTAAAATGCGTAGATCTCAAGAGGAACACCGATGGCGAAGGCAGCTTCTTGGCTCACTACTGACGTTGAGGCACGAAAGCGTGGGGAGCAA
>X1101.14222.14427__R_254
TACGGAGGGTGCAAGCGTTATCCGGATTCACTGGGTTTAAAGGGTGCGTAGGTGGGCAGGTAAGTCCGTGGTGAAATCTCTGAGCTTAACTCAGAAACTGCCGTGGATACTATTTGTCTTGAATATTGTGGAGGTGAGCGGAATATGTCATGTAGCGGTGAAATGCTTAGATATGACATAGAACACCAATTGCGAAGGCAGCTCACTACACAATGATTGACGCTGAGGCACGAAAGCGTGGGGATCAA
>X1101.16011.20494__R_266
GACATAGGTGGCGAACGTTATCCGGATTTATTGGGCGTAAAGGATGCGTAGATGGTGGAATAAGTTATTGGTCGAAGTCGAGCTCAACTCGATGGAGGCTAGTAATACTGTTCTACTAGAGGATAGGAGAGGTTAGCGGAACTCTCATAAGTAGGGGTGAAATCCAATGATCTATGGAGGACCACCAAAAAAGGCGAAAGCAGCTAACTATTCTGTTCCTGACATTGAGGCATGAAAGCGTGGGGAGC
>X1101.25381.19749__R_001
TACGGAGGGGGCTAGCGTTGTTCGGAATTACTGGGCGTAAAGCGTACGTAGGCGGTTTTGTAAGTTAGAGGTGAAAGCCCGGGGCTCAACCCCGGAATTGCCTTTAAGACTGCATCACTTGAACGTCGGAGAGGTGAGTGGAATTCCGAGTGTAGAGGTGAAATTCGTAGATATTCGGAAGAACACCAGTGGCGAAGGCGGCTCACTGGACGACTGTTGACGCTGAGGTACGAAAGCGTGGGGAGCAA
>X1101.5885.19139__R_075
GACATAGGTGGCGAACGTTATCCGGAATTATTGGGCGTAAAGGGTGCGTAGGCGGTTTAATAAGTTACTGGTGGTAAATCGGGGCTCAACCTCGTGGAAGTCAGTAATACTATTAGACTAGAGGACCGGAGGAGTTAACGGAATGGCTCATGTAGGGGTAAAATCCGCAAATATGAGTTAGAACACCAATTGGCGAAGGCAGTTAACTATTCGGTTCCTGACGTTGAGGCACGAAAGCGTGGGGAGCA
>X1102.12788.12513__R_228
TACGTAGGTGGCAAGCGTTGTCCGGATTTATTGGGCGTAAAGCGAGCGCAGGCGGTTTCTTAAGTCTGATGTGAAAGCCTTCGGCTCAACCGAAGAAGTGCATCGGAAACTGGGAAACTTGAGTGCAGAAGAGGACAGTGGAACTCCATGTGTAGCGGTGAAATGCGTAGATATATGGAAGAACACCAGTGGCGAAGGCGGCTGTCTGGTCTGTAACTGACGCTGAGGCTCGAAAGCATGGGTAGCAA
>X1103.7403.17831__R_050
AACGTAGGAGGCGAGCGTTATCCGGAGTTACTGGGCGTAAAGCGCGTGTAGGTGGCTTGTTACGTCTGCTGTGAAAGCGCCCGGCTTAACCGGGACGATGCGGTAGATACGGGCAAGCTTGAGGGTGACAGAGGAGCGTAGAATTCCGGGTGTAGTGGTGAAATGCGTAGAGATCCGGAGGAATACCAGTGGCGCAAGCGGCGCTCTGGGTCGAGCCTGACACTGAGACGCGAAGGCATGGGGAGCGA
>X1101.12903.22571__L_093
GACAGAGGATGCAAGCGTTATCCGGAATGATTGGGCGTAAAGCGTCTGTAGGTGGCTTTTTAAGTCCGCCGTCAAATCCCCGGGCTCAATCCTGGACAGGCGGTGGAAACTGCTAAGCTGGAGTCCGGTAGGGGCAGAGGGAATTTCCGGTGGAGCGGTTAAATGCGTTGAGATCGGAAAGAACACCAAGGGCGAAAGCACTCTGCTGGGCCGACACTGACACTAAGAGACGAAAGCTAGGGGAGCGA
>X1101.24526.11192__L_169
GACAGAGGATGCAAGCGTTATCCGGAATGATTGGGCGTAAAGCGTCTGTAGGTGGCTTTTTAAGTTCGTCGTCAAATCCCAGGGCTCAACCTTGGACAAGTGGTGAAAACTACCAAGCTAGAGTACGATAAGGGCAGAGGGAAATTCCGGTGGAGCGACGAAATGCGTTGAGATCGGAAGGAACACCAACGGCAAAGGCACTCTGCTGGGCTGACACTGACACTGAGAGGCGAAAGCTAGGGGAGCGA
>X1101.6446.14351__L_158
TACAGAGGATGCAAGCGTTATTTGGAATGATTAGGCATAAAGCATCTGTAGGTGGCTTTTTAAGTCCGCCGTCAAATCCCAGGGCTCAACCATGGACAGGCGGTGGAAACTACCAAGCTAGAGTACGGTAGGGGCAGAAGGAATTTTCGGTGAAGCGGTGAAATGTGTAGAGATCGGAAAGAACACCAACGGCGAAAGCACTCTGCTGGGCCAACACTGACATTGAGAAACGAAAGCTAGGGGAGTGA
>X1101.11561.10979__R_133
GACGTAGGTGGCGAACGTTATCCGGATTTATTGGGCGTAAAGGATGCGTAGGCGGTAAAGCAAGTTACTAGTTAACGTCGAGCTCAACTTGACTTAAATTAGTAATACTATTTTACTAGAGAATGGAAGAAGTTGATGGAAGCCTGCGAGGAGGGGTGAAATCCGTTGATCCGCAGGGTACCACCAAAAGGCGAAGGCAATTGACTATTCCATTTCTGACGCTGAGGCATGAAAGCGTGGGGAGCAAA
>X1101.14655.24616__R_254
TACGTAGGGAGCAAGCGTTGTCCGGAATCATTGGGCGTAAAGCGCGCGTAGGTGGCCCCATAAGTCCGCTGTGAAAGTCAAAGGCTCAACCTTTGAAAGCCGGTGGATACTGTGGGACTAGAGTACGGAAGAGGCGAGTGGAATTCCTGGTGTAGCGGTGGAATGCGCAGATATCAGGAGGAACACCAATAGCGAAGGCAGCTCGCTGGGACGTTACTGACACTGAGGCGCGAAAGCGTGGGGAGCGA
>X1101.16666.21343__R_245
TACAGAGGTCCCAAGCGTTGTTCGGATTTATTGGGCGTAAAGGGAGCGTAGGCGGCCGTGTAAGTCAGGTGTTAAAATTCGACGCTCAACGTCGAAGCGCATTTGATACTGCATGGCTCGAGGAGTGGAGAGGAGACAGGAATTCACGGTGTAGCAGTGAAATGCGTAGATATCGTGAGGAAGACCCATGGCGAAAGCATGTCTCTGGAAACTACCTGACGCTGATGCTCGAAGGCCAGGGGAGCAAA
>X1101.19563.20019__R_154
TACGTAGGGCGCAAGCGTTGTCCGGAATTATTGGGCGTAAAGAGCTCGTAGGTGGCTTGTCGCGTCGGACGTGAAAGCCCATGGCTTAACTGTGGGTCTGCGTTCGATACGGGCTGGCTAGAGGCAGGTAGGGGAGAACGGAATTCCCGGTGTAGCGGTGAAATGCGCAGATATCGGGAGGAACACCGGTGGCGAAGGCGGTTCTCTGGGCCTGTTCTGACGCTGAGGAGCGAAAGCGTGGGGAGCGA
>X1101.28449.15528__R_266
TACGAAGGGTGCAAGCGTTATTCGGAATCACTGGGCGTAAAGGGTGCGTAGACGGTATGTTAAGTTTGTTGTTAAAGGCTCCGGCCTAACTGGAGTATTGCGATGAAAACTGGCGTGCTAGAGGGTGAGAGAGAGAAGTGGAATTCCCGGAGTAGCGGTAAAATGCGTGGATCTCGGGAGGAACACCAATGGCGAAGGCAGCTTCTTGGCTCATTTCCTGACGTTGAGGCACGAAAGCGTGGGGAGCAA
>X1102.24116.17131__R_247
GACGTAGGTGGCGAACGTTATCCGGAATTATTGGGCGTAAAGGGTGCGTAGATGGTTGGATAAGTTAGTAGTGGGAAATCGAGGCCTAACCTCGTGGAAACTATTAATACTGTCTAACTGGAGGGCAGGAGAGGTTAACGGAACTCCATGTGGAGCGGTAAAATGCAACGATATATGGATGAACACCAATAACGGCGAAGGCAGTTAACTATTCTGTTCCTGACATTGAGGCACGAAAGCGTGGGGAG
>X1103.14474.24589__R_088
TACGAAGGGGGCTAGCGTTGTTCGGAATTACTGGGCGTAAAGCGTGCGCAGGCGGCCATCCAAGTCAGTGGTGAAAGCCCGGAGCTCAACTCCGGAATTGCCATTGAAACTGTTCGGCTCGAGTACGAGAGAGGTGAGTGGAATTCCCAGTGTAGAGGTGAAATTCGTAGATATTGGGAAGAACACCGGTGGCGAAGGCGGCTCACTGGCTCGTAACTGACGCTCATGCACGACAGCGTGGGGATCAA
>X1101.14515.15356__L_250
GATGGGGGGAAGTGTTCTTCGGAATGACTGGGCGTACACGTAGGCGGTGAATCGGGTTGAAAGTGAAAGTCGCCAAAAAGTGGCGGAATGCTCTCGAAACCAATTCACTTGAGTGAGACAGAGGAGAGTGGAATTTCGTGTGTAGGGGTGAAATCCGTAGATCTACGAAGGAACACCAAAAGCAAAGGTAGCTCTCTGGGTCCCTACCGACGCTGGGGTGCGAAAGCATGGGGTTCGAACAGGATTAG
>X1101.18212.17933__L_287
TACGTAGGGGGCTAGCGTTGTCCGGAATCATTGGGCGTAAAGCGCGTGTAGGCGGTCCGGTAAGTCCGCTGTGAAAGTCGGGGGCTCAACCCTCGAATGCCGGTGGATACTGTCGGGCTAGAGTGCGGAAGAGGCGAGTGGAATTCCTGGTGTAGCGGTGAAATGCGCAGATATCAGGAGGAACACCAATTGCGAAGGCAGCTCGCTGGGACGTAACTGACGCTGAGACGCGAAAGCGTGGGGAGCAA
>X1101.8644.15554__L_131
TACGAAGGGGGCTAGCGTTACTCGGAATTACTGGGCGTAAAGGGCGCGTAGGCGGCGCTCCAAGTTAGGCGTGAAAGTCCTGGGCTCAACCTGGGAACTGCGCTTGATACTGGAGTGCTTGAGGATGGAAGAGGGTCGTGGAATTCCCAGTGTAGAGGTGAAATTCGTAGATATTGGGAAGAACACCGGTGGCGAAGGCGGCGACCTGGTCCATTACTGACGCTGAGGCGCGACAGCGTGGGGAGCAA
>X1101.11863.19015__R_004
TACGGAGGATCCAAGCGTTATCCGGAATTACTGGGCGTAAAGAGTTGCGTAGGTGGCATAGTAAGTAGATAGTGAAATCGTGTGGCTCAACCATATATACATTATCTAAACTGCTAAGCTCGAGGATGAGAGAGGTTATTGGAATTCCCTGTGTAGGAGTGAAATCCGTAGATATAGGGAGGAACACCGATGGCGTAGGCAGATAACTGGCTCATTCCTGACACTAAGGCACGAAAGCGTGGGGAGCA
>X1101.14424.4437__R_178
GACGTAGGGCGCGAGCGTTGTCCGGATTTATTGGGCGTAAAGAGCTCGTAGGCGGCCTGTTGCGTCGGCTGTGAAAACCCGTGGCTCAACCACGGGCTTGCAGCTGATACGGGCGGGCTGGAGTTCGGCAGGGGAGACTGGAATTCCTGGTGTAGCGGTGAAATGCGCAGATATCAGGAGGAACACCGGTGGCGAAGGCGGGTCTCTGGGCCGACACTGACGCTGAGGAGCGAAAGCGTGGGGAGCGA
>X1101.14769.24219__R_238
TACGGAGACTACGAGCGTTACTCGGATTTACTGGGCGTAAAGGGTGCGTAGGCGGTCAGATGTGTTAGGTGTGAAAGCCTGGGGCTTAACTCCAGAATTGCGCCTAAAACTGTCTGACTCGAGCCTCGGAGAGGCAAGCGGAATTCCTAGTGTAGCAGTGAAATGCGTAGATATTAGGAGGAACACCGAAGGCGAAGGCAGCTTGCTGGACGAGATCTGACGCTGAAGCACGAAAGCGTGGGGAGCAA
>X1101.18298.24191__R_269
TACGTAGGGACCAAGCGTTGTCCGGAATCATTGGGCGTAAAGCGCGCGTAGGTGGCCATTTAAGTCCGCTGTGAAAGTCAGAGGCTCAACCTTTGAAAGCCGGTGGATACTGGATGGCTAGAGTACGGAAGAGGCGAGTGGAATTCCTGGTGTAGCGGTGGAATGCGCAGATATCAGGAGGAACACCAATAGCGAAGGCAGCTCGCTGGGACGTTACTGACACTAAGGCGCGAAAGCGTGGGGAGCGA
>X1101.19781.14646__R_013
TACAGAGGTCCCAAGCGTTGTTCGGATTTACTGGGCGTAAAGGGTGCGTAGGTGGTTGGATAAGTTTGATGTGAAATCTCCGGGCTTAACCCGGAAAATGCATTGAATACTATCTAGCTTGAGAGTTGGAGGGGGGACTGGAATGCTCGGTGTAGCAGTGAAATGCGTAGATATCGAGCGGAACACCAGTGGCGAAGGCGAGTCCCTGGACAACTTCTGACACTGAGGCACGAAAGCCAGGGGAGCAA
>X1101.23360.17805__R_254
TACGTAGGGTGCAAGCGTTGTCCGGAATTATTGGGCGTAAAGAGCTCGTAGGCGGCCTGTCACGTCGACTGTGAAAACCCAGGGCTCAACCCTGGGCCTGCAGCCGATACGGGCAGGCTAGAGTATGGTAGGGGAGACTGGAATTCCTGGTGTAGCGGTGAAATGCGCAGATATCAGGAGGAACACCGGTGGCGAAGGCGGGTCTCTGGGCCATAACTGACGCTGAGGAGCGAAAGCGTGGGGAGCGA
>X1101.26565.22314__R_093
GACGAACCGTGCGAACGTTATTCGGAATCACTGGGCTTAAAGGGCGCGTAGGCGGGATCGCGAGTCAGGGGTGAAATCCTCCGGCCCAACCGGAGAAGCGCCTCTGATACTGCGGTCCTCGAGGGGTGCAGGGGCATGCGGAACTCGGGGTGGAGCGGTGAAATGCGTAGATATCCTGAGGAACACCGGTGGCGAAAGCGGCGTGCTGGACACCTTCTGACGCTGAGGCGCGAAAGCCAGGGGAGCGA
>X1101.2693.17363__R_075
TACGTAGGGTGCAAGCGTTGTCCGGATTTATTGGGCGTAAAGAGCTCGTAGGCGGTTTAGAAAGTCAGGTGTGAAACCTCCAGGCTCAACCTGGAGACGCCACTTGATACTTCTATGACTTGAGTTCGGTAGGGGTGAGTGGAATTCCTGGTGTAGCGGTGAAATGCGCAGATATCAGGAGGAACACCGATGGCGAAGGCAGCTCACTGGGCCGATACTGACGCTGAGGAGCGAAAGCGTGGGGAGCG
>X1101.8044.22744__R_266
TACATAGGATGCAAGTGTTATCTAGAATGATTGGGCATAAAGCATCTGTAGGTGGATTTTTAAGTTCGTCGTTAAATCCCAGGGCTTAACCCTAGACAGGTGGTGGAAACTACCAAGATAGAGTACGGTAGGGGCAGAGGGAATTTTTGGTGTAGTGGTGAAATGCGTAGAGATCAGAAAGAACACCAATGGCAAAAGCACTCTATTGGACCGACACTAACACTGAGAGACAAAATCTAGGGGAGCGAA
>X1102.15920.19046__R_154
GACAGGGGATGCAAGCGTTACTCGGAATTACTGGGCGTAAAGCGTCTGCAGGTGTCCTTCCACGTCTGATGTAAAAGCACGAAGCTCAACTCCGTGTACGTGTCGGAAACGAGAAGGATCGAGTCAATCAGAGGCATCTGGAATGTCGTGTGTAGGGGTAAAATCCGTAGATCCACGATGGAACGCCAAAAGCGAAGGCAGGATGCTGGGGTTGTACTGACACTCAGAGACGAAAGCGTGGGGAGCAA
>X1102.18795.26189__R_083
TACGGAGGGGGCGAGCGTTGTCCGAAGTTACTGGGCGTAAAGCGCGCGTAGGCGGGCTGGCAAGTCCGCTGTGAAAGCCTGCGGCTTAACCGCAGAGGGTCGGTGGATACTGCCAGTCTTGAAGGTGCTAGGGAGAGATGGAATTACCGGTGTAGCGGTGAAATGCGTAGAGATCGGTAGGAACACCAGTGGCGAAGGCGGTCTCTTGGAGCACTCTTGACGCTGAGGCGCGAAAGCTGGGGGAGCGAA
>X1104.14154.24046__R_181
GACGAACCGTCCAAACGTTATTCGGAATCACTGGGCTTACAGAGTTCGTAGGCGGTCTGGAAAGTTGGGTGTGAAATCCCTCGGCTCAACCGAGGAACTGCGCTTGAAACTACCAGACTCGAGGGAGATAGAGGAAAGCGGAACTGATGGTGGAGCGGTGAAATGCGTTGATATCATCAGGAACACCGGTGGCGAAGGCGGCTTTCTGGGTCTTACCTGACGCTGAGGAACGAAAGCTAGGGGAGCGA
>X1101.10455.19519__L_163
AACGTGGGAGGCAAGCGTTATTGATCTTAAATGGGTCTAAAGGGTCCGTAAAACGGTAAATTAAGCGAATCTCTTTCCTATATGGGAAGAGAGTTTAATCGAACTGATTTACTAGAGTCTTATAGAAGAACAGAGGAATTGCAAGAGTAAGGATGAAATCTATTGATACTTGTAGGACCGCCAAAGGCGAAGGCATCGTTCTAGGTAAAGACTGACGTTGAGGGACGTAGGCGTTGGGAGCGAAAAGG
>X1101.16647.8926__L_219
TACGGAGGGAGCTAGCGTTGTTCGGAATTACTGGGCGTAAAGCGCACGTAGGCGGCTTTGTAAGTTAGAGGTGAAAGCCCGGGGCTCAACCCCGGAACTGCCTTTGATACTGCATGGCTTGAATCCAGGAGAGGTGAGTGGAATTCCGAGTGTAGAGGTGAAATTCGTAGATATTCGGAAGAACACCAGTGGCGAAGGCGGCTCACTGGACTGGTATTGACGCTGAGGTGCGAAAGCGTGGGGAGCAA
>X1101.6724.20198__L_203
TTCCAACTCCAAGAGTGTATCTTAATGTTGCTGCAGTTAAAAAGCTCGTAGTTGAATTTCTGGTTGTTGAGTCCGGGTTATTCTGGATCTCGGCAGTCATCCGCTAGGAGAAGCAGTACTTCTGTAACAAGTAGTACTGTAGACCCAGCATTTTACTTTGAAGAAATTAGAGTGTTCATGGCAGGCTACGCTTGCATATATTAGCATGGAATAATGGAAAAAGACTTTGTCTGTTTTTTTGGTTAACA
>X1101.10016.4242__R_261
TACGTAGGGTGCGAGCGTTGTCCGGATTTATTGGGCGTAAAGAGCTCGTAGGCGGTTTGTCGCGTCGGCTGTGAAATCTGGAGGCTTAACCTTCAGCGTGCAGTCGATACGGGCAGACTTGAGTTCGGTAGGGGAGACTGGAATTCCTGGTGTAGCGGTGAAATGCGCAGATATCAGGAGGAACACCGGTGGCGAAGGCGGGTCTCTGGGCCGATACTGACGCTGAGGAGCGAAAGCGTGGGGAGCGA
>X1101.11932.15991__R_043
GACATAGGTGGCGAACGTTATCCGGATTTATTGGGCGTAAAGGATGCGTAGATGGCGGAATAAGTTGTTGGTCAAAATCAAGCTCAACTTGATGGAAGCTGATAATACTGTTCTGCTTGAGGACAGGAGAGGTTAGCGGAACTCTATGCGTAGGGGTGAAATCCATTGATCTATAGAGGACCACCAAAAAAGGCGAAGGCAGCTAACTATTCTGTTCCTGACATTGAGGCATGAAAGCGTGGGGAGCA
>X1101.12679.13972__R_282
TACAGAGGGTGCAAGCGTTAATCGGAATTACTGGGCGTAAAGGGCGCGTAGGCGGTTATGTAAGTGAGATGTGAAATCCCTGGGCTTAACCTAGGAACGGCATCTCATACTGTGTGACTAGAGTATTGTAGAGGGTAGTGGAATTTCCGGTGTAGCAGTGAAATGCGTAGAGATCGGAAGGAACACCAGTGGCGAAGGCGGCTACCTGGACAAATACTGACGCTGAGGCGCGAGAGCGTGGGGAGCAA
>X1101.13661.22882__R_279
TACGAAGGGGGCTAGCGTTGTTCGGAATTACTGGGCGTAAAGGGCGCGTAGGCGGCCGATTAAGTTAGGCGTGAAAGCCCGGGGCTCAACTCCGGAATTGCGCTTGATACTGGTTGGCTTGAGTACGGGAGAGGATAGTGGAATTCCCAGTGTAGAGGTGAAATTCGTAGATATTGGGAAGAACACCAGTGGCGAAGGCGGCTATCTGGACCGTAACTGACGCTGAGGCGCGAAAGCGTGGGGAGCAA
>X1101.18674.14510__R_085
TACAGAGGGTGCAAGCGTTAATCGGAATTACTGGGCGTAAAGGGTGCGTAGGTGGTTTGATAAGTTAGATGTGAAAGTCCTGGGCTCAACCTGGGGACTGCGTCTGATACTGTCAGGCTAGAGTTCTGTAGAGGAAGGTGGAATTTCCGGAGTAGCGGTGAAATGCGTAGATATCGGAAGGAACATCGGTGGCGAAAGCGGCCTTCTGGACAGAAACTGACACTGAGGCACGAAAGCGTGGGGAGCAA
>X1101.26077.8766__R_050
GACGAACCGAGCGAACGTTGTTCGGAATCACTGGGCTTAAAGGGCGCGTAGGCGGGCCATCAAGTCGAGGGTGAAAGCCCCCAGCTCAACTGGGGAAGTGCCTCCGATACTGGTGGTCTCGAGGGAGATAGGGGCGTGCGGAACTTCCGGTGGAGCGGTGAAATGCGTAGATATCGGAAGGAACACCGGTGGCGAAAGCGGCGCGCTGGATCTCTTCTGACGCTGAGGCGCGAAAGCCAGGGGAGCGA
>X1101.27665.13862__R_064
TACGTAGGAGGCGAGCGTTGTCCGGAGTTACTGGGCGTAAAGGGTGCGCAGGCGGCCCGGCAGGTGGGTGGTGAAAGCTCCTGGCTCAACTGGGAGAGGGCCATGCAGACGGTCGGGCTTGAGGGTCGCAGAGGGGCGTGGAATTCCGGGTGGAGCGGTGAAATGCGTAGAGATCCGGAGGAACACCGACGGCGAAGGCAGCGCCCTGGACGACGCCTGACGCTCAGGCACGAAAGCTGGGGGAGCAA
>X1101.3869.17701__R_216
TACGGAGGGTGCAAGCGTTGCTCGGAATTATTGGGCGTAAAGGGTAGGTAGGTGGTCTTATTTGTCTGGGGTGAAAGCCTTGAGCTTAACTCAAGAAGTGCCTCAGAAACGGTAGGACTAGAGTCTTGGAGGGGGTCGTGGAATTCCCGGTGTAGCGGTGAAATGCGTAGATATCGGGAGGAACACCAGAGGCGAAGGCGGCGGCCTGGACAAGAACTGACACTCAACTACGAAAGCGTGGGTAGCAA
>X1102.16890.17273__R_163
CACGGGGGGAGCAAGCGTTGTTCGGAATCACTGGGCGTAAAGGGCGTGTAGGCGGTCAAGTAAGTGGAATGTGAAAGCCCCCGGCTCACCCGGGGATCTGCATCCCAAACTGCTTGGCTTGAGTACGGGAGAGGATAGGGGAATTCCTGGTGTAGCGGTGAAATGCGTAGATATCAGGAGGAACACCGGTGGCGAAGGCGCCTATCTGGCCCGATACTGACGCTGAGGCGCGAAAGCTAGGGGAGCAA
>X1102.19182.19264__R_197
GACGGGGGGGCAAGTATTCTTCGGAATGACTGGGCGTAAAGGGCACGTAGGCGGTGAATCGGGTTGAAAGTGAAAGTCGCCAAAAACTAGCGGAATGCTCTCGAAACCAATTCACTTGAGTGAGACAAAGGAGAGTGGAATTTCGTGTGTAGGGGTGAAATCCGTAGATCTACGAAGGAACGCCAAAAGCGAAGGCAGCTCTCTGGGTCCCTACCGACGCTGGGGTGCGAAAGCATGGGAAGCGAACA
>X1103.14652.19690__R_069
TACGGAGGGTGCAAGCGTTGTCCGGATTTATTGGGTTTAAAGGGTGCGTAGGTGGTCATTTAAGTCTGATTTGAAAGCTGGTGGCTTAACCATCAGATGTGGTTGGAAACTGAATGACTTGAATGGGTTGGCGGTAGCCGGAACGGGTCATGTAGCGGTGAAATGCATAGATATGACCCAGAACACCGATTGCGAAGGCAGGCTACTACGACTTGATTGACACTGAGGCACGAGAGCATGGGTAGCGA
>X1103.23247.23045__R_044
TACGGGGGGTGCAAACGTTGCTCGGAATTATTGGGCGTAAAGCGCACGTAGGCGGCTCGTTAAGTCGGATGTGAAATCCCTCGGCTCAACCGAGGAAGTGCATCCGAAACTGGCGAGCTTGAGTATGGAAGAGGGTCTCGGAATTCCCGGTGTAGAGGTGAAATTCGTAGATATCGGGAGGAACACCAGTGGCGAAGGCGGAGACCTGGGCCAATACTGACGCTGAGGTGCGAAAGCGTGGGGAGCAA
>X1104.15734.26750__R_053
GACAGAGGTGCCAAGCGTTAGGCGGAATCACTGGGCTTAAAGCGTGTGTAGGTGGAAGCGTAAGTACCTTGTGAAATCCCACGGCTTAACCGTGGAACTGCTTGGTATACTGCGTTTCTTGAGCCAACTAGGGGCTATCGGAACAAGTGGTGGAGCGGTGAAATGCGTAGATATCACTTGGAACGCCAATGGTGAAAACAGATAGCTGGGGTTGTGCTGACACTGAGACACGAAAGCCAGGGGAGCAA
>X2104.22932.8792__R_131
GACGAGGGGTGCGAGCGTTATTCGGAATGATTGGGCGTAAAGGGTGCGTAGGCGGCATATTAAGTCACTTGTTAAATTTCTCGGCTTAACCGAGAGTCTGCAAGAGAAACTGATGTGCTAGAGGGTGGAAGAGAGAAGTGGAATTCTTGAAGTAGCGGTCAAATGCGTAGATCTCAAGAGGAACACCGATGGCGAAGGCAGCTTCTTGGTCCATCTCTGACGCTGAGGCACGAAAGCGTGGGGAGCAAA
>X1101.11893.11943__L_016
TACGGGGGGGGCAAGCGTTGTTCGGAATTACTGGGCGTAAAGGGCGCGTAGGCGGCCTTCTAAGTCGGACGTGAAATCCCTCGGCTCAACCGAGGAACTGCGTCTGATACTGGAAGGCTTGAATCCGGGAGAGGGATGTGGAATTCCAGGTGTAGCGGTGAAATGCGTAGATATCTGGAGGAACACCGGTGGCGAAGGCGGCATCCTGGACCGGTATTGACGCTGAGGCGCGAAAGCTAGGGGAGCAA
>X1101.14295.13493__L_058
TACGGAGGATGCGAGCGTTATCCGGATTTATTGGGTTTAAAGGGTGCGTAGGCGGGCTTTTAAGTCAGCGGTGAAAGTTTGAGGCTCAACCTTAAAATTGCCGTTGAAACTGGGAGTCTTGAGTATATTTGAAGTAGGCGGAATTCGTGGTGTAGCGGTGAAATGCATAGATATCACGAAGAACTCCAATTGCGCAGGCAGCTTACTAAACTATAACTGACGCTGAGGCACGAAAGCGTGGGTATCAA
>X1101.27233.21543__L_190
TACGTAGGGCGCAAGCGTTGTCCGGAATTATTGGGCGTAAAGAGCTCGTAGGCGGTTTGTCGCGTCTGCTGTGAAATCCCCAGGCTCAACTTGGGGCGTGCAGTGGGTACGGGCAGACTAGAGTGCGGTAGGGGAGACTGGAATTCCTGGTGTAGCGGTGGAATGCGCAGATATCAGGAGGAACACCGATGGCGAAGGCAGGTCTCTGGGCCGTTACTGACGCTGAGGAGCGAAAGCATGGGGAGCGA
>X1102.23359.25285__L_088
AACGGGGGGAGCGAGCGTTATTCATCATGACTGGGCGTAAAGGGCAAGCAGACGGTTATTAGAAGTTGGGCGGAAGGTTCGTTATCGCCCAATACTGTTTTAACTAGAGTCTATCAGAGGATCGAAGTACTCTTAAAGGAGGGGTGGAATCCTTAGATTTTAAGAAGACTACCAATATGCGAAGGCATCGATCTGGGATAGTACTGACGTTCAGGTGCTAAAGTGTGGGGAGCAAACGGGATTAGAAAC
>X1103.8847.11583__L_234
CACGGAGGGGGCGAGCGTTACTCGTACGTATTGGGCGTAAAGCGTTTGTAGGTGGCCGATCCGAAACGGCTCGATTTGTTCGAACTACCCCGAACGGTTTTAATCATACGTAGTCTTTAGCCGGCGAACCCGGTGGTCAGACGGTTAACTTGTTGGGCGCGGTCGTCCGCGCCCGGCACCGACGCGGGCGTTCAGTTACAGGGTGGCGGTCAGGTGCAAGGTACCCTTGATGGAGGGGTAGAATCCGGA
>X1101.15342.14516__R_192
TACAGAGGTCTCAAGCGTTGTTCGGATTTATTGGGCGTAAAGGGTGCGTAGGCGGCAATGTAAGTTGGATGTGAAATCTTGAGGCTTAACCTCAAAATTGCATTCAATACTGCGTTGCTTGAGCGCTGTAGAGGAGATTGGAATTTACGGTGTAGCAGTGAAATGCGTAGATATCGTAAGGAAGACCAGTGGCGAAGGCGAATCTCTGGGCAGCTGCTGACGCTGAGGCACGAAGGCCAGGGGAGCGA
>X1101.19246.19071__R_211
TACGTAGGGGGCAAGCGTTGTCCGGATTTATTGGGCGTAAAGAGCGTGTAGGCGGTTAGGTAGGTCCGTTGTGAAAACTCGAGGCTCAACCTCGAGACGCCGATGGAAACCCCCTAACTAGAGTCCGGAAGAGGAGAGTGGAATTCCTGGTGTAGCGGTGAAATGCGCAGATATCAGGAAGAACACCCGTGGCTAAGGCGGCTCTCTAGTACGGTACTGACGCTGAGACGCGAAAGCGTGGGGAGCGA
>X1101.24059.5641__R_245
TACAGAGGTCCCAAGCGTTGTTCGGATTCATTGGGCGTAAAGGGAGCGTAGGTGGTCGGGTAAGTCAGATGTCAAATTTCGATGCTCAACGTCGAATCGCATTTGATACTGCCTGGCTAGAGGAATTGAGAGGAGGCCGGAATTCACGGTGTAGCAGTGAAATGCGTAGATATCGTGAGGAAGACCAACGGCGAAAGCAGGCCTCTGGAAATTTCCTGACACTGAGGCTCGAAGGCCAGGGGAGCAAA
>X1101.25889.10282__R_119
AACGTAGGTTCCGAGCGTTATCCGGATTTACTGGGCGTAAAGCGCGTTCAGGCGGTTGGGCAAGTCGGGCATGAAATCTCTGGGCTCAACCTGGAGAGGTTGTCCGATACTGCCCAACTGGAGGGCAGTAGAGGGTGGTGGAATTCCGGGTGTAGTGGTGAAATGCGTAGAGATCCGGAGGAACACCAGTGGCGAAAGCGGCCACCTGGACTGCACCTGACGCTGAAACGCGAAAGCTAGGGGAGCGA
>X1101.26947.9002__R_176
CACGAACCGTACGAACGTTATTCGGAATTACTGGGCTTAAAGGGTTTGTAGGCGGCCTTGTAAGTCAGGTGTGAAAGCCCTCGGCTCAACCGAGGAACAGCGCTTGATACTGCAAGGCTTGAGGGAGACAGAGGTAAGCGGAACTGATGGTGGAGCGGTGAAATGCGTTGATATCATCAGGAACACCGGTGGCGAAAGCGGCTTACTGGGTCTCTTCTGACGCTGAGGAACGAAAGCTAGGGTAGCGA
>X1102.10573.6857__R_297
TACGAAGGGTGCAAGCGTTACTCGGAATTACTGGGCGTAAAGCGTGCGTAGGCGGTTTGTTAAGTCCGCTGTGAAAGCCCTGGGCTCAACCTGGGAATTGCAGTGGATACTGGCAAGCTAGAGTGCGGTAGAGGATGGTGGAATTCCCGGTGTAGCGGTGAAATGCGTAGAGATCGGGAGGAACACCCGTGGCGAAGGCGGCCATCTGGACCAGCACTGACGCTGAGGCACGAAAGCGTGGGGAGCAA
>X1103.9493.3941__R_134
TACGAGAGGTGCAAGCGTTATTCGGAATCATTGGGCGTAAAGGGTGCGTAGACGGCATTGTAAGTCTGTTGTTAAAATTCTTGGCCTAACTGAGAGTCTGCAATAGATACTGTTTTGCTAGAGGGTGAGAGAGAGAAGTGGAATTCTCGGAGTAGCGGTCAAATGCGTAGATCTCGAGAGGAACACCGATGGCGAAGGCAGCTTCTTGGCTCACTTCTGACGTTGATGCACGAAAGCGTGGGGAGCAA
>X2102.13183.12048__R_150
TACGAAGGGGGCTAGCGTTGCTCGGAATTACTGGGCGTAAAGGGAGCGTAGGCGGATAGTTTAGTCAGAGGTGAAAGCCCAGGGCTCAACCTTGGAATTGCCTTTGATACTGGCTATCTTGAGTATGGGAGAGGTGAGTGGAACTCCGAGTGTAGAGGTGAAATTCGTAGATATTCGGAAGAACACCAGTGGCGAAGGCGACTCACTGGCCCATTACTGACGCTGAGGCTCGAAAGCGTGGGGAGCAAA
>X1101.12560.14305__L_232
TACGGAGGGTGCAAGCGTTACCCGGAATCACTGGGCGTAAAGGGCGTGTAGGCGGATCGTTAAGTCTGGTTTTAAAGACCGTGGCTCAACCACGGGAATGGACTGGATACTGGCAATCTTGACCTCTGGAGAGGTAACTGGAATTCCTGGTGTAGCGGTGGAATGCGTAGATACCAGGAGGAACACCAATGGCGAAGGCAAGTTACTGGACAGAAGGTGACGCTGAGGCGCGAAAGTGTGGGGAGCGA
>X1101.13606.3790__L_274
GACGAACCGTGCGAACGTTGTTCGGAATCACTGGGCTTAAAGGGCGCGTAGGCGGGTTTTCAAGTCTGTGGTGAAATCCTCCAGCTTAACTGGAGAAGTGCCGTGGATACTGGGGACCTCGAGGTGGGTAGGGGCATCTGGAACAGCCGGTGGAGCGGTGAAATGCGTTGATATCGGCTGGAACTCCGATGGCGAAGGCAAGGTGCTGGACCCTCTCTGACGCTGAGGCGCGAAAGCCAGGGGAGCGA
>X1101.2382.15197__L_225
GACGAGGGGTCCAAGCGTTGTTCGGAATTATTGGGCGTAAAGCGGGTGTAGGTGGCTTTTTAAGTCAGAAGTGAAATCCCCGAGCTTAACTCGGGAAGTGCTCTTGAAACTGAAAAGCTTGAATGTGGGAGAGGATCGTGGAATTCCAGGTGTAGTGGTGAAATACGTAGATATCTGGAGGAACACCGGTGGCGAAGGCGGCGATCTGGCCCAACATTGACACTGAGACCCGAAAGCGTGGGGATCAA
>X1102.13553.7012__L_259
GACGAACCGTGCGAACGTTGTTCGGATTCACTGGGCTTAAAGGGCGCGTAGGCGGGTCAGCAAGTCCGGGGTGAAAGCTTTCGGCTCAACCGGAAAAGGGCCTTGGATACTGCTGGTCTGGAGGAAGGTAGGGGCGTGTGGAACTTCCGGTGGAGCGGTGAAATGCGTAGATATCGGAAGGAACGCCGGTGGCGAAAGCGACACGCTGGACCTTTTCTGACGCTGAGGCGCGAAAGCCAGGGGAGCAA
>X2103.28868.14933__L_275
GACGGAAAGGACTAGTGTTATGCAACTTAACTAGGCGTAAAGGGTTTGTAGGCGGTTTTTTAAGTTATTTGTGAAATCTAAATTATAAAAAAACAAATAATACTGATAAACTAAAAATTATTTTTTAAATAGAATATTATTGAAGAAAATAGCACTCTTAGAGGAGGGGTGATATCCGTAGATACTAATTTTTGGGGACTATCAAAGGTGAAGACAATTTTCTAAATATTATTGACGCTCAAAAACGAA
>X1101.13083.14811__R_041
TACAGAGGGTGCGAGCGTTAATCGGAATTACTGGGCGTAAAGGGCGCGTAGGTGGTTAATTAAGTCAGATGTGAAATCCCCGGGCTTAACCTGGGAATTGCATTTGAAACTGATTGGCTAGAGTTTGGGAGAGGGAAGTGGAATTTCCGGTGTAGCGGTGAAATGCGTAGATATCGGAAGGAACACCAGTGGCGAAGGCGACTTCCTGGCCCAATACTGACACTGAGGCGCGAAAGCGTGGGGAGCGA
>X1101.15767.23201__R_222
TACGAGTAAGACTAGTGTTATTCATCTTTATTAGGTTTAAAGGGTACCTAGACGGTATATAGACCTAAAATAGTACGAAAAATACATAAGGTACATTTATACTAGAGTTATAAGGAAGAGGTAGATTTAGAGCTATTAGTGTAATTAAGAGATGAAATGTTTTTAAACTAATAGAACTGATAAGTGAAAGCAAGCCTTTATTAATAACTGACGTTGAGGGACGAAGGCTTAGGTCGCGAATAGGATTA
>X1101.17673.17556__R_053
TACAGAGGTGGCAAGCGTTGTTCGGAATTACTGGGCGTAAAGGGCGCGTAGGCGGTCTTTTAAGTCTTGTGTGAAATCCCTCGGCTCAACTGAGGAACTGCACGGGATACTGGAAGACTTGAGTTCGGGAGAGGGAAGCGGAATTCCGGGTGTAGCGGTGAAATGCGTAGATATCCGGAGGAACACCGGTGGCGAAGGCGGCTTCCTGGACCGATTACTGACGCTGAGGCGCGAAAGCTAGGGGAGCA
>X1101.20978.6793__R_222
TACAGAGGTCCCGAGCGTTGTTCGGATTCACTGGGCGTAAAGGGTGTGTAGGAGGCAGGGTAAGTCTGATGTGAAATCTCACCGCTCAACGGTGAAACTGCATTGGATACTGCTTTGCTAGAGGTCTTGAGGGGGAATCGGAATTCTTGGTGTAGCAGTGAAATGCGTAGATATCAGGAGGAACACCAGTGGCGAAGGCGGATTCCTGGAAAGATACTGACTCTGAAACACGAAAGCCAGGGGAGCAA
>X1101.21645.17642__R_034
TTCCAGCTCCAATAGCGTATATTTAAGTTGTTGCAGTTAAAAAGCTCGTAGTTGGACTTTGGGTTGGGTCGGCCGGTCCGCCTTTCGGTGTGCACCGGTCGTCTCGTCCCTTCTGCCGGCGATGCGCTCCTGTCCTTAATTGGCCGGGTCGTGCCTCCGGCGCTGTTACTTTGAAGAAATTAGAGTGCTCAAAGCAAGCCTACGCTCTGTATACATTAGCATGGGATAACATCATAGGATTTCGGTCC
>X1101.26147.9188__R_190
GACATAGGTGGCGAACGTTATCCGGATTTATTGGGCGTAAAGGATGCGTAGATGGTGGAATAAGTTATTGGTCGAGGTCAAGCTCAACTTGGCGGAAGCTAATAATACTGTTCTACTTGAGGACAGGAGGGGTTGGCGGAATTCTGTGTGGAGCGGTGAAATGCGTTGATCTACAGAGGAACACCAAAAAGAGCGAAGGCAGCCAACTATTCTGATCCTGACATTGAAGCATGAAAGCGTGGGGAGCA
>X1101.4597.9619__R_049
TACGTAGGGTCCAAGCGTTATCCGGAATCACTGGGCGTAAAGCGTGCGTAGGTGGCGCGTTAAGTGAGATGTTAAATCGTGTGGCTCAACCATATCGTTGCATCTCATACTGGCGTGCTAGAGGACAGCAGAGGCAAGTGGAATTTGTAGTGTAGCAGTGAAATGCGTAGATATTACAAGGAACACCAATGGCGAAGGCAGCTTGCTGGGCTACTCCTGACACTGAGGTACGAAAGCGTGGGGAGCGA
>X1101.8898.21278__R_003
TACGAAGGGAGCTAGCGTTACTCGGAATTATTGGGCGTAAAGAGTGCGTAGGCGGTCTTGTAAGTTAGAAGTGAAATCCTGGGGCTTAACCCGAGAACTGCTTTTAATACTGCTTGACTAGAGTACCAGAGGGGACAGTAGAATTCCTAGTGTAGGGGTGAAATCCGTAGATATTAGGAGGAATACCGGTGGCGAAAGCGACTGTCTGGCTGGTTACTGACGCTGTTGCACGAAAGCGTGGGGAGCAA
>X1102.20836.9607__R_181
TACAGAGGGTGCAAGCGTTAATCGGAATTACTGGGCGTAAAGCGCATGTAGGTGGGAAGATAAGTTTGATGTGAAATCCCTGGGCTTAACCTGGGAATGGCGTTGAAGACTATTTTTCTAGAGTTTGACAGAGGGTCGTGGAATTTCCGGTGTAGCGGTGAAATGCGTAGAGATCGGAAAGAACACCAGTGGCGAAGGCGGCGACCTGGGTTAAAACTGACACTGAGGTGCGAAAGCGTGGGGAGCAA
>X1103.10408.23310__R_106
GACGAACCGTGCGAACGTTATTCGGAATAACTGGGCTTAAAGGGAGCGTAGGCGGGCTATCAAGTCTGGGGTGAAATCCCACGGCTCAACCGTGGAACTGCCTTAGATACTGACGGCCTCGAGGGAGATAGGGGCATGCGGAACTGTAGGTGGAGCGGTGAAATGCGTTGATATCTACAGGAACTCCGGTGGCGAAAGCGGCGTGCTGGATCTCTTCTGACGCTGAGGCTCGAAAGCTAGGGGAGCAA
>X1104.22937.11991__R_217
TACGAGGGGGGCAAGCGTTGTTCGGAATTATTGGGCGTAAAGGGCGCGTAGGCGGTTTGACAAGTCTGATGTGAAATCTGTGGGCTCAACCCACAGCCTGCATTAGAAACTGTCGGGCTTGAGTATGGGAGAGGTGAGTGGAATTTCCGGTGTAGCGGTGAAATGCGTAGATATCGGAAGGAACACCTGTGGCGAAAGCGGCTCACTGGACCATAACTGACGCTGAGGCGCGAAAGCTAGGGGAGCAA
>X1101.12518.19292__L_203
TACAGAGGTCCCAAGCGTTGTTCGGATTCATTGGGCGTAAAGGGTGCGTAGGCGGCGGGGTAAGTCTGATGTGAAAGGCTAAGGCTCAACCTTAGTATGGCATTGGATACTGCCTTGCTAGAGTACTGGAGAGGAGACTGGAATTTACGGTGTAGCAGTGAAATGCGTAGAGATCGTAAGGAAGACCGGTGGCGAAGGCGAGTCTCTGGACAGTTACTGACGCTGAGGCACGAAGGCCAGGGGAGCAA
>X1101.14695.5612__L_047
GACGGGGGGTGGGGGGGGACAAGTGTTCTTCGGAAAGACTGGGCGTAAAGGGTACGTAGGCGGTGAATCGGTTTGAAAGCGAAGTCACCAAAAACTGGCGGAATGCTCTCAAAACCAATTCACTTGAGTGAGACATAGGAGAGTGTAATTTCATGTGTAAGGGTGAAATCCGTAGATCTACGAAGGAACACTAAAAGCGAAGGCAGCTCTCTGGGTCCCTACCGACGCTGGGGTGCGAAAGCATGGGG
>X1101.16968.15150__L_178
TTCCAGCTCCAATAGCGTATATTAAAGTTGTTGCAGTTAAAAAGCTCGTAGTTGGATTTCTGCTTTGGATGTCCGGTCCGTTCCCTTTGGGAGTGTGTACTTATGGATGTTCGAAGCATTTTTTGTGAGGTTGCCTTTCTGCCATTAAGTTGGTGGATTGGTGAACTTACATCGTTTACTGTGAAAAAATTAGAGTGTTTAAAGCAGGCGTTAGCTCATTTGAATACATTAGCATGGAATAATAAGAT
>X1101.24535.7596__L_216
TACCACTTCCACAAGAGAACTGCATCATAAATGTGCGTAAAGGATCCGTAGGCTGCTCTGTGCTGTCCTCATAACCTGCCGCTTTGTCTTAAGGACAGAATGGTAAGACTGACGACGCTTAGATCTAGAGTATAACAAGATGTTTCGAGAACAGTGGAATACGAGTAACAATGAAATGTTATAATACTCACTGGACTACTAATGGCGAAAGCACGAGACAATGAAATACTGACGCTGAGGGATGAAAT
>X1102.18191.19235__L_249
GATGGGGGGGGCAAGTGTTCTTTGGAATGACTGGGCGTAAAGGGCACGTAGGCGGTGAATCGGGTTGAAAGTGAAAGTCGCCAAAAACTGGCGGAATGCTCTCGAAACCAATTCACTTGAGTGAGACAGAGGAGAGTGTAATTTCGTGTGTTGGGGTGAAATCCGTAGATCTATGAAGGAACGCCAAAAGCGAAGGCAGCTCTCTGGGTCCCTACCGACGCTGGGGTGCGAAAGCATGGGGAGCGAAC
>X1101.10408.19864__R_022
TACGGAGGGTGCGAGCGTTGTCCGGAATCACTGGGCGTAAAGGGCGCGTAGGTGGCACGGGTAGTCATCGGTGAAAGCTCAGGGCTCAACCCTGAGTCGGCCGGTGATACTCCCGAGCTTGAGTGTGGTAGAGGCCAATGGAATTCCGGGTGTAGCGGTGGAATGCGTAGAGATCCGGAAGAACACCGGTGGCGAAGGCGGTTGGCTGGGCCACAACTGACACTGATGCGCGACAGCGTGGGGAGCAA
>X1101.10985.10730__R_034
TACGAGAGGTGCAAGCGTTGTCCGGATTTATTGGGCGTAAAGCGTTTCTAAAGGCTCTTTTGTAAGTTATTCTTTAAAGACCGAAGCTTAACTTCGGGAAGGGGAGTAATACTGCAAGAGTTGAGATATTTCGGGGTTACTAGAACTATTGGTGTAGGGGTGAAATCCGTTGATATCAATAGGAATTCCAAGGGCGAAGGCAGGTAACTAGGAATTTTCTGACGCTGATGAACGAAAGCTAGGGGAGC
>X1101.15408.12837__R_240
GACGTAGGAGGCGAGCGTTATCCGGATTCACTGGGCGTAAAGCGCATGTAGGCGGATGTCTAAGTCGTGTGTTAAAGCCCCTGGCTCAACTGGGGGAGGTCATGCGAGACTGGATGACTTGAGGGCAACAGAGGCACGTGGAACTCCCGGTGTAGCGGTGGAATGCGTAGAGATCGGGAAGAACACCCGTGGCGAAGGCGGCGTGCTGGGTTGCAACTGACGCTGAGATGCGAAAGTGTGGGGAGCAA
>X1101.17053.14030__R_228
TACGTATGTCCCGAGCGTTATCCGGATTTATTGGGCGTAAAGCGAGCGCAGACGGTTAATTAAGTCTGATGTGAAAGCCCGGAGCTCAACTCCGGAAAGGCATTGGAAACTGGTTAACTTGAGTGCAGTAGAGGTAAGTGGAACTCCATGTGTAGCGGTGGAATGCGTAGATATATGGAAGAACACCAGCGGCGAAGGCGGCTTACTGGACTGTAACTGACGTTGAGGCTCGAAAGTGTGGGTAGCAA
>X1101.19917.18166__R_163
TACGTAGGGGGCAAGCGTTGTCCGGATTTATTGGGCGTAAAGAGCGTGTAGGCGGCCAGACAGGTCTGCTGTGAAAACTCGAGGCTCAACCTCGAGACGCCGGTGGAAACCGTTTGGCTAGAGTCCGGAAGAGGAGAGTGGAATTCCTGGTGTAGCGGTGAAATGCGCAGATATCAGGAAGAACACCCGTGGCTAAGGCGGCTCTCTAGTACGGTACTGACGCTGAGACGCGAAAGCGTGGGGAGCGA
>X1101.25934.10388__R_043
GACGTAGGTGGCGAACGTTATCCGGAATTATTGGGCGTAAAGGATGCGTAGATGGTTTGATGAGTTAGTGGTGGGAAATCGAGGCTCAACCTCGTGGAAGTCGCTAATACTATCAAACTAGAGTGCAGGAGAGGTTAATGGAACTCTATGTGTAGGGGTAAAATCCGTAGATATATAGATGAACACCAATAATGGCGAAGGCAGTTAACTATTCTGCTACTGACATTGAGGCATGAAAGCGTGGGGAG
>X1101.3797.17267__R_149
TACGAAGGGGGCTAGCGTTGTTCGGAATTACTGGGCGTAAAGCGCACGTAGGCGGATTGTTAAGTTAGGGGTGAAATCCCAGGGCTCAACCCTGGAACTGCCTTTAATACTGGCAATCTCGAGTCCGAGAGAGGTGAGTGGAATTCCGAGTGTAGAGGTGAAATTCGTAGATATTCGGAGGAACACCAGTGGCGAAGGCGGCTCACTGGCTCGGTACTGACGCTGAGGTGCGAAAGCGTGGGGAGCAA
>X1102.12806.21156__R_057
TACGAGAGGTGCAAGCGTTATTCGGAATTATTGGGCGTAAAGGGTGCGTAGGTGGCATAGTAAGTCAACTGTAAAATTCCTCAGCCTAACTGAGGGCTCGCAGTAGAAACTGCTTTGCTAGAGAGTGGAAGAGAGAAGTGGAATTCTCGGAGTAGCGGTAAAATGCGTAGATCTCGAGAGGAACACCGATGGCGAAGGCAGCTTCTTGGTCCATTTCTGACACTAAGGCACGAAAGCGTGGGGAGCAA
>X1102.23364.7709__R_187
TACGTAGGGACCAAGCGTTGTTCGGATTTACTGGGCGTAAAGGGCGCGTAGGCGGCATGACAAGTCACTTGTGAAATCTCCGGGCTTAACTCGGAACGGCCAAGTGATACTGTCACGCTAGAGTGCAGAAAGGGCAATCGGAATTCTTGGTGTAGCGGTGAAATGCGTAGATATCAAGAGGAACACCTGAGGCGAAGGCGGGTTGCTAGGCTGACACTGACGCTGAGTGCGCGAAAGCCAGGGGAGCA
>X1103.25817.21809__R_239
GACGTAGGTGGCGAACGTTATCCGGAATTATTGGGCGTAAAGGGTGCGTAGATGGCCTGGCAAGTTAGCAGTGGGAAATCGAGGCTCAACCTCGTGGAAACTGATAATACTGTCTGGCTCGAGTGCAGGAGAGGTTAACGGAACTCTTTGTGTAGGGGTAAAATCCGACGATATAAAGATGAACACCAATAACGGCGAAGGCAGTTAACTATTCTGTTACTGACATTGAGGCACGAAAGCGTGGGGAGC
>X1101.11283.12491__L_244
TACGAGAGGCCCAAACGTTATTCGGAATTACTGGGCTTAAAGAGTTCGTAGGCGGTATGACAAGTAGGGTGTGAAAGCCCTCGGCTCAACCGAGGAATTGCGCTCTAAACTGTCGTACTTGAGGAACCTAGAGGTGAGCAGAACAGATGGTGGAGCGGTGAAATGCGTTGATATCATCTGGAATACCGGAGGCGAAGGCGGCTCACTGGGAGTTTTCTGACGCTGAGGAACGAAAGCCAGGGTAGCGA
>X1101.17193.22825__L_243
TACGGAGGGTGCAAGCGTTGTCCGGATTTATTGGGTTTAAAGGGTGCGTAGGCGGCCGATTAAGTCTGGGGTGAAAGCCCGTTGCTCAACAACGGAACTGCCCTGGAAACTGGTCGGCTTGAGTACAGACGAGGGTGGCGGAATGGATGCTGTAGCGGTGAAATGCATAGATAGCATCCAGAACCCCGATTGCGAAGGCAGCTGCCTAGACTGTAACTGACGCTGAGGCACGAAAGCGTGGGGAGCGA
>X1101.4420.20957__L_275
GACGGGGGGGGGACAAGTCTTCTTCGGAATGACTGGGGGTAAAGGGCACGTAGGCGGTGAATCGGGTTGAAAGTGAAAGTCGCCAAAAAGTGGCGGAATGCTCTCGAAAGCAATTCACTTGAGTGAGACAGAGGAGAGTGGAATTTCGTGTGTAGGGGTGAAATCCGTAGATCTACGAAGGAAGGCCAAAAGCGAAGGCAGCTCTCTGGGTCCCTACCGATGCTGGGGTGCGAAAGCATGGGGAGCAA
>X1102.10144.16513__L_023
TATAGAGGATGCAAGCGTTATCTGGAATGATTGGGCGTAAAGCGTCTGTAGGTGGCTTTTTAAGTCCGCCGTCAAATCCCAGGGCTCAACCCTAGACAGGCGGTGGAAACTACCAAGCTAGAGTACGATAGCGGCAGAGGGGATTTCTGGTGGAGCGATGAAATGCGTAGAGATCGGAAAGAACACCAACGGTGAAAGCACTCTGCTGGGTCGACACTGACATTGAGAGACGAAAGCTAGGGAAGCAA
>X1102.20325.20091__L_173
TACGGAGGATCCAAGCGTTATCCGGATTTATTGGGTTTAAAGGGTGCGTAGGCGGCTTTTTAAGTCAGGGGTGAAAGACGGTGGCTCAACCATCGCAGTGCCCTTGATACTGAAGAGCTTGAATACATTAGAGGTAGGCGGAATGTGACAAGTAGCGGTGAAATGCATAGATATGTCACAGAACACCGATTGCGAAGGCAGCTTACTATGATGAGATTGACGCTGAGGCACGAAAGCGTGGGGATCAA
>X2104.29028.17350__L_217
TACGTAGGACCCAAGCGTTATCCGGAATTACTGGGCGTAAAGAGTTGCGTAGGTGGCATAGCAAGCGAATAGTGAAAGCGTGAGGCTCAACCTCATACCCATTGTTCGAACTGCTAAGCTAGAGTGTGAGAGAGGTAGATGGAATTTCTAGTGTAGGAGTGAAATCCGTAGATATTAGAAGGAACACCGATGGCGTAGGCAGTCTACTGGCTCATTACTGACACTAAGGCACGAAAGCGTGGGGAGCGA
>X1101.11914.11179__R_138
TACGAAGGGTGCTAGCGTTGTTCGGAATTACTGGGCGTAAAGCGCGCGTAGGCGGTGATGCAAGTCAGGGGTGAAATCCCGGAGCTTAACTCCGGAACTGCCTTTGAAACTGCATTGCTGGAGTGTGTGAGGGGATAGCGGAATTCCTAATGTAGAGGTGAAATTCGTAGATATTAGGAGGAACACCGGTGGCGAAGGCGGCTATCTGGCACACAACTGACGCTGAGGCGCGAAAGCGTGGGGATCAA
>X1101.15096.20334__R_064
TACGAAGGGGGCGAGCGTTGTTCGGATTTACTGGGCGTAAAGGGCGCGTAGGCGGCCATTCAAGTCAGGCGTGAAAGCCCCGGGCTCAACCTGGGAGGTGCGCTTGGGACTGAGTGGCTGGAGTTCGGGAGAGGAGCGTGGAATTCCCAGTGTAGAGGTGAAATTCGTAGATATTGGGAAGAACACCGGTGGCGAAGGCGGCGCTCTGGACCGAGACTGACGCTGAGGCGCGAAGGCGTGGGGAGCAA
>X1101.18513.13173__R_048
GACGTAGGGGACGAGCGTTGTCCGGATTTATTGGGCGTAAAGAGCGCGTAGGCGGCTTGGTAAGTCGGATGTGAAATCCCGGGGCTCAACCCCGTGACTGCACCCGAAACTGCCCGGCTAGAGGTAGGTAGGGGAGATCGGAATTCCTGGTGTAGCGGTGAAATGCGCAGATATCAGGAGGAACACCGGTGGCGAAGGCGGATCTCTGGGCCTTACCTGACGCTCAGGCGCGAAAGCTAGGGGAGCAA
>X1101.21782.22699__R_122
TACGGGGGGTGCAAGCGTTGTTCGGAATTATTGGGCGTAAAGCGCGTGTAGGCGGTCTGATTAGTCTGATGTGAAAGCCCTGGGCTCAACCCAGGAAGTGCATTGGATACTGTCAGACTTGAATACGGGAGAGGGTAGTGGAATTCCTAGTGTAGGAGTGAAATCCGTAGATATTAGGAGGAACACCGGTGGCGAAGGCGGCTACCTGGACCGATATTGACGCTGAGACGCGAAAGCGTGGGTAGCAA
>X1101.2324.15732__R_238
GACGGAGGGGGCTAGCGTTGTTCGGAATTACTGGGCGTAAAGAGTGCGTAGGCGGTTTAGTAAGTTGGAAGTGAAAGCCCAAGGCTTAACCTTGGAACTGCTTTCAAAACTACTAATCTAGAGTGTAGTAGGGGATGATGGAATTCCTGGTGTAGAGGTGAAATTCTTAGATATCAGGAGGAACACCGGTGGCGAAGGCGATCATCTGGGCTACAACTGACGCTGATGCACGAAAGCGTGGGGAGCAA
>X1101.6040.17065__R_208
TACGTAGGGGGCAAGCGTTGTCCGGAATCATTGGGCGTAAAGAGCGTGTAGGCGGCTCGGTAAGTCCGCTGTAAAAGTCCAGGGCTCAACCCTGGAAAGCCGGTGGAAACTGTCGGGCTAGAGTCCGGAAGAGGCGAGTGGAATTCCTGGTGTAGCGGTGAAATGCGCAGATATCAGGAGGAACACCAATGGCGAAGGCAGCTCGCTGGGACGGTACTGACGCTGAGACGCGAAAGCGTGGGGAGCAA
>X1101.8214.6102__R_254
TACGAGTGCCTCAAGCGTTATCCGGAATTATTGGGCGTAAAGGTTGTGTAGGTGGTCGCATTAGTCTCTTGTTAAATTCTTCGGCTTAACCGGGGGCATGCAAGGGAAACGGTGCGACTTGAGGATGCGAGGGGTCTGCGGAACTCATAGTGTAGCGGTGAAATGCGTTGATATTATGGGGAACACCAAAAGCGAAGGCAGCAGACTGGAGCACTCCTGACACTGAAACAAGAAAGCGTGGGTAGCGA
>X1102.10496.17662__R_050
TACGTAGGGTGCGAGCGTTGTCCGGAATTACTGGGCGTAAAGAGCTTGTAGGCGGTTCGTCGCGTCGATCGTGAAAACTTGCAGCTCAACTGCGAGCTTGCGGTCGATACGGGCGGACTAGAGTACTTCAGGGGAGACTGGAATTCCTGGTGTAGCGGTGAAATGCGCAGATATCAGGAGGAACACCGGTGGCGAAGGCGGGTCTCTGGGAAGTAACTGACGCTGAGAAGCGAAAGCGTGGGTAGCGA
>X1102.11287.18942__R_129
TACGGAGGATCCAAGCGTTATCCGGAATTACTGGGCGTAAAGAGTTGCGTAGGTGGCATTGTAAGTCAGTAGTGAAAGCGTTCGGCTCAACCGAATACACATTACTGAAACTGCAAAGCTAGAGGATGAGAGAGGTTATTGGAATTCCTAGTGTAGGAGTGAAATCCGTAGATATTAGGAGGAACACCGATGGCGTAGGCAGATAGCTGGCTCATTCCTGACACTAAGGCACGAAAGCGTGGGTAGCA
>X1102.17051.5393__R_273
TACGGAGGATCCGAGCGTTATCCGGATTTATTGGGTTTAAAGGGTGCGTAGGCGGCCTATTAAGTCAGGGGTGAAAGACGGTAGCTTAACTATCGCAGTGCCTTTGATACTGATGGGCTTGAATGTAGTTGAGGTAGGCGGAATGTGACAAGTAGCGGTGAAATGCATAGATATGTCACAGAACACCAATTGCGAAGGCAGCTTACTAAAGTATGATTGACGCTGAGGCACGAAAGCGTGGGGATCAA
>X1102.19865.9792__R_224
TACAGAGGGTGCAAGCGTTAATCGGAATTACTGGGCGTAAAGCGTGCGTAGACGGTTATGTAAGTTAGGTGTGAAAGCCCCGGGCTCAACCTGGGAATTGCATTTAAGACTGCATAGCTAGGGTGCGGAAGAGGGAAGCGGAATTTCCGGTGTAGCGGTGAAATGCGTAGATATCGGAAGGAACATCAGTGGCGAAAGCGGCTTCCTGGTCCAGCACCGACGTTCAGGCACGAAAGCGTGGGGAGCAAA
>X1102.26521.9531__R_086
GACGAACCGTGCGAACGTTGTTCGGATTCACTGGGCTTAAAGGGCGCGTAGGCGGCTTGCCAAGTCAGGGGTGAAATCTTTCGGCTCAACCGGAAAAGTGCCTCTGATACTGGCGAGCTAGAGGGAGGTAGGGGTGCGTGGAACTTCTGGTGGAGCGGTGAAATGCGTAGATATCAGAAGGAACGCCGGTGGCGAAAGCGACGCACTGGATCTCTACTGACGCTGAGGCGCGAAAGCCAGGGGAGCGA
>X1103.11590.12611__R_141
TACAGAGGTCTCGAGCGTTAGGCGGAATCACTGGGCTTAAAGCGTGTGTAGGCGGATCGGTAAGTACCTTGTGAAATCCCACAGCTTAACTGTGGAACTGCTTGGTATACTGCCAGTCTTGAGCCACTTAGGGGCTACCGGAACAAATGGTGGAGCGGTGAAATGCGTAGATATCATTTGGAACGCCAATGGTGAAAACAGGTAGCTGGGAGTGTGCTGACGCTGAGACACGAAAGCCAGGGGAGCAA
>X1103.19852.3703__R_006
TACGAAGGGTGCTAGCGTTGTTCGGATTTACTGGGCGTAAAGCGCGCGCAGGCGGCCATACAAGTCAGGGGTGAAATGCCGGAGCTTAACTCCGGAACTGCCTTTGAAACTGTATAGCTGGAATATGGGAGGGGATAGCGGAATTCCTAATGTAGAGGTGAAATTCGTAGATATTAGGAGGAACACCGGTGGCGAAGGCGGCTATCTGGCCCATTATTGACGCTGAGGCGCGAAAGCGTGGGGATCAA
>X1104.22601.14458__R_094
CACGTAGGGCGCAAGCGTTGTCCGGAATTATTGGGCGTAAAGAGCTCGTAGGTGGTCCGCCGCGTCCGCTGTGAAAATCCAGGGCTTAACCCTGGACTTGCAGTGGATACGGGCGAACTAGAGGTAGGTAGGGGAGAATGGAATTCCCGGTGTAGCGGTGAAATGCGCAGATATCGGGAGGAACACCGGTGGCGAAGGCGGTTCTCTGGGCCTTACCTGACACTGAGGAGCGAAAGCGTGGGGAGCGAA
>X1101.11813.9734__L_088
AACGGGGGGAGCTAGTGTTATCGTCTTGACTGGGCGTAGGGTGCGTAGGCGGTAAAAAAAGAAAGAAATAAAATGCTAGGCAGTCGCCTTTCAAGTTTCTTTGTTAGTTTACTTGGATTTAGAAGGGATGATGGTATTCTTCAAGGAGAGGTGATTCGTAGATATGAAGGAGACGGACAATGGTGAAGACGATTTTCCATTAAGTATTGACGCTGAGGCACGAAAGCGTGGGGATAAAGCGGATTAGA
>X1101.15924.3486__L_275
GATGGGGGGCAAATCTTTTTCGGAATGACTGGGCATAAAGGGCATATAGGCGGTGAATCGGGTTGAAAGTGAAAGTAGCCAAAAGTGGCAGAATGCTCTCAAAAGAAATTCACTTAAGTGAGACAGAGGAGAGTGGAATTTCGTGTGTAGGGATGAAATCCGTAGATCTACGAAAGAAGGAAAAAGTGAAGGCAGTTCTCTGGGTCCCTACCGACGCTGGGTGAGAAAGCATGGGGAGCGAACAAGAT
>X1101.23959.24357__L_192
TACGGAGGGGGCTAGCGTTGTTCGGAATTACTGGGCGTAAAGCGCACGTAGGCGGCTTTGTAAGTCAGAGGTGAAAGCCTGGAGCTCAACTCCAGAACTGCCTTTGAGACTGCATCGCTTGATCGTCGGAGAGGTGAGTGGAATTCCGAGTGTAGAGGTGAAATTCGTAGATATTCGGAAGAACACCAGTGGCGAAGGCGGCTCACTGGACGACTGATGACGCTGAGGTGCGAAAGCGTGGGGAGCAAA
>X1101.10961.11828__R_016
GACGAACCGTGCGAACGTTGTTCGGAATCACTGGGCTTAAAGGGCGCGTAGGCGGGTCACCATGTCCGGGGTGAAAGCTTTCGGCTTAACCGGAAAAGGGCCTCGGAGACGGGTGATCTAGAGGGAGGTAGGGGTCTGCGGAACTGCTGGTGGAGCGGTGAAATGCGTTGAGATCAGCAGGAACGCCGGTGGCGAAAGCGGCGGACTGGACCTCTTCTGACGCTGAGGCGCGAAAGCCAGGGGAGCAA
>X1101.14591.15302__R_016
TACAGGGGGTGCAAACGTTGCTCGGAATCATTGGGCGTAAAGCGCACGTAGGCGGTCTGTTATGTCGGATGTGAAAGCCCTTGGCTCAACTGAGGAAGTGCATCCGAAACTGGCAGGCTAGAGTACTAAAGAGGGTCGCGGAATTCCCGGTGTAGAGGTGAAATTCGTAGATATCGGGAGGAACACCGGTGGCGAAGGCGGCGACCTGGGTAGATACTGACGCTGAGGTGCGAAAGCGTGGGGAGCAA
>X1101.16816.11021__R_245
AACGTAGGTGGCGAGCGTTATCCGGATTTACTGGGCGTAAAGGGTGTGCAGGCGGGCTGTTAAGTGGTGCATGAAATCTCCGCGCTTAACGTGGAGAGGCTGTGCCAGACTGGCAGTCTAGAGTACGAGAGAGGGTTGTGGAATTCCGGGTGTAGTGGTGAAATGCGTAGAGATCCGGAGGAACACCAGAGGCGAAGGCGGCAACCTGGCTCGTAACTGACGCTCATACACGACAGCATGGGGAGCGA
>X1101.17196.12745__R_160
GACATAGGTGGCGAACGTTATCCGGAATTACTGGGCGTAAAGGGTGCGTAGGTGGTTTAACCAGTTATCGGTGGGAAATCGGGGCCCAACCTCGTGGAAGTCGATAATACTGTTAAACTAGAGGACCGGAGAGGTTAACGGAATTCTATGTGTAGCGGTAAAATGCTCAAATATATAGAGGAACACCAAATGGCGAAGGCAGTTAACTATTCGGTTTCTGACGTTGAGGCACGAAAGCGTGGGGAGCA
>X1101.17789.7121__R_234
TACGAAGGGAGCTAGCGTTGTTCGGAATCACTGGGCGTAAAGCGCACGTAGGCGGATTTGCCAGTCAGGGGTGAAATCCCGGGGCTCAACCTCGGAACTGCCTTTGATACAGCAAGTCTTGAGTTCGAGAGAGGTGGGTGGAATTCCTAGTGTAGAGGTGAAATTCGTAGATATTAGGAAGAACACCGGTGGCGAAGGCGGCCCACTGGCTCGACACTGACGCTGAGGTGCGAAAGCGTGGGGAGCAA
>X1101.18848.11811__R_006
TACGGGAGGAGCGAGCATTATTCGGAATGATTAGGCGTAAAGGGTTTGTAGGTGGTTTTTTAAGTTGAAAAAAAAAAATTAAAGCTTAACTTTATTTCTTTTTTCAAAACTAAGAAACTGGAGTATAGATAGAGGATAATAGAATTTTTATTGGAGGGATAAAATCTGTTGATAATAAAAGGAATGTCAAAAGCGAAGGCAATTATTTGGGTATATACTGACACTGAGGAACGAAAGCTTGGGGAGCG
>X1101.20435.13663__R_254
GACGAACCGTGCGAACGTTGTTCGGAATCACTGGGCTTAAAGGGCGCGTAGGCGGACCACCAAGTCCGGGGTGAAATCTTTCGGCTTAACCGGAAAAGGGCCTTGGATACTGGTGGTCTCGAGGGAGGTAGGGGCATGCGGAACTTCCGGTGGAGCGGTGAAATGCGTTGATATCGGAAGGAACGCCGGTGGCGAAAGCGGCGTGCTGGATCTCTTCTGACGCTGATGCGCGAAAGCCAGGGGAGCGA
>X1101.5194.17188__R_088
TACGTAGGCAGCAAGCGTTGTTCGGAGTTACTGGGCGTAAAGGGTGTGCAGGCGGCTGTCCAAGTTTGGTGTGAAATCTCCCGGCTCAACCGGGAGGGTGCGCCGAAAACTGGGCGGCTAGAGTGTGGGATGGGTAAGTGGAATTCCTGGTGTAGCGGTGAAATGCGTAGATATCAGGAGGAACACCGGTGGTGTAGACGGCTTACTGGACCATAACTGACGCTGAGACACGAAAGCGTGGGTAGCAA
>X1102.10883.21960__R_122
GACGTAGGATGCAAGCGTTGTCCGGATTTATTGGGCGTAAAGAGTTCGTAGGTGGTTCGTTAAGTCTGATGTTAAAGATCGAGGCTCAACCTCGGGAGTGCATTGGATACTGGCGGACTGGAGTGTGGTAGAGGCTAGTGGAATTCCCAGTGTAGCGGTGAAATGCGTAGATATTGGGAAGAACACCGGTGGCGTAGGCGACTAGCTGGGCCATAACTGACACTGAGGAACGAAAGCCAGGGGAGCGA
>X1102.12381.14196__R_156
TACGGAGGATCCAAGCGTTATCCGGAATTACTGGGCGTAAAGAGTTGCGTAGGTGGCATGGTAAGTAGATAGTGAAAGAGTGTGGCTCAACCATATACACATTATCTAAACTGCCAAGCTAGAGGATGAGAGAGGTTATTGGAATTCCCAGTGTAGGAGTGAAATCCGTAGATATTGGGAGGAACACCGATGGCGTAGGCAGATAACTGGCTCATTCCTGACACTAAGGCACGAAAGCGTGGGGAGCA
>X1102.12797.25521__R_053
TTCCAGCTCCAATAGCGTATATTTAAGTTGTTGCAGTTAAAAAGCTCGTAGTTGGACCTTGGGATGGGCCGGTCGGTCCGCCTTACGGTGAGTACCGGCCGTCCCGTCCCTTCTGCCGGCGATGCGCTCCTGGTCTTAACTGGCCGGGTCGTGCCTCCGGCGCCGTTACTTTGAAGAAATTAGAGTGCTCAAAGCAAGCCTTCGCTCTGTATATATTAGCATGGGATAACATCACAGGATTTCGGTCC
>X1102.19113.18337__R_269
TACGTAGGGGCCTAGCGTTGTCCGGAATCATTGGGCGTAAAGAGCGCGTAGGCGGCCCGGTAAGTCCGCTGTAAAAGTCAAAGGCTTAACCTTTGAAAGTCAGTGGATACTGCCGGGCTAGAGTCCGGAAGAGGCGAGTGGAACTCCTGGTGTAGCGGTGGAATGCGCAGATATCAGGAAGAACACCAACGGCGAAGGCAGCTCGCTGGGACGGAACTGACGCTGAGGCGCGAAAGCGTGGGGAGCAA
>X1102.22753.26050__R_178
TACGGGGGGGGCAAGCGTTGTTCGGAATTACTGGGCGTAAAGGGTTCGTAGGTGGCTTGCTAAGTCAGACGTGAAATCCCTCAGCTTAACTGGGGAACTGCGTCTGAGACTGGCGAGCTTGAGGGCAGGAGAGGAACGCGGAATTCCAGGTGTAGCGGTGAAATGCGTAGATATCTGGAGGAACACCGGTGGCGAAGGCGGCGTTCTGGACTGCATCTGACACTGAGGAACGAAAGCCAGGGGAGCAA
>X1102.7207.7153__R_032
TACGGAGGGCGCAAGCGTTGTTCGGAATCACTGGGCGTAAAGCGCGTGTAGGCGGCCGGGCAAGTCGGATGTGAAATCCCGAGGCTCAACCTCGGAACTGCATTCGAAACTGCTCGGCTCGAGTCCCGGAGAGGATGGCGGAATTCCCGGTGTAGGGGTGAAATCCGTAGATATCGGGAGGAACACCAGTGGCGAAGGCGGCCATCTGGACGGTGACTGACGCTGAGACGCGAAAGCGTGGGGAGCAA
>X1104.10227.18186__R_254
TACGTAGGGGGCAAGCGTTGTCCGGAATCATTGGGCGTAAAGCGCGCGTAGGCGGCTCGATCAGTCTGCTGTGAAAGTCAAAGGCTCAACCTTTGAATGCCGGTGGATACTGTCGAGCTAGAGTTCGGAAGAGGCGAGTGGAATTCCTGGTGTAGCGGTGGAATGCGCAGATATCAGGAGGAACACCAACGGCGAAGGCAGCTCGCTGGGACGATACTGACGCTAAGGCGCGAAAGCGTGGGGAGCGA
>X2101.14380.11112__R_070
TACAGAGGGTGCGAGCGTTGTTCGGAATTATTGGGCGTAAAGCGCTTGTAGGCGGTCTTCCAAGTCTCGTGTGAAATCCCTCGGCTCAACCGAGGAAGTGCACGAGATACTAGGAGACTCGAGTGCCGGAGAGGGTCGCGGAATTCCCGGTGTAGAGGTGAAATTCGTAGATATCGGGAGGAACACCAGTGGCGAAGGCGGCGACCTGGACGGACACTGACGCTGAGACGCGAAAGCGTGGGGAGCAA
>X1101.10746.4749__L_102
TACGAAGGGGGCTAGCGTTGCTCGGAATCACTGGGCGTAAAGGGCGCGTAGGCGGCGACTTAAGTCGGGGGTGAAAGCCTGTGGCTCAACCACAGAATTGCCTTCGATACTGGGTTGCTTGAGTGTGGTAGAGGTTGGTGGAACTGCGAGTGTAGAGGTGAAATTCTTAGATATTCGCAAGAACACCGGTGGCGAAGGCGGCCAACTGGACCATCACTGACGCTGAGGCGCGAAAGCGTGGGGAGCAA
>X1101.12144.10528__L_067
TACAGAGGGTGCGAGCGTTAATCGGAATTACTGGGCGTAAAGCGAGTGTAGGTGGCTCATTAAGTCACATGTGAAATCCCCGGGCTTAACCTGGGAACTGCATGTGATACTGGTGGTGCTAGAATATGTGAGAGGGAAGTAGAATTCCAGGTGTAGCGGTGAAATGCGTAGAGATCTGGAGGAATACCGATGGCGAAGGCAGCTTCCTGGCATAATATTGACACTGAGATTCGAAAGCGTGGGTAGCA
>X1101.5451.7787__L_203
TACGTAGGGACCAAGCGTTGTTCGGATTTACTGGGCGTAAAGGGCGCGTAGGCGGTTTGTCAAGTCAGTTGTGAAATCTCCGAGCTTAACTCGGAACGGTCAACTGATACTGTCAAACTAGAGTACAGAAGGGGCAATCGGAATTCTTGGTGTAGCGGTGAAATGCGTAGATATCAAGAGGAACACCTGAGGTGAAGACGGGTTGCTGGGCTGATACTGACGCTGAGGCGCGAAAGCTAGGGTAGCAA
>X1102.14882.11265__L_192
GACGAACCGTGCGAACGTTATTCGGAATCACTGGGCTTAAAGCGCGTGTAGGCGGGCCGATACGTCCGAGGCTGAAAGCCCCCGGCTCAACCGGGGAAGTGGCCCGGATACGGTCGGCCTGGAGGGGCATAGGGGGAGCTGGAACTTCCGGTGGAGCGGTGAAATGCGTTGAGATCGGAAGGAACGCCCGTGGCGAAAGCGAGCTCCTGGATGCCTTCTGACGCTGAGACGCGAAAGCCAGGGGAGCG
>X1103.28176.12818__L_142
TACGGAGGATCCAAGCGTTATCCGGAATCATTGGGTTTAAAGGGTCCGTAGGCGGTTTTATAAGTCAGTGGTGAAATCCGGTAGCTCAACTATCGAACTGCCATTGATACTGTAGGACTTGAATTATTGTGAAGTAACTAGAATATGTAGTGTAGCGGTGAAATGCTTAGATATTACATGGAATACCAATTGCGAAGGCAGGTTACTAACAATCGATTGACGCTGATGGACGAAAGCGTGGGGAGCGA
>X1101.10270.20249__R_176
TACGTAGGGGCCGAGCGTTGTCCGGAGTTATTGGGCGTAAAGCGCGCGCAGGCGGCTAATCAAGCCCGACGTGAAAGCCCCCGGCTTAACCGGGGAGGGTCGTGGGGGACTGATTGGCTTGAGGGCGGGAGAGGTCGGTGGAATTCCCGGTGTAGTGGTGAAATGCGTAGAGATCGGGAGGAACACCTGTGGCGAAGGCGGCCGACTGGGCCGACCCTGACGCTGAGGCGCGAAGGCGTGGGGAGCGA
>X1101.12002.10877__R_132
GACGAACCGTACGAACGTTATTCGGAATCACTGGGCTTAAAGGGTGCGTAGGCGGCGCAGAAAGTTGGGTGTGAAATCCCTCGGCTTAACCGAGGAATTGCGCCCAAAACTGCTGTGCTTGAGGGAGACAGAGGTGAGCGGAACTTAGGGTGGAGCGGTGAAATGCGTTGATATCCTAAGGAACACCGGTGGCGAAAGCGGCTCACTGGGTCTCTTCTGACGCTGAGGCACGAAAGCTAGGGGAGCAA
>X1101.12983.11553__R_222
TACGAAGGGTGCAAGCGTTGCTCGGAATTATTGGGCGTAAAGGGTAGGTAGGTGGTGATATTTGTCTGAGGTGAAATCCCTGAGCTTAACTCAGGACGTGCCTTGGAAACGGTATCACTCGAGTACTGGAGAGGTTCGTGGAATTCCCGGTGTAGCGGTGAAATGCGTAGAGATCGGGAGGAACACCAGCGGCGAAGGCGGCGAACTGGACAGTAACTGACACTCAACTACGAAAGCGTGGGTAGCAA
>X1101.13366.23152__R_048
TACGTAGGGTCCGAGCGTTGTCCGGAGTTACTGGGCGTAAAGGGCGCGCAGGCGGCGGTGCTGGCCCGGCGTGAAAGCCCCCGGCTCAACCGGGGAGGGTCGTCGGGGACCGCACCGCTTGAGGGCGGTAGGGGCCGGTGGAATGCCTGGTGTAGTGGTGAAATGCGTAGAGATCAGGCAGAACACCTGGGGCGAAGGCGGCCGGCTGGGCCGACCCTGACGCTGAGGCGCGAAGGCGTGGGGAGCGA
>X1101.16104.22996__R_154
TACGTAGGAGGCGAGCGTTGTCCGGAGTTACTGGGCGTAAAGCGCACGCAGGCGGTCTGCTAAGTCTCAGGTGACAGTCCCCGGCTTAACTGGGGAAGGATCTGGGAAACTGACAGACTTGAGGGCTTCAGAGGGACAGGGAATTCCGGGTGTAGTGGTGAAATGCGTAGATATCCGGAGGAACACCAAAGGCGAAGGCACTGTCCTGGGGAGCTACTGACGCTCAGGTGCGAAAGCCAGGGGAGCGAA
>X1101.16414.17783__R_188
TACGAAGGGGGCTAGCGTTGCTCGGAATTACTGGGCGTAAAGGGAGCGTAGGCGGGTCGTCAAGTTGGGGGTGAAAGCCCAGGGCTCAACCCTGGAACTGCCTTCAAAACTGGCGACCTAGAGTATGGTAGAGGTGTGTGGAACTCCGAGTGTAGAGGTGAAATTCGTAGATATTCGGAAGAACACCAGTGGCGAAGGCGACACACTGGGCCATTACTGACGCTGAGGCTCGAAAGCGTGGGGAGCAA
>X1101.17838.14236__R_034
GACGTAGGGGGCGAGCGTTGTTCGGAATTACTGGGCGTAAAGCGTGCGTAGGCGGATTCGTAAGTCGAGGTTGAAATATCCGGGCTCAACTCGGGGCACGGCCTTGATACTGCGAACCTTGAGGCGAGTAGAGGGTAATGGAATTCCCGGTGTAGCGGTGAAATGCGTAGATATCGGGAGGAACACCAGTGGCGAAGGCGGTTACCTGGACTCGTTCTGACGCTGAGGCACGAAAGCTGGGGGAGCAA
>X1101.20603.3652__R_187
TACGAAGGGTGCAAGCGTTACTCGGAATTACTGGGCGTAAAGCGTGCGTAGGTGGTGCGTTAAGTCTGTCGTGAAAGCCCCGGGCTCAACCTGGGAATGGCGATGGATACTGGCGCGCTAGAGTGCGGTAGAGGAGAGTGGAATTCCCGGTGTAGCAGTGAAATGCGTAGAGATCGGGAGGAACATCAGTTGCGAAGGCGGCTCTCTGGACCAACACTGACACTGAGGCACGAAAGCGTGGGGAGCAA
>X1101.25917.18397__R_038
TACGTAGGGGGCAAGCGTTGTCCGGATTTATTGGGCGTAAAGAGCGTGTAGGCGGCTTGGTAGGTCCGCTGTGAAAACTCGAGGCTCAACCTCGAGATGTCGGCGGAAACCACTTGGCTAGAGTCCGGAAGAGGAGAGTGGAATTCCCGGTGTAGCGGTGAAATGCGCAGATATCGGGAAGAACACCTATGGCGAAGGCAGCTCTCTGGGACGGTACTGACGCTGAGACGCGAAAGCGTGGGGAGCGAA
>X1101.4627.19380__R_094
GACGTAGGGGGCGAGCGTTGTTCGGAATTACTGGGCGTAAAGCGTGCGTAGGCGGACTTATAAGTCAAGGTTGAAATATCCGGGCTCAACTCGGGGCACGGCCTTGATACTGCAAGTCTTGAGTCAAGTAGAGGGTAATGGAATTCCCGGTGTAGCGGTGAAATGCGTAGATATCGGGAGGAACACCAGTGGCGAAGGCGGTTACCTGGGCTTGTTCTGACGCTGAGGCACAAAAGCTGGGGGAGCAA
>X1101.6911.22497__R_154
TACGTAGGGGGCCAGCGTTGCTCGGAATTACTGGGCGTAAAGGGTTCGTAGGTGGTGCGGCAAGTTGGAAGTGAAATCTCTGGGCTTAACCCAGAGGCTGCTTTCAAAACTGCCGCGCTCGAGTGCGAGAGAGGTCAGTGGAATTGCAGGTGTAGCGGTGAAATGCGTAGATATCTGCAGGAACACCCGTGGCGAAGGCGGCTGACTGGATCGCAACTGACACTGAGGAACGAAAGCTAGGGGAGCAA
>X1101.7589.5221__R_119
GACGTAGGGGGCGAGCGTTATTCGGAATCATTGGGCGTAAAGCGCTCGTAGGCGGCTCCGCAAGTCCGTGAAGAAAGACCTGGGCTCAACCCAGGGAACGGCACGGATACTGCGGGGATTGAGGGAATCAGAGGGTGATGGAATTCCCGGTGTAGCGGTGAAATGCGTAGATATCGGGAGGAACACCAGTGGCGAAGGCGATCACCTGGGGTTCAACTGACGCTGAGGAGCGAAAGCTAGGGGAGCAA
>X1101.8756.16242__R_141
GACGTAGGAGGCGAGCGTTATCCGGATTCACTGGGCGTAAAGCGCATGTAGGCGGTTCATCAAGTCGTGTGTGTAAGCCCCTGGCTCAACTGGGGGAGGTCATGCGAGACTGATGGACTTGAGGGCAGTAGAGGCACGTGGAACTCCCGGTGTAGCGGTGGAATGCGTAGAGATCGGGAAGAACACCCGTGGCGAAGGCGACGTGCTGGGCTGCACCTGACGCTGAGATGCGAAAGTGTGGGGAGCAA
>X1102.18940.20798__R_181
GACGAACCGTGCGAACGTTGTTCGGAATCACTGGGCTTAAAGGGCGCGTAGGCGGAGTGGTAAGTCTGCGGTGAAATCTGTCGGCTTAACCGGCAAACGGCCGTGGATACTGCCATTCTCGAGGGGTGTAGGGGCATGCGGAACTCAGGGTGGAGCGGTGAAATGCGTAGATATCCTGAGGAACGCCGGTGGCGAAAGCGGCGTGCTGGACACCTTCTGACGCTGAGGCGCGAAAGCCAGGGGAGCGA
>X1102.5211.20562__R_090
TACAGAGGGTGCGAGCGTTAATCGGAATTACTGGGCGTAAAGCGCGCGTAGACGGTTTTGTAAGTCAGATGTGAAATCCCCGGGCTCAACCTGGGAACTGCATTTGAAACTGCATGGCTAGAGTACGGTAGAGGGAAGTGGAATTTCCGGTGTAGCGGTGAAATGCGTAGATATCGGAAGGAACACCAGTGGCGAAAGCGACTTCCTGGACCAGTACTGACGTTCATGTGCGAAAGCGTGGGGAGCAA
>X1103.13993.27945__R_149
TACGGAGGGGGCGAGCGTTATTCGGAATTATTGGGCGTAAAGGGCGCGTAGGCGGCCTGGTAAGTCAAAGGTGAAATCCCTCGGCTCAACTGAGGAATGGCCTTTGAAACTGTCAGGCTTGAGGCCGGGAGGGGGTGGCGGAATTCCCAGTGTAGCGGTGAAATGCGTAGATATTGGGAGGAACACCAGTGGCGAAGGCGGCCACCTGGACCGGTTCTGACGCTGATGCGCGAAAGCGTGGGGAGCAA
>X1103.9388.19250__R_061
TACGTAGGGGGCGAGCGTTGTCCGGATTTATTGGGCGTAAAGCGTCCGCAGGCGGTGCAGCAAGTTCGAGGTGACAGTGCGTGGCTTAACCGCGCAAGGTCCTTGAAAACTGCTGGACTTGAGGGCTTCAGAGGGACCCGGAATTCCGGGTGGAGTGGTGAAATGCGTAGAGATCCGGAGGAACACCAAAGGCGCAGGCAGGGTCCTGGGAAGCCACTGACGCTCATGGACGAAAGCTAGGGGAGCGA
>X2101.27330.14299__R_185
TACGAACCGTCCAAACGTTATTCGGAATCACTGGGCTTAAAGGGTACGTAGGCGGCGCTGTTAGTCGGGTGTGAAATCCCTCGGCTCAACCGAGGAATTGCGTCCGATACTGCAGTGCTTGAGGGAGACAGAGGTAAGCGGAACTGATGGTGGAGCGGTGAAATGCGTTGATATCATCAGGAACACCGGTGGCGAAAGCGGCTTACTGGGTCTCTTCTGACGCTGAGGTACGAAAGCTAGGGGAGCGA
>X1101.11504.27373__L_180
TACGAAGGGGGCTAGCGTTGTTCGGAATTACTGGGCGTAAAGCGCACGTAGGCGGATCATTAAGTCAGGGGTGAAATCCCGGGGCTCAACCTCGGAATTGCCTTTGATACTGATGATCTCGAGTCCGAGAGAGGTGAGTGGAACTCCGAGTGTAGAGGTGAAATTCGTAGATATTCGGAAGAACACCAGTGGCGAAGGCGGCTCACTGGCTCGGTACTGACGCTGAGGTGCGAAAGCGTGGGGAGCAA
>X1101.13267.26268__L_216
TACGAGAGGCCCAAACGTTATTCGGAATTACTGGGCTTAAAGAGTTCGTAGGCGGCGCGGAAAGTAGGGTGTGAAAGCCCTCGGCTCAACCGAGGAATTGCGCTCTAAACTGCCGTGCTCGAGGAACCTAGAGGTGAGCAGAACTGATGGTGGAGCGGTGAAATGCGTTGATATCATCAGGAATACCGGAGGCGAAGGCGGCTCACTGGGGGTTTTCTGACGCTGAGGAACGAAAGCCAGGGGAGCGA
>X1101.20525.5376__L_293
TACGTAGGGGGCGAGCGTTATCCGGATTTACTGGGCGTAAAGCGCGTTAAGGCGGCTCGCTAAGTTGGTTGTGAAATTTCAGGGCTCAACCCTGAAACTGCGTCCAATACTGGTGAGCTTGAGTGCGAGAGAGGAAGGTGGAATTCCCGGTGTAGTAGTGAAATGCGTAGATATCGGGAGGAACACCAGTGGCGAAGGCGGCCTTCTGGCTCGCAACTGACGCTGTAGCGCGAAAGCGTGGGGAGCGA
>X1101.4254.16664__L_061
TACGTAGGGCGCAAGCGTTGTCCGGAATTATTGGGCGTAAAGAGCTCGTAGGCGGTTTGTCGCGTCTGCCGTGAAAACCCGAGGCTTAACCTCGTGGCTTGCGGTGGATACGGGCAGACTAGAGGTAGGTAGGGGAGAATGGAATTCCCGGTGTAGCGGTGAAATGCGCAGATATCGGGAGGAACACCGGTGGCGAAGGCGGTTCTCTGGGCCTTACCTGACGCTGAGGAGCGAAAGCGTGGGGAGCG
>X1102.10904.21215__L_293
TACGTAGGAGGCGAGCGTTGTCCGGAGTTACTGGGCGTAAAGGGTGCGCAGGCGGCGTTCCGCGTGGCGAGATGAAATCTCCTGGCTTACCTGGGAGGGTGGTCGCCAGACGGGAGCGCTTGAGGGTCGGAGAGGGGCGTGGAATTCCGGGTGGAGCGGTGAAATGCGTAGAGATCCGGAGGAACACCGACGGCGTAGGCAGCGCCCTGGACGACACCTGACGCTGAGGCACGAAAGCTGGGGGAGCG
>X1102.13017.3501__L_243
TACAGAGGTCCCAAGCGTTACTGAGAATCACTGGGTTTAAAGGGTGCGTAGGTGGTCCGTTAAGTCAGTTGTGAAATCCCCGGGCTCAACCCGGGAACTGCTTCTGATACTGGCGGACTTGAGGCCAGTAGAGGTCACTGGAACTGACGGTGGAGCGGTGAAATGCGTAGATATCGTCAGGAACGCCGGTGGTGAAGACGGGTGACTGGGCTGGTTCTGACACTGAGGCACGAAAGCGTGGGGAGCGA
>X1103.24143.8910__L_188
TACGTAGGGTCCGAGCGTTGTCCGGAATTATTGGGCGTAAAGGGCTCGTAGGCGGTTTGTTGCGTCGGAAGTGAAATCTTACAGCTTAACTGTGAACTTGCTTTCGATACGGGCAGACTTGAGGCATTCAGGGGAGAACGGAATTCCTGGTGTAGCGGTGAAATGCGCAGATATCAGGAGGAACACCGGTGGCGAAGGCGGTTCTCTGGGAATGTACTGACGCTGAGGAGCGAAAGTGTGGGGAGCG
>X1101.11499.6071__R_133
GACGTAGGTGGCGAACGTTATCCGGAATTATTGGGCGTAAAGGGTGCGTAGGTGGCCTGATAAGTTATCAGTGGTAAATCGAGGCTCAACCTCGTGGAAACTGGTAATACTGTCCGGCTTGAGTGCAGGAGAGGTTAACGGAACTCTATGTGGAGCGGTAAAATGCACAGATATATAGAAGAACATCAATAACGGCGAAGGCAGTTAACTATTCTGTTACTGACACTGAGGCACGAAAGCGTGGGGAG
>X1101.13762.9606__R_113
TACGAAGGGTGCAAGCGTTATTCGGAATCACTGGGCGTAAAGAGTGCGTAGACGGTATGTTAAGTTTGTTGTTAAAGACTCTGGCCTAACCGGAGGTTCGCAATGAAAACTGGCAAACTAGAGGGTGAGAGAGAGAAGTGGAATTTCTGGAGTAGCGGTAAAATGCGTGGATCTCAGAAGGAACACCAATGGCGAAGGCAGCTTCTTGGCTCATATCTGACGTTGAGGCACGAAAGCGTGGGGAGCAA
>X1101.17334.6140__R_280
TACAGAGGGTGCAAGCGTTAATCGGAATTACTGGGCGTAAAGCGTGCGTAGACGGTTATCTAAGTCGGGTGTGAAAGCCCCGGGCTCAACCTGGGAATTGCATTCGAGACTGAATAGCTAGGGTACGGAAGAGGGAAGCGGAATTTCAGGTGTAGCGGTGAAATGCGTAGATATCTGAAGGAACACCAGTGGCGAAAGCGGCTTCCTGGTCCAGTACCGACGTTCAGGCACGAAAGCGTGGGGAGCAA
>X1101.18576.20455__R_019
TACAGAGGAGCCAAGCGTTGTCCGGATTGACTGGGCGTAAAGCGCACGCAGGCGGCCTAGTGCGTGGGGTGTGAAATCTGGCCGCTTAACGGCCAGGCGCCATCCCATACGGCTAAGCTGGAGGGCTGCAGAGGTCGATGGAATTGCCGGTGTAGTGGTGAAATGCGTAGAGATCGGCAGGAACACCCAGGGGGAAACCAGTCGACTGGGCAGCACCTGACGCTGAGGTGCGAGAGCGTGGGGAGCGA
>X1101.18943.8209__R_133
GACGAGGGGTCCAAGCGTTGTTCGGAATCATTGGGCGTAAAGCGGGTGTAGGTGGCTCTATAAGTCAGGAGTGAAAGCCCTGAGCTTAACTTGGGAAGTGCTTTTGATACTGTAGAGCTTGAGTGTGGGAGAGGATCGTGGAATTCCAGGTGTAGTGGTGAAATACGTAGATATCTGGAGGAACACCGGTGGCGAAGGCGGCGATCTGGCCCAACACTGACACTGAGACCCGAAAGCGCGGGGATCAA
>X1101.21018.8321__R_094
TACGTAGGAGGCGAGCGTTGTCCGGAATTACTGGGCGTAAAGAGCGCGTAGGCGGCGCTGTACGACCGCTGTGAAAGCCCCCGGCTCAACTGGGGAGGGTCAGTGGTAACGGCAGTGCTGGAGTGCAGGAGAGGGAAGTGGAACTCCGGGAGTAGCGGTGAAATGCGTAGAGACCCGGAGGAACACCAGTGGCGAAGGCGGCTTCCTGGCCTGCGACTGACGCTGTGGCGCGAAAGCTAGGGGAGCGA
>X1101.21904.22697__R_088
GACGAACCGTGCGAACGTTGTTCGGAATCACTGGGCTTAAAGGGCGCGTAGGCGGCCCGCCGCGTCCGGGGTGAAATCCCGTGGCTCAACCACGGGACGGCCTCGGATACGGGCGGGCTGGAGGTGGGTAGGGGCACGCGGAACTGTGGGTGGAGCGGTGAAATGCGTTGAGATCCACAGGAACTCCGGTGGCGAAGGCGGCGTGCTGGACCCCACCTGACGCTGAGGCGCGAAAGCCAGGGGAGCGAA
>X1101.27154.8540__R_171
TACGTAGGGTGCAAGCGTTAATCGGAATGACTGGGCGTAAAGGGTGCGCAGGCGGTTTGTTAAGATGGATGTGAAATCCCCAAGCTCAACTTGGGAATGGCATACATGACTGGCAAGCTAGAATATGGTAGAGGGAGGTGGAATTCCATGTGTAGCAGTGAAATGCGTAGAGATATGGAGGAACACCGATGGCGAAGGCAGCCTCCTGGACCAATATTGACGCTCAGGCACGAAAGCGTGGGGAGCAA
>X1101.4607.23720__R_214
GACATAGGTGGCGAACGTTATCCGGAATTACTGGGCGTAAAGAGTGCGTAGGTGGTTTAACCAGTTATCGGTGGGAAATCGGGGCTCAACCCTGTGGAAGTCGGTAATACTGTTAAACTAGAGGATCGGAGAGGTTAACGGAATGATTCATGTAGGGGTAAAATCCATAAATATGAATTGGAACACCAAATGGCGAAGGCAGTTAACTATTCGATTCCTGACGTTGAGGCACGAAAGCGTGGGGAGCA
>X1102.16496.8403__R_150
TACGTAGGGGGCGAGCGTTGTCCGGATTTACTGGGCGTAAAGCGCGCGTAGGTGGGAGTGCAAGTCCGGTGGGAAAGCCCACGGCTCAACCGTGGAAGTTCGCTGGAAACTGCACTTCTTGAGGTAGACAGAGGAGAGTGGAATTCCCGGTGTAGCGGTGAAATGCGTAGATATCGGGAGGAACACCCATGGCGAAGGCAGCTCTCTGGGTTTCACCTGACACTGAGGCGCGAAAGCGTGGGGAGCGA
>X1102.19969.3770__R_219
TACAGAGGGTGCGAGCGTTAATCGGAGTGACTGGGCGTAAAGGGCGCGTAGGCGGCCGGATTAGTCTGATGTGAAAGACCCGGGCTTAACCTGGGATGTGCATTGGAAACGGTCTGGCTAGAGTATGAGAGAGGGAAGTGGAATTTCCGGTGTAGCGGTGAAATGCGTAGATATCGGGAAGAACACTCGTGGCGAAGGCGACTTTCTGGCTCAAAACTGACGCTGAGGCGCGATAGCGTGGGGAGCAA
>X1102.22623.11565__R_197
CTCGTAGGTGGCGAACGTTATCCGGAATTATTGGGCGTAAAGGGTGCGTAGATGGTTGGATAAGTTATTGGTGGAAAATCGAGGCTCAACCTCGTGGAAGCTGGTAATACTGTCTGACTAGAGGGCAGGAGAGGTTAACGGAATTCTGTGTGTAGCGGTAAAATGCTTAAATATATAGAGGAACATCAATAACGGCGAAGGCAGTTAACTATTCTGGACCTGACATTGAGGCACGAAAGCGTGGGGAG
>X1103.10284.19995__R_280
TACGAAGGGTGCTAGCGTTGTTCGGAATCACTGGGCGTAAAGGGTGCGTAGGCGGCTCGACAAGTCTGATGTGAAAGCCCGGGGCTTAACCCCGGAACTGCATTGGAAACTGTCTTGCTGGAGTGTGGAAGGGGAAAGCGGAATTCCTAGTGTAGAGGTGAAATTCGTAGATATTAGGAGGAACACCAGTGGCGAAGGCGGCTTTCTGGTCCACAACTGACGCTGAGGCACGAAAGCGTGGGGAGCAA
>X1103.19993.20590__R_284
GACAGAGGTGGCAAACGTTATCCGGAATTATTGGGCGTAAAGGGTGCGTAGATGGTGGAATAAGTTAACAGTGGGAAATCGAGGCTCAACCTCGTGGAAGTTGTTAATACTATTTCGCTAGAGGGTCGGAGAGGTTAACGGAACTCTTATGGAGGGGTGAAATCCAAAGATATAAGCAGGAACGCCAATAAAGGCGAAGGCAGTTAACTATTCGATATTCCTGACATTGAGGCACGAAAGCGTGGGGA
>X2101.20416.24472__R_238
TACGAAGGGGGCGAGCATTGTTCGGAATTACTGGGCGTAAAGGGTGCGTAGGCGGATATAATAGTCAGGTGTGAAAGCCCGGGGCTCAACCCCGGAATTGCATTTGATACTGTATGTCTAGAATAGTGGAGAGGAGCGTGGAATTCCTAGTGTAGAGGTGAAATTCGTAGATATTAGGAGGAACACCAGTGGCGAAGGCGGCGCTCTGGCCACATATTGACGCTGAGGCACGAAAGCGTGGGGAGCAA
>X2102.21313.22729__R_075
TACGAAGGGGGCTAGCGTTGTTCGGAGTTACTGGGCGTAAAGGGCGCGTAGGCGGCCCTCCAAGTCGGGCGTGAAAGCCCACGGCTCAACCGTGGAATTGCGCTCGAGACTGAAGGGCTCGAGGACGGGAGAGGATGGTGGAATTCCCAGTGTAGAGGTGAAATTCGTAGATATTGGGAAGAACACCGGTGGCGAAGGCGGCCATCTGGACCGTATCTGACGCTGAGGCGCGAAAGCGTGGGGAGCAA
>X2104.19691.22033__R_053
TACGTAGGGTGCGAGCGTTAATCGGAATTACTGGGCGTAAAGGGTGCGCAGGCGGCGTCGCAAGTCAGGCGTGAAATCCCCGGGCTTAACCTGGGAACTGCACTTGAAACTACGATGCTGGAGTATGGCAGAGGGAGGTGGAATTCCACGTGTAGCGGTGAAATGCGTAGAGATGTGGAGGAACACCGATGGCGAAGGCAGCCTCCTGGGCCAATACTGACGCTCATGCACGAAAGCGTGGGGAGCAAAC
>X1101.14682.14647__L_219
TACGGGGGGGGCAAGCGTTGTTCGGAATTATTGGGCGTAAAGGGCGCGTAGGCGGTTAGATAAGTCAGCTGTGAAAACCTCGGGCTTAACTCGAGGCCTGCAGTTGAAACTGTTTAGCTGGAGTGTGGGAGAGGAGAGTGGAATTCCCGGTGTAGCGGTGAAATGCGTAGATATCGGGAGGAACACCGGTGGCGAAGGCGGCTCTCTAGACCACTACTGACGCTGAGGCGCGAAAGCTAGGGGAGCAA
>X1101.16470.22828__L_199
CACGGGGGGGGCAAGCGTTATTCGAAATGATTGGGCGTAAAGGGCACGTAGGTGGTTTTTTGAGTTTTCCCTTTTATGAAGGGATCTGAGATAGAATTCTCAGAGAGGCAAATCCCAGGGCTTCACCCTGGAAATCCCCATTAAACTGTTAAACTAGAGAGAGAGAGGGGAGAGTGGAATTCCTGGAGGAGAGGTTAAATTCTAAGATATCAGGAGGAAGACCGAAAGCAAAGGCAACTCTCTACTCC
>X1101.23387.15367__L_142
TACGAAGGTCCCAAGCGTTGTTCGGAATCACTGGGCGTAAAGGGAGCGTAGGCGGCGTGGTAAGTCAGATGTGAAATCCCGGGGCTCAACCCCGGAACTGCATCCGATACTGCCATGCTTGAGGGTTGGAGAGGTAGCTGGAATTCTCGGTGTAGCAGTGAAATGCGTGGATATCGAGAGGAACACTCGTGGCGAAGGCGAGCTACTGGACAACATCTGACGCTGAGGCTCGAAGGCTAGGGGAGCAA
>X1101.26440.9258__L_156
TACGTAGGGTCCAAGCGTTATCCGGAATCACTGGGCGTAAAGCGTGCGTAGGTGGTTCGTTAAGTGAGATGTTAAAACGTGTGGCTCAACCATATCGTTGTATCTCATACTGGCGAACTAGAGGATGGCAGAGGCAAGTGGAATTTCTCGTGTAGCAGTGAAATGCGTAGATATGAGAAGGAACACCAATGGCGAAGGCAGCTTGCTGGGCCACCCCTGACACTGAGGTACGAAAGCGTGGGGAGCGA
>X1101.6316.17255__L_225
TACGGAGGATCCAAGCGTTATCCGGATTTATTGGGTTTAAAGGGTGCGTAGGCGGCCTGTTAAGTCAGAGGTGAAAGACGGTGGCTCAACCATCGCAGTGCCTTTGATACTGACGGGCTTGAATGCAGCTGAGGTAGGCGGAATGTGACAAGTAGCGGTGAAATGCATAGATATGTCACAGAACACCAATTGCGAAGGCAGCTTACTAAAGTGTGATTGACGCTGAGGCACGAAAGCGTGGGGATCAA
>X1102.8920.18792__L_163
GACGAACCGTGCGAACGTTATTCGGAATCACTGGGCTTAAAGCGCGTGTAGGCGGGCCGGCACGTCGGTCGCTGAAATCCCCCGGCTCAACCGGGGAAGTGGCGCCGATACGACCGGCCTGGAGGGGGGTAGGGGGCGCTGGAACTCACGGTGGAGCGGTGAAATGCGTTGAGATCGTGAGGAACGCCCGCGGCGAAAGCGAGCGCCTGGACCCTTTCTGACGCTGAGACGCGAAAGCCAGGGGAGCG
>X2102.12219.12798__L_219
TACGAAGGGGGCTAGCGTTGTTCGGAATCACTGGGCGTAAAGGGTGCGCAGGCGGATCTTTTNGTCAGGGGTGAAATCCCGAGGCTCAACCTCGGAACTGCCCTTGATACTGGAGATCTTGAGTCCGGAAGAGGTGGGTGGAACTGCGAGTGTAGAGGTGAAATTCGTAGATATTCGCAAGAACACCGGTGGCGAAGGCGGCCCACTGGTCCGGAACTGACGCTGAGGCACGACAGCGTGGGGAGCAA
>X1101.11125.14773__R_130
TACGTAGGGGGCAAGCGTTGTCCGGAATCATTGGGCGTAAAGCGCGTGTAGGCGGCTGAGCAAGTCTGTTCTGAAAGCCCGAGGCTCAACCTCGGGAGGCGAATGGATACTGCTCAGCTCGAGTCCGGAAGAGGAGTGTGGAATTCCTGGTGTAGCGGTGAAATGCGCAGATATCAGGAGGAACACCAATTGCGAAGGCAGCACTCTGGGACGTGACTGACGCTGAGACGCGAAAGCGTGGGGAGCAA
>X1101.12536.15996__R_163
GACGAACCGTGCGAACGTTATTCGGAATCATTGGGCTTAAAGCGCGTGTAGGCGGATTCGTGCGTCTGTCGCTGAAATCCCCCGGCTCAACCGGGGAACGGGCGCGGATACGACGAGTCTGGAGGGGCATAGGGGGACCTGGAACTTCCGGTGGAGCGGTGAAATGCGTTGAGATCGGAAGGAACGCCCGTGGCGAAAGCGAGGTCCTGGATGCCTACTGACGCTGAGACGCGAAAGCCAGGGGAGCG
>X1101.13474.9670__R_288
TACAGAGGGTGCAAGCGTTAATCGGAGTTACTGGGCGTAAAGGGCGCGTAGGCGGTGAGATGTGTGTGATGTGAAAGCCCCGGGCTTAACCTGGGAAGTGCATCGCAAACTATCTGACTGGAGTATATGAGAGGGTGGCGGAATTTCCGGTGTAGCGGTGAAATGCGTAGATATCGGAAGGAACGTCAATGGCGAAGGCAGCCACCTGGCATAATACTGACGCTGAGGCGCGAAAGCGTGGGGAGCGA
>X1101.19187.21118__R_269
TACGTAGGGGGCTAGCGTTGTCCGGATTTATTGGGCGTAAAGAGCGTGTAGGCGGCCAGGTAGGTCTGCTGTGAAAACTCGAGGCTCAACCTCGAGACGTCGGCGGAAACCATCTGGCTAGAGTCCGGAAGAGGAGAGTGGAATTCCTGGTGTAGCGGTGAAATGCGCAGATATCAGGAAGAACACCCGTGGCGAAGGCGGCTCTCTGGGACGGTACTGACGCTGAGACGCGAAAGCGTGGGGAGCGA
>X1101.20853.7570__R_058
TACGTAGGCAGCAAGCGTTGTTCGGAATTACTGGGCGTAAAGAGTGCGTAGGCGGTGTTCTAAGTCTGTTGTGAAATCTCCCGGCTCAACTGGGAGGGTGCGGCGGAGACTGGAATGCTAGAGTATGGGAGAGGTAAGCGGAATTCCTGGTGTAGCGGTGAAATGCGTAGATATCAGGAGGAACACCTGTGGTGTAGACAGCTTACTGGACCATGACTGACGCTGAGGCACGAAAGCGTGGGTAGCAA
>X1101.23076.18924__R_277
TACCACTAGTACTAGCGTTATTCATCTTTATTAGGTGTAAAGCGTAGGTAGGCGGGTTTTTTTTATTTTTCGTGAAAAGCTAAAAAGACTCTTTTAGATATGCGTTTTTTATAAATAAACCTTGAATATAGTAGTGGTTTGATAGAATTGCAAGAGTAGTTGTGAAAAACAAAAATACTTGTACGAAAGCCAATTGTGAAGACAATTTTCTATACTATATTGACGCTGATTTACGGACTTTTGGGGAG
>X1101.24238.22731__R_043
TACAGAGGATGCAAGTGTTTTCCGGAATGATTGGGCGTAAAGCGTCTGCAGGTTGCTTTTTAAGTCCGCCGTCAAATCCCAGGGCTCAACCCTAGACAGGTGGTGGAAACTACCGAGCTGGAGTATGGTAGGGGCAGAGGGAATTTCCGATGGAGTGGTGAAATACGTAGAGATCGGAAAGAACACCAACGGTGAAAGCACTCTGCTGGGCCGACACTGACACTGAGAGATGAAATCTAGGGGAGTGA
>X1101.4725.15688__R_266
TACGGGGGGTCCTAGCGTTGTTCGGAATTACTGGGCGTAAAGCGTTTGTAGGCGGCTTTGTAAGTTAAATGTGAAAGCCTGGGGCCTAACCCCAGAAGTGCATTTAATACTGCAAAGCTTGAGTATGAGAGAGGATGATGGAATGGCTGGTGTAGTGGTGAAATACGTAGATATCAGCCGGAACATCGGTGGCGAAAGCGGTCATCTGGCTCAATACTGACGCTGAGAAACGAAAGCGTGGGGATCAA
>X1101.8440.19566__R_075
TACGTAGGGTGCAAGCGTTGTCCGGAATTATTGGGCGTAAAGAGCTCGTAGGCGGTTTGTCGCGTCTGGTGTGAAAACTCAGGGCTTAACTCTGAGCTTGCATCGGGTACGGGCAGACTAGAGTGTGCTAGGGGAGACTGGAATTCCTGGTGTAGCGGTGAAATGCGCAGATATCAGGAGGAACACCGGTGGCGAAGGCGGGTCTCTGGGGCATAACTGACGCTGAGGAGCGAAAGCATGGGGAGCGA
>X1101.9524.12225__R_094
GACGTAGGGGGCAAGCGTTATTCGGAATCATTGGGCGTAAAGCGCTCGTAGGCGGATCAGATAGTCGGTGAAGAAAGACCTGGGCTCAACTCAGGGAACGGCACCGATACTGCTGGTCTTGAGGCAATCAGAGGGTGATGGAATTCCCGGTGTAGCGGTGAAATGCGTAGATATCGGGAGGAACACCAGTGGCGAAGGCGATCACCTGGGGTTGTTCTGACGCTGAGGAGCGAAAGCTAGGGGAGCAA
>X1102.15607.12893__R_181
TACGAAGGGGGCTAGCGTTGTTCGGATTTACTGGGCGTAAAGCGCGTGTAGGCGGGCCGTTAAGTTGGGGGTGAAAGCCCGAGGCTCAACCTCGGAACTGCCTTCAAAACTGGCGGCCTGGAGCAGATGAGAGGCGAGTGGAATTCCGAGTGTAGAGGTGAAATTCGTAGATATTCGGAGGAACACCAGTGGCGAAGGCGACTCGCTGGCATCTTGCTGACGCTGAGACGCGAAAGCGTGGGGAGCAA
>X1102.26294.11046__R_191
TACGAAGGGGGCGAGCGTTGTTCGGAATTATTGGGCGTAAAGGGAGCGTAGGCGGTTCGATAAGTCACTTGTGAAATCTCTGGGCTCAACCCAGAGTCTGCAAGCGAAACTGTCGGGCTTGAGTATGGGAGAGGTGAGTGGAATTCCTGGTGTAGCGGTGAAATGCGTAGATATCAGGAGGAACACCTGTGGCGAAAGCGGCTCACTGGACCATTACTGACGCTGATGCTCGAAAGCTAGGGGAGCAA
>X1103.12667.24023__R_200
TACGTAGGGGGCAAGCGTTGTCCGGAATTATTGGGCGTAAAGCGCGCGCAGGTGGTGGATTAAGTTGTGGGTAAAAGGCAATGGCTCAACCATTGTAAGCCTGCAAAACTGGTTCACTTGAGTGCAGGAGAGGGGAGTGGAATTCCCGGTGTAGCGGTGGAATGCGTAGATATCGGGAGGAACACCAGTGGCGAAGGCGACTCTCTGGCCTGTAACTGACACTGAGGCGCGAAAGCGTGGGGAGCGAA
>X1103.23263.12806__R_125
TACAGAGGGTGCGAGCGTTAATCGGAATTACTGGGCGTAAAGCGCGCGTAGACGGTTTGGTAAGTCAGATGTGAAATCCCCGGGCTCAACCTGGGAACTGCATTTGATACTGCCTGGCTAGAGTGTGGAAGAGGGAAGTGGAATTTCCGGTGTAGCGGTGAAATGCGTAGATATCGGAAGGAACACCAGTGGCGAAAGCGACTTCCTGGTCCAACACTGACGTTCATGTGCGAAAGCGTGGGGAGCAA
>X1103.28973.13121__R_110
TACGGAGGGTGCAAGCGTTATCCGGATTCACTGGGTTTAAAGGGTGCGTAGGCGGGCAGGTAAGTCAGTGGTGAAATCCCCGAGCTTAACTTGGGAACTGCCGTTGATACTATCTGTCTTGAATGCCGTGGAGGTAAGCGGAATATGTCATGTAGCGGTGAAATGCTTAGATATGACATAGAACACCAATTGCGAAGGCAGCTTGCTACACGGTGATTGACGCTGAGGCACGAAAGCGTGGGGATCAA
>X1103.6587.6887__R_110
TACGTAGGGGGCGAGCGTTGTCCGGAGTTACTGGGCGTAAAGGGCACGCAGGCGGTGCGGCGCGTTTCGCGTGACAGCGGAGGGCTTAACTCTCCGAGGATGCGAAAGACGGCGGCACTTGAGGGCCAGAGAGGGACACGGAATTCCGGGTGGAGTGGTGAAATGCGTAGAGATCCGGAGGAACACCGAAGGCGAAGGCAGTGTCCTGGCTGGTGACTGACGCTGAGGTGCGAAAGCTAGGGGAGCGAA
>X1104.20698.14759__R_003
TACGAAGGGGGCTAGCGTTGTTCGGAATTACTGGGCGTAAAGGGCGCGTAGGCGGCGATGGAAGTCAGGCGTGAAAGCCCCGGGCTCAACCTGGGAATTGCGTTTGATACTCTATTGCTTGAGTTCGGGAGAGGAGAGTGGAATTCCCAGTGTAGAGGTGAAATTCGTAGATATTGGGAAGAACACCGGTGGCGAAGGCGGCTCTCTGGACCGATACTGACGCTGATGCGCGAAAGCGTGGGGAGCAA
>X2101.21284.8611__R_043
GACGTAGGTGGCAAATGTTATCCGGAATTATTGGGCGTAAAGGGTGCGTAGATGGTCAGAAAAGTTAGTGGTGGGAAATCGAGGCCTAACCTCGTGGAAACTATTAATACTATCAGACTAGAGAACAGGAGAGGTTAACGGAACTCCATGTGGAGCGGTAAAATGCGACGATATATGGAAGAACACCAATAATGGCGAAGGCAGTTAACTATTCTGTTTCTGACATTGAGGCACGAAAGCGTGGGGAGC
>X2104.15957.11026__R_135
TACAGAGGGTGCAAGCGTTGTTCGGAATTATTGGGCGTAAAGGGCAGGTAGGTTGTCTTTCAAGACTGCTGTGAAATCCCTGGGCTTAACCCAGGACGTGCGGCGGTGACTGAGAGACTAGAGTACTGGAGAGGTTCGTGGAATACCCGGTGTAGCGGTGAAATGCGTAGATATCGGGTGGAACACCAGAGGCGAAGGCGGCGAACTGGACAGTAACTGACACTAAACTGCGAAAGCGTGGGGAGCAAA
>X1101.22003.13252__L_125
TACGTAGGGTGCGAGCGTTGTCCGGAATTATTGGGCGTAAAGGGCTCGTAGGCGGTTAGTCGCGTCGGTAGTGAAAACCAGGAGCTTAACTCCTGGCTTGCTTTCGATACGGGCTGACTTGAGGGATGCAGGGGAGAACGGAATTCCTGGTGTAGCGGTGAAATGCGCAGATATCAGGAGGAACACCGGTGGCGAAGGCGGTTCTCTGGGCATTACCTGACGCTGAGGAGCGAAAGTGTGGGGAGCGA
>X1101.23236.9173__L_277
TACGAAGGGGGCTAGCGTTGCTCGGAATTACTGGGCGTAAAGGGCGCGTAGGCGGCTTGCCAAGTCAGGCGTGAAATTCCTGGGCTCAACCTGGGGACTGCGCTTGATACTGGCTGAGCTTGAGGATGGAAGAGGCTCGTGGAATTCCCAGTGTAGAGGTGAAATTCGTAGATATTGGGAAGAACACCGGTGGCGAAGGCGGCGAGCTGGTCCATTACTGACGCTGAGGCGCGACAGCGTGGGGAGCA
>X1101.25652.22603__L_203
TACGGGGGGGGCAAGCGTTATTCGAAATAACTGGGCGTAAAGGGCATGTAGGTGGCTTATAATCCGCAAGTTTAAATAGGAGCTAGTTTATCTAACCCTTTACAATTGACCCTAGCCAAGCTTTGCTTTGCTATGCTTCTTTTGTAAGATATTTAATATGTGAAATCCCTGAGTTTATTTCAGGAAGAACACTTGATAAAACGTATTTTCTACTAAAAAGCTTAGTAAGATATGCGTTTTGGATGTAG
>X1103.14642.10066__L_224
TACGAAGGGGGCTAGCGTTGCTCGGAATTACTGGGCGTAAAGGGAGCGTAGGCGGATCGTTTAGTTGGGGGTGAAATCCCGGGGCTCAACCTCGGAACTGCCTTCAATACTGGCGATCTTGAGTATGGGAGAGGTGTGTGGAACTCCGAGTGTAGAGGTGAAATTCGTAGATATTCGGAAGAACACCAGTGGCGAAGGCGACACACTGGCCCATTACTGACGCTGAGGCTCGAAAGCGTGGGGAGCAA
>X1101.10639.3291__R_084
GACGAAGGATGCAAGCGTTATCCGGATTCATTGGGTTTAAAGGGTGCGTAGGTGGATTTGTAAGTCAGTGGTGAAATCTCTCAGCTTAACTGAGAAACTGCCATTGATACTGCAGATCTTGAGTACAGATGATGTGGGCGGAATATGACATGTAGTGGTGAAATACTTAGATATGTCATAGAACACCGATTGCGAAGGCAGCTCACAAAACTGTAACTGACACTGAGGCACGAAAGTGCGGGGATCAA
>X1101.12230.14806__R_119
TACGAAGGGAGCTAGCGTTGTTCGGATTTACTGGGCGTAAAGGGCGCGTAGGCGGTTATGTAAGTTGGATGTGAAAGCCCTGGGCTTAACCCGGGAATTGCATTCAAAACTACATGACTTGAATTCGGTAGAGGTTGGTAGAATTCCCAGTGTAGAGGTGAAATTCGTAGAGATTGGGAAGAATACCCGTGGCGAAGGCGGCCAACTGGACCGACATTGACGCTGAGGCGCGAAAGCGTGGGTAGCAA
>X1101.14213.23054__R_168
TACGAAGGGGGCTAGCGTTGTTCGGAATCACTGGGCGTAAAGGGCGCGTAGGCGGCGCGACAAGTCAGGCGTGAAAGCCCCGGGCTCAACCCGGGAATTGCGCTTGATACTGTCGTGCTTGAGGCCGGGAGAGGATGGCGGAATTCCCAGTGTAGAGGTGAAATTCGTAGATATTGGGAAGAACACCGGTGGCGAAGGCGGCCATCTGGACCGGTTCTGACGCTGAGGCGCGAAAGCGTGGGGAGCAA
>X1101.17673.4123__R_194
TACGTAGGGGGCTAGCGTTGTCCGGAATCATTGGGCGTAAAGAGCGTGTAGGCGGCCCGGTAAGTCCGCTGTAAAAGTCAAAGGCTCAACCTTTGAATGTCAGTGGATACTGCCAGGCTAGAGTCCGGAAGAGGCGAGTGGAACTCCTGGTGTAGCGGTGGAATGCGCAGATATCAGGAAGAACACCAACGGCGAAGGCAGCTCGCTGGGACGGTACTGACGCTGAGACGCGAAAGCGTGGGGAGCGA
>X1101.21395.9287__R_222
CACGTAAGGGGCGAGCGTTGTTCGGAATTATTGGGCGTAAAGGGCACGCAGGCGGCCTGACAAGTCTGGTGTGAAATCTCCGGGCTCAACTCGGGAAACGCGCTGGAAACTGTCAAGCTAGAGTATTGGAGGGGGAGTCGGAATTCCTAGTGTAGGGGTGAAATCTGTTGATATTAGGAAGAACACCGGTGGCGAAGGCGGACTCCTGGCTGAATACTGACGCTGAGGTGCGAAAGCATAGGGAGCAA
>X1101.24814.21957__R_070
GACGAACCGTGCAAACGTTGTTCGGAATCACTGGGCATAAAGGGCGCGTAGGCGGTCGGTCAAGTCTGGGGTGAAATCTTTCGGCTCAACCGGAAACGTGCCTTGGATACTGACTGGCTGGAGGGAGGTAGGGGTCGACGGAACTTCCGGTGGAGCGGTGAAATGCGTAGATATCGGAAGGAACACCGGTGGCGAAAGCGGTCGACTGGACCTTTTCTGACGCTGAGGCGCGAAAGCCAGGGGAGCAA
>X1101.4171.12339__R_279
TACGAGGGGTCCAAGCGTTGTTCGGAATCATTGGGCGTAAAGCGGGTGTAGGTGGCTTTGTAAGTCAGGAGTGAAAGCCCTGGGCTCAACCCAGGAAGTGCTTTTGATACTGCGAAGCTTGAGTGTAGGAGAGGATCGTGGAATTCCAGGTGTAGTGGTGAAATACGTAGATATCTGGAGGAACACCGGTGGCGAAGGCGGCGATCTGGCCTAACACTGACACTCAGACCCGAAAGTGCGGGGATCAA
>X1101.8422.10280__R_212
TACGAAGGGTGCAAGCGTTGCTCGGAATTATTGGGCGTAAAGGGTAGGTAGGTGGTTACATATGTCTGGGGTGAAATCCCTGAGCTCAACTCAGGACGTGCCTTGGAAACGGTGTAACTAGAGTGCTGGAGAGGTTCGTAGAATTCCCGGTGTAGCGGTGAAATGCGTAGAGATCGGGAGGAATACCAGAGGCGAAGGCGGCGAACTGGACAGCAACTGACACTCAACTACGAAAGCGTGGGGAGCAA
>X1102.10798.17518__R_245
TACAGAGGGTGCAAACGTTGTTCGGAATCACTGGGCATAAAGCGTATGTAGGCGGCTTCGTAAGTGTCGGATGAAATCCCACGGCCTACCCGTGGAACTGTTCGGCATACTGCGGAGCTAGAGGATGGTAGAGGAGAGCGGAACTCTTGGTGGAGCGGTGAAATGCGTAGATATCAAGAGGAACACCGGTGGCGAAGGCGGCTCTCTGGTCCATTACTGACGCTGAGGTACGAAAGCTAGGGGAGCAA
>X1102.11954.18475__R_119
TACGGGGGGGGCAAGCGTTGTTCGGAATTACTGGGCGTAAAGGGCTCGTAGGCGGCCAACTAAGTCAGACGTGAAATCCCTCGGCTTAACCGGGGAACTGCATCTGATACTGGATGGCTTGAGATCGGGAGAGGGATGCGGAATTCCAGGTGTAGCGGTGAAATGCGTAGATATCTGGAGAAACACCGGTGGCGAAGGCGGCATCCTGGACCGACACTGACGCTGATGAGCGAAAGCCAGGGGAGCAA
>X1102.16068.1468__R_151
TACGTAGGCAGCAAGCGTTGTTCGGAGTTACTGGGCGTAAAGGGTGCGTAGGCGGCTATTTAAGTTTGGTGTGAAATCTCCCGGCTCAACCGGGAGGGTGCGCCGAATACTGAGTGGCTAGAGTGCGGGAGAGGAAAGTGGAATTCCTGGTGTAGCGGTGAAATGCGTAGATATCAGGAGGAACACCGGTGGTGTAAACGGCTTTCTGGACCGTAACTGACGCTGAGGCACGAAAGCGTGGGTAGCAA
>X1102.17744.12118__R_204
TACGTAGGGTGCGAGCGTTGTCCGGAATTATTGGGCGTAAAGAGCTCGTAGGCGGTTTGTCGCGTCGGCCGTGAAAACCTCAGGCTTAACTTGGGGCTTGCGGTCGATACGGGCAGACTTGAGTTCGGCAGGGGAGACTGGAATTCCTGGTGTAGCGGTGAAATGCGCAGATATCAGGAGGAACACCGGTGGCGAAGGCGGGTCTCTGGGCCGATACTGACGCTGAGGAGCGAAAGCGTGGGGAGCGA
>X1102.18650.14423__R_141
TACGGAGGGTGCAAGCGTTGTTCGGAATTATTGGGCGTAAAGGGCGTGTAGGTGGCATTCCAAGTCTGGTGTGAAATCCCACGGCTCAACCGTGGAACTGCATTGGAAACTGGATTGCTCGAGGGTTGGAGGGGGTCGCGGAATTCCCGGTGTAGAGGTGAAATTCGTAGATATCGGGAGGAACACCAGTGGCGAAGGCGGCGACCTGGCCAATCACTGACACTGAGACGCGAAAGCGTGGGGAGCAA
>X1102.22024.15653__R_067
TACGTGAGAGGCAAGCGTTATTCGTCATGAATGGGTCTAAAGGGTACGTAGGCGGTATAATTAATCTTTTATTTTTTACACCTAAGAGTGGAATTGATATTATTATACTAGAGTAAAAAGGAGTAACAAAGACTTTAAGAAGAGAGTGGCAATTCACAGAAATTTAAGGGATTACGAAGCGGCGAAAGCATGTTACTACGAAAGACTAACGCTGAGGTACGAAGGCTAGGGTAGCAATAGGGATTAGA
>X1102.26917.17725__R_167
GACGTAGGTGGCGAACGTTATCCGGAATTATTGGGCGTAAAGGGTGCGTAGATGGTCCGATAAGTTAGCAGTGGGAAATCAGGGCCCAACCCTGCGGAAGCTGCTAATACTGTGGGACTAAGAGGACAGGAGAGGTTAACGGAACTCTCTGTGGAGCGGTGAAATGCGTAGATATAGGGAAGAACACCAAAGAGGCGAAGGCAGTTAACTATTCTGATCCTGACATTGAGGCACGAAAGCGTGGGGAG
>X1103.10685.4225__R_092
TACGTAGGAGGCAAGCGTTGTCCGGAATCACTGGGCGTAAAGCGCGTGTAGGTGGAAGGGGAAGTCTGCTGTGAAAGCGCCTGGCTTAACCGGGCGAGGTCGGTGGAAACTCCCCATCTGGAGGTCGGTAGAGGGGGGTGGAATTCCGGGTGTAGTGGTGAAATGCGTAGAGATCCGGAGGAACACCTGTGGCGAAGGCGGCCCCCTGGGCCGCACCTGACGCTGAGACGCGAAAGCGCGGGGAGCGA
>X1103.21528.11606__R_149
TACGTAGGGACCAAGCGTTGTTCGGATTTACTGGGCGTAAAGGGCGCGTAGGCGGCATGACAAGTCACTTGTGAAATCTCCGGGCTTAACTCGGAACGGTCAAGTGATACTGTCGCGCTAGAGTGCGGAAGGGGCAATCAGAATTCTTGGTGTAGCGGTGAAATGCGTAGATATCAAGAGGAATACCTGAGGTGAAGACGGGTTGCTAGGCCGACACTGACGCTGAAGCGCGAAAGCCAGGGGAGCAAA
>X1103.26848.10910__R_217
TACGGAGGGTGCGAGCGTTATCCGGATTTACTGGGTTTAAAGGGTGTGTAGGCGGGCTATTAAGTCAGTGGTGAAATCCCGGGGCTCAACCCCGGAACTGCCATTGATACTATTAGTCTTGAATACTGTGGAGGTGAGCGGAATGTGTCATGTAGCGGTGAAATGCATAGAGATGACACAGAACACCGATTGCGAAGGCAGCTCACTACGCAGTGATTGACGCTGAGGCACGAAAGCGTGGGGATCAA
>X1103.7960.9708__R_090
AACGGAGGGGGCGAGTGTTACTCATCATAACTGGGCGTAAAGGGCAAGTAGGCTGTTTATTATGTTTAAATAAAAGTCTAAAGAACAACTTTATATAATTATTTTTATACTGATAAACTAGAGTATAATAGAAGTGTGTTGCACTTCCAGTGGAGAGGTAAAATACGTAAATATTGTAAAGACATTCAATAGGTGAAAACGACTAACTATATTATTACTGACGCTGAGAGGCAAAAGCATGGGTATCA
>X2101.12473.27321__R_050
TACGTAGGGTGCGAGCGTTGCCCGGATTTATTGGGCGTAAAGGGCGCGTAGGCGGCCACGCACGTCCGTTGTGAAATCGCCCGGCTCAACTGGGCGGGGTCAGCGGATACGGTGTGGCTAGAGCAAGCTAGGGGGCAATGGAATTCCCGGTGTAGTGGTGGAATGCGTAGATATCGGGAGGAACACCAGTGGCGAAGGCGGTTGCCTGGAGCTTTGCTGACGCTGATGCGCGAAAGCGTGGGGAGCGA
>X2103.12038.9441__R_254
GACGAACCTTGCTAACGTTATTCGGAATCACTGGGCTTAAAGGGTGCGTAGGCTGCGCAGAAAGTTGGGTGTGAAATCCCTCGGCTTAACCGAGGAACTGCGCCCAAAACTACTGTGCTCGAGGGAGACAGAGGTGAGCGGAACTTAGGGTGGAGCGGTGAAATGCGTTGATATCCTAAGGAACACCCGTGGCGAAAGCGGCTCACTGGGTCTCTTCTGACGCTGAGGCACGAAAGCTAGGGTAGCGAA
>X1101.18020.25515__L_057
GATAGATGATGCAAGCGTTATCCAGAATGATTGGGCGTAAAGCGTTTATAGGTGGCTTTTCAAGTCCTCCATCAAATCCCAGGGCTCAACTCTGGACAGGCGATGGAAACTACAGTAAGGGCAGAGGGAATTTTCAGTGGAGCGATGAAATGCGTAGAGATCAAGAATAATACTAATGGCGAAGCACTCTGCTGGGCCGACAATGACACTGAGAGAAAAGCTAGGGGTGGAAATAGGATTAGATACCC
>X1101.19430.15555__L_199
TTCCAGCTCCAATAGCGTATATTAAAGTTGTTGCAGTTAAAGCGTCCGTAGTTTGATTTCGTTCTTTCGAGTTAGATGCAGATGTACTTCGGTATTTTCTTGCGCTTACTCTTTTGAACTTGGGAAGAGCTTGGGCAACCTTGTTCTTCCCCGTTACTTTGAGCAAATTGGAGTGCTCCAACCAGGCTTTAGCTTGAACAGCTCAGCATGGAATAACAAGATAGGACTTTGGTTCTTCTTGTTGGTGT
>X1101.9937.2590__L_272
GACGGGAGGGGAGGGGGTGTTCTTAGGAATGACTGGCATAAAGGGCACGTAGGCGGTGAATCGCGTTGAAAGTGAAAGTCGACCAAAAGTGGCGAAATGCTCTTGAAATTAATTCACCTGAGGGAGACAGAGGAGAGTTGAATTTCGTGTGTAGGGGTGAAATCTGTAAATCTACGAAGGAATGCCAAAAACAAAGGCATCTCTTTGTGTCCCTGCCGACGCTGGGGTGCGAAAGCGTAGGGAGCGAA
>X1102.15525.23570__L_179
GACGAGCCTGACGAACGTTATTCGGAATCACTGGGCTTAAAGGGTGCGTAGGCGGTGCGGAGAGTCGGGTGTGAAATACCTCAGCTTAACTGAGGAACTGCACTCGATACTTCCGTGCTAGAGTAAGACAGAGGTGAGTGGAACTGAGGGTGGAGCGGTGAAATGCGTTGATATCCTCAGGAACACCGGTGGCGAAGGCGACTCACTGGGTCTTTACTGACGCTGATGCACGAAAGCCAGGGTAGCAA
>X1103.11723.19942__L_238
TACATGTGGGGCAAGCGTTGTTCGGAATTACTGGGCATAAAGGGTGCGTAGGCGGCTTGATAAGTCAGTGGTGAAATCCGGTGGCCCAACCATCGAACGGCCATTGATACTGTCGAGCTTGAGTGCGTGAGGGGTAACCGGAACGAGTGGTGTAGCGGTGAAATGCGTAGATATCACTCGGAAGGCCAACGGCGAAGGCAGGTTACTGGTGCGCAACTGACGCTGAGGCACGAAAGCGTGGGGAGCAA
>X1101.11292.15339__R_245
TACGTAGGGTCCAAGCGTTATCCGGAATCACTGGGCGTAAAGCGTGTGTAGGTGGTTTGTTAAGTGAGATGCGAAATCTAAGGGCTCAACCCGTAGACTGTATCTCATACTGGCAGACTTGAGGATGGCAGAGGCAAGTGGAATTATCGGTGTAGCAGTGAAATGCGTAGAGATCGATAGGAACACCAATGGCGAAGGCAGCTTGCTGGGCCACACCTGACACTCAGACACGAAAGCGTGGGGAGCGA
>X1101.11840.26754__R_133
TACAGAGGTCCCAAGCGTTGTTCGGATTTACTGGGCGTAAAGGGTGCGTAGGTGGCGGGGTAAGTCTGGTGTGAAAGCTCCGAGCTCAACTCGGAAAAGCATTGGAAACTATCCCGCTTGAGGGTCGGAGGGGAGACTGGAATTCTCGGTGTAGCAGTGAAATGCGTAGATATCGAGAGGAACACCAGTGGCGAAGGCGAGTCTCTGGACGACTCCTGACACTGAGGCACGAAAGCTAGGGGAGCAAA
>X1101.13329.14543__R_016
TACGGAGGGAGCTAGCGTTGTTCGGAATTACTGGGCGTAAAGCGTACGTAGGCGGTTATTCAAGTCAGAGGTGAAAGCCCGGGGCTCAACCCCGGAACGGCCTTTGAAACTAGATAGCTAGAGTCTTGGAGAGGTTAGTGGAATTCCGAGTGTAGAGGTGAAATTCGTAGATATTCGGAAGAACACCAGTGGCGAAGGCGACTAACTGGACAAGTACTGACGCTGAGGTACGAAAGCGTGGGGAGCAA
>X1101.14490.17124__R_013
AACGTAGGTACCGAGCGTTATCCGGATTCACTGGGCGTAAAGCGTGTGCAGGTGGTTTGGTAAGTCGGGCATGAAAACTCTTGGCTCAACTGAGAGACGCTGTCCGATACTGTCGAACTTGAGGGTGTGAGAGGGAGGTGGAATTCCGCATGTAGTGGTGAAATGCGTAGATATGCGGAGGAACACCAGTGGCGAAGGCGGCCTCCTGGCACACTCCTGACACTCATACACGAAAGCTAGGGGAGCGA
>X1101.19013.12126__R_027
GACAGAGGGTGCAAACGTTGTTCGGAATTACTGGGCGTAAAGCGTGTGTAGGCGGCTTTGCAAGTCGGATGTGAAAGCCCCGGGCTCAACCCGGGAAGTGCACTCGATACTGCAGAGCTTGAGTGTCGGAGAGGTTGGTGGAATTCTCGGTGTAGAGGTGAAATTCGTAGATATCGAGAGGAACACCGGCGGCGAAGGCGGCCAACTGGACGAACACTGACGCTGAGACACGAAAGCGTGGGGAGCAA
>X1101.20137.14247__R_190
GACATAGGTCGCGAACGTTATCCGGAATTATTGGGCGTAAAGGGTGCGTAGATGGTAAAATAAGTTAGCAGTGGGAAATCGAGGCTCAACCTCGTGGAAGCTGGTAATACTGTTCTACTTGAGTACAGAAGAGGTTAACGGAACTCCATGTGGAGCGGTAAAATGCGACGATATATGGAAGAACACCAATAACGGCGAAGGCAGTTAACTATTCTGTTACTGACGTTGAGGCACGAAAGCGTGGGGAG
>X1101.22151.13822__R_122
GACGAACCGTGCGAACGTTGTTCGGAATCACTGGGCTTAAAGGGCGCGTAGGCGGGTCATCAAGTCAGGAGTGAAATACTTCGGCCTAACCGGAGAACGGCTTTTGATACTGGTGACCTCGAGGGGTGTAGGGGCATGTGGAACTTCCGGTGGAGCGGTGAAATGCGTAGATATCGGAAGGAACGCCGGTGGCGAAAGCGACGTGCTGGACACCTTCTGACGCTGAGGCGCGAAAGCCAGGGGAGCAA
>X1101.23137.23491__R_218
TACGGAGGGTGCGAGCGTTATCCGGAATTACTGGGTTTAAAGGGTGCGTAGGCGGCTATGTAAGTCAGGAGTGAAAGTTTGCGGCTCAACCGTAAAATTGCTTTTGATACTGCATGGCTGGAATTAGGATGAGGTCAGCGGAATGTGGCATGTAGCGGTGAAATGCATAGATATGCCATAGAACACCAATTGCGAAGGCAGCTGACTAGACCTGGATTGACGCTGAGGCACGAAAGCGTGGGGAGCGA
>X1101.2646.14619__R_178
TACGTAGGGACCGAGCGTTGTCCGGAATCATTGGGCGTAAAGCGCGTGTAGGCGGCTTGGTAGGTTTCGTGTTAAATCCCTCGGCTCAACCGAGGAATCGCACGGAAAACCACCTCGCTAGAGTCCGGAAGAGGGAAACGGAATTCCAGGTGTAGCGGTGAAATGCGCAGATATCTGGAAGAACACCCGTGGCGAAGGCGGTTTCCTGGGACGGTACTGACGCTGAGACGCGAAAGCGTGGGGAGCGA
>X1101.28090.13728__R_013
GACGAACCGTGCGAACGTTGTTCGGATTCACTGGGCTTAAAGGGCGCGTAGGCGGTCGACCAAGTCTGGGGTGAAATCTTTCGGCTTAACCGGAAAAGTGCCCCCGATACTGGCCGGCTAGAGGGAGATAGGGGCATGTGGAACTTCCGGTGGAGCGGTGAAATGCGTAGATATCGGAAGGAACGCCGGTGGCGAAAGCGACGTGCTGGATCTCTTCTGACGCTGAGGCGCGAAAGCCAGGGGAGCAA
>X1101.3977.15890__R_185
GACGAACCGTGCGAACGTTGTTCGGAATCACTGGGCTTAAAGGGCGCGTAGGCGGCTTGCAAGGTCGGGGGTGAAATCCCACCGCTCAACGGTGGAAGTGCCTCCGATACCGGTGGGCTCGAGGAAGGTAGGGGTGCGCGGAACTTCTGGTGGAGCGGTGAAATGCGTTGATATCAGAAGGAACGCCGGCGGCGAAAGCGGCGCACTGGACCTTTTCTGACGCTGATGCGCGAAAGCCAGGGGAGCAA
>X1102.11865.12636__R_039
GACGAACCGAGCGAACGTTGTTCGGAATCACTGGGCTTAAAGGGCGCGTAGGCGGGCTGCCGCGTCCGGGGTGAAATCCCACGGCTCAACCGTGGAACTGCCCCGGATACGGGCGGCCTCGAGGGGGGTAGGGGCATCTGGAACTGTGAGTGGAGCGGTGAAATGCGTTGATATTCACAGGAACTCCGGTGGCGAAGGCGAGGTGCTGGACCCCTCCTGACGCTGAGGCGCGAAAGCCAGGGGAGCAA
>X1102.15990.3486__R_176
AACGTAGGAGACGAGCGTTATCCGGATTTACTGGGCGTAAAGCGCGTGCAGGCGGTCTATTAAGTCACTTGTGAAAGCGCCCGGCTCAACTGGGCGAGGCCGTGTGAGACTGATAGACTTGAGAGAGGTAGAGGCGAATGGAATTCCGGGTGGAGTGGTGAAATGCGTAGAGATCCGGAGGAACACCAGTGGCGAAGGCGATTCGCTGGGCCTTCTCTGACGCTCAGACGCGACAGCATGGGGAGCGA
>X1102.16965.21236__R_002
GACGAACCGTGCGAACGTTGTTCGGATTCACTGGGCTTAAAGGGCGCGTAGGCGGGTGGCATGGTCAGGGGTGAAAACTTTCGGCTTAACCGGAAGCGTGCTTCTGATACCGGCCATCTGGAGGGGGGTAGGGGCACGCGGAACTTCCGGTGGAGCGGTGAAATGCGTAGATATCGGAAGGAACGCCGGCGGCGAAAGCGGCGTGCTGGACCCCACCTGACGCTGAGGCGCGAAAGCCAGGGGAGCGA
>X1102.19001.24630__R_093
TACGTAGGGTGCGAGCGTTAATCGGAATTACTGGGCGTAAAGCGTGCGCAGGTGGTTTCGTAAGTCAGATGTGAAATCCCCGGGCTTAACCTGGGAATGGCATTTGAGACTGCGAAGCTAGAGTACGGCAGAGGGAGGTGGAATTCCACGTGTAGCAGTGAAATGCGTAGATATGTGGAGGAACACCGATGGCGAAGGCAGCCTCCTGGGCCAGTACTGACGCTCATGCACGAAAGCGTGGGGAGCAA
>X1102.21519.25470__R_018
TACGTAGGGTCCAAGCGTTATCCGGAATCACTGGGCGTAAAGCGTGCGTAGGTGGATGTTTAAGTGAGTTGTTAAATCGTGTGGCTCAACCATATCGATGCAATTCATACTGGGCGTCTAGAGGACAGCAGAGGCAAGTGGAATTGGTAGTGTAGCAGTGAAATGCGTAGATATTACCAGGAACACCAATGGCGAAGGCAGCTTGCTGGGCTACTCCTGACACTGAGGTACGAAAGCGTGGGGAGCGA
>X1103.11336.28289__R_088
TACAGAGGGTGCAAGCGTTGTTCGGAATTATTGGGCGTAAAGGGCGCGTAGGCGGTGCCACAAGTCACCTGTGAAATCTCCGGGCTTAACTCGGAGCCTGCAGGCGAAACTGTGGTGCTGGAGTGTGGGAGAGGTGCGTGGAATTCCCGGTGTAGCGGTGAAATGCGTAGATATCGGGAGGAACACCTGTGGCGAAAGCGGCGCACTGGACCATAACTGACGCTGAGGCGCGAAAGCTAGGGGAGCAA
>X1104.13925.13976__R_025
TACGAAGGGGGCTAGCGTTGCTCGGAATCACTGGGCGTAAAGGGTGCGTAGGCGGACATTTAAGTCAGGGGTGAAAGCCTGAGGCTCAACCTCAGAATTGCCTTTGATACTGGGTGTCTCGAGACCGGTAGAGGTGAGTGGAACTGCGAGTGTAGAGGTGAAATTCGTAGATATTCGCAAGAACACCAGTGGCGAAGGCGGCTCACTGGACCGGTTCTGACGCTGAGGCACGAAAGCGTGGGGAGCAA
>X1104.17880.15903__R_272
TACAGAGGGTGCAAGCGTTGTTCGGAATTATTGGGCGTAAAGCGCGTGTAGGCGGCAAGGCATGTCGGGTGTGAAAGCCCTCGGCTTAACCGAGGAAGTGCGCCCGAAACTACTTTGCTTGAGTACCAGAGAGGACGGCGGAACTCCCGGTGTAGAGGTGAAATTCGTAGATATCGGGAAGAACACCAGTGGCGAAGGCGGCCGTCTGGATGGATACTGACGCTGAGACGCGAAAGCGTGGGGAGCAA
>X2104.10783.4251__R_133
TACGGAGTGTGCAAGCGTTACTCGGAATCACTGGGCATAAAGCGCGCGTAGGCGGACTTCCAAGTCGGTTGTGAAATCCCTCAGCTCAACTGAGGAACTGCATCCGATACTGTTTGCCTTGAGGACGAGAGGGGAGAGTGGAACTTCTGGTGAAGCGGTGAAATGCGTAGATATCAGAAGGAACGCCGGTGGCGAAAGCGACTCTCTGGCTCGTATCTGACGCTGAGGCGCGAAAGCTTGGGTAGCAAA
>X1101.11952.6103__L_278
GACGGAAAAGACTAGTGTTATTCATCTTTATTAGGTTTAAAGGGTACCTAGACGGCGATCCAAGCTTAGCCTGTGGTTTTACGTGGGAGTATTAGCCTGACAAAATAAGAAGTCAGCTGCCACTAGGTAATAATAGAACTAGATCAGCTAGAGTTTGATAAGAGAGGCATAGTATTGGCAGAGTAGAGATAAAATTCTTTGATACTGCTAGGAACTGAATAAGGCGAAGGCGATCCTCTATGTAAAAA
>X1101.15283.8689__L_038
GACGAAGGGTGCGGGTGTTATTCGTTTTGATTGGGTGTAAAGGGTACGTAGGCGGTTGCTGGTTTTCTTGGCAAAAAACGCGGGGAGTTCCCACGCGATCTGCCTTTTAAAAAAGCAACTTGAGTTGAGGACAGGTCGGGGCAAATTTATGCGTAGGGGTTGAATCCTTTAAGACATGAATGAACACCAGCTGGCGAAGGCGCCTTTCTCGCTTCAACTGACGCTAAGGTACGGAAGCTTAGGTAGCA
>X1101.27389.12520__L_165
TACGGAGGGTGCAAGCGTTATCCGGATTTACTGGGTTTAAAGGGTGTGTAGGCGGACTTTTAAGTCAGGGGTGAAATCTCCGAGCTCAACTCGGAAACTGCCTTTGATACTATTAGTCTTGAATTATGTTGAGGTTGGCGGAATATAACATGTAGCGGTGAAATGCATAGATATGTTATAGAACACCGATTGCGAAGGCAGCTGGCTAAACATATATTGACGCTGAGGCACGAAAGCGTGGGTAGCGA
>X1101.6611.5475__L_199
TACAGAGGATGCAAGCGTTATCCGGAATGATTGGGCGTAAAGGGTCTGTAGGTGGTTTTGACAGTCTGCTGTTAAATCTCAGGGCTCAACCCTGTTAAGGCAGCATGAAACTACAAATCTTGAGTACGGTAGGGGCAGAGGGAATTCCCGGTGGAGTGGTGAAATACGTAGATCTCGGGAAGAACACCAAAGGCGAAAGCACTCTGCTGGGCCGAGACTGACACTGAGGGACGAAAGCTAGGGGAGCG
>X1102.13748.27340__L_174
TACAGAGGGTGCAAGCGTTGTTCGGAATTATTGGGCGTAAAGGGCGCGTAGGCGGTGCTGTAAGTCTGTGGTGAAATCTCTGGGCTCAACTCAGAGTCTGCCATAGAAACTGCAGTGCTGGAGTGTGGGAGAGGTGAGTGGAATTCCCGGTGTAGCGGTGAAATGCGTAGATATCGGGAGGAACACCTGTGGCGAAAGCGGCTCACTGGACCACAACTGACGCTGAGGCGCGAAAGCTAGGGGAGCAA
>X1103.5058.6407__L_132
TACGGAGGATCCAAGCGTTATCCGGATTTATTGGGTTTAAAGGGTGCGTAGGTGGCTTTTTAAGTCAGGGGTGAAATACGGCAGCTCAACTGTCGCAGTGCCTTTGATACTGAAGAGCTTGAATAACGTTGAAGATGGCGGAATGAGACAAGTAGCGGTGAAATGCATAGATATGTCTCAGAACACCGATTGCGAAGGCAGCTGTCTAAGCGTTTATTGACACTGATGCACGAAAGCGTGGGGATCAA
>X1104.8212.16450__L_127
TACGTAGGGTGCGAGCGTTGTCCGGAATTATTGGGCGTAAAGAGCTCGTAGGCGGTGTGTCACGTCGATCGTGAAAACTTGGGGCTTAACCCTGAGCGTGCGGTCGATACGGGCATCACTTGAGTTCGGCAGGGGAGACTGGAATTCCTGGTGTAGCGGTGAAATGCGCAGATATCAGGAGGAACACCGGTGGCGAAGGCGGGTCTCTGGGCCGATACTGACGCTGAGGAGCGAAAGCGTGGGGAGCGA
>X1101.10967.14464__R_238
GACGAACCGAGCGAACGTTGTTCGGAATCACTGGGCTTAAAGGGCGCGTAGGCGGGCTGCCGCGTCCGGGGTGAAATCCTCCGGCTCAACCGGAGAACGGCCCCGGGTACGGGCGGCCTCGAGGGGGGTAGGGGCGTGCGGAACTGTGGGTGGAGCGGTGAAATGCGTTGATATCCACAGGAACTCCGGTGGCGAAGGCGGCACGCTGGACCCCATCTGACGCTGAGGCGCGAAAGCCAGGGGAGCGA
>X1101.12674.3263__R_132
TACGTAGGGGGCAAGCGTTGTCCGGATTCATTGGGCGTAAAGAGCGTGTAGGCGGCCAGGTAGGTCGGTTGTGAAAACTGGAGGCTCAACCTTCAGACGTCGACCGAAACCATCTGGCTAGAGTCCGGGAGAGGAGAGTGGAATTCCTGGTGTAGCGGTGAAATGCGCAGATATCAGGAAGAACACCCGTGGCGAAAGCGGCTCTCTGGAACGGTACTGACGCTGAGACGCGAAAGCGTGGGGAGCGA
>X1101.13309.28426__R_053
TACGAAGGGGGCTAGCGTTGCTCGGAATTACTGGGCGTAAAGGGCGCGTAGGCGGACAGTTTAGTCAGGAGTTAAAGCCCAGGGCTCAACCTTGGAATCGCTTTTGATACTGGCTGTCTTGAGTACGGGAGAGGTGTGTGGAACTCCGAGTGTAGAGGTGAAATTCGTAGATATTCGGAAGAACACCAGTGGCGAAGGCGACACACTGGCCCGTTACTGACGCTGAGGCGCGAAAGCGTGGGGAGCAA
>X1101.15251.21489__R_106
TACAGAGGGTGCAAGCGTTAATCGGATTTACTGGGCGTAAAGCGTGCGTAGGTGGCTATTTAAGTCGGATGTGAAAGCCCTGGGCTCAACCTGGGAACTGCATTCGATACTGGATGGCTAGAGATCGGTAGAGGGTAGCGGAATTCCGGGTGTAGCGGTGAAATGCGTAGATATCCGGAGGAACACCGATGGCGAAGGCAACTGCCTGGGCCTGATCTGACACTGAGGCACGAAAGCGTGGGTAGCAA
>X1101.17966.20036__R_179
GACGTAGGTGGCGAACGTTATCCGGAATTATTGGGCGTAAAGGGTGCGTAGATGGCAAGGTAAGTTATTGGTGGGAAATCAGGGCTCAACCCTGTGGAAGCCTATAATACTGCCTTGCTAGAGTGCAGGAGAGGTTAACGGAACTCCATGTGGAGCGGTAAAATGTGTAGATATATGGAAGAACATCAATAAGGCGAAGGCAGTTAACTATTCTGCTACTGACATTGAGGCACGAAAGCGTGGGGAGC
>X1101.23272.16849__R_034
TACGAAGGGTGCTAGCGTTGTTCGGAATTACTGGGCGTAAAGCGCGCGTAGGCGGTCTAACAAGTCAGGGGTGAAATCCTTGGGCTCAACCCAAGAATTGCCTTTGAAACTGTGAGACTAGAGTGTCGGAGGGGATAGCGGAATTGCTAATGTAGAGGTGAAATTCGTAGATATTAGCAGGAACACCGGTGGCGAAGGCGGCTATCTGGACGACAACTGACGCTGAGGCGCGAAAGCGTGGGGATCAA
>X1101.6355.19609__R_003
GACAGAGGGTGCAAACGTTGCTCGGAATTACTGGGCGTAAAGCGCGTGTAGGCGGTTTCGCAAGTCAGGTGTGAAAGCCCGGGGCCCAACCCCGGAAGTGCACTTGATACTACGGAGCTTGAGTACTGAAGAGGAGAGCGGAATTCCCGGTGTAGAGGTGAAATTCGTAGATATCGGGAGGAACACCAGTGGCGAAGGCGGCTCTCTGGGCAGATACTGACGCTGAGACGCGAAAGCGTGGGTAGCAA
>X1101.7506.10516__R_205
GACGAACCGTGCGAACGTTGTTCGGAATCACTGGGCTTAAAGGGCGCGTAGGCGGGCTATCAAGTCCGGGGTGAAATCCTCCAGCTCAACTGGAGAACGGCCTCGGATACTGATGGTCTCGAGGAGGATAGGGGCACACGGAACTGTGGGTGGAGCGGTGAAATGCGTTGATATCCATAGGAACTCCGGTGGCGAAAGCGGTGTGCTGGATCCTTTCTGACGCTGATGCGCGAAAGCCAGGGGAGCAA
>X1101.9636.21922__R_025
TACGAAGGGGGCTAGCGTTGTTCGGAATTACTGGGCGTAAAGCGCACGTAGGCGGACTACTAAGTCAGGGGTGAAATCCCGGGGCTCAACCCCGGAACTGCCTTTGATACTGATAGTCTCGAGTCCGGAAGAGGTGAGTGGAATTCCGAGTGTAGAGGTGAAATTCGTAGATATTCGGAGGAACACCAGTGGCGAAGGCGGCTCACTGGTCCGGTACTGACGCTGAGGTGCGAAAGCGTGGGGAGCAA
>X1102.11299.9924__R_141
TACGAAGGGGGCTAGCGTTGTTCGGAATTACTGGGCGTAAAGCGCACGTAGGCGGGTCGTTAAGTCAGGGGTGAAATCCCAGAGCTCAACTCTGGAACTGCCTTTGATACTGGCGACCTAGAGTCCAGAAGAGGTTAGTGGAATTCCCAGTGTAGAGGTGAAATTCGTAGATATTGGGAAGAACACCAGTGGCGAAGGCGGCTAACTGGTCTGGTACTGACGCTGAGGTGCGAAAGCGTGGGGAGCAA
>X1102.12990.19830__R_208
TACAGAGGGTGCGAGCGTTAATCGGAATTACTGGGCGTAAAGCGCACGTAGGCGGCTTGGTAAGTTGGATGTGAAATCCCCGGGCTTAACTTGGGAATTGCATTCAAGACTGCCTTGCTCGAGTGTGGAAGAGGAAAGCGGAATTCCAGGTGTAGCGGTGAAATGCGTAGATATCTGGAGGAACATCAGTGGCGAAGGCGGCTTTCTGGCCCAACACTGACGCTGAGGTGCGAAAGCGTGGGGAGCAA
>X1102.14534.27808__R_053
GACGAACCGAGCGAACGTTGTTCGGAATCACTGGGCTTAAAGGGCGCGTAGGCGGATTCTCAAGTCCGGGGTGAAATCCCACAGCTCAACTGTGGAACTGCCTCGGATACTGGGAGTCTCGAGGGTGGCAGGGGTATGCGGAACTATCGGTGGAGCGGTGAAATGCGTTGATATCGATAGGAACTCCGGTGGCGAAGGCGGCATACTGGTCCACTTCTGACGCTGAGGCGCGAAAGCCAGGGGAGCAAA
>X1102.16396.13499__R_053
TACGGAGGGTGCAAGCGTTATCCGGATTTACTGGGTTTAAAGGGAGCGCAGGCGGATTGGTAAGTCAGTGGTGAAATACCCGTGCTTAACATGGGAACTGCCATTGATACTATCAGTCTTGAATGTTGTTGAGGTTTGCGGAATGGGTCATGTAGCGGTGAAATGCATAGATATGACCCGGAACACCTATTGCGAAGGCAGCAGGCTAAACAAATATTGACGCTGAGGCTCGAAAGCGTGGGGATCAA
>X1102.19519.19978__R_207
TACGAAGGGGGCTAGCGTTGTTCGGAATTACTGGGCGTAAAGCGCGCGTAGGCGGTGATCTTTGTCAGAGGTGAAAGCCCGGGGCTCAACTCCGGAATTGCCTTTGAAACGGGATCGCTCGAGTCCGAGAGAGGATGGCGGAATTCCTAGTGTAGAGGTGAAATTCGTAGATATTAGGAAGAACACCGGTGGCGAAGGCGGCCATCTGGCTCGGTACTGACGCTCAGGCGCGAAAGCGTGGGGAGCAA
>X1102.9088.16353__R_222
TACGAAGGGGGCTAGCGTTGCTCGGAATTACTGGGCGTAAAGGGAGCGTAGGCGGGTCGTCAAGTTGGGGGTGAAAGCCCAGGGCTCAACCTTGGAATTGCCTTCAAAACTGACGATCTAGAGTATGGAAGAGGTAAGTGGAACTCCGAGTGTAGAGGTGAAATTCGTAGATATTCGGAAGAACACCAGTGGCGAAGGCGACTTACTGGTCCATGACTGACGCTGAGGCTCGAAAGCGTGGGGAGCAA
>X1103.11702.16641__R_149
AACGTAGGTGGCGAGCGTTATCCGGATTGACTGGGCGTAAAGGGTGTGCAGGCGGCTCCTCAAGTGGTGTATGAAATCTCCTCGCTCAACGGGGAGGGGTTATGCCAGACTGGGGAGCTAGAGCGTGGGAGAGGGTGGTGGAATTCCGGGTGTAGTGGTGAAATGCGTAGAGATCCGGAGGAACCCCAGAGGCGAAGGCGGCCACCTGGCCCACGACTGACGCTCAGACACGACAGCATGGGGAGCGA
>X1103.13446.24764__R_238
TACAGAGGTCTCGAGCGTTAATCGGAGTCACTGGGCTTAAAGGGTGCGTAGGCGGATCTTCAAGTGTCTTGTGAAATCCCACGGCTCAACCGTGGAATTGCTCGATAGACTGGAGATCTTGAGGTTGGTAGGGGTCGCTGGAACTCTAGGTGGAGCGGTGAAATGCGTAGATATCTAGAGGAACGCCGAAGGTGAAGACAAGCGACTGGGCCAAATCTGACGCTGAGGCACGAAAGCGTGGGGAGCAA
>X1103.2113.17382__R_050
GACGAACCGTGCGAACGTTATTCGGAATCACTGGGCTTAAAGGGCGCGTAGGCGGGCGGCCAAGTCGAGGGTGAAAGCCCCCAGCTCAACTGGGGAAGTGCCTCCGATACTGGCCATCTCGAGGGAGGTAGGGGCGTGCGGAACTTCCGGTGGAGCGGTGAAATGCGTAGATATCGGAAGGAACACCGGTGGCGAAAGCGGCGCGCTGGACCTCTTCTGACGCTGAGGCGCGAAAGCCAGGGGAGCAA
>X2102.14970.2795__R_245
AACGTAGGTGGCGAGCGTTATCCGGATTTACTGGGCGTAAAGCGTGTGCAGGCGGCTCACCAAGTGGTGTATGAAATATCCAGGCTCAACCTGGAGGGGTTATGCCAGACTGGTGGGCTAGAGTGCGAGAGAGGGGCGTGGAATTCCGGGTGTAGTGGTGAAATGCGTAGAGATCCGGAGGAACCCCAGAGGCGAAGGCGGCGCCCTGGCTCGACACTGACGCTCAGACACGACAGCATGGGGAGCGAA
>X1101.15579.17513__L_216
TACGGGGGGGGCAAGCGTTATTCGAAATAACTGGGCGTAAAGGGCATGTAGGTGGCTTATAATCCGCAAGTATAGATAGGGTTTAGTTTTTTAATCCCAGGCAAAGCCTTTTTAGGGGGGTTGTTTAGCAACCCTTTCTTCAGAGTAATCTCTGTTTGAACCCCTTATAGGTTACCGAGTTCTACTCGGTAAAATTTGTTATATCTACAAAATGTGAAATCCCTGAGTCTATTTCAGGAAGTACACTT
>X1101.20306.9960__L_023
GACAGGGGGGGCAAAGTGTTCTTCGGAATGACTGGGCGTAAAGGGCACGTAGGCGGTGAATCGGGTTGAAAGTGAAAGTCACCAAAAAGTGGTGGAATGCTCTCGAAACCAATTTACTTGAGTGAGACGGAGGAGAGTGGAATTTCGTGTGTATGGGTGAAATCCGAAGATCTACGAAGGAAGGCCAAAAGCGAAGGCAGCTCTTTGGGTCCCTACCGACGCTGGAGTGCGAAAGCATGGGGAGCGAA
>X1101.25443.24832__L_188
TACAGAGGTCTCAAGCGTTGTTCGGAATTACTGGGCGTAAAGGGTGCGCAGGCTGCGCAGAAAGTCAGATGTGCAATTCAGGGGCTCACCCTCTGGACTGCATCCGATACTACTGCGCTAGAGTCATGGAGGGGGATCTGGAATTCTCGGTGTAGCAGTGAAATGCGTAGATATCGAGAGGAACACCAACGGCGAAGGCAAGATCCTGGACATGTACTGACGCTCATGCACGAAGGCTTGGGTAGCAA
>X1103.10195.19528__L_238
CTAGCCTAGCTTGTGCGCCGCGTCGTGTAGGTCATGTAGGTCAAGTCCCGTCTCCGGAGACCTCGTCGCCGGCGAGAAATCGCCGGTCAGCGCCGCTCCGCCGCCGGGTCAACGTGGGAAAATGTTTTTCTTTTTCTTTTATTTATTTCAGAAATTCATTTAAATGTGTATTTATTTGGAAAAATTTAGAAAAGTAATTAGAGCTCCTAAAATCATGAAATTTTTTATGTAGGCTCTCTGAGTGATTC
>X1103.14836.20819__L_222
TACAGAGGTCTCAAGCGTTGTTCGGATTCATTGGGCGTAAAGGGTGCGTAGGCGGTGTGGTAAGTCGAATGTGAAATCTCGGAGCTCAACTCCGAAACTGCACTCGATACTACCATACTCGAGGATTGTAGAGGAGATCGGAATTCACGGTGTAGCAGTGAAATGCGTAGATATCGTGAGGAAGACCAGTTGCGAAAGCGGATCTCTGGGCAACTCCTGACGCTGAGGCACGAAGGCTAGGGGAGCAA
>X1103.26708.23689__L_149
TACGTAGGGTGCGAGCGTTGTCCGGAATTATTGGGCGTAAAGAGCTTGTAGGCGGTTTGTCGCGTCTGCCGTGAAATTTCGAGGCTCAACCTCGAACTTGCGGTGGGTACGGGCAGACTAGAGTGTGGTAGGGGAGACTGGAATTCCTGGTGTAGCGGTGAAATGCGCAGATATCAGGAGGAACACCGATGGCGAAGGCAGGTCTCTGGGCCACTACTGACGCTGAGAAGCGAAAGCATGGGGAGCGA
>X1104.15334.5044__L_290
TACGGAGGATGCAAGCGTTATCCGGATTCATTGGGCGTAAAGGGTCCTGAGGTGGCCTGCTTAGTCTACTGTGAAAGCTCAGGGCTTAACCCTGACAATGCGGTGGAAACTAGCAGGCTAGAATACGGTAGGGGCAGGGGGAATTCCCGGTGTAGCGGTGAAATGCATAGATATCGGGAGGAACACCAAAGGCGAAGGCACCCTGCTGGGCCGATATTGACACTGACAGACGAAAGCTAGGGGAGCAAA
>X2102.10213.18343__L_277
TACGGAGGGTGCGAGCGTTGTCCGGATTTATTGGGTTTAAAGGGTGCGTAGGCGGCCCGTTANGTCCGAGGTGAAAGCCCGTTGCTCAACAACGGAACTGCCTTGGATACTGACGGGCTTGAGTACAGACGAGGTTGGCGGAATGGACCGAGTAGCGGTGAAATGCATAGATACGGTCCAGAACCCCGATTGCGAAGGCAGCTGACTAGGCTGTTACTGACGCTGAGGCACGACAGCGTGGGGAGCGA
>X1101.12001.17653__R_067
CACGTAGGGGGCAAGCGTTGTCCGGATTTATTGGGCGTAAAGAGCTCGTAGGCGGCTCGGTAAGTCAGGTGTCAAATCTTCAGGCTCAACCTGGAGCTCCACCTGATACTGCTGTGGCTAGAGTCCGGTAGGGGAGCGTGGAATTCCTGGTGTAGCGGTGAAATGCGCAGATATCAGGAGGAACACCAGCGGCGAAGGCGGCGCTCTGGGCCGGAACTGACGCTGAGGAGCGAAAGCGTGGGTAGCAA
>X1101.12979.17515__R_176
TACGAAGGGTGCAAACGTTGCTCGGAATCATTGGGCGTAAAGCGCACGTAGGCGGCTTCAAAAGTCGGATGTGAAATCCCGTGGCTCAACCATGGACGTGCATTCGAAACTGCGAAGCTTGAGTATGGAAGAGGGTCGCGGAATTCCCGGTGTAGAGGTGAAATTCGTAGATATCGGGAGGAACACCAGTGGCGAAGGCGGCGACCTGGGCCAATACTGACGCTGAGGTGCGAAAGCGTGGGGAGCAA
>X1101.13733.6679__R_100
TACGAGGGGTGCTAGCGTTGTTCGGAATCATTGGGCGTAAAGAGTATGTAGGCGGCCAAATAAGTCAGTTGTGAAATCCCCGGGCTCAACCCGGGAAGTGCAATTGATACTGTTTGGCTTGAGTATGGAAGAGGGTAGTGGAATTCCAGGTGTAGTGGTGAAATACGTAGATATCTGGAGGAATACCGGTGGCGAAGGCGGCTACCTGGTCCTATACTGACGCTGAGATACGAAAGCATGGGTAGCAA
>X1101.14287.3732__R_173
TACGTAGGATGCGAGCGTTGTCCGGAATTATTGGGCGTAAAGAGAACGTAGGTGGTTTCTTAAGTTTGGGCTTAAAGACTGGAGCTTAACTCCAGGACTGGCTCGAAAACTGGGAGACTAGAGGATGTCAGAGGAAAGTGGAATTCCGAGTGTAGCGGTGAAATGCGTAGATATTCGGAGGAACACCAGTGGCGAAAGCGACTTTCTGGGACATTCCTGACACTGAGGTTCGAAAGCTCGGGGAGCAA
>X1101.16062.16710__R_266
GACGAACCGTGCGAACGTTGTTCGGAATCACTGGGCTTAAAGGGCGCGTAGGCGGGCAATCAAGTCCGGGGTGAAATCTTTCGGCTCAACCGGAAAAGTGCCTTGGATACTGATTGTCTAGAGGGAGATAGGGGTATGTGGAACTTCCGGTGGAGCGGTGAAATGCGTTGATATCGGAAGGAACGCCGGTGGCGAAAGCGACGTACTGGATCTCTTCTGACGCTGAGGCGCGAAAGCCAGGGGAGCGA
>X1101.17158.16354__R_266
GACATAGGTGGCGAACGTTATCCGGAATTATTGGGCGTAAAGGGTGCGTAGATGGTTTGATAAGTTAGCGGTGGGAAATCGAGGCTCAACCTCGTGGAAGTCGCTAATACTATCAAACTAGAGTGCAGGAGAAGTTGACGGAACTCTATGTGGAGCGGTAAAATGTGACGATATATAGATGAACACCAATAACGGCGAAGGCAGTTAACTATTCTGCCACTGACATTGAGGCACGAAAGCGTGGGAAGC
>X1101.18146.13458__R_039
GACGAACCGTGCGAACGTTATTCGGAATCACTGGGCTTAAAGGGCGCGTAGGCGGGCCACCAAGTCCGGGCTGAAATCCTCCAGCTCAACTGGAGAACTGCCTCGGATACTGGAGGTCTCGAGGGAGATAGGGGCACGCGGAACTGTGGGTGGAGCGGTGAAATGCGTTGATATCCATAGGAACTCCGGTGGCGAAGGCGGCGTGCTGGATCTCTTCTGACGCTGAGGCGCGAAAGCCAGGGGATCAA
>X1101.19832.10481__R_178
TACGGGGGGGGCAAGCGTTGTTCGGAATTACTGGGCGTAAAGGGCTCGTAGGCGGCCAACTAAGTCGGATGTGAAATCCCCAGGCTTAACCTGGGAACTGCATCCGATACTGGATGGCTTGAATTCGGGAGAGGGATGCAGAATTCCAGGTGTAGCGGTGAAATGCGTAGATATCTGGAGGAATACCGGTGGCGAAGGCGGCATCCTGGACCGACATTGACGCTGATGAGCGAAAGCTAGGGGAGCAA
>X1101.20595.15724__R_053
TACGAAGGGGGCTAGCGTTACTCGGATTGACTGGGCGTAAAGGGCGCGTAGGCGGTTTGTACAGTCAGACGTGAAATTCCTGGGCTCAACCTGGGGGCTGCGTTTGATACGTGCAGACTTGAGTTCGGAAGAGGGTCGTGGAATTCCCAGTGTAGAGGTGAAATTCGTAGATATTGGGAAGAACACCGGTGGCGAAGGCGGCGACCTGGTCCGATACTGACGCTGAGGCGCGAAAGCGTGGGGAGCAA
>X1101.24554.8858__R_133
TACAGAGGTCTCAAGCGTTGTTCGGATTCATTGGGCGTAAAGGGTGCGTAGGTGGCGCGCTAAGTCAGGTGTGAAATTTCGGAGCTTAACTCCGAAACTGCATTTGATACTGGCGTGCTTGAGGACTGGAGAGGAGACTGGAATTCATGGTGTAGCAGTGAAATGCGTAGAGATCATGAGGAAGACCAGTGGCGAAGGCGGGTCTCTGGACAGTTCCTGACACTGAGGCACGAAGGCCAGGGGAGCAA
>X1101.3486.10352__R_192
TACAGAGGGTGCAAGCGTTAATCAGAATGACTGGGCGTAAAGGGCGTGTAGGTGGTTGACTAGGTTTGATGTAAAATCCCCGGGCTTAACCTGGGAAAGTCGTCGAAAACGAGTGAGCTAGAGTGAGACAGAGGGTTGTGGAATTTCCGGTGTAGCGGTGAAATGCGTAGATATCGGAAAGAACATCAGTGGCGAAGGCGACAACCTGGGTCTTAACTGACACTGAGGCGCGAAGGCGTGGGTAGCAA
>X1101.6082.13128__R_016
GACGAACCGTGCGAACGTTATTCGGAATCACTGGGCTTAAAGCGCGTGTAGGCGGGCCGGCACGTCCGAGGCTGAAATCCCCCGGCTCAACCGGGGAACGGGCCCGGATACGACCGGCCTGGAGGGGGGTAGGGGGCGCCGGAACTCACGGTGGAGCGGTGAAATGCGTTGAGATCGTGAGGAACGCCCGTGGCGAAAGCGGGCGCCTGGACCCCGCCTGACGCTGAGACGCGAAAGCCAGGGGAGCG
>X1101.8850.5605__R_056
TACGGAGGGGGCTAGCGTTGTTCGGAATTACTGGGCGTAAAGCGCACGTAGGCGGCGATTTAAGTCAGAGGTGAAAGCCTGGAGCTCAACTCCAGAACTGCCTTTGAGACTGGATTGCTTGAATCACGGAGAGGTGGGTGGAATTCCGAGTGTAGAGGTGAAATTCGTAGATATTCGGAAGAACACCAGTGGCGAAGGCGGCCCACTGGACGTGTATTGACGCTGAGGTGCGAAAGCGTGGGGAGCAA
>X1101.9312.13937__R_135
GACGTGAAAGGCAAGCGTTATTCGTCATTAATGGGTCTAAAGGGTACGTAGGCGGTTTAGTTTCTCTATTTTTTACACGTTAGAGTGGGATTTATAATACTAGACTAGAGTTTGAGTGGGTAACAAATACATCAGGAGGAGCGTGACAATGCTGATATACTTGATGGGTTGCGAAGCGGCGAAAGCATGTTACTATTAAAGACTGACGCTCAGGTACGAAGGCTAGGGTAGCGAGAGGGATTAGATAC
>X1102.11865.11976__R_039
GACGAACCGTGCGAACGTTATTCGGAATCACTGGGCTTAAAGCGCGTGTAGGCGGCCCGGCACGTCATTGGCTGAAATCCCCCGGCTCAACCGGGGAACGGGCCGTGATACGACCGGGCTGGAGGGGGGTAGGGGGGACGGGAACTCACGGTGGAGCGGTGAAATGCGTTGAGATCGTGAGGAACGCCCGCGGCGAAAGTGCGTCCCTGGACCCCACCTGACGCTGAGACGCGAAAGCCAGGGGAGCG
>X1102.13503.9917__R_250
TACGTAGGGTCCAAGCGTTATCCGGAATCACTGGGCGTAAAGCGTCCGCAGCCGGTTTGTTAAGTGAGGTGTTAAATCGTGTGGCTCAACCATATCGATGCATTTCATACTGGCAGACTAGAGGAAATCAGAGGCAAGTGGAATTACGAGTGTAGCGGTAAAATGCGTAGATATTCGTAGGAACACCAATGGCGAAGGCAGCTTGCTGGGATTTTTCTGACGGTCAGGGACGAAAGCGTGGGGAGCGA
>X1102.16308.13757__R_286
GACGAACCGTGCGAACGTTGTTCGGAATCACTGGGCTTAAAGGGCGCGTAGGCGGCGCGTCGAGTCGGGGGTGAAAGCGTTCGGCTTAACCGGACCAGGGCCCCCGATACTGACACGCTCGAGGGAGGCAGGGGCCGACGGAACTTCCGGTGGAGCGGTGAAATGCGTTGATATCGGAAGGAACGCCGGTGGCGAAAGCGGTCGGCTGGACCTCTACTGACGCTGAGGCGCGAAAGCCAGGGGAGCGA
>X1102.19703.14542__R_181
TACGTAGGGGGCCAGCGTTGTCCGGAATCATTGGGCGTAAAGCGCGCGTAGGCGGTCAGGTAAGTCCGGTGTGAAAGTCATAGGCTCAACCTATGAATGCCGCTGGAAACTGCCTGACTTGAGTCCGGAAGGGGCGAGTGGAATTCCTGGTGTAGCGGTGAAATGCGCAGATATCAGGAGGAACACCAATGGCGAAGGCAGCTCGCTGGAACGGTACTGACGCTGAGGCGCGAAAGCGTGGGGAGCGA
>X1102.23314.21046__R_022
TACGTAGGTGGCAAGCGTTATCCGGAATTATTGGGCGTAAAGCGCGCGCAGGCGGTTTCTTAAGTCTGATGTGAAAGCCCACGGCTCAACCGTGGAGGGTCATTGGAAACTGGGGAACTTGAGTGCAGAAGAGAAAAGCGGAATTCCACGTGTAGCGGTGAAATGCGTAGAGATGTGGAGGAACACCAGTGGCGAAGGCGGCTTTTTGGTCTGTAACTGACGCTGAGGCGCGAAAGCGTGGGGAGCAA
>X1103.14737.4124__R_107
TACGGAGGGTGCTAACGTTGTCCGGAATTACTGGGCGTAAAGAGCATGTAGGTGGTTATGTAAGTCAATGATGAAAGACCGACGCTTAACGTCGGGCCCGTTCTTGATACTGCATGACTAGAGGATAGCAGGGGTATGCGGAACTTTGAGTGTAGGAGTGAAATCCGTAGATATTCAAAGGAACACCAATGGCGAAGGCAGCATACTGGGCTATTTCTGACACTGAGATGCGAAAGCGTGGGGAGCGA
>X1103.7768.17768__R_143
TACGTAGGGTGCAAGCGTTGTCCGGATTTATTGGGTTTAAAGGGTGCGTAGGCGGCCCTGTAAGTCAGTGGTGAAATACTCCAGCTTAACTGGAGGGGTGCCATTGATACTGCAGGGCTTGAGTTAAGTTGAAGTTGGCGGAATTGACGGTGTAGCGGTGAAATGCTTAGATATCGTCAAGAACACCGATAGTGAAGACAGCTAACTAAACTTTTACTGACGCTGAGGCACGAAAGTGTGGGGATCAA
>X1104.11515.18461__R_075
TACGAAGGGTGCAAGCGTTACTCGGAATTACTGGGCGTAAAGCGTGCGTAGGCGGTTCGTTAAGTCCGTTGTGAAAGCCCTGGGCTCAACCTGGGAATGGCAGTGGATACTGGCGAGCTAGAGTGTGATAGAGGATGGTGGAATTCCCGGTGTAGCGGTGAAATGCGTAGAGATCGGGAGGAACACCAGTGGCGAAGGCGGCCATCTGGATCAACACTGACGCTGAGGCACGAAAGCGTGGGGAGCAA
>X1104.16857.12713__R_272
TACAGAGGGTGCGAGCGTTAATCGGAGTTACTGGGCGTAAAGGGCGCGTAGGCGGTTTGTTAAGTGATATGTGAAATCCCTGGGCTTAACCTAGGAACTGCATGTCATACTGGCGAGCTAGAGTATTGTAGAGGGTAGTGGAATTTCCGGTGTAGCGGTGAAATGCGTAGAGATCGGAAGGAACACCAGTGGCGAAGGCGGCTACCTGGACAAATACTGACGCTGAGGCGCGAAAGCGTGGGGAGCAA
>X2101.5931.15050__R_019
TACGAGGGGTGCAAGCGTTGCTCGGAATTATTGGGCGTAAAGGGTAGGTAGGTGGTCTCGTTTGTCTGGGGTGAAAGCCTTGAGCTTAACTCAAGAAGTGCCTTAGAAACGGCGAGACTGGAGTCTTGGAGAGGGTCGTGGAATTCCCGGTGTAGCGGTGAAATGCGTAGAGATCGGGAGGAACACCAGAGGCGAAGGCGGCGACCTGGACAAGTACTGACACTCAACTACGAAAGCGTGGGGAGCAAA
>X1101.12980.16628__L_142
TACGGAGGGAGCTAGCGTTGTTCGGAATTACTGGGCGTAAAGCGCGCGTAGGCGGTTACTCAAGTCAGAGGTGAAAGCCCGGGGCTCAACCCCGGAACTGCCTTTGAAACTAGGTGACTAGAATCTTGGAGAGGTCAGTGGAATTCCGAGTGTAGAGGTGAAATTCGTAGATATTCGGAAGAACACCAGTGGCGAAGGCGACTGACTGGACAAGTATTGACGCTGAGGTGCGAAAGCGTGGGGAGCAA
>X1101.18014.24081__L_238
TACGTAGGTGTCGAGCGTTGTCCGGATTTATTGGGCGTAAAGCGCCCGCAGGCGGCTCGCCAAGTTCGAGGTGAAATCTCCCGGCTCAACTGGGAGGGTGCCTCGAAAACTGGCGGGCTTGAGTCATGGAGAGGGATGTGGAATTCCCGGTGTAGTGGTGAAATGCGTAGATATCGGGAGGAACACCAGTGGCGAAGGCGGCATCCTGGCCATGTACTGACGCTCAGGGGCGAAAGCGTGGGGAGCAA
>X1101.2272.16579__L_241
TACGTAGGTGGCAAGCGTTATCCGGAATTATTGGGCGTAAAGAGCGCGCAGGTGGTTGATTAAGTCTGATGTGAAAGCCCACGGCTTAACCGTGGAGGGTCATTGGAAACTGGTGAACTTGAGTGCAGAAGAGGGAAGTGGAATTCCATGTGTAGCGGTGAAATGCGTAGAGATATGGAGGAACACCAGTGGCGAAGGCGGCTTCCTGGTCTGTAACTGACACTGAGGCGCGAAAGCGTGGGGAGCAA
>X1101.26806.18127__L_288
TACGGAGGGTGCAAGCGTTAATCGGAATTACTGGGCGTAAAGCGCACGCAGGCGGTTGATTAAGTCAGATGTGAAATCCCCGAGCTTAACTTGGGAACTGCATTTGAAACTGGTCAGCTAGAGTCTTGTAGAGGGGGGTAGAATTCCAGGTGTAGCGGTGAAATGCGTAGAGATCTGGAGGAATACCGGTGGCGAAGGCGGCCCCCTGGACAAAGACTGACGCTCAGGTGCGAAAGCGTGGGGAGCAA
>X1102.24723.8790__L_234
TACGAAGGGGGCTAGCGTTGCTCGGAATCACTGGGCGTAAAGGGCGCGTAGGCGGCGTTTTAAGTCGGGGGTGAAAGCCTGTGGCTCAACCACAGAATGGCCTTCGATACTGGGACGCTTGAGTATGGTAGAGGTTGGTGGAACTGCGAGTGTAGAGGTGAAATTCGTAGATATTCGCAAGAACACCGGTGGCGAAGGCGGCTCACTGGTCCGGAACTGACGCTGAGGCACGACAGCGTGGGGAGCAA
>X1104.10237.27802__L_265
TACAGAGGGTGCAAGCGTTGTTCGGAATTATTGGGCGTAAAGGGAGTGTAGGCGGTTTGAAAAGTCTTCTGTGAAATCTACGGGCTTAGCCTGTAAAGTGCAGAGGATACTATCAGGCTTGAGTATCGGAGAGGATAGGGGAATACCCAGTGTAGAGGTGAAATTCGTAGAGATTGGGTGGAACACCAGTGGCGAAGGCGCCTATCTGGCCGATAACTGACGCTGAGACTCGAAAGCATGGGGAGCAA
>X1104.8492.18820__L_216
GACAGAGGGTGCAAACGTTGTTCGGAATTACTGGGCGTAAAGCGAGTGTAGGCGGTTTGGTAAGTCGGATGTGAAAGCCCCGGGCTCAACCCGGGAAGTGCACTCGATACTGCCAAGCTAGAGTATCGGAGAGGTTGGTGGAATTCTCGGTGTAGAGGTGAAATTCGTAGATATCGAGAGGAACACCGGTGGCGAAGGCGGCCAACTGGACGAATACTGACGCTGAGACTCGAAAGCGTGGGGAGCAA
>X1101.11097.10927__R_219
GACGAACCACACAAACGTTATTCGGAATTACTGGGCTTAAAGGGTGCGTAGGCGGCGCAGAAAGTAGGGTGTGAAATCCCTCGGCTTAACCGAGGAACAGCGCTCTAAACTACTGTGCTCGAGGGAGATAGAGGTGAGCGGAACTTAGGGTGGAGCGGTGAAATGCGTTGATATCCTAAGGAACACCGGTGGCGAAAGCGGCTCACTGGATCTCTTCTGACGCTGAGGCACGAAAGCTAGGGGAGCGA
>X1101.11605.13394__R_205
GACGTAGGGTGCAAGCGTTGTCCGGAATTATTGGGCGTAAAGAGTTCGTAGGCGGTTTGTTAAGTCTGATGTTAAAGGCCTAAGCTCAACTTGGGTATGGCATTGGAAACTGACAGGCTGGAGTGTGGTAGAGGCAAGGGGAATTCCCGGTGTAGCGGTGAAATGCGTAGATATCGGGAGGAACACCAGTGGCGAAAGCGCCTTGCTGGACCACTACTGACGCTGAGGAACGAAAGCCAGGGGAGCGA
>X1101.12086.14716__R_176
TACGAAGGGTGCAAACGTTGCTCGGAATCATTGGGCGTAAAGCGCACGTAGGCGGCTCCGCAAGTCGGATGTGAAATCCCTCGGCTCAACCGAGGACGTGCATCCGAAACTGCAGAGCTTGAGTATGGAAGAGGGTCGCGGAATTCCCGGTGTAGAGGTGAAATTCGTAGATATCGGGAGGAACACCAGTGGCGAAGGCGGCGACCTGGGCCAATACTGACGCTGAGGTGCGAAAGCGTGGGGAGCAA
>X1101.12413.26185__R_029
GACGTAGGGTCCAAGCGTTGTCCGGATTTACTGGGCGTAAAGAGCGCGTAGGCGGTCTGTTAAGTGTAGAGTGAAAGCTCCGGGCTCAACCCGGAAATTGCTCTGCATACTGGCAGACTTGAGGATGGAAGAGGTTTGTGGAATTCCTGGTGTAGCGGTGAAATGCGTAGATATCAGGAGGAACACCCATGGCGAAGGCAGCAAACTGGTCCATATCTGACGCTGAGGCGCGAAAGCGTGGGTAGCAA
>X1101.12792.26162__R_042
GACGAACCTTGCTAACGTTATTCGGAATTACTGGGCTTAAAGGGTGCGTAGGCGGTGCAGCAAGTCGGGTGTGAAATCCTCCAGCTCAACTGGAGAACTGCGCCCGAAACTGCTGTGCTTGAGAAAGATAGAGGTACGCGGAACTTAGGGTGGAGCGGTGAAATGCGTTGATATCCTAAGGAACACCGGTGGCGAAAGCGGCGTACTGGGTCTTTTCTGACGCTGAGGCACGAAAGCCAGGGTAGCGA
>X1101.14416.24915__R_252
TACGTAGGGTGCAAGCGTTGTCCGGAATTATTGGGCGTAAAGGGCTCGTAGGCGGTCCATCACGTCGGGAGTGAAAAGCTGGGGCTTAACCCCAGTCCTGCTTTCGATACGGGTGGACTAGAGGTAGGCAGGGGAGAACGGAATTCCTGGTGTAGCGGTGAAATGCGCAGATATCAGGAGGAACACCGGTGGCGAAGGCGGTTCTCTGGGCCTTACCTGACGCTGAGGAGCGAAAGCGTGGGGAGCAA
>X1101.15857.5085__R_053
CACGTAGGGGGCAAGCGTTGTCCGGATTTATTGGGCGTAAAGAGCTCGTAGGCTGTTCGATAAGTCGGGTGTGAAACCTCCAGGCTCAACCTGGAGACGCCACCCGATACTGTCATGACTAGAGTCCGGTAGGGGAGCGTGGAATTCCTGGTGTAGCGGTGAAATGCGCAGATATCAGGAGGAACACCAGCGGCGAAGGCGGCGCTCTGGGCCGGTACTGACGCTGAGGAGCGAAAGCGTGGGTAGCA
>X1101.17548.10227__R_013
TACAGAGGGTGCGAGCGTTGTTCGGAATTATTGGGCGTAAAGGGTGCGTAGGCGGTGCCACAAGTCACTTGTGAAATCCCCAGGCTTAACCTGGGGCCTGCAGGCGAAACTGTGGTGCTGGAGTATGGGAGAGGTGCGTGGAATTCCCGGTGTAGCGGTGAAATGCGTAGATATCGGGAGGAACACCTGTGGCGAAAGCGGCGCACTGGACCATAACTGACGCTGATGCACGAAAGCTAGGGGAGCAA
>X1101.18317.22325__R_100
GACGAACCGTGCGAACGTTGTTCGGAATCACTGGGCTTAAAGGGCGCGTAGGCGGGCCGCCAAGTCTGTGGTGAAATCCCCCGGCTCAACCGGGGAACTGCCGTGGATACTGGAGGTCTCGAGGGAGGTAGGGGCATGCGGAACTACGGGTGGAGCGGTGAAATGCGTTGATATCCGTAGGAACTCCGGTGGCGAAAGCGGCGTGCTGGACCTCTTCTGACGCTGAGGCGCGAAAGCCAGGGGAGCGA
>X1101.19154.8392__R_054
TACGTAGGGGGCGAGCGTTGTCCGGAGTTACTGGGCGTAAAGGGCATGCAGGCGGTCAGACGCGTTTTGTGTGACAGCGGAGGGCTTCACTCTCCGAGCATACGAAAGACGGTGTGACTTGAGGGCTCGAGAGGGACACGGAATTCCGGGTGGAGTGGTGAAATGCGTAGAGATCCGGAGGAACACCGAAGGCGAAGGCAGTGTCCTGGCGAGTATCCTGACGCTGAGGTGCGAAAGCCAGGGGAGCG
>X1101.20221.17723__R_192
TACGTAGGGTGCAAGCGTTATCCGGAATCACTGGGCGTAAAGCGTGCGTAGGCGGGAATTTAAGTGAGATGTTAAATCGTGTGGCTCAACCATATCGATGCATCTCATACTGGGTTCCTAGAGGAAGGCAGAGGCAAGTGGAATTGGTAGTGTAGCAGTGAAATGCGTAGATATTACCAGGAACACCAATGGCGAAGGCAGCTTGCTGGGCCTTTTCTGACGCTGAGGTACGAAAGCGTGGGGAGCGA
>X1101.21655.4774__R_053
GACGTAGGTGGCGAACGTTATCCGGAATTATTGGGCGTAAAGGATGCGTAGATGGTGTAGTAAGTTATCGGTGGCAAATCGAGGCTCAACCTCGTGGAAGTCGGTAATACTGCTATGCTAGAGGATAGGAGAGGTTAACGGAACTCCCTGTGGAGCGGTGAAATGCGTAGATATAGGGAAGAACACCAATCAGGCGAAGGCAGTTAACTATTCTACTCCTGACATTGAGGCATGAAAGCGTGGGGAGC
>X1101.23612.9576__R_294
TACGTAGGGGGCAAGCGTTGTCCGGATTTATTGGGCGTAAAGAGCTCGTAGGCGGCTTGGCAAGTCGGATGTGAAACCTCCAGGCTCAACCTGGAGCCGCCATTCGATACTGCCATGGCTAGAGTTTGGTAGGGGACCACGGAATTCCTGGTGTAGCGGTGAAATGCGCAGATATCAGGAGGAACACCAGCGGCGAAGGCGGTGGTCTGGGCCAATACTGACGCTGAGGAGCGAAAGCGTGGGGAGCG
>X1101.24269.13706__R_219
TACGAAGGGTCCAAGCGTTGCTCGGAATCATTGGGCGTAAAGCGAGTGCGGGTGGCTCTCTAAGTCAGGAGTGAAAGCCCAGGGCTCAACCCTGGAAGTGCTTTTGATACTGGAGAGCTTGAATGTGGGAGAGGGTGCTAGAATACCTAGTGTAGTGGTGAAATACGTAGATATTAGGTGGAACACCGGTGGCGAAGGCGGGCACCTGGCCCAACATTGACACTTAGACTCGAAAGCGTGGGGATCAA
>X1101.28017.18891__R_269
TACGGGGGGGGCAAGCGTTGTTCGGAATTACTGGGCGTAAAGGGCGCGTAGGCGGTTCGCTAAGTTGAATGTGAAAACTCTGGGCTTAACCCAGAGCCTGCATCCAAAACTGGCGAACTGGAGTACTGGAGGGGAAAGCGGAATTCCTGGTGTAGCGGTGAAATGCGTAGATATCAGGAGGAACACCGGTGGCGAAGGCGGCTTTCTGGACAGTAACTGACGCTGAGGCGCGAAAGCCGGGGGAGCAA
>X1101.6433.12185__R_227
TACGTGAGAGGCAAGTGTTACTCGTCATTAATGGGTCTAAAGGGTACGTAGGCGGTCTTAGTCAATCTTCCTCAGATACACCTGAGAGTGGAGTGAGATATTACTAGACTAGAGTGTAAGGGAGTAACAAATACTACGAATGTAATGTATTTATATGCAAATATTTGGGGGGTTACGAAGCGGTGAAAACATGTTACTACGAACGACTGACGCTGAGGTACGAAGGCATGGGTATCAAACGGGATTAG
>X1101.7718.17789__R_219
TACGAACTGTGCAAACGTTATTCGGAATCACTGGGCTTACAGGGTGCGTAGGCGGCCAGACAAGTAGGGTGTGAAAGCCCCCGGCTTAACCGGGGAATGGCGCCCTAAACTGTATGGCTGGAGTGAGATAGGGGTGTGCGGAACTTCCGGTGGAGCGGTGAAATGTGTTGATATCGGAAGGAACGCCGGTGGCGAAAGCGGCACACTGGATCTCAACTGACGCTGAGGCACGAAAGCCAGGGGAGCGA
>X1101.9931.18004__R_039
TACGGAGGATCCAAGCGTTATCCGGAATCATTGGGTTTAAAGGGTCCGTAGGCGGTTTTGTAAGTCAGTGGTGAAAGCCCATCGCTCAACGGTGGAACGGCCATTGATACTGCAAGACTTGAATTATTGGGAAGTAACTAGAATATGTAGTGTAGCGGTGAAATGCTTAGAGATTACATGGAATACCAATTGCGAAGGCAGGTTACTACCAATATATTGACGCTGATGGACGAAAGCGTGGGGAGCGA
>X1102.14346.7038__R_149
TACAGAGACTGCAAGCGTTATTCGGATTCACTGGGCGTAAAGGGTGCGCAGGCGGCCGAGTGTGTTAGATGTGAAATCCCGGGGCTCAACCCCGGAACTGCGTCTAAAACTACTTGGCTAGAGTATTGGAGAGGGTATCGGAATTCACGGTGTAGCAGTGAAATGCGTAGATATCGTGAGGAACACCAGAGGCGAAGGCGGATACCTGGACAATTACTGACGCTCAGGCACGAAAGCGTGGGGAGCAA
>X1102.16539.17884__R_191
TACGTAGGGTGCGAGCGTTGTCCGGAATTACTGGGCGTAAAGAGTTCGTAGGCGGTTTGTCGCGTCGTCTGTGAAAACCCACCGCTCAACGGTGGGCCTGCAGGCGATACGGGCAGACTTGAGTACTGCAGGGGAGACTGGAATTCCTGGTGTAGCGGTGAAATGCGCAGATATCAGGAGGAACACCGGTGGCGAAGGCGGGTCTCTGGGCAGTAACTGACGCTGAGGAACGAAAGCGTGGGTAGCAA
>X1102.20136.5889__R_119
TACGTAGGGTGCGAGCGTTAATCGGAATTACTGGGCGTAAAGCGTGCGCAGGCGGTTTGTTAAGTCAGATGTGAAAGCCCCGGGCTTAACCTGGGAATGGCGTTTGAGACTGGCAAGCTAGAGTCTGTCAGAGGGGGGTAGAATTCCACGTGTAGCAGTGAAATGCGTAGAGATGTGGAGGAATACCGATGGCGAAGGCAGCCCCCTGGGATAAGACTGACGCTCAGGCACGAAAGCGTGGGGAGCAA
>X1102.28271.15204__R_265
TACGGAGGGGGCAAGCGTTACTCGGAATTATTGGGCGTAAAGGGCGCGTAGGCGGCCGTGTGCGTCAGAGGTGAAATCCCCGGGCTTAACCCGGGAACTGCCTCTGATACGGCATGGCTTGAGTCCGGGAGAGGGGAGCAGAATTCCCAGTGTAGCGGTGAAATGCGTAGATATTGGGAGGAATACCAGTGGCGAAGGCGGCTCCCTGGACCGGTACTGACGCTGAGGCGCGAAAGCGTGGGTAGCAA
>X1102.5871.12481__R_213
TACGTAGGTGGCAAGCGTTGTTCGGAATTATTGGGCGTAAAGGGCGCGTAGGCGGCTTGTTAAGTCGGTTGTGAAAGCCCGGGGCTCAACCCCGGAGGGTCGACCGATACTGGCAGGCTAGAGTACGGAAGAGGTAGCTGGAATTCCCGGTGTAGCGGTGAAATGCGTAGATATCGGGAGGAACACCTGAGGCGAAGGCGGGCTACTGGGCCGATACTGACGCTGATGCGCGAAAGCCAGGGGAGCGA
>X1103.19177.25500__R_100
TACGGAGGGTGCAAGCGTTATCCGGATTCACTGGGTTTAAAGGGTGCGTAGGTGGCTTTGTAAGTCAGTGGTGAAAGCCCGGAGCTTAACTCCGGAACTGCCATTGATACTGCTTAGCTTGAATCAGGTTGAGGTGGATGGAATATTACATGTAGCGGTGAAATGCTTAGATATGTAATAGAACACCGATTGCGAAGGCAGTTCACCAAGCCTGCATTGACACTGAGGCACGAAAGCGTGGGGATCAA
>X1103.20002.11437__R_279
TACGTAGGGGGCGAGCGTTGTCCGGAATTACTGGGCGTAAAGGGCGCGTAGGCGGCTCGTTAAGTCCGCTGTGAAAGACCGAGGCTCAACCTCGGGGTGTCAGCGGAGACTGGGGAGCTTGGGTGTCGGAGAGGAGCGTGGAATCCCTGGTGTAGCGGTGGAATGCGTAGAGATCAGGGGGAACACCGATGGCGAAGGCAGCGCTCTGGCCGAAGACCGACGCTGAGGCGCGAAAGCTGGGGAGCGAA
>X1103.6511.8813__R_178
TACAGAGGTGGCAAGCGTTGTTCGGAATTACTGGGCGTAAAGGGCGCGTAGGCGGCCATCTAAGTCAGACGTGAAATCCCCCGGCTTAACCTGGGAACTGCGTCTGATACTGGACGGCTGGAGTTTGGGAGAGGGATGTAGAATTCCAGGTGTAGCGGTGAAATGCGTAGATATCTGGAGGAATACCGGTGGCGAAGGCGGCATCCTGGACCAATACTGACGCTGAGGCGCGAAAGCTAGGGGAGCAA
>X2101.3924.18232__R_068
TACAGAGGGTGCGAGCGTTAATCGGAATTACTGGGCGTAAAGCGCACGTAGGCGGCTTTGCAAGTCAGGTGTGAAATCCCCGGGCTTAACCTGGGAACTGCATTTGAGACTGCATTGCTAGAGTATGGGAGAGGGAAGTGGAATTTCAGGTGTAGCGGTGAAATGCGTAGATATCTGAAGGAACATCAGTGGCGAAAGCGACTTCCTGGACCAATACTGACGCTCATGTGCGAAAGCGTGGGGAGCAAA
>X2102.27052.19217__R_207
TACGTAGGGGGCTAGCGTTATCCAGATTCACTGGGCGTAAAGCGCGTGTAGGCGGCTGGTTAAGTGTGATGTGAAATCCTCGGGCTCAACCCGAGAACTGCATTGCAAACTAGCCTGGCTAGAGTGCAGGAGAGGGAAGCGGAATTCCAGGTGTAGCGGTGAAATGCGTAGATATCTGGAGGAACACCAGTGGCGAAGGCGGCTTCCTGGCCTGTAACTGACGCTGAGACGCGAAAGCGTGGGGAGCG
>X2103.17846.9132__R_224
GACAGAGGGTGCAAACGTTGTTCGGAATTACTGGGCGTAAAGCGTGTGTAGGTGGCTGCGAAAGTCGGATGTGAAAGCCCTGGGCTCAACTCAGGAAGTGCACCCGATACTGCGTAGCTAGAGTACCGGAGAGGTTGGTGGAATTCTCGGTGTAGAGGTGAAATTCGTAGATATCGAGAGGAACACCTGTGGCGAAGGCGGCCAACTGGACGAGTACTGACACTGAGACACGAAAGCGTGGGGAGCAA
>X1101.10795.6416__L_067
GACAAGGGAGACGAGTGTTATTCATCTTTAACAGGTATATAGGGTACCTAGACGGTGTGCAAAGGCTTATATAAGTACCTGTAACACTAGAGTTTGATATGTGAGAGGAATATGTCGGAATTGTTGGTGTAAGGATTGAATCTGCTAATACTTATAGGACCGATAAAGGCGAAGGCAAACCTCTATGTACATGCACGGGTACTTGACTAGACTCTAATTGTAGTAAGTAATAGTGCTACGGATAGACA
>X1101.2132.14547__L_275
GACGGGGGGAGGGGGCAAGTCTTCTTTGGAATGACTAGGCGTAAAAGGCACGTAGGCGGTGAATCAGGTTGAAAGTGAAAGTCGCCAAAAAGTGGCGGAATGCTCTCGAAAGCAATTCACTTGAGTGAGACAGAGGAGAGTGGAATTTCATGTGTAGGGGTGAAATCCGTAGATCTACGAAGGAAGGATAAAAGCGAAGGAAGCTCTCTGGGTCCCTACCGATGCTGGGGTGCGAAAGCATGGGGAGC
>X1101.22490.24548__L_233
AACGGGGGGAGCAAGCGTTATTCATCTTGATTGGGTGTAAAGGGCAAGCAGACGGTCGATAGAGTTGGGCAGGATAGAAATAACGTGCCCAATACTTATCGGCTAGAGTTTATAAAAGGATTGGAGTACTCTTAATGGAGAGGTGAAATTTTAAGATATTAATGGGGACTACCTATGTGCGAAGGCACCAATCTAGTATAATAACTGACGTTCATAGGCTAAAGTATGGGGAGCAAATGGGATTAGAA
>X1101.4856.23511__L_038
TACGTAGGGTCCAAGCGTTATCCGGAATTACTGGGCGTAAAGAGTTGCGTAGGTGGCATGTTAAGCGAATAGTGAAATGACGAGGCTCAACCTCGTGTCCATTATTTGAACTGACAAGCTAGAGAATGTGAGAGGTACCTGGAATTCCCTGTGTAGGAGTGAAATCCGTAGATATAGGGAGGAACACCGATGGCGTAGGCAGGGTACTGGCACATTTCTGACACTAAGGCACGAAAGCGTGGGTAGCA
>X1102.16089.6212__L_142
TACGGAGGGTGCAAGCGTTATCCGGATTTACTGGGTTTAAAGGGTGTGTAGGCGGACTTTTAAGTCTGGGGTGAAATCTCCGAGCTCAACTCGGAAACTGCCTTGGATACTATTAGTCTTGAATTATGTTGAGGTTGGCGGAATATAACATGTAGCGGTGAAATGCATAGATATGTTATAGAACACCGATTGCGAAGGCAGCTAACTAAGCATATATTGACGCTGAGGCACGAAAGCGTGGGGATCAA
>X1102.22077.8042__L_237
TACGGAGGGGGCTAGCGTTGTTCGGAATTACTGGGCGTAAAGCGCACGTAGGCGGCTTTGTAAGTTAGAGGTGAAAGCCTGGAGCTTAACTCCAGAATTGCCTTTAAGACTGCATCGCTTGAATCCGAGAGAGGTGAGTGGAATTCCGAGTGTAGAGGTGAAATTCGTAGATATTCGGAAGAACACCAGTGGCGAAGGCGGCTCACTGGCTCGGTATTGACGCTGAGGTGCGAAAGCGTGGGGAGCAA
>X2103.9914.15192__L_250
TACGAGGGGGGCGAGCGTTGTTCGGAATTATTGGGCGTAAAGGGCGCGTAGGCGGTTGGATAAGTCTTGTGTGAAATCTTCGGGCTCAACTCGAAGTCTGCACGAGAAACTATCTGGCTTGAGTGTGGGAGAGGTGAGTGGAATTCCTGGTGTAGCGGTGAAATGCGTAGATATCAGGAGGAACACCTGTGGCGAAAGCGGCTCACTGGACCACAACTGACGCTGAGGCGCGAAAGCTAGGGGAGCAAA
>X1101.11446.15116__R_013
TACAGAGGGTGCAAGCGTTAATCGGAATTACTGGGCGTAAAGCGTGCGTAGACGGTTATGTAAGTCGGATGTGAAAGCCCCGGGCTCAACCTGGGAATTGCATTCGAAACTGCATGGCTAGGGTGCGGAAGAGGGAAGCGGAATTTCTGGTGTAGCGGTGAAATGCGTAGATATCAGAAGGAACATCAGTGGCGAAAGCGGCTTCCTGGTCCAGCACCGACGTTCAGGCACGAAAGCGTGGGGAGCAA
>X1101.11831.11440__R_094
GACAGAGGGTGCGAACGTTGCTCGGAATTACTGGGCGTAAAGCGTGTGTAGGCGGCCACACAAGTCGGATGTGAAAGCCCTGGGCTCAACCCAGGAAGTGCACCCGATACTGTGCGGCTTGAGTACCGGAGAGGTTGGTGGAATTCTCGGTGTAGAGGTGAAATTCGTAGATATCGAGAGGAACACCGGTGGCGAAGGCGGCCAACTGGACGAGTACTGACGCTGAGACACGAAAGCGTGGGGAGCAA
>X1101.12655.19184__R_048
TACGTACCGTCCAAACGTTATTCGGAATTACTGGGCTTAAAGGGTTTGTAGGCGGCGCTGTTAGTCGGGTGTGAAATCCCAGGGCTCAACCCTGGAACTGCGCCCGATACTGCAGTGCTTGAGGGAGACAGAGGTAAGCGGAACTGATGGTGGAGCGGTGAAATGCGTTGATATCATCAGGAACACCGGTGGCGAAAGCGGCTTACTGGGTCTCTTCTGACGCTGAGAAACGAAAGCTAGGGGAGCGA
>X1101.15012.8613__R_125
TACGTAGGGGGCAAGCGTTGTCCGGAATCATTGGGCGTAAAGAGCGTGTAGGCGGCTTGGCAAGTCTGGTGTGAAATCTTGCGGCTCAACCGCAAGCGGTCACTGGAAACTGCCTCGCTAGAGTCCGGAAGAGGAGAGCGGAATTCCTGGTGTAGCGGTGGAATGCGCAGATATCAGGAAGAACACCCGTGGCGAAGGCGGCTCTCTGGGACGGTACTGACGCTGAGACGCGAAAGCGTGGGGAGCGA
>X1101.15349.17273__R_084
TACGAAGGGGGCTAGCGTTGTTCGGAATTACTGGGCGTAAAGCGTGCGCAGGCGGCTTCCCAAGTCAGTGGTGAAAGCCCGGAGCTCAACTCCGGAACTGCCATTGAAACTGTGAAGCTCGAGGACGAGAGAGGTGAGTGGAATTCCCAGTGTAGAGGTGAAATTCGTAGATATTGGGAAGAACACCGGTGGCGAAGGCGGCTCACTGGCTCGTTTCTGACGCTCATGCACGACAGCGTGGGGATCAA
>X1101.17344.17058__R_138
TACAGAGGGTGCAAGCGTTGTTCGGAATTACTGGGCGTAAAGCGTGCGTAGTCGGTATTGAGAGTCGCGGGTGAAATCCCAGGGCTTAACCCTGGAACTGCCTGCGAGACCTCAGTACTAGAGTGTGAGAGGGGATAGTGGAATACCAAGTGTAGCGGTGAAATGCGTAGAGATTTGGTGGAACACCGGTGGCGAAGGCGGCTATCTGGCTCACAACTGACGATCAGGCACGAAAGCGTGGGGAGCAA
>X1101.18164.10662__R_039
GACGAACCGTGCGAACGTTATTCGGAATCACTGGGCTTAAAGGGCGCGTAGGCGGGTCATCAAGTCCGGGGTGAAATCCCACGGCCCAACCGTGGAAGTGCCTTGGATACTGATGGCCTCGAGGGGGATAGGGGCGTGCGGAACTCAGGGTGGAGCGGTGAAATGCGTAGATATCCTGAGGAACACCGGTGGCGAAAGCGGCGCGCTGGATCCCTTCTGACGCTGAGGCGCGAAAGCCAGGGGAGCAA
>X1101.18617.13698__R_269
GACGAACCGTGCAAACGTTGTTCGGAATCACTGGGCTTAAAGGGCGCGTAGGCGGGCAGGTAAGTCCGGGGTGAAATCTTTCGGCTCAACCGGAAAAGTGCCTTGGATACTGCTTGTCTGGAGGGAGGTAGGGGCATGTGGAACTTCTGGTGGAGCGGTGAAATGCGTTGATATCAGAAGGAACGCCGGTGGCGAAAGCGACGTGCTGGACCTCTTCTGACGCTGATGCGCGAAAGCTAGGGGAGCAA
>X1101.20526.22094__R_119
TACAGAGGGTGCGAGCGTTAATCGGATTAACTGGGCGTAAAGGGCGCGTAGGCGGCTTAATGAGTGTGATGTGAAAGCCCCGGGCTTAACCTGGGAAGGGCATTGCAAACGATTAAGCTGGAGTTGAGGAGAGGGTGGCGGAATTTCCGGTGTAGCGGTGAAATGCGTAGAGATCGGAAGGAACGTCAATGGCGAAGGCAGCCACCTGGCCAAAGACTGACGCTGAGGCGCGAAAGCGTGGGTAGCGA
>X1101.22388.5831__R_184
TACGGAGGGTGCAAGCGTTATCCGGATTCACTGGGTTTAAAGGGTGCGTAGGCGGATTTGTAAGTCAGTGGTGAAATCCTGGGGCTTAACTCCAGAACTGCCATTGATACTATAAGTCTTGAATATTCAGGAGGTGAGCGGAATATGTCATGTAGCGGTGAAATGCTTAGATATGACATAGAACACCGATTGCGAAGGCAGCTCACTACAGGATCATTGACGCTGAGGCACGAAAGCGTGGGGATCAA
>X1101.2818.20134__R_225
TACGGAGGGTGCAAGCGTTATCCGGATTCACTGGGTTTAAAGGGTGCGTAGGCGGGCAGGTAAGTCAGTGGTGAAATCTTTGGGCTTAACCCGAAAACTGCCATTGATACTATCTGTCTTGAATATTGTGGAGGTTTGCGGAATATGTCATGTAGCGGTGAAATGCTTAGATATGACATAGAACACCTATTGCGAAGGCAGCAAACTACGCATATATTGACGCTGAGGCACGAAAGCGTGGGGATCAA
>X1101.3834.9821__R_027
GACGGAGGGGGCTAGCGTTGTTCGGAATTACTGGGCGTAAAGGGCGCGTAGGCGGATTAGTAAGTTGGGAGTGAAAGCCCGGGGCTTAACCTCGGAACTGCTTTCAAAACTGCTAGTCTTGAGTGAAGTAGGGGATGATGGAATTCCTAGTGTAGAGGTGAAATTCTTAGATATTAGGAGGAACACCGGTGGCGAAGGCGGTCATCTGGACTTCAACTGACGCTGAGGCGCGAAAGCGTGGGGAGCAA
>X1101.4989.13920__R_107
TACAGAGGGTGCGAGCGTTAATCGGAATTACTGGGCGTAAAGCGCGCGTAGGTGGTCTTGTAAGTCGGGTGTGAAAGCCCCGGGCTCAACCCGGGAACTGCATTCGAGACTGCAGAACTAGAGTATGGGAGAGGGCAGTGGAATTTCCGGTGTAGCGGTGAAATGCGTAGATATCGGAAGGAACACCAGTGGCGAAAGCGACTGCCTGGCCCAATACTGACACTCATGTGCGAAAGCGTGGGGAGCAA
>X1101.5550.19917__R_218
GACGAACCGTGCGAACGTTGTTCGGATTCACTGGGCTTAAAGGGCGCGTAGGCGGCAGGTCAAGTCCGGGGTGAAATCCTTCAGCTCAACTGGAGAAGTGCCTTGGATACTGGTCTGCTCGAGGGAGGTAGGGGCATGTGGAACTTCCGGTGGAGCGGTGAAATGCGTAGATATCGGAAGGAACGCCGGTGGCGAAAGCGACGTGCTGGACCTCTTCTGACGCTGAGGCGCGAAAGCTAGGGGAGCAA
>X1101.6958.14434__R_200
GACGGGGGGGAAAGTCTTCTTCGGAATGACTGGGCGTAAAGGGCACGTAGGTGGTGAATCGGTTTGAAAGTGAAAGTCGCCAAAAAGTAGCGGAATGCTCTCGAAAGCAATTCACTTGAGTGAGACAGAGGAGAGTGGAATTTCATGTGTAGGGGTAAAATCCGTAGATCTATGAAGGAAGGCCAAAAGCGAAGGCAGCTCTCTGGGTCCCTACCGACACTGGGGTGCGAAAGCATGGGGAGTAAACA
>X1101.8245.17616__R_254
TACGTAGGGGGCAAGCGTTGTCCGGAATCATTGGGCGTAAAGAGCGTGTAGGCGGCTTGGTAAGTCCGCTGTGAAAGTCCAGGGCTCAACCCTGGAAAGCCAGTGGAAACTGCCAAGCTAGAGTCCGGAAGAGGCGAGTGGAACTCCTGGTGTAGCGGTGAAATGCGCAGATATCAGGAAGAACACCAATGGCGAAGGCAGCTCGCTGGGACGCGACTGACGCTGAGACGCGAAAGCGTGGGGAGCAA
>X1102.10210.20423__R_128
GACGAGCTCTCCAAACGTTATTCGGTATCACTGGGCTTAAAGAGTTCGTAGGCGGCTTGACAGGTGAGGTGTGAAAGCCCACGGCCTAACCGTGGAATTGCGCTTCAAACCGTCGGGCTAGAGGGATGCAGGGGTATGCGGAACAGATGGTGGAGCGGTGAAATGCGTTGATATCATCTGGAACACCGGTGGCGAAAGCGGCATACTGGGCATTTTCTGACGCTGAGGAACGAAAGCTAGGGTAGCGA
>X1102.14463.17227__R_035
TACGTAGGGGGCAAGCGTTGTCCGGAATCACTGGGCGTAAAGCGCGCGCAGGCGGTCATTTACGTCTGGGGTGAAAGCCCGGAGCTCAACTCCGGGATTGCCTTGGATACGGGATGACTTGAGGATCGGAGAGGCAAGGGGAATTCCACGTGTAGCGGTGAAATGCGTAGAGATGTGGAGGAACACCTGTGGCGAAGGCGCCTTGCTGGCCGATTTCTGACGCTGAGGCGCGAAAGCGTGGGGAGCAA
>X1102.19985.9653__R_119
GACGTAGGGTGCAAGCGTTGTCCGGATTTACTGGGCGTAAAGAGCGCGTAGGCGGTCTGTTAAGTGTAGAGTTAAATCTCCGAGCTCAACTCGGAACCTGCTCTGCATACTGGCAGACTTGAGGAATGCAGAGGTTTGTGGAATTCCTGGTGTAGCGGTGAAATGCGTTGATATCAGGAGGAACACCCATGGCGAAGGCAGCAAACTGGGCATTATCTGACGCTGAGGCGCGAAAGCGTGGGTAGCAA
>X1102.24279.11814__R_116
GACAGAGGATGCAAGCATTATCTGGAATGATTGGGCGTAAAGCGTCTGTAGGTGGCTTTTCAAGTCCGCCGTCAAATCCCAGGGCTCAACCCTGAACAGGTGGTGGTAACTACCAAGCTGGAGTACGGTAGGGGCAGAGGGAATTTCCGGTGGAGCAGTGAAATGCGTAGAGATCGGGAAGAACACCAACGGCGAAAGCACTGTGTTGGGCCGACACTGACACTGAGAGACGAAAGCTAGGGGAGAAA
>X1102.25220.25182__R_219
TACGTAGGGGGCGAGCGTTGTCCGGAATTACTGGGCGTAAAGAGCGCGTAGGCGGCGCCATAAGTCTTGTGTGAAAGCCCCCGGCTCAACTGGGGAGAGTCGCGAGAAACTATGGTGCTGGAGTGTCGGAGAGGGAAGTGGAAGTCCCGGAGTAGGGGTGAAATCCGTAGATACCGGGCCGAACACCAGTGGCGAAGGCGACTTCCTGGCCGACGACTGACGCTGAGGCGCGAAAGCGTGGGGAGCGA
>X1102.25910.16034__R_069
GACAGAGGGTGCAAACGTTGCTCGGAATCACTGGGCGTAAAGGGCGTGTAGGCGGGAAGGAAAGTCAGATGTGAAATCCCCAGGCTCAACCTGGGAACTGCATTTGAAACTCCCTTTCTTGAGTACCGGAGAGGAAAGTGGAATTCCTGGTGTAGAGGTGAAATTCGTAGATATCAGGAGGAACACCAGTGGCGAAGGCGGCTTTCTGGACGGTAACTGACGCTGAGACGCGAAAGCGTGGGGAGCAA
>X1103.11831.19197__R_173
TACGTAGGGGGCAAGCGTTGTCCGGATTTATTGGGCGTAAAGAGCGTGTAGGCGGTTTTACAGGTCCGCTGTGAAAACTCGAGGCTCAACCTCGAGCTGTCGGTGGAAACCGTAAGGCTAGAGTCCGGAAGAGGAGAGTGGAATTCCTGGTGTAGCGGTGAAATGCGCAGATATCAGGAAGAACACCCGTGGCGAAGGCGGCTCTCTGGGACGGTACTGACGCTGAGACGCGAAAGCGTGGGGAGCGA
>X1103.28659.19778__R_212
TACGAAGGGGGCTAGCGTTGCTCGGAATGACTGGGCGTAAAGGGCGCGTAGGCGGATGGCACAGTCAGATGTGAAATTCCTGGGCTTAACCTAGGGACTGCATTTGATACGTGTGATCTAGAGTGAGGAAGAGGGTCGTGGAATTCCCAGTGTAGAGGTGAAATTCGTAGATATTGGGAAGAACACCGGTGGCGAAGGCGGCGACCTGGTCCTTGACTGACGCTGAGGCGCGAAAGCGTGGGGAGCAA
>X1103.7360.18487__R_066
TACGTAGGGTGCGAGCGTTGTCCGGAATTATTGGGCGTAAAGGGCTCGTAGGCGGTTGGTCACGTCGGGAGTGAAAACTCGGAGCTTAACTCCGAGCCTGCTTCCGATACGGGCCGACTAGAGGTATGCAGGGGAGAACGGAATTCCTGGTGTAGCGGTGAAATGCGCAGATATCAGGAGGAACACCGGTGGCGAAGGCGGTTCTCTGGGCATTACCTGACGCTGAGGAGCGAAAGTGTGGGGAGCGA
>X1104.13341.15295__R_294
TACGAAGGGGGCTAGCGTTGTTCGGAGTTACTGGGCGTAAAGGGCGCGTAGGCGGCTTACCAAGTCGGGTGTGAAAGCCCGGGGCTCAACCCCGGATGTGCACTCGAGACTGGTAGGCTCGAGGACGGGAGAGGATGGTGGAATTCCCAGTGTAGAGGTGAAATTCGTAGATATTGGGAAGAACACCGGTGGCGAAGGCGGCCATCTGGACCGTATCTGACGCTGAGGCGCGAAAGCGTGGGGAGCAAA
>X1104.25010.20516__R_209
TACGGAGGGTGCAAGCGTTGCTCGGAATTATTGGGCGTAAAGGGTAGGTAGGTGGTCTCATTTGTCTGGGGTGAAATCCTTGAGCTTAACTCAAGAAGTGCCTCAGAAACGGTGAGACTAGAGTTCTGGAGAGGGTCGTGGAATTCCCGGTGTAGCGGTGAAATGCGTAGAGATCGGGAGGAACACCAGAGGCGAAGGCGGCGACCTGGACAGATACTGACACTAAACTACGAAAGCGTGGGGAGCAA
>X2102.21473.8901__R_094
TACAGAGGGTGCGAGCGTTAATCGGAATTATTGGGCGTAAAGGGCGTGTAGGTGGTTTTGAGCGTTTGATGTGAAAGCCCCGGGCTTAACCTGGGAAATGCATTGAATACGACGAGACTAGAGTCGGACAGAGGGCAGCGGAATTTCCGGTGTAGCAGTGAAATGCGTAGAGATCGGAAAGAACACCAGTGGCGAAGGCGGCTGTCTGGGTCCAGACTGACACTGAGGCGCGAAAGCGTGGGGAGCAAA
>X1101.15290.13612__L_179
TACGGGGGGGGCAAGCGTTGTTCGGAATTACTGGGCGTAAAGGGTTCGTAGGTGGCCAACTAAGTCAGACGTGAAATCCCTCAGCTTAACTGGGGAACTGCGTCTGATACTGGTGTGGCTTGAGTGCAGGAGAGGAACGCGGAATTCCAGGTGTAGCGGTGAAATGCGTAGATATCTGGAGGAACACCGGTGGCGAAGGCGGCGTTCTGGACTGCAACTGACACTGAGGAACGAAAGCCAGGGGAGCA
>X1101.19731.19063__L_062
GACGAACCGTGCGAACGTTATTCGGAATCATTGGGCCTAAAGGGCGCGTAGACGGGCGATCGCGTCGAGTGCTGAAAGCCCCCGGCTCAACCGGGGAACGGGCCTCGATACGGGTCGCCTCGAGGCGAGGAGGGGGACCCGGAACGTCCGGTGGAGCGGTGAAATGCGTTGAGATCGGACGGAACGCCGACGGCGAAAGCGGGGTCCTGGACTCGGACTGACGTTGAGGCGCGAAAGCCAGGGGAGCG
>X1101.2292.14375__L_216
TTCCAGCTCCAATAGCGTATATTAAAGTTGTTGCAGTTAAAAAGCTCGTAGTTGAACTTCAGGATGGGTTGGTTGGTCCGCCTCACGGCGTGCACTTTTCCGACCCGTCCTTCCTTTCTTGGTGAGCGTTGTATGCCGTTTACTCGGTGTGCGACTGCTGGCCAGGACTTTTACTTTGAAAAAATTAGAGTGTTCAAAGCAGGCCTATGCCCGAATATATTAGCATGGAATAATAAAATAGGACGTTG
>X1102.16528.12027__L_056
TACGAAGGGGGCTAGCGTTGCTCGGAATCACTGGGCGTAAAGCGCACGTAGGCGGATCTTTAAGTCAGGGGTGAAATCCCAAGGCTCAACCTTGGAACTGCCTTTGATACTGGGGATCTCGAGTCCGGAAGAGGTTGGTGGAACTGCGAGTGTAGAGGTGAAATTCGTAGATATTCGCAAGAACACCAGTGGCGAAGGCGGCCAACTGGTCCGGTACTGACGCTGAGGTGCGAAAGCGTGGGGAGCAA
>X1102.21740.7296__L_147
GACAGATGATGCAAGCGTTATCCAGAATGATTGGGTGTAAAGCGTCTGTAGGTGGCTTTTCAAGTCTGCCATCAAATCCCAGAGCTCAACCCTGGACAGGCGATGGAAACTACCAAGCTGGAGTACAGTAGGGGTGGAGGGAATTTTTGGTGGAGCGATGAAATGCGTAGAGATCGGGAAGAACACTAATGGCGAAAGCACTCTGCTGGGCCAACAATGACACACTGAGAGAAAAGCTAGGGGTGCAA
>X1102.25981.19505__L_275
GACAGAGGATGTAAGCGTTATCCGGAATGATTGGGCGTAAAGCGTCTGTAGGTGGCTTTTCAAGTCCGCCGTCAAATCCCAGGGCTCAACCCTGGATAGGCGGTGGAAACTACCAAGCTGGAGTACAGTAGGGGCAGAGGGAATTTCCGGTGGAGCGGTGAAATGTGTAGAGATCGGAAAGAACACCAACGGCGAAAGCACTCTGCTGGGCTGACACTTACATTAAGAGACGAAAGCTAGGGGAGAAA
>X1103.16349.10504__L_261
TACAGAGGGTGCAAGCGTTAATCGGAATTACTGGGCGTAAAGCGCATGTAGGTGGAAGAGCAAGTTTGATGTGAAAGCCCTGGGCTTAACCTGGGAATGGCGTTGAAGACTGTTCATCTAGAGTTTGACAGAGGGTCGTGGAATTTCCGGTGTAGCGGTGAAATGCGTAGAGATCGGAAAGAACACCAGTGGCGAAGGCGGCGACCTGGGTCTAAACTGACACTGAGGTGCGAAAGCGTGGGGAGCAA
>X1103.25806.6601__L_150
TACAAGGGAGACTAGTGTTATTCATCTTTATTAGGTTTAAAGGGTACCTAGACGGTGTATCTAGCCTGCGAGGGAACGGATACGACTAGAGTTTTATGTGGGAGGTAAATATCGTACTATGTGTGTAGGGATAAAATTCATTGATAATACGTAGGACAGGTAATGGTGAAAGCAATCCTCTATGTAAAAACTGACGTTGAGGGACGAAGGCTTGGATAGCAAAGAGGATTAGAAACCCCCGTAGTCCA
>X1104.18355.22505__L_283
TACAGAGGGTGCAAGCGTTAATCGGAATTACTGGGCGTAAAGCGCACGCAGGCGGTTTGTTAAGTCAGATGTGAAATCCCCGGGCTCAACCTGGGAATTGCATTTGAAACTGGCAAGCTAGAGTACGAGAGAGGGGGGTAGAATTCCACGTGTAGCGGTGAAATGCGTAGAGATGTGGAGGAATACCGGTGGCGAAGGCGGCCCCCTGGCTCGATACTGACGCTCAGGTGCGAAAGCGTGGGGAGCAA
>X1101.10096.19846__R_088
TACGAAGGGTGCAAGCGTTATTCGGAGTGATTGGGCGTAAAGGGTGCGTAGGCGGCGCGTTAAGTCAATTGTTAAATCTCTCAGCCTAACTGAGAATCAGCGGTTGAAACTAGCGTGCTAGAGGATGGAAGAGAGAAGTGGAATTCTCGGAGTAGCGGTAAAATGCGTAGATCTCGAGAGGAACACCAATGGCGAAGGCAGCTTCTTGGTCCATTCCTGACGCTGAGGCACGAAAGCGTGGGGAGCAA
>X1101.11273.6418__R_185
TACGAACCACACAAACGTTATTCGGAATTACTGGGCTTAAAGGGTGCGTAGGCTGCGCAGTAAGTTGGGTGTGAAATACCTCGGCTCAACCGAGGAACTGCGCCCAAAACTACTGTGCTTGAGGAAGATAGAGGTAAGCGGAACTTACGGTGGAGCGGTGAAATGCGTTGATATCGTAAGGAACACCTGTGGCGAAAGCGGCTTACTGGGTCTTTTCTGACGCTGATGCACGAAAGCTAGGGGAGCAA
>X1101.11836.8712__R_247
GACGTAGGTGGCGAACGTTATCCGGAATTATTGGGCGTAAAGGGTGCGTAGGCGGCCTGATAAGTTAGCAGTGGTAAATCGAGGCTCAACCTCGCGGAAACTGGTAATACTGTCTGGCTTGAGTACAGGAGAGGTTAACGGAACTCCATGTGGAGCGGTAAAATGTGAAGATATATGGAAGAACATCAATAACGGCGAAGGCAGTTAACTATTCTGTTACTGACGTTGAGGCACGAAAGCGTGGGGA
>X1101.12635.13175__R_034
TACGTAGGCAGCGAGCGTTGTTCGGAATTACTGGGCGTAAAGAGTGCGTAGGCGGTGCTCTAAGTCTGTCGTGAAATCTCCCGGCTCAACTGGGAGGGTGCGGCGGAAACTAGAGTGCTAGAGTGTGGGAGAGGTAAGCGGAATTCCTGGTGTAGCGGTGAAATGCGTAGATATCAGGAGGAACACCTGCGGTGTAGACAGCTTACTGGACCACGACTGACGCTGAGGCACGAAAGCGTGGGTAGCAA
>X1101.12897.14807__R_023
TACAGAGGGTGCAAGCGTTGTTCGGAATTATTGGGCGTAAAGCGCGTGTAGGCGGCTTTGCAAGTCGGGTGTGAAAGCCCTCGGCTCAACCGAGGAAGTGCGCCCGAAACTGCAGAGCTTGAGTACCGGAGAGGATGGCGGAATTCCCCAAGTAGAGGTGAAATTCGTAGATATGGGGAGGAACACCGGTGGCGAAGGCGGCCATCTGGACGGATACTGACGCTGAGACGCGAAAGCGTGGGGAGCAA
>X1101.13246.4362__R_225
TTCCAGCTCCAATAGCGTATATTAAAGTTGCTGCAGTTAAAAAGCTCGTAGTTGGATTTCTGGAGATATCTTTCGGTCCGTGGTTTTTAATCATGAGTACTGTTTTTGTATATCTTCATCCTTGTAGTGAATGTATCTGGCATTTATTTGTCGGGTGCAGGAGCTGCATCGTTTACTGTGAAAAAATTAGAGTGTTTAAAGCAGGCTTATGCCGTGAATATATTAGCATGGAATGATAAAATAGGACA
>X1101.15563.14319__R_294
AACGTAGGTGGCAAGCGTTATCCGGATTTACTGGGCGTAAAGCGTGTGCAGATGGATGACCAAGTGATGTATGAAAGCGGCCGGCTCAACCGGTCAAGCGTATGTCAGACTGGCCGTCTGGAGGCTGAGAGAGGATTGTGGAATTCCGGGTGTAGTGGTGAAATGCGTAGAGATCCGGAGGAACACCAGAGGCGAAGGCGGCAATCTGGCTCAGACCTGACATTCAGACACGACAGCATGGGGAGCGA
>X1101.16150.14596__R_254
TACGTAGGGGGCGAGCGTTGTCCGAAGTTACTGGGCGTAAAGCGCGCGTAGGCGGCTAATTAAGTCTGAGGTGAAAGGTTCAACGCTCAACGTGAACAGTGCCTTGGATACTGGTTGGCTTGAGTGTGGCAGAGGAGCATGGAATTCCTGGTGTAGCGGTGAAATGCGTAGAGATCAGGAGGAATACCAATGGCGAAGGCAGTGCTCTGGGCTAACACTGACGCTGAGGTGCGAAAGCGTGGGGAGCG
>X1101.19410.14097__R_044
TACGTAGGAGACGAGCGTTGTCCGGAGTTACTGGGCGTAAAGGGCGCGCAGGCGGCCTCCCGCGTGAGTGGTGAAAGCTCCTGGCTTAACTAGGAGAGGTCCATTCAGACGGGGAGGCTTGAGCGTCGGAGAGGGGCATGGAATTCCGGGTGGAGCGGTGAAATGCGTAGAGATCCGGAGGAACACCAATGGCGAAGGCAGTGCCCTGGCCGACGGCTGACGCTCAGGCGCGAAAGCGTGGGGAGCAA
>X1101.19670.26319__R_054
TACGGGGGGGGTAAGCGTTGTTCGGAATTACTGGGCGTAAAGGGCTCGTAGGCGGCCAACTAAGTCAGACGTGAAATCCCTCAGCTTAACTGGGGAACTGCGTCTGATACTGGATGGCTTGGATTCGGGAGAGGAATGCGGAATTCCAGGTGTAGCGGTGAAATGCGTAGATATCTGGAGGAACACCGGTGGCGAAGGCGGCATTCTGGACCGACATTGACGCTGAGGAGCGAAAGCCAGGGGAGCAA
>X1101.20437.20615__R_135
TACGTATGGGGCAAGCGTTGTTCGGAATTATTGGGCGTAAAGGGCTCGCAGGTGGTTTGTTAAGTTGGTGGTTTAATCTCTGGGCTCAACCCAGAGTCAGCCATCAAAACTGGCGAACTTGAGTACGATAGGGGATAGCGGAATTCTCGGTGTAGCGGTGGAATGCGTAGATATCGAGAGGAACACCAATGGCGAAGGCAGCTATCTGGATCGTAACTGACACTCATGAGCGAAAGTGCGGGGAGCAA
>X1101.21124.20291__R_091
GACAGAGGGTGCAAACGTTGTTCGGAATTACTGGGCGTAAAGCGCGTGTAGGCTGCATCGCAAGTCGGGTGTGAAAGCCCTGGGCTCAACCTAGGAAGTGCACTCGAAACTGCGACGCTTGAGTCCTGGAGAGGAAGGCGGAATTCTCGGTGTAGAGGTGAAATTCGTAGATATCGAGAGGAACACCGGTGGCGAAGGCGGCCTTCTGGACAGTGACTGACGCTGAGACGCGAAAGCGTGGGGAGCAA
>X1101.23962.14885__R_039
TACGGAGGATCCAAGCGTTATCCGGAATTACTGGGCGTAAAGAGTTGCGTAGGTGGCAGAGTAAGTTGGTAGTGAAAGCGTTCGGCTCAACCGGATACCCATTATCAAAACTGCTCAGCTAGAGGATGAGAGAGGTTATTGGAATTCCTAGTGTAGGAGTGAAATCCGTAGATATTAGGAGGAACACCGATGGCGTAGGCAGATAACTGGCTCATTCCTGACACTAAGGCACGAAAGCATGGGTAGCA
>X1101.27288.19444__R_128
TACAGAGGTCCCGAGCGTTGTTCGGATTCATTGGGCGTAAAGGGTGCGTAGGTGGCGATGTAAGTCTGGTGTGAAATCTCGGGGCTCAACCCCGAAATTGCACCGGATACTGCGTTGCTTGAGGATTGTAGAGGAGAGTGGAATTCACGGTGTAGCAGTGAAATGCGTAGATATCGTGAGGAAGACCAGTTGCGAAGGCGACTCTCTGGGCAATTCCTGACACTGAGGCACGAAGGCCAGGGGAGCAA
>X1101.5533.11590__R_117
AACGTAGGTGGCAAGCGTTATCCGGATTTACTGGGCGTAAAGCGTGTGCAGATGGGTGGACAAGTGATGTATGAAAGCGGCCGGCTCAACCGGTCAAGGGTATGTCAGACTGTTCGCCTAGAGAGTGAGAGAGGGTTGTGGAATTCCGGGTGTAGTGGTGAAATGCGTAGAGATCCGGAGGAACACCAGAGGCGAAGGCGGCAACCTGGCTCATATCTGACATTCAGACACGACAGCATGGGGAGCGA
>X1101.7669.4002__R_096
TACGAAGGGTGCAAGCGTTGCTCGGAATTATTGGGCGTAAAGGGTAGGTAGGTGGTAATAAAAGTCTGGGGTGAAATCCCTGAGCTCAACTCAGGACGTGCCTTGGAAACTTTATTACTAGAGTGCTGGAGAGGTTCGCAGAATTCCCGGTGTAGCGGTGAAATGCGTAGAGATCGGGAGGAATACCAGAGGCGAAGGCGGCGAACTGGACAGCAACTGACACTCAACTACGAAAGCGTGGGTAGCAA
>X1101.9370.12106__R_181
TACGGAGGATCCAAGCGTTATCCGGAATTACTGGGCGTAAAGAGTTGCGTAGGTGGCATTGTAAGTAGGTAGTGAAAGCGTCTGGCTCAACCAGATAAACATTATCTAAACTGCAAAGCTAGAATATAAGAGAGGTAGCTGGAATTCCTTGTGTAGGAGTGAAATCCGTAGATATAAGGAGGAACACCGATGGCGTAGGCAGGCTACTGGCTTATTATTGACACTAAGGCACGAAAGCGTGGGTAGCA
>X1102.11730.12488__R_268
TACGAAGGGGGCTAGCGTTGTTCGGAATTACTGGGCGTAAAGGGCGCGTAGGCGGCTGTGTTAGTTAGACGTGAAAGCCCAGGGCTCAACTCTGGAATTGCGTTTAATACTGCATGGCTTGAGTATGGGAGAGGATAGTGGAATTCCCAGTGTAGAGGTGAAATTCGTAGATATTGGGAAGAACACCGGTGGCGAAGGCGGCTATCTGGACCATTACTGACGCTGAGGCGCGAAAGCGTGGGGAGCAA
>X1102.13653.16536__R_185
TACGGAGGGAGCAAGCGTTACTCGGAATTATTGGGCGTAAAGGGCGCGTAGGCGATTTGGCAAGTCTTGTGTGAAAGCCCACAGCCTAACTGTGGAAGTGCACAAGATACTGCTGAATTTGAGTTCAGGAGAGGAAGGCAGAATTCCCGGTGTAGCGGTGAAATGCGTAGATATCGGGAGGAATACCAGTGGCGAAGGCGGCCTTCTGGACTGACACTGACGCTGAGGCGCGAAAGCTAGGGGAGCAA
>X1102.16448.4098__R_050
TACGTAGGGGCCAAGCGTTGTCCGGATTTATTGGGCGTAAAGAGCTCGTAGGCGGTTTGGATAGTCGGGTGTGAAAACTCCGAGCTCAACTCGGAGACGCCACCCGATACTGCCATGACTAGAGTCCGGTAGGGGAGCAGGGAATTCCTGGTGTAGCGGTGAAATGCGCAGATATCAGGAGGAACACCGGTGGCGAAGGCGCTGCTCTGGGCCGGTACTGACGCTGAGGAGCGAAAGCGTGGGTAGCA
>X1102.20161.24776__R_084
AACGTAGGTGGCGAGCGTTATCCGGATTTACTGGGCGTAAAGCGTGTGCAGATGGGCGGGTAAGTGGTGTATGAAATCTCTTCGCTTAACGGAGAGGGGTTATGCCAGACTGCCGGTCTAGAGAACGGGAGAGGGACGTGGAATTCCGGGTGTAGTGGTGAAATGCGTAGAGATCTGGAGGAACCCCTGAGGCGAAGGCGGCGTCCTGGCCCGATTCTGACATTCAGACACGACAGCATGGGGAGCGA
>X1102.24235.18631__R_130
TACGTAGGGGGCAAGCGTTGTCCGGAATCATTGGGCGTAAAGCGCGTGTAGGCGGCTCGATAAGTCTGCTGTGAAAGTCCAGGGCTCAACCCTGGGATGCCGGTGGATACTGTCGAGCTCGAGTCCGGAAGAGGCGAGTGGAATTCCTGGTGTAGCGGTGAAATGCGCAGATATCAGGAGGAACACCAATGGCGAAGGCAGCTCGCTGGGACGGTACTGACGCTGAGACGCGAAAGCGTGGGGAGCAA
>X1102.7192.13084__R_175
GACGTAGGGTGCGAGCGTTGTCCGGATTTATTGGGCGTAAAGAGCTCGTAGGCGGCTCGTCGCGTCGACCGTGAAAACCCGCAGCTTAACTGCGGGCCTGCGGTTGATACGGGCGGGCTAGAGTTCGGTAGGGGAGACTGGAATTCCTGGTGTAGCGGTGAAATGCGCAGATATCAGGAGGAACACCGGTGGCGAAGGCGGGTCTCTGGGCCGATACTGACGCTGAGGAGCGAAAGCGTGGGGAGCGA
>X1103.12946.15896__R_150
TACAGAGGGTGCGAGCGTTAATCGGAATTACTGGGCGTAAAGGGCGCGTAGGCGGTTTTGTAAGTGTGATGTGAAAGCCCCGGGCTTAACCTGGGAAGTGCATCGCAAACGATGAAACTGGAGTATATGAGAGGGTGGCGGAATTTCCGGTGTAGCGGTGAAATGCGTAGAGATCGGAAGGAACGTCGATGGCGAAGGCAGCCACCTGGCATAATACTGACGCTGAGGCGCGAAAGCGTGGGTAGCGA
>X1103.14475.25143__R_125
GACGAACCGTGCGAACGTTGTTCGGAATCACTGGGCTTAAAGGGCGCGTAGGCGGGTGGCCAAGTCTGAAGTGAAATCCTCCAGCTTAACTGGAGAACAGCTTTGGATACTGGTCGTCTCGAGTGGGGTAGGGGCGTGTGGAACTGTAGGTGGAGCGGTGAAATGCGTTGATATCTACAGGAACTCCGGTGGCGAAAGCGACACGCTGGACCCTTACTGACGCTGAGGCGCGAAAGCCAGGGGAGCAA
>X1103.24717.12952__R_016
TACGGAGGGTGCGAACGTTAATCGGAATCACTGGGCGTAAAGCGCGCGTAGGCGGTCTGTTAAGTGGGATGTGAAATCCCCGGGCTTAACCTGGGAATTGCATTTCAAACTGGCCGACTAGAGTACGGTAGAGGGAGGTAGAATTTCCTGTGTAGCGGTGAAATGCGTAGATATAGGAAGGAATACCAGTGGCGAAGGCGGCCTCCTGGATCGATACTGACGCTGAGGCGCGAAAGCGTGGGGAGCAA
>X1103.3719.10777__R_084
TACGAAGGGTGCTAGCGTTGTTCGGAATTACTGGGCGTAAAGCGCGCGTAGGCGGCTATACAAGTCAGGGGTGAAATCCCGCAGCTCAACTGCGGAACTGCCTTTGAAACTGTATAGCTGGAGTGTGTGAGGGGATGGCGGAATTCCTAATGTAGAGGTGAAATTCGTAGATATTAGGAGGAACACCGGTGGCGAAGGCGGCCATCTGGCACACAACTGACGCTGAGGCGCGAAAGCGTGGGGATCAA
>X1104.19070.14106__R_110
TACGTAGGGGGCGAGCGTTGTCCGGATTCATTGGGCGTAAAGAGCTCGTAGGCGGCTTGGTAAGTCGGGTGTGAAACCTCCAGGCTCAACCTGGAGACGCCACTCGATACTGCCATGGCTAGAGTCCGGTAGGGGCCCACGGAATTCCTGGTGTAGCGGTGAAATGCGCAGATATCAGGAGGAACACCGGTGGCGAAGGCGGTGGGCTGGGCCGGAACTGACGCTGAGGAGCGAAAGCGTGGGGAGCG
>X2102.10794.9571__R_190
GACATAGGTGGCGAACGTTATCCGGATTTATTGGGCGTAAAGGGTGCGTAGATGGTAGAATAAGTTATTAGCCGAAGGCAAGCTCAACTTACTGGAAGTTAATAATACTGTTTTGCTAGAGAATGGAAGGAGTTAATGGAATTCTATGTGTAGAGGTGAAATTCGTTGATCTATAGAGGACCACCAAAAAGAGCGAAGGCAATTAACTATTCTATTTCTGACATTGAGGCACGAAAGCGTGGGGAGCAA
>X1101.12091.2831__L_271
TACAGAGGGTGCAAGCGTTAATCGGAATTATTGGGCGTAAAGCGCATGTAGGTGGTCATGTAAGTTTGATGTGAAAGCCCTGGGCTTAACCTGGGAATGGCGTTGAAGACTGCATGACTTGAGTCGGACAGAGGGCGGTGGAATTTCCGGTGTAGCGGTGAAATGCGTAGAGATCGGAAAGAACACCCGTGGCGAAGGCGGCCGCCTGGGTCCAGACTGACACTGAGGTGCGAAAGCGTGGGGAGCAA
>X1101.18230.26801__L_008
TACGAAGGGGGCTAGCGTTGTTCGGAATCACTGGGCGTAAAGCGCGCGTAGGCGGATTGTTAAGTCAGGGGTGAAATGCCGAGGCTCAACCTCGGAACTGCCTTTGATACTGGCGATCTTGAGTCCGGGAGAGGTGAGTGGAACTCCTAGTGTAGAGGTGAAATTCGTAGATATTAGGAAGAACACCAGTGGCGAAGGCGGCTCACTGGCCCGGAACTGACGCTGATGTGCGAAAGCGTGGGGAGCAA
>X1101.21613.3949__L_281
TACAGAGGGTGCAAGCGTTGTTCGGAATTATTGGGCGTAAAGCGCGCGTAGGCGGCTTTGCAAGTCGGGTGTGAAAGCCCTCAGCTCAACTGAGGAAGTGCGCCCGAAACTGCAGAGCTTGAGTGCCGGAGAGGGTGGCGGAATTCCCCAAGTAGAGGTGAAATTCGTAGATATGGGGAGGAACACCGGTGGCGAAGGCGGCCACCTGGACGGTAACTGACGCTGAGGCGCGAAAGCGTGGGTAGCAA
>X1101.24570.15600__L_222
TACGTAGGGTGCGAGCGTTAATCGGAATTACTGGGCGTAAAGAGTGCGTAGGCGGTTCTTTGTGTCCGCTGTGAAAGCCCCGGGCTTAACCTGGGAATGGCAGTGGAAACTAGAGAACTTGAATCTGGCAGAGGGGGGTGGAATGCCACGTGTAGCAGTGAAATGCGTAGATATGTGGCGGAACACCGATGGCGAAGGCAGCCCCCTGGGCTGAGATTGACGCTCAGGCACGAAAGCGTGGGGAGCAA
>X1101.9789.11054__L_118
TACAGAGGGTGCAAGCGTTGTTCGGAATCATTGGGCGTAAAGGGCGCGTAGGCGGTTGATTAAGTTGAATGTGAAAGCCCGGGGCTCAACCTCGGAAGTGCATTCAAAACTAATCGACTAGAGTTCCGCAGAGGATGGTAGAATTCCCAGTGTAGAGGTGAAATTCGTAGATATTGGGAGGAATACCAGTGGCGAAGGCGACCATCTGGACGGATACTGACGCTGAGGCGCGAAAGCGTGGGTAGCAA
>X1102.7276.16313__L_238
CACGGAAGGGGCAAGCGTTACTCGTAAGTATTGGGCGTAAAGGGTTTGTAGGCGGCCCCATCTTTTATGGGGCTTATTAATGCTATTTCAATGTGAGGGATAGATCACTCTAGGCGGGCACCCCTGTTGTGTTATGGTCTAATTGGCAAAAGGCCACCCTTATTAATTAGCTAACGGTATAATGAGTAGTCTAGAGGTGTGGGGTACTCTTGATCGAGGTGTGGAATCCGGCTAAATCAATGGGGACC
>X1101.10610.20927__R_238
GACGAACCGTGCGAACGTTGTTCGGATTCACTGGGCTTAAAGGGCGCGTAGGCGGCTGGCCAAGTCAGGGGTGAAATCTTTCGGCTCAACCGGAAAAGTGCCCCTGATACTGGCCGGCTGGAGGGGCGTAGGGGCAGATGGAACTTCCGGTGGAGCGGTGAAATGCGTAGATATCGGAAGGAACGCCGGTGGCGAAAGCGATCTGCTGGACGCCTTCTGACGCTGAGGCGCGAAAGCCAGGGGAGCAA
>X1101.11180.21018__R_077
TACGTAGGGGCCTAGCGTTGTCCGGAATTATTGGGCGTAAAGAGCTCGTAGGTGGTTCGGTAAGTCACGTGTGAAATCTCCACGCTTAACGTGGAGGCGCCACGTGAAACTGCTGTGACTTGAGTCCGGTAGGGGAGTGTGGAATTCCCGGTGTAGCGGTGAAATGCGCAGATATCGGGAGGAACACCAGTAGCGAAGGCGGCACTCTGGGCCGGTACTGACACTGAGGAGCGAAAGCGTGGGGAGCG
>X1101.11539.18703__R_238
TACGGAGGGTGCAAGCGTTATCCGGATTTACTGGGTTTAAAGGGTGTGTAGGCGGACTATTAAGTCAGTGGTGAAATCCCGAGGCTCAACCTCGGAACTGCCTTTGATACTATTAGTCTTGAATGTTGTTGAGGTGGGCGGAACGGGTCATGTAGCGGTGAAATGCATAGATATGACCCGGAACACCGATTGCGAAGGCAGCCCGCTAAGCAACTATTGACGCTGAGGCACGAAAGCGTGGGGATCAA
>X1101.11648.21671__R_262
GACAGAGGGTGCAAACGTTGTTCGGAATTACTGGGCGTAAAGCGCGTGTAGGCGGCAAGGCAAGTCGGGTGTGAAAGCCCTGAGCTCAACTCAGGAAGTGCACTCGATACTGCTTCGCTAGAGTCCCGGAGAGGTTGGTGGAACTCTCGGTGTAGAGGTGAAATTCGTAGATATCGAGAAGAACACCGGTGGCGAAGGCGGCCAACTGGACGGTGACTGACGCTGAGACGCGAAAGCGTGGGGAGCAA
>X1101.13037.15592__R_273
TACGTAGGGTCCGAGCGTTGTCCGGATTTATTGGGCGTAAAGAGCTCGTAGGTGGTTCGCTAAGTCGGATGTGAAAACTCGGGGCTCAACCCCGAGACGCCATCCGATACTGGCGTGACTTGAGTCTGGTAGGGGAGATCGGAATTCCTGGTGTAGCGGTGAAATGCGCAGATATCAGGAGGAACACCGGTGGCGAAGGCGGATCTCTGGGCCAGTACTGACACTGAGGAGCGAAAGCGTGGGTAGCA
>X1101.14233.8201__R_034
TACGAAGGGGGCTAGCGTTGCTCGGAATGACTGGGCGTAAAGGGCGCGTAGGCGGATGACACAGTCAGGCGTGAAATTCCTGGGCTCAACCTGGGGGCTGCGTTTGATACATGTTGTCTGGAGTTCGGAAGAGGGTCGTGGAATTCCCAGTGTAGAGGTGAAATTCGTAGATATTGGGAAGAACACCGGTGGCGAAGGCGGCGACCTGGTCCGATACTGACGCTGAGGCGCGAAAGCGTGGGGAGCAA
>X1101.15514.15416__R_087
GACAGAGGGGGCAAGCGTTGTCCGGAGTGACTGGGCGTACAGCGCGCGCAGGCGGATCGCGACGTGCCGTGTAACAGCGCACTGCTCACCAGTGCGTAGCCAGGGTAGACGCGCGATCTGGAGGCCGTGAGAGGGATGTGGAATACCCGGTGGAGCGGTGAAATGCGTAGAGATCGGGTGGAACACCAGGGGCGAAGGCGGCATCCTGGCACGGACCTGACGCTGAGGCGCGAGAGCGTGGGGAGCAA
>X1101.17307.20172__R_245
TACAGAGGTCTCAAGCGTTGTTCGGAATCACTGGGCGTAAAGGGTGCGTAGGTGGCGTGGAAAGTCAGATGTGAAATCCGGAGGCTCAACCTCCGAATTGCATCCGATACTCCCATGCTAGAGAACTGGAGGGGAGTCTGGAATTCTCGGTGTAGCAGTGAAATGCGTAGATATCGAGAGGAACACTAGTGGCGAAGGCGAGACTCTGGACAGTTTCTGACACTGATGCACGAAGGTCAGGGGAGCAA
>X1101.17767.21533__R_034
TACGGGGGGTGCTAACGTTGTCCGGAATTACTGGGCGTAAAGCGCATGTAGGTGGTTTGTTAAGTCAGCAATTAAAGACCGACGCTTAACGTCGGGAGTGTTACTGATACTGGCAGACTTGAGGAAAACAGGGGTACGCGGAACTTTCGGTGTAGGAGTGAAATCCGTAGATATCGAAAGGAACACCAATGGCGAAGGCAGCGTACTGGGTTTTACCTGACACTGAGATGCGAAAGCGTGGGGAGCAA
>X1101.19271.15562__R_198
TACGTAGGGGGCAAGCGTTGTCCGGAATCATTGGGCGTAAAGCGCGCGTAGGCGGCCCGGTAAGTCCGCTCTGAAAGTCCAGGGCTTAACCCTGGAAAGCGGGTGGATACTGCCGGGCTAGAATCCGGAAGAGGCGAGTGGAATTCCTGGTGTAGCGGTGGAATGCGCAGATATCAGGAGGAACACCAATAGCGAAGGCAGCTCGCTGGGACGGTATTGACGCTAAGGCGCGAAAGCGTGGGGAGCAA
>X1101.20837.21732__R_181
AACGTAGGAGGCGAGCGTTATCCGGAGTTACTGGGCGTAAAGCGCGTGTAGGTGGCTGGTTACGTCTGCTGTGAAAGCGTTCGGCTTAACCGGGCGTAGGCGGTAGATACGGATCAGCTAGAGGGTGACAGAGGAGCGTAGAATTCCGGGTGTAGTGGTGAAATGCGTAGAGATCCGGAGGAATACCAGTGGCGCAAGCGGCGCTCTGGGTCGAGCCTGACACTGAGACGCGAAGGCATGGGGAGCGA
>X1101.21968.24176__R_212
AACGTAGGGGGCGAGCGTTGTCCGGAATTACTGGGCGTAAAGCGCCTGTAGGTGGATTGATATGTCCTGGAGTAAAATCGGCAGCTCAACTGCAGACATCTTCAGGAAACTGTCAACCTTGAGATCCGAAGAGGAATGTGGAATTCCCGGTGTAGCGGTGAAATGCGTAGATATCGGGAGGAACACCAGTGGCGAAGGCGGCATTCTGGTCGGCATCTGACACTGAGAGGCGAAAGCTGGGGGAGCAA
>X1101.23207.5078__R_212
TACGAAGGGGGCTAGCGTTGTTCGGAGTTACTGGGCGTAAAGGGCGCGTAGGCGGCTGTCCAAGTCGGGTGTGAAAGCCCAGGGCTCAACCCTGGATGTGCACTCGAGACTGGCCGGCTAGAGGATGGGAGAGGATGGTGGAATTCCCAGTGTAGAGGTGAAATTCGTAGATATTGGGAAGAACACCGGTGGCGAAGGCGGCCATCTGGACCATTTCTGACGCTGAGGCGCGAAAGCGTGGGGAGCAA
>X1101.29101.11565__R_044
TACGGAGGGTGCAAGCGTTGTTCGGAATTATTGGGCGTAAAGGGCAGGTAGGTGGTCTTGTAAGTCTACTGTGAAATCCCTGGGCTTAACCCAGGAAGTGCGGTGGATACTGTGAGACTAGAGTGCTGGAGGGGTTCGTGGAATTCCCGGTGTAGCGGTGAAATGCGTAGATATCGGGAGGAACACCAGAGGCGAAGGCGGCGAACTGGACAGCAACTGACACTCAACTGCGAAAGCGTGGGGAGCAA
>X1101.5360.14391__R_110
TACGAAGGGTGCAAGCGTTGTTCGGATTTATTGGGCGTAAAGCGCGCGTAGGCGGACCTGCAAGTCAGATGTGAAATCTCGGGGCTCAACCTCGAAACTGCGTCTGAAACTACAGGTCTAGAATCTTGGAGGGGGAAGGGGAATTTCGCATGTAGGGGTAAAATCCGTAGATATGCGAAGGAACACCAGAGGCGAAGGCGCCTTCCTGGACAAGTATTGACGCTGAGGCGCGAAAGCGTGGGGATCAA
>X1101.8190.24327__R_266
GACATAGGTCGCGAACGTTATCCGGTTTTATTGGGCGTAAAGGGTGCGTAGGTGGTGAAATAAGTTAACGGTGGGAAATCGAGGCTCAACCTCGTGGAAGTCGGTAATACTGTTTCGCTAGAGGGCAGAAGAGGTTGACGGAACTCTATGTGTAGGGGTAAAATCCGAAGATATATAGAAGAACATCAAAGGCGAAGGCAGTTAACTATTCTGTTCCTGACATTGAGGCACGAAAGCGTGGGGAGCAA
>X1101.8529.21893__R_222
TACGAAGGGGGCTAGCGTTGCTCGGAATGACTGGGCGTAAAGGGCGCGTAGGCGGTTTGCACAGTCAGGCGTGAAATTCCTGGGCTTAACCTGGGGGCTGCGCTTGATACGTGTGGACTGGAGTGCGGAAGAGGGTCGTGGAATTCCCAGTGTAGAGGTGAAATTCGTAGATATTGGGAAGAACACCGGTGGCGAAGGCGGCGACCTGGTCCGTGACTGACGCTGAGGCGCGAAAGCGTGGGGAGCAA
>X1102.10467.4839__R_044
TACGGAGGTGGCAAGCGTTGCTCGGAATCACTGGGCGTAAAGGGCGCGTAGGCGGGGAGGTAAGTCGGGTGTGAAATCCCTCGGCCCAACCGAGGAACTGCGCCCGAGACTGCTTCTCTTGAGTCCCGGAGAGGAAGGTGGAATTCCCGGTGTAGCGGTGAAATGTGTAGAGATCGGGAGGAACACCGGTGGCGAAGGCGGCCTTCTGGACGGTGACTGACGCTGAGGCGCGAAAGCGTGGGGAGCAA
>X1102.11259.19449__R_133
GACGGAGGGTGCTAGCGTTGTTCGGATTTACTGGGCGTAAAGGGCGCGTAGGCGGCCTTCTCAGTCGGGTGTGAAAGCCCGGGGCTCAACCCCGGAACGGCACCCGAGACGGGCAGGCTGGAGACCGGGAGAGGAGGGTGGAATAGCCAGTGTAGAGGTGAAATTCGTAGATATTGGCTGGAACACCGGTGGCGAAAGCGGCTCTCTGGCCCGGTTCTGACGCTGAGGCGCGAAAGCGTGGGGAGCAA
>X1102.12358.16020__R_113
TACGTAGGTGGCGAGCGTTGTCCGGATTTACTGGGCGTAAAGAGCGCGCAGGCGGTCAAGTCAGTCGAATGTGAAAGCCCCCGGCTCAACTGGGGAGGGTCATTCGATACTGCTCGACTTGAAGGCAGGAGAGGGAAGTGGAATTCCCGGTGTAGTGGTGAAATGCGTAGATATCGGGAGGAACACCAGTGGCGAAGGCGACTTTCTGGCCTGTTCTTGACGCTGAGGCGCGAAAGCTAGGGGAGCAA
>X1102.14696.5459__R_069
TACAGAGGGTGCGAGCGTTGTTCGGAATTATTGGGCGTAAAGCGCGTGTAGGCGGCCAAGCAAGTCGGGTGTGAAAGCCCTCGGCTTAACCGAGGAAGTGCGCCCGAAACTACATGGCTTGAGTACCGGAGAGGGTGGCGGAATTCCCGGTGTAGAGGTGAAATTCGTAGATATCGGGAGGAACACCAGTGGCGAAGGCGGCCACCTGGACGGATACTGACGCTGAGACGCGAAAGCGTGGGTAGCAA
>X1102.20781.5650__R_033
GACGAACCTTGCTAACGTTATTCGGAATTACTGGGCTTAAAGGGTGCGTAGGCGGTGCAGAAAGTCGGGTGTGAAATCCCTCAGCTCAACTGAGGAATTGCGCCCGAAACTACTGTGCTTGAGGAAGATAGAGGTACGCGGAACTTAGGGTGGAGCGGTGAAATGCGTTGATATCCTAAGGAACACCGGTGGCGAAAGCGGCGTACTGGGTCTTTTCTGACGCTGAGGCACGAAAGCTAGGGTAGCGA
>X1102.23278.3546__R_206
TACGTAGGAGGCGAGCGTTGTCCGGAGTTACTGGGCGTAAAGGGTGCGCAGGCGGCCCGCCGCGTGGGGGGTGAAATCGCCCGGCTTAACCGGGCGGGGGCTTCCCAGACGGGCGGGCTTGAGGGGCGGAGAGGGGCGCGGAATTCCGGGTGGAGCGGTGAAATGCGTAGAGATCCGGAAGAACACCGACGGCGAAGGCAGCGCCCTGGACGCCATCTGACGCTCGGGCACGAAAGCGCGGGGAGCGA
>X1102.28604.11359__R_252
TACGTAGGGTGCAAGCATTATCCGGAGTGACTGGGCGTAAAGAGTTGCGTAGGTGGTTTGTTAAGTGAATAGTGAAATCTGGGGGCTCAACCTCACAGACTATTATTCAAACTGGCAGACTCGAGAATGGTAGAGGTAACTGGAATTTCTAGTGTAGGAGTGAAATCCGTAGATATTAGAAGGAACACCAATGGCGTAGGCAGGTTACTGGACCATTTCTGACACTGAGGCACGAAAGCGTGGGGAGC
>X1102.6898.13192__R_230
TACGAAGGGGGCTAGCGTTGCTCGGATTTACTGGGCGTAAAGGGCGCGTAGGCGGATGTTTAAGTTGGGGGTGAAAGCCCGGGGCTCAACCCCGGAATTGCCTTCAATACTGGACATCTGGAGTACGGGAGAGGTGAGTGGAACTCCGAGTGTAGAGGTGAAATTCGTAGATATTCGGAAGAACACCAGTGGCGAAGGCGACTCACTGGCCCGTTACTGACGCTGAGGCGCGAAAGCGTGGGGAGCAA
>X1103.26764.19562__R_134
GACGTGCGAGGCAAGCGTTACTCGTCATTAATGGGTCTAAAGGGTACGTAGGCGGTATAGTTTAATCTATGAATAAAAGACATCTTAGAAATGTAATTGATATTATTATACTAGAGTCAAAAGAAGTAACAAATACAGCGAGTGGAGTGTAACAATACCTAGATACTCGAAGGGTTGCGAAGCGGCGAAAGCATGTTACTATTGAAGACTGACGCTGAGGTACGAAGGCATGGGTATCGATCGGGATT
>X1103.8491.22871__R_167
TACGTAGGGGGCAAGCGTTGTCCGGAATTATTGGGCGTAAAGCGCGCGCAGGCGGCTATGTAAGTCTGGTGTATAACCTCAGGGCTCAACCCTGGGTCGCACTGGAAACTGTGTAGCTTGAGTACAGAAGAGGAAAGTGGAATTCCACGTGTAGCGGTGAAATGCGTAGATATGTGGAGGAACACCAGTGGCGAAGGCGACTTTCTGGGCTGTAACTGACGCTGAGGCGCGAAAGCGTGGGGAGCAAACA
>X1104.24495.25418__R_204
TACGAGGGGTGCAAGCGTTATTCGGAATCATTGGGCGTAAAGGGTGCGTAGACGGTTTATTAAGTCGGTTGTTTAATACTCTAGCTTAACTGGAGAAGGGCGGCCGAAACTGATAGACTAGAGGGTGAGAGAGAGAAGTGGAATTTCTGGAGTAGCGGTCAAATGCGTAGATCTCAGAAGGAACACCGATGGCGAAGGCAGCTTCTTGGCTCATACCTGACGTTGATGCACGAAAGCGTGGGGAGCAA
>X2101.10937.11854__R_178
GACGGAGGGTGCAAGCGTTGTTCGGAATTACTGGGCGTAAAGGGCGCGTAGGCGGTCTGTTAAGTTCGGTGTGAAAGCCCCCGGCTCACCTGGGGAACTGCGCCGGAAACCGACAGACTCGAGTACCGGAGAGGAGGGTGGAATTCCTGGTGTAGCGGTGAAATGCGTAGATATCAGGAGGAACACCGGTGGCGAAGGCGGCCCTCTGGACGGATACTGACGCTGAGGCGCGAAAGCGTGGGGATCAA
>X2102.13928.26999__R_005
GACGTAGGTGGCGAACGTTATCCGGAATCATTGGGCGTAAAGGGTGCGTAGATGGCCTGATAAGTTATTGGTGGGAAATCGAGGCTCAACCTCGTGGAAGCTGATAATACTGTCGGGCTCGAGGGCAGGAGAGGTTAACGGAACTCCATGTGGAGCGGTAAAATGCGTAGATATATGGAAGAACATCAATAACGGCGAAGGCAGTTAACTATTCTGTTACTGACATTGAGGCACGAAAGCGTGGGGAGC
>X2104.20424.11437__R_269
TACGTAGGGGGCAAGCGTTGTCCGGAATTATTGGGCGTAAAGCGCGTGTAGGCGGCTTGGTAAGTCCGATGTGAAACCTCGGGGCTCAACCCCGAGCCTGCATTGGATACTGCCTCGCTTGAGTCCGGGAGGGGAGAGCGGAATTCCTAGTGTAGCGGTGAAATGCGCAGATATTAGGAAGAACACCGGTGGCGAAGGCGGCTCTCTGGAACGGTACTGACGCTGAGACGCGAAAGCGTGGGGAGCAAACAG
>X1101.12735.10000__L_145
TACGTAGGGTGCGAGCGTTAATCGGAATTACTGGGCGTAAAGGGTGCGCAGGTGGATGATGAAGCCGTATGTGAAATACCTGGGCTTAACCTAGGAATGGCATATGGGACTGGTTGTCTAGAGTATGGCAGAGGGGGGTAGAATTCCACGTGTAGCAGTGAAATGCGTAGAGATGTGGAGGAATATCGATGGCGAAGGCAGCCCCCTGGGTTGATACTGACACTCAAGCACGAAAGCGTGGGTAGCA
>X1101.16240.24013__L_153
TACGTAGGGCGCAAGCGTTGTCCGGAATCATTGGGCGTAAAGCGCGTGTAGGCGGCTAATTAAGTCTGCTGTGAAAGTTCAGGGCTCAACCCTGAAATGTCGGCAGATACTGGTTAGCTAGAGTACGGGAGGGGCGAGTGGAATTCCTGGTGTAGCGGTGGAATGCGCAGATATCAGGAGGAACACCTATGGCGAAGGCAGCTCGCTGGAACGTTACTGACGCTGAGACGCGAAAGCGTGGGGAGCAA
>X1101.17815.23577__L_126
GACGAGGGATCCTAGCGTTGTTCGGAATTATTGGGCGTAAAGCGTGTGTAGGTGGCCATTCAAGTCAGTTGTGAAAGCCCCGGGCTTAACCCGGGAAGTGCTTCTGATACTGTTTGGCTTGAGTACTGGAGAGGGTAGTAGAATTCCAGGTGTAGTGGTGAAATACGTAGATATCTGGAGGAATACCGGTGGCGAAGGCGGCTACCTGGCCATGTACTGACGCTGAGACACGAAAGCGTGGGGAGCAA
>X1101.21303.20244__L_163
AACGTGGGAGGCAAGCGTTATTGATCTTAAATGGGTCTAAAGGGTCCGTAAAACGGTAAATTAAGCGAATACCTCTTTTATTTAGAGAGGTAGTGTAATCGAACTGGTTTACTAGAGTCTTATAGAGGAACAGAGGAATTGCAAGAGTAAGGATGAAATCTATTGATACTTGTAGGACCGCCAAAGGCGAAGGCATCGTTCCAGGTAGAGACTGACGTTGAGGGACGTAGGCGTTGGGAGCGAAAAGG
>X1101.7767.22961__L_288
GACAAGGGAGACGAGTGTTATTCATCTTTAACAGGTATATAGGGTACCTAGACGGTGTACAAAGGCTTAAATAAGTACCTGTTACACTTGAGTTTGATATGTGAGAGGAATATGTCAGAATTATTGGTGGAAAGATGAAATTTGCTAATACTAATAGGACTGATAACGGCGAAGGCAAACCTCTATGTACATGTATTTATGCAGTTACCATATCCTTAAAAATTAAAAAAAAAAGATAAGAGGTAACG
>X1102.14712.16342__L_117
TACAGAGGATGCAAGCGTTATCCGGAATGATTGGGCGTAAAGCATCTGTAGGTGGCTTTTTAAGTCCACCGTCAAATCCCAGGGCTCAACCTTGTACGGGCGGTGGAAACTACCAAGCTGGAGTACGGTAGGGGCAGAGGGAATTTCCGGTGGAGTGGTGAAATGTGTAGAGATCGGAAAGAACACCAACGACGAAAGCACTCTGCTAGGCCGACACTGACACTGAGAGACGAAAGCTGGGGGAGTGA
>X1102.4132.13859__L_186
TACGGGGGGGACTAACGTTATTCATCATAACTGGGCGTAAAGGGTACGTAGGTGGCTTTTTAAGTCTTAATCAAAGAATCTAAGCTTAACTTAGAAATTGTTTCTGATACTGTTAAGCTTGAGGTCAATAGAGGTTAGTTATATTCTTGAAGTAAAAGTAAAATCTTTAGATATCAAGAGGATAACCAAGTGGTTAATGCGACTTTCTGGATTGATGCTGACGCTGAGGTACGAAGGCATGGGTATCA
>X1103.10314.25758__L_218
AACGGGGGGAGCTAGTGTTATCGTCTTGACTGGGCGTAGGGTGTGTAGGCTGTAAAAAAAGGAAGAAATAAAATGCTAGGCAGTCGCCTTTCAAGTTTCTTTGTTAGTTTACTTGGATTTAGAAGGGACGATGGTATTCTTCATGGAGAAGTGATTCGTAGATATGAAGGAGACGGACGAGGGTGAAGACGATTTTCCATTAAGTATTGACGCTGAGGCACGAAAGCGTGGGGATAAAGCGGATTAGA
>X1104.25401.22274__L_277
TACGGAGGGTGCGAGCGTTGTCCGGATTTATTGGGTTTAAAGGGTGCGTAGGCGGCTTTTTAAGTCTGGGGTGAAAGCCCGCTGCTCAACAGCGGAACTGCCCTGGATACTGGAGAGCTTGAGAGTAGAGGAGGTTGGCGGAATGGACAGAGTAGCGGTGAAATGCATAGATACTGTCCAGAACCCCGATTGCGAAGGCAGCTGACTACACTACATCTGACGCTGAGGCACGAAAGCGTGGGGAGCGA
>X2101.16022.18027__L_273
TACGAGGACCCCAAGCGTTATCCGGAATTACTGGGCGTAAAGCGTGAGCAGCCGGCTGTGCTAGTCTCATGTCAAATCTCACTGCTCAACGGTGAGACAGCGTGGGAAACGGCACAACTAGAGCGGGTAAGAGGCAGACGGAACGTGCAAAGTAGGGGTAAAATCCATTGATATTGCACGGAACACCAAAAGCGAAAGCAGTCTGCTAGTGCTCTGCTGACGGTCAATCACTAAAGCGTGGGGATCAAA
>X1101.10002.14276__R_029
TACAGAGGGTGCAAGCGTTGCTCGGAATGATTGGGCGTAAAGGGTAGGTAGGTGGTCTCATTTGTCTAAGGTGAAAGCCTTGAGCTCAACTCAAGAAGTGCCTTAGAAACGGTGAGACTAGAGTCCTGGAGAGGGTCGTGGAATTCCCGGTGTAGCGGTGAAATGCGTAGAGATCGGGAGGAACACCAGAGGCGAAGGCGACGACCTGGACAGGTACTGACACTCAACTACGAAAGCGTGGGGAGCAA
>X1101.10539.18643__R_281
TACAGAGGGTGCAAGCGTTAATCGGATTTACTGGGCGTAAAGCGTGCGTAGGCGGTTTGTTAAGTCGGATGTGAAATCCCTGGGCTCAACCTGGGAACTGCATTCGATACTGGCAGGCTAGAAAACGGTAGAGGGAGGCGGAACTCCAGGTGTAGCAGTGAAATGCGTAGATATCTGGAAGAACACCGATGGCGAAGGCAACCTCCTGGGCCTGTTTTGACGCTGAGGCACGAAAGCGTGGGGAGCAA
>X1101.11226.7934__R_232
TACGTAGGGCGCGAGCGTTATCCGGAATTATTGGGCGTAAAGAGCTCGTAGGCTGTTTGTTGCGTCTGCTGTGAAAGCCTAGAGCTTAACTTTGGGTTGGCAGTGGGTACGGGCAGACTGGAGTGCAGTAGGGGAGACTGGAATTCCTGGTGTAGCGGTGGAATGCGCAGATATCAGGAGGAACACCGATGGCGAAGGCAGGTCTCTGGGCTGTTACTGACGCTGAGGAGCGAAAGCATGGGGAGCGA
>X1101.11893.10492__R_061
GACAGGGGATGCAAGCGTTACTCGGAATTACTGGGCGTAAAGCGTCTGCAGGTGTCCTGATAAGTCTGGTGTCAAATGTCGGAGCTCAACTCCGTCCATGTGCCGGAAACTATCGGGATTGAGTCATTCAGAGGCATCTGGAATGTCGTGTGGAGGGGTAAAATCCGTAGATCCACGATGGAACGCCAAAAGCGAAGGCAGGATGCTGGGAATGTACTGACACTCAGAGACGAAAGCGTGGGGAGCAA
>X1101.12949.13709__R_043
GACGTAGGTGGCGAACGTTATCCGGATTTATTGGGCGTAAAGGATGCGTAGATGGTAAAATAAGTTATTGGTCGAAGTCAAGCTCAACTTGGTTGAAGCTGTTAATACTGTTTTGCTAGAGAATGGAAGAGGTTGATGGAACTTGTGAGGAGCGGTGAAATGCGTTGATTTACACGGGACCACCAAAAAAGGCGAAGGCAATTAACTATTCCACTTCTGACATTGAGGCATGAAAGCGTGGGGAGCAA
>X1101.13521.6352__R_110
TACGTAGGGGGCGAGCGTTATCCGGATTTACTGGGCGTAAAGCGCGTTAAGGCGGCCGGCTAAGTTGGTGGTGAAATCGCAGGGCTCAACCCTGCAACTGCCTCCAATACTGACCGGCTCGAGTGCGAGAGAGGAAGATGGAATTCCCGGTGTAGTAGTGAAATGCGTAGATATCGGGAGGAACACCAGTGGCGAAGGCGGTCTTCTGGCTCGCAACTGACGCTGTAGCGCGAAAGCGTGGGGAGCGA
>X1101.16093.13398__R_245
TACGTAGGGGGCAAGCGTTGTTCGGAATTACTGGGCGTAAAGGGCGCGTAGGCGGCACAGCAAGTCGGAAGTGAAAGCCCGGGGCTCAACCCCGGAATGTCTTTCGAAACTGCTGAGCTAGAGTGCAGAAGAGGCAACTGGAATTCCCAGTGTAGCGGTGAAATGCGTAGATATTGGGAAGAACACCTGAGGCGAAGGCGGGTTGCTGGGCTGACACTGACGCTGAGGCGCGAAAGCCAGGGGAGCGAA
>X1101.16298.25830__R_219
TACGTAGGGTGCGAGCGTTGCCCGGATTTATTGGGCGTAAAGGGCGCGTAGGCGGCTCTGCACGTCCGTTGTGAAATCGCCCGGCTCAACTGGGCGGGGTCAGCGGATACGGCAGAGCTCGAGCAAGCTAGGGGGCAATGGAATTCCCGGTGTAGTGGTGGAATGCGTAGATATCGGGAGGAACACCAGTGGCGAAGGCGGTTGCCTGGGGCTTTGCTGACGCTGAGGCGCGAAAGCGTGGGGAGCGA
>X1101.16884.26987__R_089
TACGAAGGGGGCTAGCGTTGTTCGGAATTACTGGGCGTAAAGCGCGCGCAGGCGGCTCCTCAAGTCAGGGGTGAAAGCCCAAGGCTCAACCTTGGAATTGCCTTTGAAACTGTGGAGCTTGAGTACGGGAGAGGTGAGTGGAATTCCCAGTGTAGAGGTGAAATTCGTAGATATTGGGAAGAACACCGGTGGCGAAGGCGGCTCACTGGCCCGTTTCTGACGCTCAGGCGCGACAGCGTGGGGATCAA
>X1101.17744.9482__R_191
TACGAAGGGTGCAAACGTTGCTCGGAATTATTGGGCGTAAAGCGCACGTAGGCGGCTTAGCAAGTCGGATGTGAAATCCCTCGGCTCAACCAAGGAAGTGCATCCGAAACTGCTGAGCTTGAGTACGAAAGAGGATCGCGGAATTCCCGGTGTAGAGGTGAAATTCGTAGATATCGGGAGGAACACCAGTGGCGAAGGCGGCGATCTGGGTCGATACTGACGCTGAGGTGCGAAAGCGTGGGGAGCAA
>X1101.18942.10597__R_075
TACGTAGGGTGCAAGCGTTAATCGGAATTACTGGGCGTAAAGGGTGTGTAGGCGGTTTGTTAAGTCTGATGTGAAATCCCCGGGCTCAACCTGGGAACTGCGTTGGAAACTGGCAAACTAGAGTACGTAAGAGGGGGGTGGAATTCCACGTGTAGCAGTGAAATGCGTAGAGATGTGGAGGAACACCGATGGCGAAGGCAACCCCCTGGGACGATACTGACGCTGAGGCACGAAAGCGTGGGGAGCAA
>X1101.19986.10052__R_163
GACAGAGGGTGCAAACGTTGTTCGGAATTACTGGGCGTAAAGCGAGTGTAGGCGGTCCGATAAGTCGGGTGTGAAAGCCCTGGGCTCAACCCAGGAAGTGCACTCGAAACTGCCGGGCTAGAGTATCGGAGAGGTTGGTGGAATTCTCGGTGTAGAGGTGAAATTCGTAGATATCGAGAGGAACACCGGTGGCGAAGGCGGCCAACTGGACGAATACTGACGCTGAGACTCGAAAGCGTGGGGAGCAA
>X1101.21064.19812__R_025
GACATAGGTGGCGAACGTTATCCGGAATTATTGGGCGTAAAGGATGCGTAGATGGTAGAATAAGTTATTGGTCGATGCCAAACTCAATTTGGCGGAAGCTGGTAATACTGTTCGGCTAGAGGACAGGAGAGGTTGATGGAATTCTGTGTGGAGCGGTGAAATGCGTTGATCTACAGAGGAACACCAAAAAAGGCGAAGGCAGTCAACTATTCTGTTCCTGACATTGAGGCATGAAAGCGTGGGGAGCA
>X1101.23597.13050__R_238
GACGAACCGAGCGAACGTTGTTCGGAATCACTGGGCATAAAGGGCGCGTAGGCGGGCTTCTAAGTCCGTGGTGAAATACTCTGGCTTAACCAGAGAACTGCCTCGGATACTGGGAGTCTCGAGTAAGGTAGGGGCACGTGGAACGGCTGGTGGAGCGGTGAAATGCGTTGATATCAGTCGGAACTCCGGTGGCGAAGGCGATGTGCTGGACCTTTTCTGACGCTGAGGCGCGAAAGCCAGGGGAGCAA
>X1101.24354.16114__R_125
TACGTAGGGGGCAAGCGTTGTCCGGATTTATTGGGCGTAAAGAGCGTGTAGGCGGTTTGGTAGGTCCGCTGTGAAAACTCGAGGCTCAACCTCGAGACGCCGGTGGAAACCATCAGGCTAGAGTCCGGAAGAGGAGAGTGGAATTCCTGGTGTAGCGGTGAAATGCGCAGATATCAGGAAGAACACCCGTGGCTAAGGCGGCTCTCTAGTACGGTACTGACGCTGAGACGCGAAAGCGTGGGGAGCGA
>X1101.24868.12818__R_127
TACGAAGGGGGCTAGCGTTGTTCGGATTTACTGGGCGTAAAGCGCACGTAGGTGGACAGTTAAGTGAGGGGTGAAATCCCGAGGCTCAACCTCGGAACTGCCTTTCATACTGGCTGTCTTGAGTTCGGAAGAGGTGAGTGGAATTCCAAGTGTAGAGGTGAAATTCGTAGATATTTGGAAGAACACCGGTGGCGAAGGCGGCTCACTGGTCCGATACTGACACTGAGGTGCGAAAGCGTGGGGAGCAA
>X1101.28454.20058__R_090
TACGGAGGGGGCGAGCGTTGTCCGAAGTTACTGGGCGTAAAGCGCGCGTAGGCGGGTCGACAAGTCCGCTGTGAAAGCCCGGGGCTCAACCCCGGAGGGTCGGTGGATACTGTCGGTCTTGAAGGTGCTAGGGGGAGATGGAATTACCGGTGTAGCGGTGAAATGCGTAGATATCGGTAGGAACACCAGTGGCGAAGGCGGTCTCCTGGGGCACTCTTGACGCTGAGGCGCGAAAGCTGGGGGAGCG
>X1101.4829.14199__R_001
TACGTAGGCAGCAAGCGTTGTTCGGAGTTACTGGGCGTAAAGGGTGCGTAGGCGGCTCTATAAGTATGGTGTGAAATCTCCCGGCTTAACTGGGAGGGTGCGCTATAGACTGTGGGGCTAGAGTGTGGGAGAGGAAAGTGGAATTCCTGGTGTAGCGGTGAAATGCGTAGATATCAGGAGGAACACCGGTGGTGTAAACGGCTTTCTGGACCATAACTGACGCTGAGGCACGAAAGCGTGGGTAGCAA
>X1101.7205.9427__R_218
TACGAGGGGTGCGAGCGTTATTCGGAATAATTGGGCGTAAAGGGTGCGTAGGCGGTATGTTAAGTCTACTGTTAAATTCCTTGGCTTAACCAAGGGCATGCAGTGGAAACTGGTGTACTGGAGGATGGAAGAGAAAAGTGGAATTTTCGGAGTAGCGGTAAAATGCTTAGATCCCGAGAGGAACACCAATGGCGAAGGCAGCTTTTTGGTCCATTCCTGACGCTGAGGCACGAAAGCGTGGGGAGCAA
>X1101.8073.14235__R_241
TACAGAGGGTGCAAGCGTTGTTCGGAATTATTGGGCGTAAAGGGTGCGTAGGCGGTGCGGTAAGTCTGTAGTGAAATCTCTGGGCTCAACTCAGAGTCTGCTATAGAAACTGCCGTGCTTGAGTGTGGGAGAGGTGAGTGGAATTCCCGGTGTAGCGGTGAAATGCGTAGATATCGGGAGGAACACCTGTGGCGAAAGCGGCTCACTGGACCACAACTGACGCTGATGCACGAAAGCTAGGGGAGCAA
>X1101.9256.22056__R_178
TACGGAGGGTGCAAGCGTTGTCCGGATTTATTGGGTTTAAAGGGTGCGTAGGTGGCCTGTTAAGTCTGGTTTGAAAGCAGGCGGCTCAACCGTCTGATGTGGCTGGAAACTGGGGGGCTTGAATGCGGGAGCGGCTGCCGGAACGGGTCATGTAGCGGTGAAATGCATAGATATGACCCAGAACACCGATTGCGAAGGCAGGCAGCCAGTCCGTGATTGACACTGAGGCACGAGAGCATGGGGAGCCA
>X1102.10149.15252__R_124
TACGAGGGGTGCAAGCGTTGCTCGGAATTATTGGGCGTAAAGGGTAGGTAGGTGGTCTCATTTGTCAGGGGTGAAAGCCTTGGGCTTAACCCAAGAAGTGCCCCTGAAACGGTGAGACTAGAGTGCTGGAGAGGGTCGTGGAATTCCCGGTGTAGCGGTGAAATGCGTAGAGATCGGGAGGAACACCAGAGGCGAAGGCGGCGACCTGGACAGTGACTGACACTCAACTACGAAAGCGTGGGGAGCAA
>X1102.11676.18941__R_178
TACGTAGGGACCAAGCGTTGTTCGGATTTACTGGGCGTAAAGGGCGCGTAGGCGGCGCGGTAAGTCACTTGTGAAATCTCTGAGCTTAACTCAGAACGGCCAAGTGATACTGCAGTGCTAGAGTGTGGAAGGGGCAATCGGAATTCTTGGTGTAGCGGTGAAATGCGTAGATATCAAGAGGAACACCTGAGGTGAAGACGGGTTGCTGGGCCAACACTGACGCTGAGGCGCGAAAGCCAGGGGAGCAA
>X1102.13098.20444__R_279
TACGTAGGGGGCAAGCGTTGTCCGGAATCATTGGGCGTAAAGAGCGTGTAGGTGGCCCGATCAGTCCGCCGTGAAAGTCCAGGGCTCAACCCTGGAATGCCGGTGGATACTGTCGGGCTGGAGTCCGGAAGAGGCGAGTGGAATTCCTGGTGTAGCGGTGAAATGCGCAGATATCAGGAGGAACACCAATGGCGAAGGCAGCTCGCTGGGACGGTACTGACACTGAGACGCGAAAGCGTGGGGAGCAA
>X1102.14027.13127__R_101
TACGTAGGGGGCGAGCGTTGTCCGAAGTTACTGGGCGTAAAGCGCGCGTAGGCGGTCTATTAAGTCTGAGGTGAAAGGTTCAACGCTCAACGTGAACAGTGCCTTGGATACTGGTAGACTTGAGTGTGGCAGAGGAGTATGGAATTCCTGGTGTAGCGGTGAAATGCGTAGATATCAGGAGGAATACCGATGGCGAAGGCAGTACTCTGGGCTAACACTGACGCTGAGGTGCGAAAGCGTGGGGAGCA
>X1102.17819.10112__R_227
TACAGAGGGTGCAAGCGTTAATCGGAATTACTGGGCGTAAAGCGTGCGTAGACGGTTTCGTAAGTCGGGTGTGAAAGCCCCGGGCTCAACCTGGGAATTGCATTCGAGACTGCAAAGCTAGGGTGCGGAAGAGGGAAGCGGAATTTCTGGTGTAGCGGTGAAATGCGTAGATATCAGAAGGAACATCAGTGGCGAAAGCGGCTTCCTGGTCCAGCGCCGACGTTCAAGCACGAAAGCGTGGGGAGCAA
>X1102.20961.16683__R_197
GACGAACCGTCCTAACGTTGTTCGGAATCACTGGGCTTAAAGGGCGCGTAGGCGGGTTCCCAAGTCGGTGGTGAAATCTTTCGGCCCAACCGGAAAACAGCCGCCGATACTGGGAGTCTTGAGGGAGGTAGGGGTCGATGGAACTTCCGGTGGAGCGGTGAAATGCGTAGATATCGGAAGGAACGCCGGTGGCGAAAGCGATCGACTGGACCTTTTCTGACGCTGAGGCGCGAAAGCCAGGGGAGCAA
>X1102.24686.24052__R_034
TACAGAGGTCCCGAGCGTTGTTCGGATTCACTGGGCGTAAAGGGTGCGTAGGTGGCGAGGTAAGTCGGATGTGAAATCTCGGAGCTCAACTCCGAAACGGCATTGGAAACTACCTTGCTGGAGGGTTGGAGGGGGGACTGGAATTCTCGGTGTAGCAGTGAAATGCGTAGATATCGAGAGGAACACCAGTGGCGAAGGCGAGTCCCTGGACAACACCTGACACTGAGGCACGAAAGCTAGGGGAGCAA
>X1102.4848.9002__R_044
TACGTAGGGGGCGAGCGTTGTCCGGAGTTACTGGGCGTAAAGGGCACGCAGGCGGTCTCTTAAGTCGTGGGTGACAGCTCTCAGCTTAACTGAGAGAGTGGTCACGAGACTGGGAGACTTGAGGACCAGAGAGGGACAGGGAACTCCGGGTGGAGTGGTGAAATGCGTAGATATCCGGAAGAACACCAAAGGCGAAGGCACTGTCCTGGCTGGTTACTGACGCTCAGGTGCGAAAGCTAGGGGAGCGA
>X1102.5187.19229__R_185
TACGGAGGGGGCTAGCGTTGTTCGGAATTACTGGGCGTAAAGCGCGCGTAGGCGGACCTGCAAGTCGGGGGTGAAAGCCCGAGGCTTAACCTCGGAATTGCCTTCGATACTGCGGGTCTCGAGTCCGGGAGAGGTGAGTGGAATTCCTAGTGTAGAGGTGAAATTCGTAGATATTAGGAAGAACACCAGTGGCGAAGGCGGCTCACTGGCCCGGTACTGACGCTGAGGCGCGAAAGCGTGGGGAGCAA
>X1102.9704.13352__R_138
TACAGAGGGTGCGAGCGTTAATCGGAGTTACTGGGCGTAAAGGGCGCGTAGGCGGATATATGAGTGTTATGTGAAAGCCCTGGGCTTAACCTGGGAAGTGCATAGCAAACGATATATCTGGAATACAAGAGAGGGTGGCGGAATTTCCGGTGTAGCGGTGAAATGCGTAGAGATCGGAAGGAACGCCGATGGCGAAGGCAGCCACCTGGCTTGATATTGACGCTGAGGCGCGAAAGCGTGGGGAGCGA
>X1103.13621.26352__R_181
GACAGAGGTGCCAAGCGTTAGGCGGAATCACTGGGCTTAAAGCGTGTGTAGGCGGAATGGTAAGTACCTTGTGAAATCCCACGGCTCAACCGTGGAACTGCTCGGTATACTGCTTTTCTTGAGCCACTTAGGGGCTGTCGGAACAAACGGTGGAGCGGTGAAATGCGTAGATATCGTTTGGAACGCCAATGGTGAAAACAGACAGCTGGGAGTGTGCTGACGCTGAGACACGAAAGCCAGGGGAGCGA
>X1103.15601.14202__R_044
TACGTACTGTGCGAACGTTATTCGGAATCACTGGGCTTAAAGGGTGTGTAGGCGGCCAGCTAAGTAGGGTGTGAAAGGCCTCGGCCTAACCGAGGCATTGCGCTCTAAACTGACTGGCTTGAGTGAGATAGGGGTGTGCGGAACTTCCAGTGGAGCGGTGAAATGTGTTGATATTGGAAGGAACGCCGGTGGCGAAAGCGGCACACTGGGTCTCGTCTGACGCTGAGACACGAAAGCCAGGGGAGCGA
>X1103.20196.14543__R_199
GACAGAGGCCTCAAGCGTTAGGCGGAATCACTGGGCTTAAAGCGTGTGTAGGCGGACTTTTAAGTGCCTTGTGAAATCCCACGGCTTAACCGTGGAATGGCTGGGCATACTGGGAGTCTTGAGCTGTCTAGGGGCGACTGGAACAAACGGTGGAGCGGTGAAATGCGTAGATATCGTTTGGAACGCCAATGGTGAAAACAGGTCGCTGGGGACATGCTGACGCTGAGACACGAAAGCCAGGGGAGCAA
>X1103.24933.12469__R_213
TACAGAGGGTGCGAGCGTTGTTCGGAATTATTGGGCGTAAAGGGCGCGTAGGCGGTGCCACAAGTCACTTGTGAAAACTCTGGGCTCAACTCAGAGCCTGCAAGCGAAACTGTGGTGCTGGAGTATGGGAGAGGTGCGTGGAATTCCCGGTGTAGCGGTGAAATGCGTAGATATCGGGAGGAACACCTGTGGCGAAAGCGGCGCACTGGACCATAACTGACGCTGATGCGCGAAAGCTAGGGGAGCAA
>X1103.27754.20832__R_216
TACGAAGGGGGCGAGCGTTGTTCGGATTTACTGGGCGTAAAGGGCGCGTAGGCGGCGGCCCAAGTCGAGTGTGAAAGCCCTGGGCTCAACCTGGGAGGTGCGCTCGAGACTGGTTTGCTGGAGTTCGGGAGAGGAGCGTGGAATTCCCAGTGTAGAGGTGAAATTCGTAGATATTGGGAAGAACACCGGTGGCGAAGGCGGCGCTCTGGACCGAGACTGACGCTGAGGCGCGAAAGCGTGGGGAGCAA
>X1103.7626.10631__R_252
TACGGAGGGGGCGAGCGTTGTCCGAAGTTACTGGGCGTAAAGCGCGCGTAGGTGGGAGCAAAAGTCCGCTGTGAAAGCCCGAGGCTCAACCTCGGAGGGTCGGTGGATACTCTGCTTCTTGAAGGTGCTAGGGGAAGATGGAATTACCGGTGTAGCGGTGAAATGCGTAGATATCGGTAGGAACACCAGTGGCGAAGGCGGTCTTCTGGGGCACTCTTGACGCTGAGGCGCGAAAGCTGGGGGAGCGA
>X1104.17587.14581__R_269
TACAGAGGGTGCAAACGTTGCTCGGAATCATTGGGCGTAAAGCGCACGTAGGCGGCCTAGCAAGTAAGGAGTGAAAGCCCTCGGCTTAACCGAGGAAGTGCTTTTTAAACTACTAGGCTTGAATACTGGAGAGGGTCGCGGAATTCCCGGTGTAGAGGTGAAATTCGTAGATATCGGGAGGAACACCAGTGGCGAAGGCGGCGACCTGGACAGATATTGACGCTGAGGTGCGAAAGCGTGGGGAGCAA
>X1104.19138.8055__R_150
TACGTATGGTGCAAGCGTTGTTCGGAATCATTGGGCGTAAAGGGTATGTAGGCGGATTTGTAAGTCAGATGTGAAAACTATGGGCTCAACCCATAGCCTGCATTTGATACTGTAGATCTGGAGTTTGGGAGAGGGAAGCGGAATTCCTGGTGTAGCGGTGAAATGCGTAGATATCAGGAGGAACACCGGTGGCGAAAGCGGCTTCCTGGCCTAAAACTGACGCTGAGATACGAAAGTGTGGGGAGTGA
>X2102.18975.9755__R_141
TACGAAGGGGGCTAGCGTTGTTCGGAATTACTGGGCGTAAAGGGCGCGTAGGCGGCCCTCCAAGTCAGATGTGAAAGCCCCGGGCTTAACCTGGGAATTGCATTTGAGACTGTGGGGCTTGAGTTTCGGAGAGGTGGGTGGAATTCCCAGTGTAGAGGTGAAATTCGTAGATATTGGGAAGAACACCGGTGGCGAAGGCGGCCCACTGGACGAACACTGACGCTGAGGCGCGAAAGCGTGGGGAGCAA
>X2102.28374.18426__R_255
TACGAAGGGTGCAAGCGTTGTTCGGAATCACTGGGCGTAAAGAATGCGTAGGCGGCTTAACAAGTCAGGAGTGAAATCCCAGGGCTTAACCCTGGAACTGCTTCTGAAACTGTTTGGCTAGAGTCCCGGAGGGGTTGGCGGAATTCCGAGTGTAGAGGTGAAATTCGCAGATATTCGGAGGAACACCAGTGGCGTAGGCGGCCAACTGGACGGGAACTGACGCTGAGGCATGAAAGTGTGGGGATCA
>X2103.10152.4964__R_219
TACAGAGGGTGCAAGCGTTAATCGGATTTACTGGGCGTAAAGGGCGCGTAGGTGGTAAAGCAAGTAGAATGTGAAAGCCCCAGGCTTAACCTGGGAAGTGCATTCTAAACTGCTTAACTAGAGTATGGTAGAGGGTAGTGGAATTTCCGGTGTAGCGGTGAAATGCGTAGATATCGGAAGGAACGCCAGTGGTGAAGACGACTACCTGGACCAATACTGACACTGAGGCGCGAAAGCGTGGGGAGCAA
>X1101.10984.20614__L_204
TACGAAGGGGGCTAGCGTTGCTCGGAATGACTGGGCGTAAAGGGCGCGTAGGCGGAGTGCACAGTCAGACGTGAAATTCCCGGGCTCAACCTGGGGACTGCGTTTGAGACGTGTATTCTAGAGTGGGGAAGAGGGTCGTGGAATTCCCAGTGTAGAGGTGAAATTCGTAGATATTGGGAAGAACACCGGTGGCGAAGGCGGCGACCTGGTCCTTGACTGACGCTGAGGCGCGAAAGCGTGGGGAGCAA
>X1101.13638.7363__L_043
TACGGAGGATCCAAGCGTTATCCGGAATCATTGGGTTTAAAGGGTCCGTAGGCGGCCCTGTAAGTCAGTGGTGAAATCTCCCGGCTCAACCGGGAAATTGCCATTGATACTGCAGGGCTTGAATTATTGGGAAGTAACTAGAATATGTAGTGTAGCGGTGAAATGCTTAGATATTACATGGAATACCGATTGCGAAGGCAGGTTACTACCAATATATTGACGCTGATGGACGAAAGCGTGGGTAGCGA
>X1101.15896.3323__L_241
TACGGGGGGGGCAAGCGTTGTTCGGAATTACTGGGCGTAAAGGGCTTGTAGGTGGCCAACTAAGTCAGACGTGAAATCCCTCGGCTTAACCGGGGAACTGCGTCTGATACTGGATGGCTAGAGTGTGGGAGAGGGATGCGGAATTCCAGGTGTAGCGGTGAAATGCGTAGATATCTGGAGGAACACCGGTGGCGAAGGCGGCATCCTGGACCATTACTGACACTGAAAAGCGAAAGCCAGGGGAGCAA
>X1101.24879.21411__L_254
GACGAACCGTGCGAACGTTGTTCGGAATCACTGGGCTTAAAGGGCGCGTAGGCGGGTTGCCAAGTCCGGGGTGAAAGCCTCCAGCTTAACTGGAGAAGTGCCTTGGATACTGGTGATCTCGAGGGAGGTAGGGGCATGTGGAACTTCCGGTGGAGCGGTGAAATGCGTAGATATCGGAAGGAACGCCGGTGGCGAAAGCGACGTGCTGGACCTCTTCTGACGCTGAGGCGCGAAAGCTAGGGGAGCAA
>X1101.3990.19061__L_125
TACGTAGGGACCAAGCGTTGTTCGGATTTACTGGGCGTAAAGGGCGCGTAGGCGGCGTGACAAGTCACTTGTGAAATCTCTGAGCTTAACTCAGAACGGCCAAGTGATACTGTTGTGCTAGAGTGCAGAAAGGGCAATCGGAATTCTTGGTGTAGCGGTGAAATGCGTAGATATCAAGAGGAACACCTGAGGCGAAGGCGGGTTGCTAGGCTGACACTGACGCTGAGGCGCGAAAGCTAGGGTAGCAA
>X1102.14875.12892__L_288
TACGTAGGGTGCGAGCGTTAATCGGAATTACTGGGCGTAAAGCGTGCGCAGGCGGTTATGTAAGACAGTTGTGAAATCCCCGGGCTCAACCTGGGAATTGCATCTGTGACTGCATAGCTAGAGTACGGTAGAGGGGGATGGAATTCCGCGTGTAGCAGTGAAATGCGTAGATATGCGGAGGAACACCGATGGCGAAGGCAATCCCCTGGACCTGTACTGACGCTCATGCACGAAAGCGTGGGGAGCAA
>X1102.19971.16010__L_132
GACGAACCGTGCGAACGTTATTCGGAATCACTGGGCTTAAAGCGCGTGTAGGCGGATCGGAACGTCGATGCCTGAAATCCCCCGGCTCAACCGGGGAACGCGGCCCGAAACGACCGGTCTGGAGGGACGTAGGGGGGACTGGAACTTCCGGTGGAGCGGTGAAATGCGTTGAGATCGGAAGGAACGCCCGTGGCGAAAGCGAGTCCCTGGACGTCTACTGACGCTGAGACGCGAAAGCTAGGGGAGCG
>X1102.27256.21418__L_247
GATAGAGGATGCAAGCATTATCCGGAATGATTGGGCGTAAAGTGTCTGTAGGTGGCTTCTCAAGTCCGTCGTCAAATCCCAAGGCTCAACCCTAGACGGGCAGTGGAAACTACTAAGCTGGAGTATGGTAGGGGCAGAGGGAATTTCTGGTGTAGCAGTGAAATGCGTAGAGATAGGAAGGAACACCAACGGCGAAAGCACTCTGCTGGGCCGACACTGACACTGAGAGACGAAAGCTAGGGGAGCGA
>X1102.6219.14670__L_275
GATGGATGCAAGCGTTATCCGAAATGATTGGGCGTAAAGCGTCTGTAGGTGGCTTTTCAAGTCCGTCGTCAAATCCCAAGACTCAACCCTGCACAGGCGGTGGCAACTACCAAGCTGGAGTACGGTAGGGCAGAGAGAATTTTCAGTAGAGCGGTGAAATGCGTAGAGAACGGAAAGAACACCAACGGCGAAAGCACTCTGTTGGGCCGACACTGACACTGAGAGACAAAAGCTAGAGGAGCAAATGGG
>X1104.24105.13772__L_224
TACGTAGGGTCCAAGCGTTATCCGGAATTACTGGGCGTAAAGAGTTGCGTAGGTGGCAAGTTAAGCGAATAGTGAAATGACGGGGCTCAACCCCGTGTCCATTATTTGAACTGGCTAGCTAGAGAATGAGAGAGGTCACTGGAATTCCCTGTGTAGGAGTGAAATCCGTAGATATAGGGAGGAACACCGATGGCGTAGGCAGGTGACTGGCTCATTTCTGACACTAAGGCACGAAAGCGTGGGGAGCAA
>X1101.10126.8504__R_113
TACGAAGGGGGCTAGCGTTGTTCGGAATTACTGGGCGTAAAGCGCTCGCAGGCGGATCGATAAGTCGGGGGTGAAATCCCGGGGCTCAACCTCGGAATTGCCTTCGATACTGTCAATCTAGAGTCCGGGAGAGGTGAGTGGAATTCCTAGTGTAGAGGTGAAATTCGTAGATATTAGGAAGAACACCAGTGGCGAAGGCGGCTCACTGGCCCGGAACTGACGCTCATGAGCGAAAGCGTGGGGAGCAA
>X1101.10521.17979__R_103
TACAGAGGGTGCAAGCGTTAATCGGAATTATTGGGCGTAAAGCGCATGTAGGTGGCTTGTTAAGTTTGATGTGAAAGCCCTGGGCTTAACCTGGGAATTGCGTTGAAAACTGGCGAGCTAGAGTCGGACAGAGGGCCGTGGAATTTCCGGTGTAGCGGTGAAATGCGTAGAGATCGGAAAGAACACCAGTGGCGAAGGCGGCGGCCTGGGTCCAGACTGACACTGAGGTGCGAAAGCATGGGGAGCAA
>X1101.12047.7359__R_006
GACAGAGGTGCCAAGCGTTAGGCGGAATCACTGGGCTTAAAGCGTGTGTAGGCGGACTTCTAAGTACCTTGTGAAATCCCCCGGCTCAACCGGGGAACGGCTGGGTATACTGGGAGTCTTGAGCCAGCTAGGGGTCGCCGGAACAAGTGGTGGAGCGGTGAAATGCGTAGATATCACTTGGAACGCCAATGGTGAAAACAGGCGACTGGGGCTGTGCTGACGCTGAGACACGAAAGCCAGGGGAGCGA
>X1101.12651.12386__R_110
TACGAGAGGTGCAAGCGTTATTCGGAATGACTGGGCGTAAAGGGTGCGTAGACGGTTTGTTAAGCTTGTTGTTAAATTCCTTGGCCTAACCAAGGGCATGCAATGAGAACTGGCGATCTAGAGGATGAGAGAGAGGAGTGGAATTTCCGGAGTAGCGGTAAAATGCGTAGATCTCGGAAGGAACACCGATGGCGAAGGCAGCTCTTTGGCTCATTCCTGACGTTGAGGCACGAAAGCGTGGGGAGCAA
>X1101.12961.27664__R_239
AACGTAGGTGGCGAGCGTTATCCGGATTTACTGGGCGTAAAGCGTGTGCAGATGGGGCGCCAAGTAGTGTATGAAATCTCTGAGCTTAACTTAGAGAGGTTATGCTAGACTGGCGTTCTAGAGAACGGGAGAGGGACGTGGAATTCCGGGTGTAGTGGTGAAATGCGTAGAGATCCGGAGGAACCCCTGAGGCGAAGGCGGCGTCCTGGCCCGATTCTGACATTCAGACACGACAGCATGGGGAGCGA
>X1101.13325.17918__R_294
AACGTAGGTGGCAAGCGTTATCCGGATTTACTGGGCGTAAAGCGTGTGCAGATGGATTGCCAAGTGATGTATGAAAGCGGCCGGCTCAACCGGTCAAGGGTATGTCAGACTGGCAGTCTCGAGAGTGAGAGAGGGTTGTGGAATTCCGGGTGTAGTGGTGAAATGCGTAGAGATCCGGAGGAACACCAGAGGCGAAGGCGGCAACCTGGCTCATATCTGACATTCAGACACGACAGCATGGGGAGCGA
>X1101.13646.6027__R_040
GACGAACCGAGCGAACGTTGTTCGGAATCACTGGGCTTAAAGGGCGCGTAGGCGGGTGCTCAAGTCCGGGGTGAAATCCTCCAGCTCAACTGGAGAACTGCCTCGGATACTGGGTGCCTCGAGGGTGGTAGGGGTATGCGGAACTATCGGTGGAGCGGTGAAATGCGTTGATATCGATAGGAACTCCGGTGGCGAAGGCGGCATACTGGACCACTTCTGACGCTGAGGCGCGAAAGCCAGGGGAGCAA
>X1101.13927.4673__R_181
TACAGAGGTCCCGAGCGTTGTTCGGATTCATTGGGCGTAAAGGGTGCGTAGGCGGCTTTCTAAGTCTGATGTGAAATCCTGGGGCTCAACCCCAGAACTGCATTGGATACTGGAAGGCTAGAGTACTGGAGAGGAAACTGGAATTTACGGTGTAGCAGTGAAATGCGTAGAGATCGTAAGGAAGACCAGTGGCGAAGGCGAGTTTCTGGACAGTAACTGACGCTGAGGCACGAAGGCCAGGGGAGCAA
>X1101.14587.28420__R_252
TACGTAGGGGGCGAGCGTTGTCCGGAGTTACTGGGCGTAAAGGGCACGCAGGCGGTCTTTTCAGTTCGGAGTGACAGTCGTCGGCTTACCTGACGAAGGCCTCGGAAGACGGGAAGACTTGAGGGCTCACGAGGGACACGGAATTCCGGGTGGAGTGGTGAAATGCGTAGATATCCGGAGGAACACCAAAGGCGAAGGCAGTGTCCTGGGGAGTTACTGACGCTCAGGTGCGAAAGCCAGGGGAGCGA
>X1101.15942.6691__R_090
GACGAACCGTGCGAACGTTGTTCGGAATCACTGGGCTTAAAGGGCGCGTAGGCGGGTGTGCAAGTCTGTGGTGAAAGCCCCCGGCTTAACCGGGGAAGTGCCGTGGATACTGCACATCTTGAGGAGGGTAGGGGCATCTGGAACGGTCGGTGGAGCGGTGAAATGCGTTGATATCGACCGGAACTCCGGTGGCGAAGGCGAGGTGCTGGACCCTTTCTGACGCTGATGCGCGAAAGCCAGGGGAGCAA
>X1101.16586.8782__R_023
TACAGAGGTCTCAAGCGTTGTTCGGATTCATTGGGCGTAAAGGGTGCGTAGGTGGCGTCGTAAGTCAGGTGTGAAATTTCGGAGCTTAACTCCGAAACTGCATTTGATACTGCGGTGCTTGAGGACTGGAGAGGAGACTGGAATTTACGGTGTAGCAGTGAAATGCGTAGAGATCGTAAGGAAGACCAGTGGCGAAGGCGGGTCTCTGGACAGTTCCTGACACTGAGGCACGAAGGCCAGGGGAGCAA
>X1101.16767.23819__R_100
GACGAACCGTGCGAACGTTGTTCGGAATCACTGGGCTTAAAGGGCGCGTAGGCGGCAGGCGAGGTCGGGGGTGAAATCCCACAGCTTAACTGTGGAAGAGCCTTCGATACCGGCTTGCTGGAGGAAGGTAGGGGTGCGCGGAACTTCTGGTGGAGCGGTGAAATGCGTTGATATCAGAAGGAACGCCGGCGGCGAAAGCGGCGCACTGGACCTTTTCTGACGCTGAGGCGCGAAAGCCAGGGGAGCAA
>X1101.17248.12809__R_001
GACATAGGTGGCGAACGTTATCCGGATTTATTGGGCGTAAAGGATGCGTAGATGGTAGAATAAGTTATTGGTAGAAGTCAAGCTCAACTTGGAGGAAGCTAGTAATACTGTTCTGCTAGAGGACAGAAGAGGTTGGCGGAATTCTATGAGTAGGGGTGAAATCCGTTGATCTATAGAGGACCACCAAAAAAAGCGAAGGCAGCTAACTATTCTGCTCCTGACATTGAGGCATGAAAGCGTGGGGAGCA
>X1101.19099.25391__R_093
TACGAAGGGGGCAAGCGTTGTTCGGAATTACTGGGCGTAAAGGGCGCGTAGGCGGCCGCCTTTGTCAGGTGTGAAAGCCCCAGGCTCAACCTGGGAATTGCACTTGGGACGGGGTGGCTTGAGTTCGGGAGAGGAGAGTGGAATTCCCAGTGTAGAGGTGAAATTCGTAGATATTGGGAAGAACACCGGTGGCGAAGGCGGCTCTCTGGACCGATACTGACGCTGAGGCGCGAAAGCGTGGGGAGCAA
>X1101.19836.25325__R_090
GACGAACCGTGCGAACGTTGTTCGGAATCACTGGGCTTAAAGGGCGCGTAGGCGGTCGATCACGTCCGGGGTGAAATCTTTCGGCTTAACCGGAAAAGGGCCTTGGATACGGATCGGCTGGAGGGAGGTAGGGGCAGCTGGAACTTCCGGTGGAGCGGTGAAATGCGTTGATATCGGAAGGAACTCCGGTGGCGAAAGCGAGCTGCTGGACCTCTTCTGACGCTGAGGCGCGAAAGCTAGGGGAGCAA
>X1101.21026.20688__R_157
TACATAGAATGCAAGCGTTATCCAGAATGATTGGGCGTAAAGCGTCTGTAGGTGGATTTTTAAGTCCGCCGTTAAATCTCGTGGCTCAACTGTGGACACGCGATGGAAACTACCAAGCTGGAGTATGGTAGGGGCAGAGGGAATTTCCAGTGGAGCGGTGAAATGCGTAGAGATTGGAAAGAACACCAACGGCGAAAGCACTCTGCTGGGCCAACACTGACACTGAGAGAAGAAAGCTAGGGGAGCGA
>X1101.24198.6894__R_039
TACATGTGGGGCAAGCGTTGTTCGGAATTACTGGGCATAAAGGGTGCGTAGGCGGCTTGTTAAGTCACTGGTGAAAGTTTTCGGCCCAACCGGAAAATTGCCTGTGATACTGATGAGCTTGAGTGCGTGAGGGGTTGGGGGAACGAGCAGTGTAGCGGTGAAATGCGTAGATATTGCTCGGAAGGCCGGAGCCGAAGGGGCCCAACTGGTACGCAACTGACGCTGAGGCACGAAAGCGTGGGGAGCAA
>X1101.24381.15783__R_128
TACAGAGGTCCCAAGCGTTGTTCGGATTCATTGGGCGTAAAGGGTGCGTAGGTGGCGCCGTAAGTGGGGTGTGAAATCCCGGGGCTTAACCCCGGGACTGCATTCCATACTGCGGTGCTTGAGGACTGGAGAGGAGACTGGAATTTACGGTGTAGCAGTGAAATGCGTAGAGATCGTAAGGAAGACCAGTGGCGAAGGCGGGTCTCTGGACAGTTCCTGACACTGAGGCACGAAGGCCAGGGGAGCAA
>X1101.5160.15336__R_245
TACGGGGGGAGCAAGCGTTGTTCGGATTTACTGGGCGTAAAGGGCGCGTAGGCGGTCAGTGCAAGTCAGTTGTGAAATCTCCGAGCTTAACTCGGAAAGGTCAACTGATACTGCTCGACTAGAGTGCGGAAGGGGCAACTGGAATTCTTGGTGTAGCGGTGAAATGCGTAGATATCAAGAGGAACACCTGCGGCGAAGGCGGGTTGCTGGGCCGACACTGACGCTGATGCGCGAAAGCTAGGGGAGCGA
>X1101.8072.21057__R_219
TACGTAGGGTCCAAGCGTTATCCGGATTTACTGGGCGTAAAGCGTCTGTAGGCGGCCAACCAAGTTGGGTGCGAAATTTTGGGGCTCAACCCCGAAACTGTGCTCAAAACTGTTTGGCTCGAGGTAGGTAGAGGTGCATGGAATTTCTGGTGTAGGGGTGACATCCGTAGATATCAGAAGGAACACCAATGGCGAAGGCAGTGCACTGGGCCTTACCTGACGCTGAGAGACGAAAGCGTGGGGAGCGA
>X1101.9063.16686__R_204
TACGGAGGGTGCAAGCATTAATCGGATTTATTGGGCGTAAAGGGCGCGTAGGCGGAAAGATAAGTCAGATGTGAAATCCTGGGGCTCAACCTCAGAACTGCATTTGAAACTATCTATCTAGAGGGTAGGAGGAGAAAACGGAATTCCACAAGTAGCGGTGAAATGCGTAGATATGTGGAAGAACACCGGTGGCGAAGGCGGTTTTCTATCTTATTCCTGACGCTGAGGCGCGAAAGCAAGGGGATCAA
>X1102.10682.21428__R_098
GACGAACCGTGCAAACGTTATTCGGATTCACTGGGCTTAAAGGGCGCGTAGGCGGGCCATCAAGTCAGGGGTGAAATCTTTCGGCTCAACCGGAAAAGTGCCTTTGATACTGGTGGTCTCGAGGGAGGTAGGGGCATGCGGAACTTCCGGTGGAGCGGTGAAATGCGTAGATATCGGAAGGAACGCCGGTGGCGAAAGCGGCGTGCTGGACCTCTTCTGACGCTGAGGCGCGAAAGCTAGGGGAGCAA
>X1102.16665.7049__R_069
TACGGGGGGGGCAAGCGTTGTTCGGAATTACTGGGCGTAAAGGGCTCGTAGGCGGCCAACTAAGTCAGACGTGAAATCCCTCGGCTTAACCGGGGAACTGCGTCTGATACTGGATGGCTTGAATCCGGGAGAGGGATGCGGAATTCCAGGTGTAGCGGTGAAATGCGTAGATATCTGGAGGAACACCGGTGGCGAAGGCGACATCCTGGACCGGTATTGACGCTGAGTGAGCGAAAGCCAGGGGAGCA
>X1102.18623.9929__R_013
TACGTAGGGGGCAAGCGTTGTCCGGATTTATTGGGCGTAAAGCGCTCGCAGGCGGCTTGATACGTCGTGCGTGAAACACCCCGGCTCAACTGGGGAGGGTCGTGCGATACGGTCAGGCTTGAGGCCAGTAGGGGGATGCGGAATTCCGGGTGTAGTGGTGGAATGCGTAGAGATCCGGAGGAACACCAGCGGCGAAGGCGGCATCCTGGACTGGTTCTGACGCTCATGAGCGAAAGCGTGGGGAGCGA
>X1102.23178.13476__R_199
TACGTAGGATGCAAGCGTTGTCCGGAATTATTGGGCGTAAAGAGCGAGCAGGCGGCATACCAAGTTGGACGTGAAATTTTAGGGCTTAACCCTAAAGGGTCGTCCAAAACTGGTAAGCTAGAGTGCAGGAGAGGAAAGCGGAATTCCCGGTGTAGTGGTGAAATGCGTAGATATCGGGAGGAACACCAGAGGCGAAGGCGGCTTTCTGGCCTGTAACTGACGCTGAGGCGCGAAGGCTGGGGTAGCGA
>X1102.3750.12524__R_098
GACGTAAGTGGCAAGCGTTATCCGGAATTACTGGGTGTAAAGGGTGTGTAGGTGGTTATGTAAGTTAGATGTTAAATCTCCAAGCTTAACTTGGTAGTAGCATTTAATACTGCATAGCTGGAGTACGGGAGAGGAAGGTGGAATTACTAATGTAGCGGTGAAATGCGTAGATATTAGTAGGAACGCCAATGACGAAGGTAGCCTTCTGGACCGATACTGACGCTGAAACACGAAAGCTAGGGGAGCAA
>X1102.6925.23171__R_288
TACGTAGGGGGCGAGCGTTATCCGGATTTACTGGGCGTAAAGCGAGTTAAGGCGGTTGGCAAAGTTGGTTGTGAAATCTCAGGGCTCAACCCTGAAATTGCGACCAATACTGGTCGACTAGAGTGCAGGAGAGGAAGGTGGAATTCCCGGTGTAGTAGTGAAATGCGTAGATATCGGGAGGAACACCAGTGGCGAAGGCGGCCTTCTGGCCTGCAACTGACGCTGTAGCTCGAAAGCGTGGGGAGCGA
>X1102.8119.4498__R_023
GACGTAGGGCGCGAGCGTTGTCCGGATTTATTGGGCGTAAAGAGCTCGTAGGCGGCTTGTCGCGTCGACTGTGAAAACCCGCGGCTCAACTGTGGGACTGCAGTCGATACGGGCAAGCTAGAGTTCGGTAGGGGAGACTGGAATTCCTGGTGTAGCGGTGAAATGCGCAGATATCAGGAGGAACACCGGTGGCGAAGGCGGGTCTCTGGGCCGATACTGACGCTGAGGAGCGAAAGCGTGGGGAGCGA
>X1102.8323.13628__R_153
TACGAAGGGTGCAAACGTTGCTCGGAATCATTGGGCGTAAAGCGCACGTAGGCGGCTTTGCAAGTCTGACGTGAAATCCCTCAGCTCAACTGAGGAAGTGCATCGGAAACTGCAAGGCTTGAGTACTGAAGAGGATCGCGGAATTCCCGGTGTAGAGGTGAAATTCGTAGATATCGGGAGGAACACCAGTGGCGAAGGCGGCGATCTGGGCAGATACTGACGCTGAGGTGCGAAAGCGTGGGGAGCAA
>X1103.16166.23068__R_108
TACGTAGGGAGCAAGCGTTGTCCGGATTTATTGGGCGTAAAGAGCTCGTAGGCGGCTTGGAAAGTCAGGTGTGAAAACTCTGGGCTCAACCCAGAGACGCCACTTGATACTTCCATGGCTTGAGTTCGGTAGGGGACCATGGAATTCCTGGTGTAGCGGTGAAATGCGCAGATATCAGGAGGAACACCAATGGCGAAGGCAGTGGTCTGGGCCGATACTGACGCTGAGGAGCGAAAGCGTGGGGAGCG
>X1103.6275.14151__R_282
GACGTAGGTGGCGAACGTTATCCGGAATTATTGGGCGTAAAGGGTGCGTAGATGGCTTGGCAAGTTAGCAGTGGCAAATCGAGGCCTAACCTCGTGGAAACTGGTAATACTGCCCAGCTCGAGTACAGGAGAGGTTAACGGAACTCCATGTGGAGCGGTAAAATGCGTAGATACATGGAAGAACATCAATAACGGCGAAGGCAGTTAACTATTCTGTTACTGACATTGAGGCACGAAAGCGTGGGGAG
>X1103.8888.25701__R_110
TACGTAGGGTGCGAGCGTTAATCGGAATTACTGGGCGTAAAGAGTGCGTAGGCGGTCCCGCAAGTCCGCTGTGAAAGCCCCGGGCTTAACCTGGGAATGGCAGTGGAAACTAGGGGACTTGAATCTGGCAGAGGGGGGTGGAATGCCACGTGTAGCAGTGAAATGCGTAGAGATGTGGCGGAACACCGATGGCGAAGGCAGCCCCCTGGGCTGAGATTGACGCTCAGGCACGAAAGCGTGGGGAGCAA
>X1104.16008.10500__R_269
TACGTAGGAGGCGAGCGTTGTCCGGAGTTACTGGGCGTAAAGGGTGCGCAGGCGGCGCTGTGCGGTGGACGGTGAAATCTCCTGGCTTACCTGGGAGGGTGGCGTCCAGACGGCAGCGCTTGAGGGTCGGAGAGGGGCGTGGAATTCCGGGTGGAGCGGTGAAATGCGTAGAGATCCGGAGGAACACCGACGGCGCAGGCAGCGCCCTGGACGACACCTGACGCTGAGGCACGAAAGCTGGGGGAGCA
>X1104.22264.10687__R_208
GACGTAGGATGCGAGCGTTGTCCGGATTTATTGGGCGTAAAGAGTTCGTAGGCGGTTTGTTAAGTTCGGTGTTAAAGATCGGGGCCCAACCCTGGGAGTGCATTGAATACTGGCAGACTGGAGTGCGGTAGAGGTAAGTGGAATTCCTGGTGTAGCGGTGAAATGCGTAGATATCAGGAAGAACACCAGTGGCGTAGGCGACTTACTGGGCCGTAACTGACGCTGAGGAACGAAAGCCAGGGGAGCAA
>X1104.7421.24915__R_197
TACGAGGGGTGCAAGCGTTATTCGGAATAATTGGGCGTAAAGGGTGCGTAGACGGCTTTTTAAGTCTGTTGTTAAATTCCCTGGCTTAACTGGGGGCTCGCAATGGAAACTGATTGGCTAGAGGGTGAGAGAGAGAAGTGGAATTCCAGGAGTAGCGGTAAAATGCGTAGATCTCTGGAGGAACACCGATGGCGAAGGCAGCTTCTTGGCTCATTCCTGACGTTGATGCACGAAAGCGTGGGGAGCAA
>X2102.10342.20374__R_091
TACGTAGGGGCCTAGCGTTGTCCGGATTTATTGGGCGTAAAGAGCTCGTAGGCGGCTTGGTTAGTCAGGTGTGAAATCTCCACGCTCAACGTGGAGGGGCCACCTGATACTGCCATGGCTTGAGTCCGGTAGGGGAGTGTGGAATTCCCGGTGTAGCGGTGAAATGCGCAGATATCGGGAGGAACACCCGTAGCGAAGGCGGCACTCTGGGCCGGTACTGACGCTGAGGAGCGAAAGCGTGGGGAGCA
>X2102.25558.6996__R_034
CACGTAGGGGGCGAGCGTTGTCCGGATTTATTGGGCGTAAAGAGCTCGTAGGCGGCTCGGTAAGTCAACTGTGAAAGCTCCGGGCTCAACTCGGAGAGGCCAGTTGATACTGCTGTGGCTAGAGTCCGGTAGGGGAGCGTGGAATTCCTGGTGTAGCGGTGAAATGCGCAGATATCAGGAGGAACACCAGCGGCGAAGGCGGCGCTCTGGGCCGGAACTGACGCTGAGGAGCGAAAGCGTGGGTAGCAA
>X1101.10656.17480__L_240
TACGTAGGACCCAAGCGTTATCCGGAGTGACTGGGCGTAAAGAGTTGCGTAGGCGGCGCATTAAGCGAATAGTGAAATCAGGTGGCTCAACCATACTGGCTATTATTCGAACTGATGTGCTCGAGAGTGATAGAGGTAACTGGAATTTCTTGTGTAGGAGTGAAATCCGTAGATATAAGAAGGAACACCAATGGCGTAGGCAGGTTACTAGATCATTTCTGACGCTAAGGCACGAAAGCGTGGGGAGC
>X1101.12110.19482__L_222
TACGGAGGATCCAAGCGTTATCCGGATTTATTGGGTTTAAAGGGTGCGTAGGCGGCCTGTTAAGTCAGGGGTGAAAGACGGTGGCTCAACCATCGCAGTGCCCTTGATACTGATGGGCTTGAATTAACTAGAGGTAGGCGGAATGTGACAAGTAGCGGTGAAATGCATAGATATGTCACAGAACACCGATTGCGAAGGCAGCTTACTATGGTTTGATTGACGCTGAGGCACGAAAGCGTGGGGATCGA
>X1101.14883.8546__L_247
TACGTAGGTGGCAAGCGTTATCCGGAATTACTGGGCGTAAAGCGCTCGCAGGCGGTCTTTTAAGTTTGACGTGAAAGCTCCCGGCTTAACTGGGAGAGGTCGTTGAAGACTGGAAGACTTGAGGCAATGAGAGGGGTGTAGAATTCCCGGTGTAGTGGTGGAATGCGTAGATATCGGGGGGAATACCAGTGGCGAAAGCGGCACCCTAGCGTTAGCCTGACGCTCATGAGCGAAAGCGTGGGGAGCAA
>X1101.17848.2542__L_099
GACAGAGGATGCAAGTGTTATCTAGAATGATTGGGCATAAAGTGTCTGTAGGTAGCTTTTCAAGTCCGCCGTCAAATCCCAGGTCTCAACCCTGGACAAGCGGTGGAAACTACCAAGCCGGAGTACGGTAGGGGCAGAGGGAATTTTCGGTGGATCGGTGAAATGTGTAGAGATAGGAAAGAACACCAACGGCGAAGGCACTCTGCTGGGCCGACACTGACACTGAAAGACGAAAGCATGGGGAACAA
>X1101.21379.20564__L_223
GACGAACCGAGCGAACGTTATTCGGAATAACTGGGCTTAAAGGGTGCGTAGGCGGGTTGTCAAGTCTGGGGTGAAATCCGGCAGCTTAACTGTCGAACTGCCTCAGATACTGATGACCTCGAGGGGGGTAGGGGCATGCGGAACTGTAGGTGGAGCGGTGAAATGCGTTGATATCTACAGGAACTCCGGTGGCGAAAGCGGCGTGCTGGACCCCTTCTGACGCTGAGGCACGAAAGCTAGGGGAGCAA
>X1102.12028.8490__L_114
TACGAAGGGGGCTAGCGTTGCTCGGAATCACTGGGCGTAAAGGGCGCGTAGGCGGCCTGATCAGTCGGGGGTGAAAGCCTGTGGCTCAACCACAGAATGGCCTTCGATACTGTCAGGCTTGAGACCGGAAGAGGTAAGTGGAACTGCGAGTGTAGAGGTGAAATTCGTAGATATTCGCAAGAACACCAGTGGCGAAGGCGGCTTACTGGTCCGGATCTGACGCTGAGGCGCGAAAGCGTGGGGAGCAA
>X1102.21609.15603__L_282
CACGGAAGGGGCAAGCGTTGCTCGTAAGTATTGGGCGTAAAGGGTTTGTAGGTGGTGTCCCCACAGCGGGGACACTTGACTCGCTTGTACCACGTGGGTAACCTTGTCGAACTAGCTTGGGTTGGCTACGGCAACAACGCCAACCAGCGGTTACCCCCACAATGCCAAGCACACGGTACCATCGGGGTGGCCCACAGGTGTAAGGTACTCTTGACGAAGGGGTGGAATCCTAAGAGGTCAATGGGGAC
>X1102.6801.9383__L_097
TACAGAGGATGCAAGCGTTATCCGGAATGATTGGGTGTAAAGCGTCTGTAGGTGGCATTTTAAGTCCGTCGTCAAATCCCAGGGCTCAACTCTGGACATGCGGTGGAAACTACCAAGCTGGAGTACGGTAGGGGAAGAAGGAATTTCTGTTGGAGCGGTGAAATGCATAGAGATCGGAAAGAACACCAACGGCGAAAGCACTCTGCTGGGCCGACACTGACACTGAGAGACGAAAGCTAGGGGAGCGA
>X1104.17424.13091__L_148
TACAGAGGATGCAAGCATTATCCAGAATGATTGGGCGTAAAGAGTCTGTAGGTGGCTTTTTAAGTCCACCGTCAAATCCCAAGGCTCAACTCTGGATAGGCGGTGGAAACTACCAAGCTGGAGTACGGTAGGGGTAGAGGGAATTTCCGGTGGAGCGGTGAAATGCATAGAGTTCGGAAAGAAAACCAACGGCGAAAGCACTCTGTTGGGTCGACACTGACACTGAGAGATGAAAGCTAGGGGAGCGA
>X1101.10131.9979__R_092
TACGAGGGGGGCAAGCGTTGTTCGGAATTATTGGGCGTAAAGGGAGCGTAGGCGGTTTTGTAAGTCGTGTGTGAAATCTTCGGGCTCAACCCGAAGTCTGCACTCGAAACTGCAGGGCTTGAGTATGGGAGAGGTGAGTGGAATTCCTGGTGTAGCGGTGAAATGCGTAGATATCAGGAGGAACACCTGTGGCGAAAGCGGCTCACTGGACCATTACTGACGCTGAGGCTCGAAAGCTAGGGGAGCAA
>X1101.10864.10698__R_130
TACGAAGGGGGCTAGCGTTGTTCGGAATTACTGGGCGTAAAGCGCGCGCAGGCGGTTCGATAAGTTGGGGGTGAAATCCCCGGGCTCAACCCGGGAATGGCCTTCAAGACTGTCGAGCTAGAGGACGAGAGAGGTGAGTGGAATTCCCAGTGTAGAGGTGAAATTCGTAGATATTGGGAAGAACACCGGTGGCGAAGGCGGCTCACTGGCTCGTTTCTGACGCTGAGGCGCGAAAGCGGGGGG
>X1101.11038.4564__R_049
TACAGAGGGTGCGAGCGTTAATCGGAATTACTGGGCGTAAAGCGCGCGTAGGCGGCTTTGTAAGTCGGATGTGAAATCCCCGGGCTTAACCTGGGAACTGCATTCGAGACTGCATAGCTTGAGTATGGGAGAGGGAGGCGGAATTTCCGGTGTAGCGGTGAAATGCGTAGATATCGGAAGGAACATCAGTGGCGAAAGCGGCCTCCTGGACCAATACTGACGCTCATGTGCGAAAGCGTGGGGAGCAA
>X1101.11952.10933__R_119
TACGAAGGGGGCTAGCGTTGTTCGGAATTACTGGGCGTAAAGCGCGCGCAGGCGGTTTTTCAAGTCAGTGGTGAAAGCCCGGAGCTCAACTCCGGAAATGCCATTGAAACTGTGAAACTTGAGGATGAGAGAGGTGAGTGGAATTCCCAGTGTAGAGGTGAAATTCGTAGATATTGGGAAGAACACCGGTGGCGAAGGCGGCTCACTGGCTCATTTCTGACGCTCAGGCGCGACAGCGTGGGGATCA
>X1101.12922.14515__R_188
TACGTAGGGGGCAAGCGTTGTCCGGAATTATTGGGCGTAAAGCGCGCGCAGGCGGTCATTTAAGTTTGGTGTCTAATCCCGGGGCTCAACCCCGGGTCGCATCGAAAACTGGGTGACTGGAGTGCGGGAGAGGAAAGTGGAATTCCACGTGTAGCGGTGAAATGCGTAGAGATGTGGAGGAACACCAGTGGCGAAGGCGACTTTCTGGACCGTAACTGACGCTGAGGCGCGAAAGCGTGGGGAGCAAA
>X1101.13479.18187__R_282
TACAGAGGTCCCGAGCGTTGTTCGGATTCACTGGGCGTAAAGGGTGTGTAGGAGGCTTGGTAAGTCAGGTGTGAAATCCCGCAGCTTAACTGCGGAACTGCATTCGATACTGCCGAGCTAGAGGATCGGAGGGGGAAGCGGAATTCTTGGTGTAGCGGTGAAATGCGTAGATATCAAGAGGAACACCGGTGGCGAAGGCGGCTTCCTGGAAGATACCTGACTCTGAAACACGAAAGCTAGGGGAGCGA
>X1101.15723.15900__R_029
TACGTAGAAGACTAGTGTTATTCATCTTTAATAGGTTTAAAGGGTACCTAGACGGTATAATTAGTCTAAAATAAGATACGGTTATACTAGAGTTATATATGAGGAGGTGAGTATTTATGGAGTAGAGTTGAAATTTGTTGATCCCATAACGACTGGTATCGGCGAAAGCAACCTTTTATCTAATAACTGACGTTGAGGGACGAAGGCTCGGGTAACGAACAGGATTAGAAACCCCAGTAGTCCAAAG
>X1101.16984.25320__R_199
TACGTAGGGTCCAAGCGTTATCCGGAATTACTGGGCGTAAAGAGTTGCGTAGGTGGCATGGTAAGCGAATAGTGAAATGACTCGGCTCAACCGAGTATACATTCTTCGAACTGCCAAGCTTGAGTATGAGAGAGGTAGATGGAATTTCTAGTGTAGGAGTGAAATCCGTAGATATTAGAAGGAACACCGATGGCGTAAGCAGTCTACTAGCTCATTACTGACACTAAGGCACGAAAGCGTGGGGAGCG
>X1101.17106.24462__R_205
TACGTAGGGGGCGAGCGTTGTCCGGAGTTACTGGGCGTAAAGGGCACGCAGGCGGTCAGGTCAGTTTGGGGTTACAGCTCCCGGCTCAACTGGGAGAGCGCCTTGAAGACGGCCTGACTTGAGAGCCAGAGAGGGACACAGAATTCCGGGTGTAGTGGTGAAATGCGTAGATATCCGGAGGAATACCAAAGGCGAAGGCAGTGTCCTGGCTGGTATCTGACGCTGAGGTGCGAAAGCTAGGGGAGCGA
>X1101.17816.7199__R_171
GACGAACCGTGCGAACGTTGTTCGGAATCACTGGGCTTAAAGGGTGCGTAGGCGGGCGATCAAGTCAGGGGTGAAATCCTCCAGCTTAACTGGAGAACTGCCTTTGATACTGGTCATCTTGAGTGAGGTAGGGGCGTGCGGAACTGATGGTGGAGCGGTGAAATGTGTTGATATCATCAGGAACTCCGGTGGCGAAAGCGGCGCGCTGGACCTTTACTGACGCTGAGGCACGAAAGCCAGGGGAGCGA
>X1101.18562.11819__R_034
TACGTAGGGTGCGAGCGTTAATCGGAATGACTGGGCGTAAAGGGTGTGTAGGCTGTTTTATAAGTCTGATGTGAAATCCCCGGGCTCAACCTGGGAACTGCGTTGGAAACTGTAAGACTAGAGTACGTAAGAGGGGGGTGGAATTCCACGTGTAGCAGTGAAATGCGTAGAGATGTGGAGGAACACCGATGGCGAAGGCAACCCCCTGGGACGATACTGACGCTGAGGCACGAAAGCGTGGGGAGCAA
>X1101.19418.26919__R_077
GACGAGCTACACAAACGTTATTCGGAATTACTGGGCTTAAAGGGTGCGTAGGCGGTACTGCAAGTCGGGTGTGAAATACCTCAGCTTAACTGAGGAACTGCATTCGATACTGCCGTGCTAGAGTAAGACAGAGGTAAGTAGAACTTCGGGTGGAGCGGTGAAATGCGTTGATATCCGAAGGAATACCGGTGGCGAAGGCGACTTACTGGGTCTTCACTGACGCTGATGCACGAAAGCTAGGGTAGCAA
>X1101.20743.28212__R_200
TACGTAGGGGGCAAGCGTTGTCCGGATTTATTGGGCGTAAAGAGCGTGTAGGCGGCCTGACAGGTCTGCTGTGAAAACTCGAGGCTCAACCTCGAGATGTCGGCGGAAACCGTCTGGCTAGAGTCCGGAAGAGGAGAGTGGAATTCCTGGTGTAGCGGTGAAATGCGCAGATATCAGGAAGAACACCTATGGCGAAGGCAGCTCTCTGGGACGGTACTGACGCTGAGACGCGAAAGCGTGGGGAGCGA
>X1101.21907.6924__R_178
TACGATGGAGACAAGTGTTAGTCATCTTTATTAGGTATAAAGGGTACCTAGACGGTAAATAATAGCCCCGTGTATATTGAAAGGGTACTTTTTTACTAGAGTTATATAGGAGAGGTAAATATTAGAACTATAGGAGTAGTGATGAAATACTTTGATACTTATGGGACTGGAAAAGGCGAAAGCAAACCTCTATCTTTTTAAAAGTTAGTAAATTTTATTAACTAGATTATAATAACTGACGTTGAGGG
>X1101.23281.18193__R_094
TACGTAGGGGGCGAGCGTTATCCGGATTTACTGGGCGTAAAGCGCGTTAAGGCGGTTGGCAAAGTTGGTGGTGAAATTTCAGGGCTCAACCCTGAAACTGCCTCCAATACTGGTCGACTTGAGTGTGAGAGAGGAAGGTGGAATTCCCGGTGTAGTAGTGAAATGCGTAGATATCGGGAGGAACACCAGTGGCGAAGGCGGCCTTCTGGCTCACAACTGACGCTGTAGCGCGAAAGCGTGGGGAGCGA
>X1101.23809.20690__R_141
GACGAACCGTGCGAACGTTGTTCGGAATCACTGGGCTTAAAGGGCGCGTAGGCGGGCCGCCAAGTCTGGAGTGAAAGCCCACGGCTCAACCGTGGAAGCGCTTCGGATACTGGCGGCCTCGAGGGGTGCAGGGGCGTGCGGAACTTCCGGTGGAGCGGTGAAATGCGTAGATATCGGAAGGAACACCGGTGGCGAAAGCGGCGCGCTGGACACCTACTGACGCTGAGGCGCGAAAGCCAGGGGAGCAA
>X1101.25321.17581__R_237
TACATAGGTGGCGAACGTTATCCGGATTTATTGGGCGTAAAGGATGCGTAGGTGGTAGAATAAGTTATTAGTAGAAATCAGGCTCAACTTGGCGGAAACTGGTAAAACTGTTTTTCTAGAGGATAGGAGAGGTTGGCGGAACTCACATGTGTAAGGGTGAAATCTGCTGATCTATGGAGGACCACCAAAAAGGCGAAGGCAGCCAACTATTCTAATTCCTGACACTGAGGCATGAAAGCGTGGGGAGC
>X1101.25432.16330__R_039
TACGAAGGGAGCGAGCGTTGTTCGGAATCACTGGGCTTAAAGCGTGCGTAGGCGGATTAGTAAGTCAGAAGTGAAATCCCGGGGCTTAACCCCGGAACTGCTTTTGAGACTGCTAGTCTGGAATTCGGTAGAGGTTGGTGGAACTCCTAGTGTAGAGGTGAAATTCGCAGATATTAGGAAGAACACCGGTGGCGAAGGCGACCAACTGGACCGATATTGACGCTGAGGCACGAAAGCGTGGGTAGCAA
>X1101.6696.22248__R_043
GACGTAGGTGGCGAACGTTATCCGGAATCATTGGGCGTAAAGGGTGCGTAGATGGCATGATAAGTTATTGGTGGGAAATCGGGGCTCAACCTCGTGGAAGCCAGTAATACTGTTTTGCTAGAGTACAGGAGAGGTTAACGGAATTCCATGTGGTTAGCGGTAAAATGCGTCGATATATGGAAGAACATCAATAACGGCGAAGGCAGTTAACTATTCTGTTACTGACATTGAGGCACGAAAGCGTGGGG
>X1101.7153.13615__R_039
TACGGAGGGGGCTAGCGTTGTTCGGAATTACTGGGCGTAAAGCGCACGTAGGCGGCTTTTTAAGTCAGAGGTGAAAGCCCGGGGCTCAACTCCGGAACTGCCTTTGAGACTGGGATGCTAGATCGTCGGAGAGGTGAGTGGAATTCCGAGTGTAGAGGTGAAATTCGTAGATATTCGGAAGAACACCAGTGGCGAAGGCGGCTCACTGGACGACTGATGACGCTGAGGTGCGAAAGCGTGGGGAGCA
>X1101.8606.12735__R_138
TACGTAGGGTGCGAGCGTTGCCCGGATTTATTGGGCGTAAAGGGCGCGTAGGCGGTGAGATGCGTCCGTTGTGAAATCGCCCGGCTCAACTGGGCGGGGTCAGCGGATACGGTCTCACTTGAGCAAGCTAGGGGGCAATGGAATTCCCGGTGTAGTGGTGGAATGCGTAGATATCGGGAGGAACACCAGTGGCGAAGGCGGTTGCCTGGGGCTTTGCTGACGCTGAGGCGCGAAAGCGTGGGGAGCGA
>X1102.12110.12851__R_261
TACGGAGGGTGCAAGCGTTATCCGGATTCACTGGGTTTAAAGGGTGCGTAGGCGGGCAGGTAAGTCAGTGGTGAAATCCTTGAGCTTAACTCGAGAACTGCCATTGATACTATCTGTCTTGAATATTGTGGAGGTAAGCGGAATATGTCATGTAGCGGTGAAATGCTTAGATATGACATAGAACACCTATTGCGAAGGCAGCTTACTACGCATATATTGACGCTGAGGCACGAAAGCGTGGGGATCAA
>X1102.12684.24801__R_133
TACGTAGGGCGCAAGCGTTGTCCGGAATTATTGGGCGTAAAGAGCTCGTAGGCGGTTTGTCGCGTCTGCTGTGAAAACCTAAGGCTCAACCTTGGGCTTGCAGTGGGTACGGGCAGACTAGAGTGCGGTAGGGGTGACTGGAATTCCTGGTGTAGCGGTGGAATGCGCAGATATCAGGAGGAACACCGATGGCGAAGGCAGGTCACTGGGCCGCAACTGACGCTGAGGAGCGAAAGCATGGGGAGCGA
>X1102.13644.16781__R_199
TACGTAGGGCGCAAGCGTTGTCCGGAATTATTGGGCGTAAAGAGCTCGTAGGCGGTCTGTCACGTCGGTTGTGAAAACCCAAGGCTCAACCTTGGGCCTGCAATCGATACGGGCAGACTAGAGTACTGCAGGGGAGACTGGAATTCCTGGTGTAGCGGTGGAATGCGCAGATATCAGGAGGAACACCGGTGGCGAAGGCGGGTCTCTGGGCAGTAACTGACGCTGAGGAGCGAAAGCGTGGGGAGCAA
>X1102.16462.27303__R_075
TACGAAGGGGGCTAGCGTTGTTCGGAATTACTGGGCGTAAAGCGCGCGTAGGCGGTGCGACAAGTCAGAGGTGAAATCCCGGAGCTCAACTTCGGAACTGCCTTTGAAACTGTCGCGCTGGAATCTCAGAGGGGGTAGCGGAATTCCAAATGTAGGGGTGAAATCCGTAGATATTTGGAGGAACACCGGTGGCGAAGGCGGCTACCTGGCTGAGTATTGACGCTGAGGCGCGAAAGCGTGGGGATCAA
>X1102.17269.6553__R_159
GACGTAGGTGGCGAACGTTATCCGGAATTATTGGGCGTAAAGGGTGCGTAGATGGTCGGACAAGTTAACAGTGGCAAATCAGGGCTCAACCCTGTGGAAGTTGATAATACTATCCGACTGGAGGACGGGAGAGGTTAACGGAACTCCCTGTGGAGCGGTGAAATGCGTAGATATAGGGAAGAACACCAAAAAGCGAAGGCAGTTAACTATTCTGTTCCTGACATTGAGGCACGAAAGCGTGGGGAGCA
>X1102.19835.16565__R_019
GACGAACCGAGCGAACGTTATTCGGAATCACTGGGCTTAAAGGGCGCGTAGGCGGGCGGTCAAGTCCGGGGTGAAAGCCTCCAGCTCAACTGGAGAAGTGCCTCGGATACTGGCCATCTCGAGGGAGATAGGGGCGTGCGGAACTTCCGGTGGAGCGGTGAAATGCGTAGATATCGGAAGGAACACCGGTGGCGAAAGCGGCGCGCTGGATCTCTTCTGACGCTGAGGCGCGAAAGCCAGGGGAGCGA
>X1102.21064.20073__R_111
TACGAAGGGGGCTAGCGTTGCTCGGAATCACTGGGCGTAAAGCGCACGTAGGCGGCTTTTTAAGTCGAGGGTGAAATCCTGGAGCTCAACTCCAGAACTGCCTTCGATACTGAGAAGCTTGAGTCCGGGAGAGGTGAGTGGAACTGCGAGTGTAGAGGTGAAATTCGTAGATATTCGCAAGAACACCAGTGGCGAAGGCGGCTCACTGGCCCGGTACTGACGCTGAGGTGCGAAAGCGTGGGGAGCAA
>X1102.21674.10813__R_151
TACAGAGGGTGCGAGCGTTAATCGGAGTGACTGGGCGTAAAGGGCGCGTAGGCGGTTAGATTAGTCTGATGTGAAAGACCTGGGCTTAACCTGGGATGTGCATTGGAAACGGTCTGGCTAGAGTTTGAGAGAGGGAAGTGGAATTTCCGGTGTAGCGGTGAAATGCGTAGAGATCGGAAAGAACACTCGTGGCGAAGGCGACTTTCTGGCTCAAAACTGACGCTGAGGCGCGAAAGCGTGGGGAGCAA
>X1102.23426.22755__R_254
GACGTAGGGAGCAAGCGTTGTCCGGAATTACTGGGCGTAAAGAGCTCGTAGGCGGGAGCGTAAGTCTGGAAGGAAATCTCAAGGCTCAACTTTGGGGCTTTTTCAGATACTGCGTTTCTTGAGGGTATCAGAGGACAGTAGAATTCCCGGTGTAGCGGTGAAATGCGTAGATATCGGGAGGAATACCAGTGGCGAAGGCGACTGTCTGGGATATTCCTGACGCTGAGGAGCGAAAGCGTGGGGAGCAA
>X1102.6458.23238__R_154
TACGGAGGGGGCAAGCGTTGTTCGGAATTACTGGGCGTAAAGGGCGCGTAGGCGGCTCTGCAAGTTAGGCGTGAAAGCCCTGGGCTTAACCCAGGAATTGCGCTTGAGACTGCATGGGCTTGAGTGCGGAAGAGGTGAGTGGAATTCCCAGTGTAGAGGTGAAATTCGTAGATATTGGGAAGAACACCAGTGGCGAAGGCGGCTCACTGGTCCGCAACTGACGCTGAGGCGCGAAAGCGTGGGGAGCA
>X1102.8154.23969__R_135
GACGAAGGATCCAAGCGTTATCCGGATTTATTGGGTTTAAAGGGTGCGTAGGCGGATTGATAAGTCAGTGGTGAAAGCCTGTTGCTTAACAACAGAACTGCCATTGATACTGTCAATCTTGAATATGTTTGATGTGGGCGGAATATGACATGTAGCGGTGAAATGCTTAGATATGTCATAGAACACCGATTGCGAAGGCAGCTCACAAAGCCATTATTGACGCTGAGGCACGAAAGCGTGGGGATCAA
>X1102.9173.24773__R_208
TACGTAGGGGGCAAGCGTTGTCCGGATTTATTGGGCGTAAAGAGCGTGTAGGCGGCTGGATAGGTCTGTTGTGAAAACTCGAGGCTCAACCTCGAGACGCCGATGGAAACCATCCAGCTAGAGTCCGGAAGAGGAGAGTGGAATTCCTGGTGTAGCGGTGAAATGCGCAGATATCAGGAAGAACACCCGTGGCTAAGGCGGCTCTCTAGTACGGTACTGACGCTGAGACGCGAAAGCGTGGGGAGCGA
>X1103.14146.9481__R_093
GACGAACCGTGCGAACGTTGTTCGGATTCACTGGGCTTAAAGGGCGCGTAGGCGGATCACCAAGTCCGGGGTGAAATCTTTCGGCTCAACCGGAAAATTGCCTGGGATACTGGTGGTCTTGAGGGAGGTAGGGGCATGCGGAACTTCCGGTGGAGCGGTGAAATGCGTAGATATCGGAAGGAACGCCGGTGGCGAAAGCGGCGTGCTGGACCTCTTCTGACGCTGAGGCGCGAAAGCCAGGGGAGCAA
>X1103.20371.22613__R_032
TACGTAGGGGGCAAGCGTTGTCCGGAATCATTGGGCGTAAAGAGCGTGTAGGCGGCCCGATAAGTCCGCTGTGAAAGTCCAGGGCTCAACCCTGGAATGCCGGTGGATACTGTCGGGCTCGAATCCGGAAGAGGTGAGTGGAATTCCTGGTGTAGCGGTGAAATGCGCAGATATCAGGAGGAACACCAATGGCGAAGGCAGCTCACTGGGACGGTATTGACGCTGAGACGCGAAAGCGTGGGGAGCAA
>X1103.27973.17516__R_049
GACGAACTGTGCGAACGTTATTCGGAATCACTGGGCTTACAGGGTGCGTAGGCGGCTTGTTAAGTAGGGTGTGAAATCCCCCGGCCCAACCGGGGAATGGCGCTCTAAACTGGCAGGCTTGAGTGAGCTAGGGGTGCACGGAACTTCCAGTGGAGCGGTGAAATGTGTTGATATTGGAAGGAACACCGGAGGCGAAAGCGGTGCACTGGGGCTTAACTGACGCTGAGGCACGAAAGCCAGGGGAGCGA
>X1103.5402.13927__R_090
TACGTAGGAGGCGAGCGTTGTCCGGAGTTACTGGGCGTAAAGGGTGCGCAGGCGGGCAGTTGCGGTTTGCGGTGAAAGCTCCTGGCTTACCTGGGAGAGGGCCGTGAAGACGGGCTGCCTTGAGGGGCGGAGAGGGACGTGGAATTCCGGGTGGAGCGGTGAAATGCGTAGAGATCCGGAAGAACACCGACGGCGAAGGCAGCGTCCTGGCCGCCGCCTGACGCTCAGGCACGAAAGCGCGGGGAGC
>X1104.13708.10306__R_205
TACGTAGGTGGCAAGCGTTGTCCGGATTTATTGGGTTTAAAGGGTGCGTAGGCGGTTTTCTAAGTCAGCAGTGAAATACGGCAGCTCAACTGTCGAGGTGCTGTTGATACTGGGGAACTTGAGTACTGATGAGGTAGGCGGAATGGACGGTGTAGCGGTGAAATGCTTAGAGATCGTCCAGAACACCGATAGCGAAGGCAGCTTACTAAGGAGTAACTGACGCTGAGGCACGAAAGTGTGGGGATCAA
>X1104.17494.7743__R_075
TACGTAGATGGCAAGCGTTGTCCGGATTTATTGGGCGTAAAGAGCGCGCAGGCGGTTTGTTAAGTCCGAGGTGAAATCTCCCGGCTCAACTGGGAGGGGTCTTCGGATACTGGCCGACTTGAGGAGAGCAGAGGTGAGTGGAATTCTCGGTGTAGTGGTGAAATGCGTAGATATCGAGAGGAACACCAGCGGCGAAGGCGGCTCACTGGGCTCCACCTGACGCTGAGGCGCGAAAGCGTGGGGAGCGA
>X1104.21397.4887__R_227
TACAGAGGGTGCAAGCGTTAATCGGAATTATTGGGCGTAAAGCGCATGTAGGTGGTTTAATAAGTTTGATGTGAAAGCCCTGGGCTTAACCTGGGAATGGCGTTGAATACTGTTAGACTAGAGTCGGACAGAGGGCGGTGGAATTTCCGGTGTAGCGGTGAAATGCGTAGAGATCGGAAAGAACATCGGTGGCGAAGGCGGCCGCCTGGGTCCAGACTGACACTGAGGTGCGAAAGCGTGGGGAGCAA
>X1104.24711.24359__R_106
CACGTAGGGGCCAAGCGTTGTCCGGATTTATTGGGCGTAAAGAGCTCGTAGGCGGTTGGGTAAGTCGGGTGTGAAAACTCCAGGCTCAACTTGGAGACGCCACCCGATACTGCTCTGACTTGAGTTCGGTAGGGGAGTGGGGAATTCCTGGTGTAGCGGTGAAATGCGCAGATATCAGGAGGAACACCGGTGGCGAAGGCGCCACTCTGGGCCGAAACTGACGCTGAGGAGCGAAAGCGTGGGTAGCA
>X1104.26925.14365__R_126
TACGTAGAAGACTAGTGTTATTCATCTTTAGTAGGTTTAAAGGGTACCTAGACGGTATAATTAGTCTTAAATAGGATACGGTTATACTAGAGTTATATATGAGAAGGGGAGTATTTGTGGAGTAGAGTTGAAATTCTTTGATACCATGAGGACTGGTAACGGCGAAAGCAACCTTTTATCTAATAACTGACGTTGAGGGACGAAGGCTCGGGTAGCGAACAGGATTAGAAACCCTAGTAGTCCAACA
>X2101.15718.16950__R_113
GACGAGCCACACAAACGTTATTCGGAATTACTGGGCTTAAAGGGTGCGTAGGCGGCGCGGAAAGTTGGGTGTGAAAGCCCTCGGCTCAACCGAGGAATGGCGCCCAAAACTACCGTGCTGGAGGAAGACAGAGGTGAGCGGAACTCAGGGTGGAGCGGTGAAATGCGTTGATATCCTGAGGAACACCGGTGGCGAAAGCGGCTCACTGGGTCTTTTCTGACGCTGATGCACGAAAGCTAGGGTAGCGA
>X2101.22425.23121__R_142
GACAGAGGTGCCAAGCGTTAGGCGGAATCACTGGGCTTAAAGCGTGTGTAGGCGGAATGGTAAGTACCTTGTGAAATCCCACAGCTCAACTGTGGAACTGCTTGGTATACTGCTTTTCTTGAGCTACTTAGGGGCAACCGGAACAAATGGTGGAGCGGTGAAATGCGTAGATATCATTTGGAACGCCAATGGTGAAAACAGGTTGCTGGGAGTATGCTGACGCTGAGACACGAAAGCCAGGGGAGCGA
>X2102.17241.9227__R_205
TACGAAGGGGGCTAGCGTTGTTCGGAATTACTGGGCGTAAAGCGAACGTAGGCGGTGTTCCATGTCAGAGGTGAAAGCCTGGGGCTCAACTCCAGAATTGCCTTTGAAACGGGAACGCTTGAGTCCGAGAGAGGATGGCGGAATTCCTAGTGTAGAGGTGAAATTCGTAGATATTAGGAAGAACACCGGTGGCGAAGGCGGCCATCTGGCTCGGTACTGACGCTCAGGTTCGAAAGCGTGGGGAGCAA
>X2103.21235.19742__R_219
TACGTAGGGAGCAAGCGTTGTCCGGATTTATTGGGCGTAAAGAGCTCGTAGGCGGTTCCGTAAGTCAGGTGTGAAAAATCTGGGCTCAACCCAGTGGAGCACCTGATACTGCGGTGACTCGAGTCCGGTAGGGGAGTGTGGAATTCCTGGTGTAGCGGTGAAATGCGCAGATATCAGGAGGAACACCGACGGCGAAGGCAGCACTCTGGGCCGGTACTGACGCTGAGGAGCGAAAGCATGGGGAGCGAA
>X1101.13146.8596__L_225
TACGAGTGGTGCAAGCGTTATTCGGATTTATTGGGCGTAAAGGGTGCGCAGGCGGTATGTTTAGTCAACTGTTAAAAGCCTCAGCCTAACTGAGGATCAGCGGTAGATACTGGCATACTAGAGGGTGGAAGAGAGAAGTGGAATTCTTGGAGTAGCGGTAAAATGCGTAGATCTCAAGAGGAACACCAATGGCGAAGGCAGCTTCTTGGTCCATTCCTGACGCTCAGGCACGAAAGCGTGGGGAGCAA
>X1101.21507.9890__L_266
TACAGAGGATGCAAGCATTATCCGGAATGATTGGGCGTAAAGCGTCTGTAGGTGGATTTTTAAGTCCGCCGTCAAATCCCAGGGCTCAACCCTGGATAGGCGGTGGAAACTACCAAGCTAGAGTACGGTAGGGGCAGAGGGAATTTCCGGTGGAGCGGTGAAATGCGTAGAGATCGGAAAGAACACCAACGGCGAAAGCACTCTCCTGGGCCGACACTGACACTAAGAGACGAAAGCTAGGGGAGCAA
>X1101.25050.8393__L_253
TACAGAGGATGCAAGTGTTATCCAGAATGATTGGGCGTAAAGCGTCTATAGGTGGCTTTTTAAGTCCGCCGTCAAATCCCAGGGCTCAACTCTGGACAGGCGGTGGAAACTACCAAGCTGGAGTACGGTAGGGGCAGAGGGAATTTCCGGTGGAGCGGTGAAATGCGTAGAGATCGGAAAGAACACCAATGGCGAAAGCACTCTGCTAGGCTGGCACTGACACTGAGAGACGAAAGCTAGGGTAGCGA
>X1102.14171.12239__L_219
GACGAACCGTGCGAACGTTATTCGGAATCACTGGGCTTAAAGCGCGTGTAGGCGGGTGGGCACGTCCGACGTTGAAAGCCCCCGGCTCAACCGGGGAACGGGCGCGGATACGACCTGCCTGGAGGGGCGTAGGGGGACCTGGAACTTCCGGTGGAGCGGTGAAATGCGTTGAGATCGGAAGGAACGCCCGTGGCGAAAGCGAGGTCCTGGACGCCTACTGACGCTGAGACGCGAAAGCCAGGGGAGCG
>X1102.2769.10242__L_274
GACAAGGGAGACGAGTGTTATTCATCTTTAACAGGTATATAGGGTACCTAGACGGTGTAAAATGGCTTAGAGAAGTACCTATTACACTTGAGTTTGATATAGGAGAGGAAGATGTCGGAATTGTTGGTGGAGAGATGAAATGTGTTAATACCAATAGGACCGATGACGGCGAAGGCAAACCTCTATGTACATATAGTTTGCGGATGCTAGTATAGAAAAGACCGCTAAACTAGATACTCTTTTCTCTT
>X1102.7668.7294__L_225
TACGTAGGGGGCAAGCGTTGTCCGGATTTATTGGGCGTAAAGCGCACGCAGGCGGTCTCTTAAGTTTCGAGTGACAGGTAGTGGCTTAACCACTACAGGCCTTGGAAAACTGGGAGACTTGAGGACGAGAGAGGGATGCGGAATTCCAGGTGGAGCGGTGAAATGCGTAGAGATCTGGAAGAACACCGAAGGCGAAGGCAGCATTCTGGCTCGTAACTGACGCTCATGTGCGAAAGCTAGGGGAGCGA
>X1103.12357.11362__L_225
GACGAACCGTGCAAACGTTGTTCGGAATCACTGGGCTTAAAGGGCGCGTAGGCGGGTTCTCAAGTCTGTGGTGAAAGCCCCCGGCTTAACCGGGGAAGTGCCGTGGATACTGGGGACCTCGAGGAGGGTAGGGGCATCTGGAACAGCCGGTGGAGCGGTGAAATGCGTTGATATCGGCTGGAACTCCGGTGGCGAAGGCGAGGTGCTGGACCCTTTCTGACGCTGATGCGCGAAAGCCAGGGGAGCAA
>X1103.25003.14230__L_125
TACGTAGGGGGCAAGCGTTGTCCGGAATCATTGGGCGTAAAGCGCGTGTAGGCGGTTCGATAAGTCTGCTGTGAAAGTCCAGGGCTCAACCCTGGGATGCCGGTGGATACTGTCGGACTAGAGTGCGGAAGAGGCGAGTGGAATTCCCGGTGTAGCGGTGAAATGCGCAGATATCGGGAGGAACACCAATTGCGAAGGCAGCTCGCTGGGACGTTACTGACGCTGAGACGCGAAAGCGTGGGGAGCAA
>X1103.7503.14826__L_224
TACGGAGGGTGCAAGCGTTGTCCGGATTTATTGGGTTTAAAGGGTGCGTAGGTGGCCTTTTAAGTCAGCTTTGAAAGCTGGTCGCTTAACGATCAGGGGTGGGTTGATACTGGAAGGCTTGGATCAGGTGGCGGTTTCTGGAACGGGTCGTGTAGCGGTGAAATGCATAGATATGACCCAGAACTCCGATTGCGAAGGCAGGAGGCTACGCCTGGATTGACACTGAGGCACGAGAGCATGGGGAGCAA
>X1104.7483.9032__L_054
TACGTAGGGGGCAAGCGTTGTCCGGAATTATTGGGCGTAAAGCGCGCGCAGGCGGCTTTGTAAGTCTGGTGTTTAATCTCGAAGCTCAACTTCGATTCGCATCGGAAACTGCAAGGCTTGAGTACAGAAGAGGAAAGTGGAATTCCACGTGTAGCGGTGAAATGCGTAGAGATGTGGAGGAACACCAGTGGCGAAGGCGACTTTCTGGGCTGTAACTGACGCTGAGGCGCGAAAGCGTGGGGAGCAAA
>X2103.29206.16625__L_249
GACAGAGGATGCAAGCGTTATCCGGAATGATTGGGTGTAAAGCGTTTGTAGGTGGCTTTTCAAGTCTGCCATCAAATCCCAGGGCTCAACCCTGGATAGGCGGTGGAAACTACCAAGCTGGAGTACGGTAGGGGCAGAGGGAATTTCCGGTGGAGCGGTAAAATGCGTAGAGATCGGAAAGAACACCAACGGCGAAACCACTCTGCTGGGCCGATACTGACACTGAGAGAGGAAAGCTAGGGGAATAA
>X1101.10579.12382__R_061
TACGGAGGGTGCAAGCGTTATCCGGATTCACTGGGTTTAAAGGGTGCGTAGGTGGATTAGTAAGTCAGTGGTGAAATCTCCGGGCTTAACCCGGAAACTGCCATTGATACTATTAGTCTTGAATACCGTGGAGGTCAGCGGAATATGTCATGTAGCGGTGAAATGCTTAGATATGACATAGAACACCAATTGCGAAGGCAGCTGGCTACACGAATATTGACACTCAGGCACGAAAGCGTGGGGATCAA
>X1101.11747.27091__R_044
TACGTAGGTGGCAAGCGTTGTCCGGAATTATTGGGCGTAAAGCGCGCGCAGGTGGTTTCTTAAGTCTGATGTGAAAGCCCACGGCTCAACCGTGGAGGGTCATTGGAAACTGGGGAACTTGAGTGCAGGAGAGAAGAGTGGAATTCCACGTGTAGCGGTGAAATGCGTAGAGATGTGGAGGAACACCAGTGGCGAAGGCGACTCTTTGGCCTGTAACTGACACTGAGGCGCGAAAGCGTGGGGAGCAA
>X1101.12602.7296__R_043
GACGTAGGGGGCAAGCGTTGTCCGGAATTATTGGGCGTAAAGCGCTCGTAGGTGGATCGGCAAGTCCGCAAGCAAAGACCCGGGCTCAACTCGGGAATCCGTGTGGAAACTGCCGACCTTGAGGTAGTCAGAGGATGATGGAATTCCCGGTGTAGCGGTGAAATGCGTAGATATCGGGAGGAACACCAGTGGCGAAGGCGATCATCTGGGGCTAACCTGACACTGAGGAGCGAAAGCTAGGGGAGCAA
>X1101.13011.14726__R_096
TACAGAGGGTGCAAGCGTTGTTCGGAATTATTGGGCGTAAAGCGCGTGTAGGCGGCTTGTTAAGTCGGGTGTGAAAGCCCTCAGCTCAACTGAGGAAGGGCGCCCGAAACTGGCGAGCTTGAGTGTCGGAGAGGATGGCGGAATACCCCAAGTAGAGGTGAAATTCGTAGATATGGGGTGGAACACCGGTGGCGAAGGCGGCCATCTGGACGACAACTGACGCTGAGACGCGAAAGCGTGGGGAGCAA
>X1101.13643.9915__R_173
TACGGAGGGGGCTAGCGTTGTTCGGAATTACTGGGCGTAAAGCGCACGTAGGCGGCTTTGTAAGTTAGAGGTGAAAGCCCGGAGCTCAACTCCGGAATTGCCTTTAAGACTGCATCGCTAGAACGTCGGAGAGGTGAGTGGAATTCCGAGTGTAGAGGTGAAATTCGTAGATATTCGGAAGAACACCAGTGGCGAAGGCGACTCACTGGACGACTGTTGACGCTGAGGTGCGAAAGCGTGGGGAGCAA
>X1101.14125.5169__R_279
TACAGAGACTGCAAGCGTTATTCGGATTCACTGGGCGTAAAGGGTGCGCAGGCGGCCGGGTGTGTAAGGTGTGAAAGCCCGAGGCTTAACCTCGGAATTGCGCCTTAAACTACTCGGCTAGAGTATTGGAGAGGGTAACGGAATTCACGGTGTAGCAGTGAAATGCGTAGATATCGTGAGGAACACCAGAGGCGAAGGCGGTTACCTGGACAATTACTGACGCTCAGGCACGAAAGCATGGGGAGCAA
>X1101.15864.24305__R_245
TACGAAGGGTGCAAGCGTTACTCGGAATTACTGGGCGTAAAGCGTGCGTAGGCGGTATGTTAAGTCTGATGTGAAATCCCCGGGCTCAACCTGGGAATGGCATTGGATACTGGCAGGCTAGAGTACGGTAGAGGGTGGTGGAATTCCCGGTGTAGCAGTGAAATGCGTAGAGATCGGGAGGAACATCTGTGGCGAAGGCGGCCACCTGGACCAGTACTGACGCTGAGGCACGAAAGCGTGGGGAGCAA
>X1101.16534.25483__R_208
TACGGAGGGTGCAAGCGTTATCCGGATTTACTGGGTTTAAAGGGTGTGTAGGCGGGCTATTAAGTCAGTGGTGAAATCTCCGGGCTCAACCCGGAAACTGCCATTGATACTATTAGTCTTGAATTTTGTTGAGGTAGGCGGAATAAGTCATGTAGCGGTGAAATGCTTAGATATGACTTAGAACACCAATTGCGAAGGCAGCTTGCTAAACAAATATTGACGCTGAGGCACGAAAGCGTGGGGATCAA
>X1101.18475.23215__R_061
GACAACGAAGACTAGTGTTATTCATCTTTATTAGGTTTAAAGGGTACCTAGACAGTATTTCTAGCCTCAAAAAGGGACGGATTTACTAGAGTTTAATGTGGGAGGAAAAGACTATATATTTCTGTAATACAAGGTGTTTATTTGTTTACATGTAAATATAGAGTATTGTTGAACTATAGGTGGAGAGATAAAATTTTTTGATATTTATAGGACAGTTAACGGCAAAAGCAACCCTCTAATTAAAACTG
>X1101.20499.18814__R_171
TACAGAGGTGCCAAGCGTTAGGCGGAATCACTGGGCTTAAAGCGTGTGTAGGCGGATTTCTAAGTACCTTGTGAAATCCCACGGCTTAACCGTGGAACTGCTGGGTATACTGGGAATCTTGAGCAACCTAGGGGCTACCGGAACAAATGGTGGAGCGGTGAAATGCGTAGATATCATTTGGAACGCCAATGGTGAAAACAGGTAGCTGGGGGTTTGCTGACGCTGAGACACGAAAGCCAGGGGAGCGA
>X1101.21620.8947__R_110
TACGGAGGGTGCGAGCGTTGTCCGGAATCACTGGGCGTAAAGGGCGCGTAGGTGGCTCGTGCAAGGGGGCGGTGAAAGCCCGGGGCTCAACCCCGGGTCTGCCGGACCGACTGCGGAGCTTGAGCACACTAGGGGCAAGTGGAATTCCGGGTGTAGCGGTGGAATGCGTAGAGATCCGGAAGAACACCGGTGGCGAAGGCGGCTTGCTGGGGTGTGACTGACACTGATGCGCGACAGCGTGGGGAGCA
>X1101.23977.25160__R_003
TACGGAGGGGGCAAGCGTTGTTCGGAATTACTGGGCGTAAAGGGCGCGTAGGCGGCTTGGCAAGTTGGGCGTGAAAGCCCTGGGCTTAACCCAGGAACTGCGCTTGAGACTGCCGGGCTTGAGTGCGGGAGAGGTGAGTGGAATTCCCAGTGTAGAGGTGAAATTCGTAGATATTGGGAAGAACACCAGTGGCGAAGGCGGCTCACTGGCCCGCAACTGACGCTGAGGCGCGAAAGCGTGGGGAGCAA
>X1101.25253.5735__R_138
TACGGAGGGTGCAAGCATTAATCGGATTTATTGGGCGTAAAGGGCGCGTAGGCTGGTTTGTAAGTCAGATGTGAAATCCCGGGGCTCAACCTCGGAACAGCATTTGAAACTACATACCTAGAGGGTAGAAGGAGAAAACGGAATTCCACAAGTAGCGGTGAAATGCGTAGATATGTGGAAGAACACCGGTGGCGAAGGCGGTTTTCTATTTTACTCCTGACGCTGAGGCGCGAAAGCAAGGGGATCAA
>X1101.26751.10830__R_173
TACGTAGGCAGCAAGCGTTGTTCGGAATTACTGGGCGTAAAGAGTGTGTAGGCGGTGTTCTAAGTTTGTCGTGAAATCTCCCGGCTTAACTGGGAGGGTGCGGCGAAAACTGGAATGCTAGAGGATGGGAGAGGTAAGCGGAATTCCTGGTGTAGCGGTGAAATGCGTAGATATCAGGAGGAACACCTGTGGTGTAGACAGCTTACTGGACCATTTCTGACGCTGAGACACGAAAGCGTGGGTAGCAA
>X1101.28426.17345__R_261
TACGAAGGATCCAAGCGTTGTCCGGATTTACTGGGTTTAAAGGGAGCGTAGGCGGACTTTTAAGTCAGTGGTGAAAGCTTGCAGCTTAACTGTAAAATTGCCATTGAAACTGAAAGTCTCGAGTATGGTTGAGGTGACTGGAATATATCATGTAGCGGTGAAATGCTTAGATATGATATAGAACACCAATTGCGAAGGCAGGTCACTAAACCATAACTGACGCTGAGGCTCGAAAGCGTGGGGATCAA
>X1101.28913.19211__R_198
GACGTAGGAGGCGAGCGTTATCCGGATTCACTGGGCGTAAAGCGCATGTAGGCGGCTGTGTAAGTCGTGTGTTAAAGCCCCCGGCTCAACTGGGGGAGGTCATGCGAGACTATACGGCTTGAGGGCAACAGAGGAACGTGGAACTCCCGGTGTAGCGGTGGAATGCGTAGAGATCGGGAAGAACACCAGTGGCGAAGGCGGCGTTCTGGGTTGCAACTGACGCTGAGATGCGAAAGTGTGGGGAGCAA
>X1101.3394.14564__R_163
GACGAAGGATGCAAGCGTTATCCGGATTCATTGGGTTTAAAGGGAGCGTAGGTGGTCTTATAAGTCAGTGGTGAAATCTCGCAGCTTAACTGCGAAACTGCCATTGATACTGTAGGACTTGAGTATAGTTGCTGTGGGCGGAATATGACATGTAGTGGTGAAATACTTAGAGATGTCATAGAACACCGATTGCGAAGGCAGCTCACAAAACTATAACTGACACTGAGGCTCGAAAGTGCGGGGATCAA
>X1101.4390.19490__R_266
GACATAGGTCGCAAACGTTATCCGGAATTATTGGGCGTAAAGGATGCGTAGATGGCGAGATAAGTTAGTAGTGGCAAATCGGGGCTCAACCCCGTGGAAGCTGGTAATACTGTCTGGCTGGAGGGCAGGAGGAGTTAACGGAACTCCCTGTGGAGCGGTGAAATGCGTAGATATAGGGAAGAACACCAATCAGCGAAGGCAGTTAACTATTCTGTTCCTGACATTGAGGCATGAAAGCGTGGGGAGCA
>X1101.7119.10545__R_099
TACGTAGGGGGCGAGCGTTGTCCGGATTCATTGGGCGTAAAGAGCTCGTAGGCGGCTTGGTAAGTCAAATGTGAAACCTCCAGGCTCAACTTGGAGATGCCACTTGATACTGCCATGGCTAGAGTCCGGTAGGGGATCACGGAATTCCTGGTGTAGCGGTGAAATGCGCAGATATCAGGAGGAACACCGGTGGCGAAGGCGGTGGTCTGGGCCGGCACTGACGCTGAGGAGCGAAAGCGTGGGGAGCG
>X1101.8081.10128__R_273
GACGAACCGAGCAAACGTTATTCGGAATCACTGGGCTTAAAGGGCGCGTAGGCGGGCATTCAAGTCTGTGGTGAAATCCGGCAGCTTAACTGTCGAACTGCCGTGGATACTGGATGTCTCGAGGGAGGTAGGGGCGTGCGGAACTATTGGTGGAGCGGTGAAATGCGTTGATATCAATAGGAACTCCGGTGGCGAAGGCGGCACGCTGGACCTTTTCTGACGCTGAGGCGCGAAAGCCAGGGGAGCAA
>X1101.8393.20398__R_030
TACGGAGGATCCAAGCGTTATCCGGAATTACTGGGCGTAAAGAGTTGCGTAGGTGGCATCGTAAGTCGGTAGTGAAAGCGTGGGGCTCAACCCCATACACATTATCGAAACTGCGAAGCTAGAGGACGAGAGAGGTTATTGGAATTCCCAGTGTAGGAGTGAAATCCGTAGATATTGGGAGGAACACCGATGGCGTAGGCAGATAACTGGCTCGTTCCTGACACTAAGGCACGAAAGCGTGGGTAGCA
>X1101.8691.22848__R_066
GACGAGGGATCCTAGCGTTGCTCGGAATCATTGGGCGTAAAGCGGGTGTAGGTGGCTTTGTAAGTCAGGTGTGAAAGCCCAGGGCTCAACCCTGGAAGTGCATTTGATACTGCGAAGCTTGAGTGTGGGAGAGGCTACTGGAATACCTAGTGTAGTGGTGAAATACGTAGATATTAGGTGGAACACCGGAGGCGAAGGCGGGTAGCTGGCCCAACACTGACACTCAGACCCGAAAGCGTGGGGATCAAA
>X1101.9755.8248__R_181
TACGTAGGTGGCAAGCGTTGTCCGGATTTATTGGGTTTAAAGGGTGCGTAGGCGGTCCTGTAAGTCAGTGGTGAAATACGGCAGCTTAACTGTCGAGGTGCCAATGATACTGCAGGACTAGAGTACTGATGAGGTAGGCGGAATGGACGGTGTAGCGGTGAAATGCTTAGAGATCGTCCAGAACACCGATAGCGAAGGCAGCTTACTAAGGAGTAACTGACGCTGAGGCACGAAAGTGTGGGGATCAA
>X1102.13840.16682__R_218
TACAGAGGGTGCGAGCGTTAATCGGAATTACTGGGCGTAAAGGGCGTGTAGGTGGTTAATTAAGTCAGATGTGAAATCCCTGGGCTTAACCTAGGAATTGCATATGATACTGGTTATCTAGAGTTCAGAAGAGGGAAGTGGAATTTCCGGTGTAGCGGTGAAATGCGTAGATATCGGAAGGAACATCAGTGGCGAAGGCGACTTCCTGGTCTGATACTGACACTGAGGCGCGAAAGCGTGGGGAGCGA
>X1102.15156.13958__R_056
TACCAGCACCCCGAGTGGTCGGGACGTTTATTGGGCCTAAAGCATCCGTAGCCGGTTTTACAAGTCTTCCGTTAAATCCACCTGCTTAACAGATGGGCTGCGGAAGATACTATAGAGCTAGGAGGCGGGAGAGGCAAGCGGTACTCGATGGGTAGGGGTAAAATCCGTTGATCCATTGAAGACCACCAGTGGCGAAGGCGGCTTGCCAGAACGCGCTCGACGGTGAGGGATGAAAGCTGGGGGAGCAA
>X1102.16717.11054__R_033
TACGTAGGGTGCGAGCGTTAATCGGAATTACTGGGCGTAAAGCGTGCGCAGGCGGCGCGTTAAGACAGGTGTGAAAGCCCCGAGCTTAACTTGGGAATTGCGCTTGTGACTGGCGAGCTGGAGTGTGGCAGAGGGAGGTGGAATTCCACGTGTAGCAGTGAAATGCGTAGAGATGTGGAGGAACACCGATGGCGAAGGCAGCCTCCTGGGCCAGCACTGACGCTCATGCACGAAAGCGTGGGGAGCAA
>X1102.16894.10792__R_269
TACGTAGGTGGCGAGCGTTGTCCGGAATTATTGGGCGTAAAGCGCGCGTAGGTGGGATAGTAAGTCTGCTTTAAAAGTGCGGGGCTCAACCCCGTGATGGGGTAGAAACTGCTATTCTTGAGTGCAGGAGAGGAAAGCGGAATTCCCAGTGTAGCGGTGAAATGCGTAGATATTGGGAGGAACACCAGTGGCGAAGGCGGCTTTCTGGACTGTGTCTGACACTGAGGCGCGAAAGCTAGGGGAGCGAA
>X1102.25235.18540__R_025
TACGAAAGGTGCAAGCGTTACTCGGAATCACTGGGCGTAAAGCGCACGTAGGCGGACTTACAGGTCAATTGTGAAATACCTGGGCTCAACCCAGGAACTGCAGTTGAAACCGTTTGTCTTGAATACCTGAGAGGGTGGGGGAATACCTGGTGGAGAAGTGAAATTCGTAGAGATCAGGTGGAACACCGGAGGCGAAGGCGCCTGCCTGGCAGTGTATTGACGCTGAGGTGCGAAAGTGCGGGGAGCAA
>X1102.26871.15387__R_208
TACGTAGGTGGCAAGCGTTGTTCGGAATTACTGGGCGTAAAGGGCGCGTAGGCGGCTTGTTAAGTCGGCTGTGAAAGCCCGGGGCTCAACCCCGGAGAGTCGGCCGATACTGGCGAGCTAGAGTACGGAAGAGGTAGCTAGAATTCCTGGTGTAGCGGTGAAATGCGTAGATATCAGGAGGAATACCGGATGCGAAGGCGGGCTACTGGGCCGATACTGACGCTGATGCGCGAAAGCCAGGGGAGCAA
>X1102.5961.6643__R_022
TACGTAGGGTGCGAGCGTTAATCGGAATTACTGGGCGTAAAGCGTGCGTAGGCGGTTTGTTAAGTTCGTCGTGAAAGCCCCGGGCTCAACCTGGGAACTGCGATGGAAACTGGCAAGCTTGAGTGTGGCAGAGGGGGGTGGAATTCCGCGTGTAGCAGTGAAATGCGTAGAGATGCGGAGGAACACCGATGGCGAAGGCAGCCCCCTGGGCCAGCACTGACGCTCAGGCACGAAAGCGTGGGGAGCAA
>X1102.7200.12529__R_067
TACGAAGGGGGCTAGCGTTGCTCGGAATTACTGGGCGTAAAGGGCGCGTAGGCGGATATTTAAGTTAGAGGTGAAAGCCCAGGGCTCAACCCTGGAATAGCCTTTAATACTGGATATCTTGAGTTCGGGAGAGGTGAGTGGAACTCCGAGTGTAGAGGTGAAATTCGTAGATATTCGGAAGAACACCAGTGGCGAAGGCGACTCACTGGCCCGATACTGACGCTGAGGCGCGAAAGCGTGGGGAGCAA
>X1103.10185.5723__R_282
TACGGAGGGTGCAAGCGTTGTTCGGAATTATTGGGCGTAAAGGGCAGGTAGGTGGTCTTGTAAGTCTACTGTGAAATCCCCGAGCTTAACTTGGGAAGTGCGGTAGATACTGTAAGACTAGAGTGCCGGAGGGGTGCGTGGAATTCCCAGTGTAGCGGTGAAATGCGTAGATATTGGGAGGAACACCAGAGGCGAAGGCGGCGCACTGGACGGCAACTGACACTCAACTGCGAAAGCGTGGGGAGCAAA
>X1103.13725.3801__R_146
TACGTAGGATGCAAGCGTTGTCCGGAATTATTGGGCGTAAAGAGTTCGTAGGTGGTTATCTAAGTCTGGTGTTAAAGACGGGAGCTCAACTCCCGCATGGCATCGGAAACTGGATGGCTAGAGTGTGAAAGAGGTAACTGGAATTCCTGGTGTAGCGGTGAAATGCGCAGATATCAGGAGGAACACCTGTGGCGAAAGCGAGTTACTGGTTCATTACTGACACTGAGGAACGAAAGCTAGGGTAGCAA
>X1103.14598.5189__R_002
GACATAGGTGACGAACGTTATCCGGAATTATTGGGCGTAAAGGATGCGTAGATGGTTCGATAAGTTACTGGTGGGAAATCGAGGCTCAACCTCGTGGAAGTTAGTAATACTGTCGAGCTTGAGTGCAGGAGAGGTTAACGGAACTTTATGTGGAGCGGTAAAATGCGTAGATATATGAAAGAACACCGATATAGCGAAGGCAGTTAACTATTCTGCTACTGACATTGAGGCATGAAAGCGTGGGGAGC
>X1103.23212.22237__R_056
GACGGAGGATGCAAGCGTTATCCGGAATGATTGGGCGTAAAGCGTCCGCAGGTGGCAGTTCAAGTCTGCTGTCAAAGACCGGGGCTTAACTTCGGAAAGGCAGTGGAAACTGAACAGCTAGAGTATGGTAGGGGCAGAGGGAATTCCTGGTGTAGCGGTGAAATGCGTAGAGATCAGGAAGAACATCGGTGGCGAAGGCGCTCTGCTGGACCATAACTGACACTCAGGGACGAAAGCTAGGGGAGCGA
>X1103.26709.21650__R_245
TACGTAGGGGGCAAGCGTTGTCCGGATTTATTGGGCGTAAAGCGCACGCAGGCGGTCTTTTAAGTTGCGAGTGACAGGTGGCGGCTTAACTGCCACAGGCCTTGGAAAACTGGAAGACTTGAGGGCGAAAGAGGGACGCGGAATTCCAGGTGGAGCGGTGAAATGCGTAGAGATCTGGAAGAACACCGAAGGCGAAGGCAGCGTCCTGGAGCGTTACTGACGCTGATGTGCGAAAGCTAGGGGAGCGA
>X1103.3477.18482__R_066
TACGTAGGGGGCAAGCGTTGTCCGGATTTATTGGGCGTAAAGCGCTCGCAGGTGGTTCGTCGCGTCGTGCGTGAAAGACCCCGGCTCAACTGGGGGAGGTCGTGCGATACGGGCGAACTGGAGGCCAGTAGGGGGATGCGGAATTCCGGGTGTAGTGGTGGAATGCGTAGAGATCCGGAGGAACACCAGCGGCGAAGGCGGCATCCTGGACTGGTCCTGACACTCATGAGCGAAAGCGTGGGGAGCGA
>X1103.9080.3921__R_197
TACGAGTGGTGCTAGCGTTATTCGGATTTATTGGGCGTAAAGGGTGCGTAAACGGTGTAGTAAGTCTGTTGTTAAATTCCTCGGCTCAACCGAGGTCATGCAATGGAAACTGCTATGCTAGAGGATGGAAGAGAGAAGTGGAATTCTTGGAGTAGCGGTAAAATGCGTAGATCTCAAGAGGAACACCAATGGCGAAGGCAGCTTCTTGGTCCACTCCTGACGTTGAGGCACGAAAGCGTGGGGAGCAA
>X1104.16132.26072__R_070
GACATAGGTGGCGAACGTTATCCGGATTTATTGGGCGTAAAGGATGCGTAGGTGGTAGAGTAAGTTATCAGTTAAAGTCGAGCTCAACTCAACGGAAGCTGGTAAAACTGTTCTGCTAGAGGTAAGGAGAGGTTGACGGAAATCTATGTGTAGGGGTGAAATCCATTGATCTATAGATGACCACCAAAAAAGGCGAAGGCAGTTAACTATTCTATTCCTGACACTGAGGCATGAAAGCGTGGGGAGCA
>X1104.18014.3875__R_026
GACGAACCGTGCAAACGTTATTCGGAATCACTGGGCATAAAGGGCGCGTAGGCGGCTCCAAAAGTCAGGGGTGAAATCCGGCAGCTTAACTGTCGCAGTGCCTTTGATACTGTGGAGCTAGAGGGAGGTAGGGGTCTGTGGAACTTCCGGTGGAGCGGTGAAATGCGTTGATATCGGAAGGAACGCCGGTGGCGAAAGCGACGGACTGGATCTCTTCTGACGCTGAGGCGCGAAAGCCAGGGGAGCAA
>X1104.3613.17886__R_214
TACGTAGGGGGCAAGCGTTGTCCGGATTTATTGGGCGTAAAGAGCTCGTAGGCGGTTGGGCAAGTCACGTGTGAAATCTCCACGCTCAACGTGGAGGCGCCACGTGAGACTGCCCTGACTCGAGTCCGGTAGGGGAGCGTGGAATTCCCGGTGTAGCGGTGAAATGCGCAGAGATCGGGAGGAACACCCGTAGCGAAGGCGGCGCTCTGGGCCGGTACTGACGCTGAGGAGCGAAAGCGTGGGGAGCA
>X2101.17922.21297__R_284
TACGTAGGGGGCGAGCGTTGTCCGGAGTTACTGGGCGTAAAGGGTACGCAGGCGGTCGAGCAAGTTTGGAGTGACAGTCTTCGGCTTAACCGAGGAAGGCCTTTGAAAACTGCTGGACTTGAGGGCTTCAGAGGGAGACGGAATTCCGGGTGTAGTGGTGAAATGCGTAGATATCCGGAGGAACACCAAAGGCGCAGGCAGTCTCCTGGGAAGTCACTGACGCTCAGGTACGAAAGCCAGGGGAGCGA
>X2101.4889.9961__R_088
TACAGAGGTCCCAAGCGTTGTTCGGATTCACTGGGCGTAAAGGGTGCGTAGGTGGTTGGGTAAGTTTGATGTGAAATCTCCGGGCTTAACCCGGAAATGGCATTGAATACTATTCGACTGGAGGGTTGGAGGGGGGACTGGAATTCTCGGTGTAGCAGTGAAATGCGTAGATATCGAGAGGAACACCAGTGGCGAAGGCGAGTCCCTGGACAACTCCTGACACTGAGGCACGAAAGCTAGGGGAGCAA
>X1101.10492.23475__L_238
GACAGAGGGTGCAAACGTTGTTCGGAATTACTGGGCGTAAAGCGTGTGTAGGCGGCCACATAAGTCGGATGTGAAAGCCCTGGGCTCAACCCAGGAAGTGCACTCGATACTGTGTGGCTCGAGTACTGGAGAGGTTGGTGGAATTCTCGGTGTAGAGGTGAAATTCGTAGATATCGAGAGGAACACCGGTGGCGAAGGCGGCCAACTGGACAGATACTGACGCTGAGACACGAAAGCGTGGGGAGCAA
>X1101.13207.22637__L_273
TACGGAGGGTGCGAGCGTTGTCCGGAATCACTGGGCGTAAAGGGCGCGTAGGCGGCTTGGGAAGTCCGTGGTGAAAGCTCGTGGCTCAACTGCGAGTCGGCCATGGATACTCCTAAGCTCGAGTCGACTAGAGGCAGATGGAATTCCGGGTGTAGCGGTGGAATGCGTAGAGATCCGGAAGAACACCGGTGGCGAAGGCGGTCTGCTGGGGTCGAACTGACGCTGAGGCGCGACAGCGTGGGGAGCAA
>X1101.24466.19119__L_135
TACGGAGGGGGCTAGCGTTATTCGGAATTACTGGGCGTAAAGAGCGCGTAGGCGGTTTGTTAAGTTAGAAGTGAAATCCCGGGGCTTAACCTCGGAACTGCTTTTAAAACTGGCAAGCTAGAGAACGATAGGGGATGGTGGAATTCCTAGTGTAGAGGTGAAATTCTTAGATATTAGGAGGAACATCGGTGGCGAAGGCGACCATCTGGATCGTTTCTGACGCTGAGGCGCGAAAGCGTGGGGAGCAA
>X1101.3643.18987__L_275
GACAGAGGATGCAAGCGTTATCCGGAATGATTGGGCGTAAAGCGTATGTAGGTGGCTTTTCAAGTCCGCCGTCAAATCCTAGGGCTCAACCCTAGACGGGCGATGGAAACTACCAAGCTGGAGTACGGTAGGGGCAGAGGGAATTTCTGATGGAGCGGTGAAATGTGTAGAGATCGGAAAGAACACCAACGGCGAAAGCACTCTGCTGGGCCGATACTGACACTGAGAGACGAAAGCTAGGGGAGCAA
>X1101.9245.5739__L_262
GACGAGGGGTCCAAGCGTTGTTCGGAATCATTGGGCGTAAAGCGGGTGTAGGTGGCCTTCTAAGTCAGAAGTGAAAGCCCCAGGCTTAACCTGGGAAGTGCTTTTGATACTGGAAGGCTTGAATGTGGGAGAGGGTAGTGGAATTCCAGGTGTAGTGGTGAAATACGTAGATATCTGGAGGAACACCGGTGGCGAAGGCGGCTACCTGGCCCAACATTGACACTGAGACCCGAAAGCGTGGGGATCAA
>X1102.10687.9227__L_142
TACGGAGGGTGCAAGCGTTATCCGGAATCATTGGGTTTAAAGGGTCCGCAGGCGGATTTATAAGTCAGTGGTGAAAGCCCGTCGCTTAACGACGGAACTGCCATTGATACTGTAAGTCTTGAATTCGATCGAAGTGGGCGGAATATGACATGTAGCGGTGAAATGCTTAGATATGTCATAGAACACCGATAGCGAAGGCAGCTCACTAGGTCTGGATTGACGCTCAGGGACGAAAGCGTGGGGAGCAA
>X1102.21831.3706__L_197
TACGTAGGCAGCAAGCGTTGTTCGGAGTTACTGGGCGTAAAGGGTGTGTAGGCGGTTTGGTAAGTCTGGTGTGAAATCTCCCGGCTCAACTGGGAGGGTGCGCCGGAAACTGCCGGACTCGAGTGCGGGAGAGGAGAGTGGAATTCCTGGTGTAGCGGTGAAATGCGTAGATATCAGGAGGAACACCGGTGGTGTAGACGGCTCTCTGGACCGTAACTGACGCTGAAACACGAAAGCGTGGGTAGCAA
>X1103.11350.15905__L_169
GACAGAGGATGCAAGCGTTATCCGGAATGATTGGGCGTAAAGCGTCTGTAGGTGGCTTTTTAAGTTCGCCGTCAAATCCCAGGGCTCAACTCTGGACAGGTGGTGAAAACTAACAAGCTAGAGTACGGTAGGGGCAGAGGGAATTTCCGGTGGAGCGATGAAATGCGTAGAGATCGGAAGGAACACCAACGGCAAAAGCACTCTGCTGGGCCGACACTGACACTGAGAGACGAAAGCTAGGGGAGCGA
>X2101.15537.6774__L_080
TTCGAGAAATCAAGAAATTGAGATCAGATTCGAGTTGGCAACTAGTGATTCTTCTAAATCTTCGATTGGTATACTTCTATTTCTCTATTTATCGTATCAAACCCTAATTTGCTTGATTTGTTGTGATTTCGGTTAAAAACTCGAGAATTAGGGTTTCAATAGTCGAGTTCTAGCTCGATGAATTGTCGAATTGTGATAGTTGGTTATGTATTCCTTTTTGGAACTTTGAAATATGAACTAGGGTTTTG
>X2101.24518.12486__L_031
GACGTAGGAGACGAGCGTTGTCCGGATTTACTGGGCGTAAAGCGCGCGCAGGCGGCCCCGCAGGTCGGTTGTGAAAGCCCCCGGCTCAACCGGGCGGAGGCGAGCGAAACCGCGGGGCTGGAGGCTGGCAGAGGGTGGTGGAATTCCCGGTGTAGTGGTGAAATGCGTAGAGATCGGGAGGAACACCCGCGGCGAAGGCGGCCACCTGGACCAGACCTGACGCTGAGGCGCGAAGGCCGGGGGAGCGA
>X2102.10546.7502__L_142
TACAGAGGGTGCAAGCGTTGTTCGGAATTATTGGGCGTAAAGCGCGTGTAGGCGGCTTTGCNAGTCGGATGTGAAAGCCCTCGGCTCAACCGAGGAAGTGCGTTCGAAACTGCAGAGCTTGAGTGCCGGAGAGGGTGGCGGAATTCCCCAAGTAGAGGTGAAATTCGTAGATATGGGGAGGAACACCGGTGGCGAAGGCGGCCACCTGGACGGTCACTGACGCTGAGACGCGAAAGCGTGGGTAGCA
>X1101.10801.20301__R_087
GACGAAGGGGGCTAGCGTTGTTCGGAATTACTGGGCGTAAAGCGTGTGTAGGTGGTTGTCGTAGTCGGGTGTGAAAGCCTTGGGCTTAACCCAAGAAATGCACTCGATACTCGGCGGCTAGAGGACCGGAGAGGATAGTGGAATTCCCAGTGTAGTGGTGAAATACGTAGAGATTGGGAAGAACACCAGTGGCGAAGGCGGCTATCTGGACGGTTTCTGACACTAAGACACGAAAGCGTGGGGAGCAA
>X1101.10927.25664__R_128
TACGGAGGGTGCGAGCGTTGTCCGGATTTATTGGGTTTAAAGGGTGCGTAGGTGGGTTAATAAGTCAGTGGTGAAATACAGCCGCTCAACGGTTGAGGTGCCATTGATACTGTTAATCTTGAAAGAATTGGAGGCTGCCGGAATGGATGGTGTAGCGGTGAAATGCATAGATATCATCCAGAACACCGATTGCGAAGGCAGGTGGCTACGATTTATTTGACACTGAGGCACGAAAGCATGGGGAGCAA
>X1101.11866.10792__R_269
TACGAAGGGGGCTAGCGTTGCTCGGAATCACTGGGCGTAAAGGGCGCGTAGGCGGGCTCTTAAGTCAGGGGTGAAAGCCCAAGGCTCAACCTTGGAATTGCCTTTGATACTGAGGGCCTTGAGACCGGAAGAGGTCGGCGGAACTGCGAGTGTAGAGGTGAAATTCGTAGATATTCGCAAGAACACCAGTGGCGAAGGCGGCCGACTGGTCCGGTTCTGACGCTGAGGCGCGAAAGCGTGGGGAGCAA
>X1101.13529.10231__R_190
GACGAACCGTGCGAACGTTATTCGGAATCACTGGGCTTAAAGGGCGCGTAGGCGGGCTCGTCAGTCAGGGGTGAAAGCCCACGGCCCAACCGTGGAAGTGCCTCTGATACTGCGAGCCTCGAGGGGGATAGGGGCGTGCGGAACTCAGGGTGGAGCGGTGAAATGCGTAGATATCCTGAGGAACACCGGTGGCGAAAGCGGCGCGCTGGATCCCTTCTGACGCTGAGGCGCGAAAGCCAGGGGAGCAA
>X1101.14162.1420__R_107
CACATAGGTGGCGAACGTTATCCGGAATTATTGGGCGTAAAGGGTGCGTAGGTGGTTGAATAAGTTATCGGTGGGAAATCGGAGCTCAACTCTGTGGAAGCCGGTAATACTATCCAACTGGAGGGTCGGAGAGGTTAACGGAATTCTATGTGGAGCGGTAAAATGCGAATATATAGAGGAACACCAATCGGCGAAAGCAGTTAACTATTCGGTTCCTGACGTTGAGGCACGAAAGCGTGGGGAGCAAG
>X1101.14938.25865__R_043
TACAGGGGGGGCAAGCGTTGTTCGGAATTACTGGGCGTAAAGGGCTCGTAGGCGGCCAACTAAGTCCGACGTGAAATCCCAAGGCTTAACCTTGGAACTGCGTCGGATACTGGATGGCTTGAATTCGGGAGAGGGATGCAGAATTCCAGGTGTAGCGGTGAAATGCGTAGATATCTGGAGGAATACCGGTGGCGAAGGCGGCATCCTGGACCGAGATTGACGCTGATGAGCGAAAGCTAGGGGAGCA
>X1101.15196.20151__R_278
TACGTAGGGTGCAAGCGTTAATCGGAATTACTGGGCGTAAAGCGTACGCAGGCGGCTTGGTAAGACAGATGTGAAATCCCCGGGCTTAACCTGGGAACTGCATTTGTGACTGCCAGGCTCGAGTCTGTCAGAGGGGGGTGGAATTCCACGTGTAGCAGTGAAATGCGTAGAGATGTGGAGGAACACCGATGGCGAAGGCAGCCCCCTGGGATGAGACTGACGCTCATGTACGAAAGCGTGGGGAGCAA
>X1101.15460.15774__R_050
GACGAACCGTGCGAACGTTGTTCGGAATCACTGGGCTTAAAGGGCGCGTAGGCGGGTCATCAAGTCCGGGGTGAAAGCCCCCAGCTTAACTGGGGAAGGGCCTTGGATACTGATGGTCTGGAGGGGGGTAGGGGCAGTGGGAACTTCCGGTGGAGCGGTGAAATGCGTTGATATCGGAAGGAACGCCGGTGGCGAAAGCGCACTGCTGGACCTTTTCTGACGCTGAGGCGCGAAAGCCAGGGGAGCAA
>X1101.16144.20764__R_110
TACGGAGGGCGCAAGCGTTGTTCGGAATCACTGGGCGTAAAGCGCGTGTAGGCGGCTTGGCAAGTCGGGTGTGAAAGCCCGGAGCTCAACTCCGGAACTGCACTCGAAACTGCCTCGCTCGAGTCCCGGAGAGGGTGGTGGAATTCCCGGTGTAGAGGTGAAATTCGTAGATATCGGGAGGAACACCAGTGGCGAAGGCGGCCACCTGGACGGTGACTGACGCTGAGACGCGAAAGCGTGGGGAGCAA
>X1101.17234.17462__R_049
GACAGAGGTCCCGAGCGTTGTTCGGATTCATTGGGCGTAAAGGGTGTGTAGGAGGCTAGGTAAGTCAGGTGTGAAATCTCAGAGCTTAACTCTGAAACTGCGCTTGATACTGCTTAGCTAGAGGATCGGAGGGGGTAACGGAATTCATGGTGTAGCAGTGAAATGCGTAGATATCATGAGGAACACCGGTGGCGAAGGCGGTTACCTGGAAGATTCCTGACTCTGAAACACGAAAGCCAGGGGAGCAA
>X1101.18089.20209__R_237
TACGAGAGGAGCGGGTGTTATTCAGATTAACTGGGCGTAAAGGGCACGTAGGTGGTTTGTTATCATGTATATTACTAAATCTTAAAGCTTAACTTTATTTTGTAATATAAACAGCTAAACTCGAGTTAAGTAGGGGGCAGTAGAATTTCTAATGTAAAGGTGAAATTTGATAAAATTAGAGAGAATATCAATGGCGTAGGCAGCTGTCTGGGCTTTTAACTGACACTAAGGTGCGAAGGCATGGGTAG
>X1101.18318.24979__R_230
TACGTAGGGGGCGAGCGTTATCCGGAATTATTGGGTGTAAAGGGTGCGTAGGTGGTCTAACAAGTTGGATGTGAAATCCCTCGGCTTAACTGAGGAACTGCAACCAAAACTATTAGACTTGAGTATGAGAGAGGAAAGTGGAATTCCTAGTGTAGAGGTGAAATTCGTAGATATTAGGAGGAACACCAGTGGCGAAGGCGACTTTCTGGCTCAAAATTGACACTGAGGCACGAAAGTGTGGGGAGCAA
>X1101.19299.3485__R_198
TACGAAGGGGGCTAGCGTTGTTCGGAATTACTGGGCGTAAAGCGCACGTAGGCGGATCGATAAGTAAGAGGTGAAATCCCAGAGCTCAACTCTGGAACTGCCTTTTAAACTGTCGATCTGGAGCAGAGTAGAGGTGAGTGGAATTCCGAGTGTAGAGGTGAAATTCGTAGATATTCGGAGGAACACCAGTGGCGAAGGCGGCTCACTGGACTCTTGCTGACGCTGAGGTGCGAAAGCGTGGGGAGCAA
>X1101.21593.22531__R_149
GACGAACCGCCCGAACGTTATTCGGAATCACTGGGCTTAAAGGGAGCGTAGGCGGGCTGCCAAGTCCGGGGTGAAATCCTCCAGCTTAACTGGAGAACTGCCTCGGATACTGGAAGTCTCGAGGAGGGTAGGGGCAAGTGGAACCGTGGGTGGAGCGGTGAAATGCGTTGATATCCATGGGAACTCCGGTGGCGAAGGCGACTTGCTGGACCCTTTCTGACGCTGAGGCTCGAAAGCCAGGGGAGCAA
>X1101.22628.12846__R_138
TACAGAGGTCCCAAGCGTTGTTCGGATTTACTGGGCGTAAAGGGTGCGTAGGTGGTTGGGTAAGTCTGATGTGAAATCTCCGGGCTCAACCCGGAAATGGCATTGGATACTACTTGACTCGAGGATTGGAGGGGGGACTGGAATACTTGGTGTAGCAGTGAAATGCGTAGATATCAAGTGGAACACCAGTTGCGAAGGCGAGTCCCTGGACAACTCCTGCTGAGGCACGAAAGCTAGGGGAGCAAACA
>X1101.24369.4616__R_085
TACAGAGGTCCCAAGCGTTACTGAGAATCACTGGGTTTAAAGGGTGCGTAGGTGGTCCGTTAAGTTCGTTGTGAAATCCCTGGGCTCAACCCAGGAACTGCTTCGAATACTGGCGGACTTGAGGCCGGTAGGGGTCACTGGAACTGACGGTGGAGCGGTGAAATGCGTAGATATCGTCAGGAACGCCGGTGGTGAAGACGGGTGACTTGGCCGGTTCTGACACTGAGGCACGAAAGCGTGGGGAGCGA
>X1101.25733.14030__R_063
GACATAGGTTGCGAACGTTATCCGGAATTATTGGGCGTAAAGGATGCGTAGATGGTGTGATAAGTTATCAGTGGCAAATTGGGGCTCAACCTCGTGGAAGCTGGTAATACTGTTATGCTTGAGTGCAGGAGAGGTTAACGGAACTCCATGTGGAGCGGTAAAATGTGACGATATATGGAAGAACACCGATAAGGCGAAGGCAGTTAACTATTCTGTTACTGACATTGAGGCATGAAAGCGTGGGGAGC
>X1101.27115.21971__R_050
CACGTAGGGGGCAAGCGTTGTCCGGATTTATTGGGCGTAAAGAGCTCGTAGGCGGCTTGGTAAGTCGGGTGTGAAAACTCCGAGCTCAACTCGGAGACGCCATCCGATACTGCCATGGCTAGAGTCCGGTAGGGGAGCGTAGAATTCCTGGTGTAGCGGTGAAATGCACAGATATCAGGAGGAATACCGATGGCGAAGGCAGCGCTCTGGGCCGGTACTGACGCTGAGGAGCGAAAGCGTGGGTAGCG
>X1101.28307.13598__R_178
TACGGAGGGTGCAAGCGTTATCCGGATTCACTGGGTTTAAAGGGTGCGTAGGTGGGTCTGTAAGTCCGTGGTGAAATCTCCGAGCTTAACTTGGAAACTGCCATGGATACTATAGGTCTTGAATACTGTGGAGGCTAGCGGAATATGTCATGTAGCGGTGAAATGCTTAGATATGACATAGAACACCAATTGCGAAGGCAGCTGGCTACACAAATATTGACACTGAGGCACGAAAGCGTGGGGATCA
>X1101.4289.16298__R_181
TACGGAGGGGGCTAGCGTTGTTCGGAATTACTGGGCGTAAAGCGCACGTAGGCGGATTAGTAAGTTGGGGGTGAAATCCCGGGGCTCAACCTCGGAACTGCCTTCAAAACTACTAGTCTTGAGTTCGAGAGAGGTGAGTGGAATTCCGAGTGTAGAGGTGAAATTCGTAGATATTCGGAGGAACACCAGTGGCGAAGGCGGCTCACTGGCTCGATACTGACGCTGAGGTGCGAAAGCGTGGGGAGCAA
>X1101.5866.11457__R_053
TACGTAGGGTGCGAGCGTTGTCCGGAATTACTGGGCGTAAAGGGCGCGCAGGCGGCAGACCAAGTCAGATGTGAAATAGCTCGGCTTAACCGGGCGGGGTCATTTGAAACTGGTCAGCTAGAGTACAGCAGAGGTTAGCGGAATTCCCGGTGTAGTGGTGAAATGCGTAGAGATCGGGAGGAACACCAGAGGCGAAGGCGGCTAACTGGGCATGTACTGACGCTGAGGCGCGAAGGCTAAGGGAGCAA
>X1101.6212.17082__R_077
TACGTAGGGACCGAGCGTTGTCCGGAATCATTGGGCGTAAAGAGCGTGAGGGTGGCTTGATAGGTCTCGTGTTAAAGTCCGCGGCTCAACCGCGGGATCGCACGGGAAACCATCTCGCTAGAGTCCGGAAGAGGGATGTGGAATTCCAGGTGTAGCGGTGAAATGCGCAGATATCTGGAAGAACACCAGTGGCGAAGGCGGCATCCTGGGACGGTACTGACACTGAAACGCGAAAGCGTGGGGAGCGA
>X1101.6714.19631__R_093
TACGAAGGGGGCTAGCGTTGTTCGGAATTACTGGGCGTAAAGGGCGCGCAGGCGGCCATCCAAGTCAGGCGTGAAAGCCCCGGGCTCAACCTGGGAACTGCGCTTGAGACTGAATGGCTTGAGTTCGGGAGAGGAGAGTGGAATTCCCAGTGTAGAGGTGAAATTCGTAGATATTGGGAAGAACACCGGTGGCGAAGGCGGCTCTCTGGACCGATACTGACGCTGAGGCGCGAAAGCGTGGGGAGCAA
>X1101.8760.26492__R_254
TACAGAGGTCCCAAGCGTTGTTCGGATTCATTGGGCGTAAAGGGTGCGTAGGTGGTAGGCTAAGTCGGATGTGAAATCCTGGGGCTCAACCCCAGAACTGCATTCGATACTGGCTTGCTTGAGGACTGGAGAGGAGATTGGAATTCATGGTGTAGCAGTGAAATGCGTAGATATCATGAGGAAGACCAGTGGCGAAGGCGGATCTCTGGACAGTTCCTGACACTGAGGCACGAAGGCCAGGGGAGCAA
>X1101.9946.16455__R_212
TACGAAGGGGGCTAGCGTTGCTCGGAATTACTGGGCGTAAAGGGCGCGTAGGCGGACGGCTAAGTCAGAGGTGAAAGCCCAGGGCTCAACCTTGGAACTGCCTTTGATACTGGCCATCTAGAGTGCGGGAGAGGTGTGTGGAACTCCGAGTGTAGAGGTGAAATTCGTAGATATTCGGAAGAACACCAGTGGCGAAGGCGACACACTGGCCCGTAACTGACGCTGAGGCGCGAAAGCGTGGGGAGCAA
>X1102.12185.24673__R_075
TACGAGGGGGGCAAATGTTGTTCGGAATCACTGGGCGTAAAGGGAGCGTAGGCGGGTTCTTAAGTAAGGTGTTTAATCCCGGGGCCCAACCCCGGACCGGCACTTTAAACTGGGAATCTTGAATAGTGGAGAGGTCGGTGGAATTGGGGGTGTAGCGGTGGAATGCGTAGAGATCCCCAAGAACACCAGTTGCGAAGGCGGCCGACTGGACACATATTGACGCTGAGGCTCGAAAGCATGGGGAGCAA
>X1102.12684.10949__R_003
GACGAACCGTGCGAACGTTATTCGGAATCACTGGGCTTAAAGCGCGTGTAGGCGGGCCGGCACGTCGGCTGCTGAAATCCCCCGGCTCAACCGGGGAAGGGGCACCGATACGACCGGCCTGGAGGGGGGTAGGGGGGACGGGAACTTCCGGTGGAGCGGTGAAATGCGTTGAGATCGGAAGGAACGCCCGCGGCGAAAGCGCGTCCCTGGACCCCACCTGACGCTGAGACGCGAAAGCCAGGGGAG
>X1102.14142.24817__R_033
TACGTAGGGTGCAAGCGTTGTCCGGAATTATTGGGCGTAAAGGGCTTCTAGGCGGTTTGTCACGTCGACTGTGAAAACTCGGGGCTCAACCCCGAGCCTGCAGTCGATACGGGCAGACTAGAATTCGGTAGGGGAGATCGGAATTCCTGGTGTAGCGGTGAAATGCGCAGATATCAGGAGGAACACCGGTGGCGAAGGCGGATCTCTGGGCCGATATTGACGCTGAAGAGCGAAAGCGTGGGGAGCAA
>X1102.16882.6935__R_199
TACGTAGGATCCGAGCGTTATCCGGAATTACTGGGCGTAAAGAGTTGCGTAGGTGGTTTGTTAAGTGAGTAGTGAAATCGTGCGGCTCAACCGTACACCCATTACTTAAACTGGCAGACTTGAGTATGGTAGAGGTCACTGGAATTACTAGTGTAGGAGTGAAATCCGTAGATATTAGTAGGAACACCGATGGCGTAGGCAGGTGACTGGACCATAACTGACACTGAGGCACGAAAGCGTGGGGAGCA
>X1102.23288.17882__R_050
TACGGAGGATCCAAGCGTTATCCGGAATTACTGGGCGTAAAGAGTTGCGTAGGCGGTTAAGTAAGTGAATAGTGAAACTGTGTGGCTCAACCATGCACCCATTATTCAAACTGCTTTGACTAGAGAGTGGAAGAGGTTGCTAGAATTCCTAGTGTAGGGGTGAAATCCGTAGATATTAGGAGGAATACCGATGGCGTAGGCAGGCAACTGGTCCATTTCTGACGCTCAGGCACGAAAGCGTGGGGAGC
>X1102.23963.17491__R_176
CACGTAGGGTGCAAGCGTTGTCCGGAATCATTGGGCGTAAAGAGCTCGTAGGCGGCTTAGTAAGTCGGGTGTGAAAACCCCAGGCTCAACCTGGGGACGCCACCCGATACTGCTATAGCTAGAGTCCAGTAGGGGAGTGTGGAATTCCCAGTGTAGCGGTGAAATGCGCAGATATTGGGAGGAACACCAGCGGCGAAGGCGGCACTCTGGGCTGGTACTGACGCTGAGGAGCGAAAGCGTGGGTAGCG
>X1102.25011.21020__R_090
TACGTAGGGCGCAAGCGTTGTCCGGAATTATTGGGCGTAAAGAGCTCGTAGGCGGCCAGTTGCGTCCGCTGTGAAATCCCGGGGCTTAACCCCGGGCGTGTAGTGGATACGGGCTGGCTGGAGGCAGGCAGGGGAGAACGGAATTCCTGGTGTAGCGGTGAAATGCGCAGATATCAGGAGGAACACCGGTGGCGAAGGCGGTTCTCTGGGCCTGTACTGACGCTGAGGAGCGAAAGCGTGGGGAGCGA
>X1102.25631.13788__R_093
TACAGAGGGTGCGAGCGTTGTTCGGAATTATTGGGCGTAAAGGGCGCGTAGGCGGCGCAGCAAGTCACCTGTGAAATCTCTGGGCTTAACTCAGAGCCTGCAGGCGAAACTGCTGTGCTGGAGTATGGGAGAGGTGCGTGGAATTCCCGGTGTAGCGGTGAAATGCGTAGATATCGGGAGGAACACCTGTGGCGAAAGCGGCGCACTGGACCATAACTGACGCTGAGGCGCGAAAGCTAGGGGAGCAA
>X1102.3709.15345__R_134
TACAGAGGGTGCAAGCGTTGTTCGGAATTATTGGGCGTAAAGGGAGTGTAGGCTGTCAACTAAGTCTTCTGTGAAATCTACGGGCTCAGCCTGTAACGTGCAGAGGAAACTGGATGGCTTGAGTGTTGGAGAGGACAGTGGAATTCCCGGTGTAGAAGTGAAATTCGTAGAGATCGGGAGGAACACCAGTGGCGAAGGCGACTGTCTGGCTGACAACTGACGCTGAGACTCGAAAGCATGGGGAGCAA
>X1102.6498.16172__R_026
TACGTAGGGCGCAAGCGTTGTCCGGAATTATTGGGCGTAAAGAGCTCGTAGGTGGCTTGTCACGTCGGGTGTGAAAGCTTGGGGCTTAACTCCAGGTCTGCATTCGATACGGGCTGGCTAGAGGTAGGTAGGGGAGAACGGAATTCCTGGTGTAGCGGTGAAATGCGCAGATATCAGGAGGAACACCGGTGGCGAAGGCGGTTCTCTGGGCCTTACCTGACGCTGAGGAGCGAAAGCGTGGGGAGCGA
>X1102.6751.13937__R_190
TACGGAGGGGACGAGTGTTACTCATAATGACTGGGCGTAAAGGGTATGTAGGTGGTTTATTTAGTTAAATAGTAAAAAAATAGATTAAAAGTTTATAAGACTATTTAAAACGTTTAAACTAGAGTATAAGAGAGGAATATGGAATTTTTAGAGAAAAGGTGAAATTTTATAATAATAAAAAGACGATCAAAAGCGAAGGCGATATTCTGGATTATTACTGACACTGAGGTACTGAAGCATGGGGAGCA
>X1102.9007.16829__R_130
TACGGAAGATCCGAGCGTTATCCGGAATTACTGGGCGTAAAGAGTTGCGTAGGTGGCATAGTAAGCGAGCAGTGAAAGACTCCGGCTCAACCGGAGGCACATTGTTCGAACTACTAAGCTAGAACATAGTAGAGGTACCTGGAATTCCAAGTGTAGGAGTGAAATCCGTAGATATTTGGAGGAACACCGATGGCGTAGGCAGGGTACTGGGCTATTGTTGACACTAAGGCACGAAAGCGTGGGGAGCG
>X1103.11393.12586__R_028
TACAGAGGTCCCAAGCGTTGTTCGGATTCACTGGGCGTAAAGGGTGTGTAGGAGGTCGTGTAAGTCGGGTGTGAAAGCCCACCGCTTAACGGTGGAATGGCATTCGATACTGCGTGACTAGAGGATTAGAGGGGCAAGCGGAATTCATGGTGTAGCAGTGAAATGCGTAGATATCATGAGGAACACCGGTGGCGAAGGCGGCTTGCTGGATAATTCCTGACTCTGAAACACGAAAGCCAGGGGAGCAA
>X1103.15724.16265__R_204
GACGAACCGTGCGAACGTTGTTCGGAATCACTGGGCTTAAAGGGCGCGTAGGCGGGCAAGCAAGTCCGGGGTGAAAGCCCCCAGCTCAACTGGGGAAGTGCCTTGGAAACTGCTTGTCTCGAGGGAGGTAGGGGCCTGTGGAACTTCGGGTGGAGCGGTGAAATGCGTTGATATCCGAAGGAACGCCGGTGGCGAAAGCGACGGGCTGGACCTCTTCTGACGCTGAGGCGCGAAAGCCAGGGGAGCAA
>X1103.16760.11632__R_171
TACGAAGGGGGCTAGCGTTGTTCGGAGTTACTGGGCGTAAAGGGCGCGTAGGCGGCAGTTCAAGTCGGGTGTGAAAGCCCGGGGCTCAACCCCGGAATAGCACTCGAGACTGAGCAGCTTGAGGATGGGAGAGGATGGTGGAATTCCCAGTGTAGAGGTGAAATTCGTAGATATTGGGAAGAACACCGGTGGCGAAGGCGGCCATCTGGACCATTTCTGACGCTGAGGCGCGAAAGCGTGGGGAGCAAA
>X1103.18312.13084__R_035
TTCCAGCTCCAATAGCGTATATTAAGATTGTTGCAGTTGAAACGTCCGTAGTTGAATTTCACTCAGGAACAAGACCATCTTGCATACGCTTGAAGGTCATGTTTCGAGCGAGAATATGCGCAAGCATGTTCTCATTGTTACTTTGAGCAAACTGGAGGGCTCCAGCCGGGTATTATGCCTTTACAGCTCAGCATGGAATAACAAGCTAGGATTTTGATCCATCTTGTTGGTAACATGGATTAAAGTA
>X1103.20977.10191__R_176
TACAGAGGTGGCAAGCGTTGTTCGGAATTACTGGGCGTAAAGGGCGCGTAGGCGGTCGATTAAGTCCCGTGTGAAATCCCTCGGCTCAACTGAGGAACTGCACGGGAAACTGGCTGACTTGAGTTCGGGAGAGGGAAGCGGAATTCCGGGTGTAGCGGTGAAATGCGTAGATATCCGGAGGAACACCGGTGGCGAAGGCGGCTTCCTGGACCGATACTGACGCTGAGGCGCGAAAGCTAGGGGAGCAA
>X1103.23650.10632__R_004
TACGTAGGGTGCAAGCGTTGTCCGGAATTATTGGGCGTAAAGAGCTCGTAGGTGGCGGGTCACGTCGGGTGTGAAAGCCCGGGGCTTAACCCCGGGTCTGCATTCGATACGGGCTTGCTAGGGTCCGGCAGGGGAGACTGGAATTCCTGGTGTAGCGGTGAAATGCGCAGATATCAGGAGGAACACCGGTGGCGAAGGCGGGTCTCTGGGCCGGTACCGACGCTGAGGAGCGAAAGCGTGGGGAGCGA
>X1103.29183.14139__R_266
GACGAACCGAGCGAACGTTGTTCGGAATCACTGGGCTTAAAGGGCGCGTAGGCGGATCAGCAAGTCCGGGGTGAAATCTTTCGGCTCAACCGGAAAAGTGCCTTGGATACTGCTGGTCTGGAGGGAGGTAGGGGCAGCTGGAACTTCCGGTGGAGCGGTGAAATGCGTTGATATCGGAAGGAACTCCGGTGGCGAAGGCGAGCTGCTGGACCTCTTCTGACGCTGAGGCGCGAAAGCTAGGGGAGCAA
>X1103.6850.18628__R_220
GACGAACCGTGCGAACGTTGTTCGGATTCACTGGGCTTAAAGGGCGCGTAGGCGGCTTGCCAAGTCTGTGGTGAAATCTTTCGGCTTAACCGGAAAATGGCCGGAGATACTGGCGAGCTCGAGGGAGGTAGGGGCAGTGGGAACTTCCAGTGGAGCGGTGAAATGCGTTGATATTGGAAGGAACGCCGGTGGCGAAAGCGCACTGCTGGATCTCTTCTGACGCTGAGGCGCGAAAGCTAGGGGAGCAA
>X1104.13260.7829__R_053
TACGTAGGGGCCAAGCGTTGTCCGGAATTATTGGGCGTAAAGCGCGTGTAGGTGGCTTGGTAGGTCTCGCGTTAAAGCCCACAGCTCAACTGTGGAATCGCACGGGAAACCACCTCGCTAGAGTCCGGAAGAGGAGTGTGGAATTCCTGGTGTAGCGGTGAAATGCGCAGATATCAGGAAGAACACCAGTGGCGAAGGCGGCACTCTGGGACGGTACTGACACTGAGACGCGAAAGCGTGGGGAGCGA
>X1104.14278.21196__R_080
AACGTAGGTGGCGAGCGTTATCCGGATTTACTGGGTGTAAAGCGTGTGCAGGCGGATGGTCAAGTGGTGTATGAAATCTCCTAGCTTAACTGGGAGGGGTTATGCCAGACTGGCCGTCTAGAGTGCGAGAGAGGGGCGTGGAATTCCGGGTGTAGTGGTGAAATGCGTAGAGATCCGGAGGAACCCCAGAGGCGAAGGCGGCGCCCTGGCTCGCAACTGACGCTCAGACACGACAGCATGGGGAGCGA
>X1104.16745.14343__R_084
GACGGACCACACGAACGTTATTCGGAATTACTGGGCTTAAAGGGTGCGTAGGCTGTGCAGAAAGTTGGGTGTGAAATCCCTCGGCTTAACCGAGGAATTGCGCCCAAAACTACTGTGCTTGAGGAAGATAGAGGTAAGCGGAACTTAGGGTGGAGCGGTGAAATGCGTTGATATCCTAAGGAACACCGGTGGCGAAAGCGGCTTACTGGGTCTTCTCTGACGCTGAGGCACGAAAGCTAGGGTAGCGA
>X1104.18344.5548__R_039
TACGGAGGGGGCTAGCGTTGTTCGGAATTACTGGGCGTAAAGCGCACGTAGGCGGACTGTTAAGTCGGGGGTGAAATCCTGGGGCTCAACCTCAGAATTGCCTCCGATACTGGCAGTCTCGAGTGCGGGAGAGGTGAGTGGAATTCCCAGTGTAGAGGTGAAATTCGTAGATATTGGGAAGAACACCAGTGGCGAAGGCGGCTCACTGGCCCGTAACTGACGCTGAGGTGCGAAAGCGTGGGGAGCAA
>X2101.17574.26131__R_116
GACAGAGGATGCAAGCGTTATCCGAAATGATTGGGCGTAGAGCGTCTGTAGGTGGCTTTTCAAGTCCGCCGTCAAATCCCAGGGCTCAACCCTGGATAGGCGGTGGAAACTACCAAGCGGGAGTACGGTTGGGGCAGAGGGAATTTCCGGTGGAGCAGTGAAATGCGTAGAGATCGGGAAGAACACCAACGGCGAAAGCACTCTGCTGGGCCGACACTGACACTGAGAGACAAAAGCTAGGGGA
>X2101.20816.5041__R_214
TACGGAGGGTGCAAGCGTTATCCGGATTCACTGGGTTTAAAGGGTGCGTAGGTGGAATGGTAAGTCAGTGGTGAAATCTCCAAGCTTAACTTGGAAACTGCCGTTGATACTATCATTCTTGAATATCGTGGAGGTGAGCGGAATATGTCATGTAGCGGTGAAATGCTTAGATATGACATAGAACACCGATTGCGAAGGCAGCTCACTACGCGATTATTGACACTGAGGCACGAAAGCGTGGGGATCAA
>X2101.28118.17772__R_269
TACAGAGGGTGCAAACGTTGTTCGGATTTACTGGGCGTAAAGCGCGTGTAGGCGGCCGATCAAGTCGGATGTGAAAGCCCGGGGCTCAACCTCGGAAGTGCATTCGATACTGGTCGGCTGGAGTCTCGGAGAGGATGGTGGAACTCTCGGTGTAGAGGTGAAATTCGTAGATATCGAGAAGAACACCGGTGGCGAAGGCGGCCATCTGGACGAAGACTGACGCTGAGACGCGAAAGCGTGGGGAGCAA
>X2103.15551.20143__R_273
TACGTAGGTGGCAAGCGTTGTCCGGATTTACTGGGCGTAAAGGATGCGTAGGCGGATGTTTAAGTGAGATGTGAAATACCCGAGCTCAACTTGGGTGCTGCATTTCAAACTGGATATCTAGAGTGCAGGAGAGGAAAGCGGAATTCCTAGTGTAGCGGTGAAATGCGTAGAGATTAGGAAGAACACCAGTGGCGAAGGCGGCTTTCTGGACTGTAACTGACGCTGAGGCATGAAAGCGTGGGGAGCAA
>X2103.6701.10958__R_285
TACAGAGGGTGCGAGCGTTGTTCGGAATTATTGGGCGTAAAGCGCTTGTAGGCGGCCTGTTAAGTTCCGTGTGAAATCCCTAGGCTTAACCTAGGAAGTGCGCGGAAAACTGGGAGGCTTGAGTGCCGGAGAGGGTCGCGGAATTCCCGGTGTAGAGGTGAAATTCGTAGATATCGGGAGGAACACCAGTGGCGAAGGCGGCGACCTGGACGGACACTGACGCTGAGACGCGAAAGCGTGGGGAGCAA
>X1101.15731.14254__L_222
GACGAACCGTCCTAACGTTGTTCGGATTCACTGGGCTTAAAGGGCGCGTAGGCGGACTGGTAAGTCCGGGGTGAAATCTTTCGGCTCAACCGGAAAAGTGCCTTGGAAACTGCCAGTCTCGAGTGGGGTAGGGGCCTGTGGAACTTCGGGTGGAGCGGTGAAATGCGTTGATATCCGAAGGAACGCCGGTGGCGAAAGCGACGGGCTGGACCCCTTCTGACGCTGAGGCGCGAAAGCCAGGGGAGCAA
>X1101.16372.15936__L_262
TACGGAGGATCCAAGCGTTATCCGGAATTACTGGGCGTAAAGAGTTGCGTAGGTGGCAGAGTAAGTCTGTAGTGAAAGCGTGTGGCTCAACCACATACACATTATGGAAACTGCTCAGCTAGAGGATGAGAGAGGTTATTGGAATTCCCAGTGTAGGAGTGAAATCCGTAGATATTGGGAGGAACACCGATGGCGTAGGCAGATAACTGGCTCATTCCTGACACTAAGGCACGAAAGCGTGGGTAGCA
>X1101.17121.21036__L_258
TACAGGGGGTGCAAACGTTGCTCGGAATTATTGGGCGTAAAGCGCGCGTAGGCGGCTACTTAAGTCGGATGTGAAAGCCCCTGGCTCAACTGGGGAAGTGCACCCGAAACTGAGTAGCTTGAGTACTAAAGAGGGTCGCGGAATTCCCGGTGTAGAGGTGAAATTCGTAGATATCGGGAGGAACACCGGTGGCGAAGGCGGCGACCTGGGTAGATACTGACGCTGAGGCGCGAAAGCGTGGGGAGCAA
>X1101.20968.21630__L_149
TACGGAGGGTGCAAGCGTTGTCCGGATTTATTGGGTTTAAAGGGTGCGTAGGCGGTTCTTTAAGTCTGGGGTGAAAGCCCGTTGCTCAACAACGGAACTGCCCTGGAAACTGGCGAACTTGAGTACAGACGAGGGTGGCGGAATGGATGCTGTAGCGGTGAAATGCATAGATAGCATCCAGAACCCCGATTGCGAAGGCAGCTGCCTAGACTGTAACTGACGCTGAGGCACGAAAGCGTGGGGAGCG
>X1101.6470.13867__L_064
TACGAAGGGGGCTAGCGTTGTTCGGAATCACTGGGCGTAAAGCGCACGCAGGCGGATCGTTAAGTCAGGGGTGAAATGCCGAGGCTCAACCTCGGAACTGCCTTTGATACTGGCGATCTTCGAGTCCGGGAGAGGTGAGTGGAACTCCGAGTGTAGAGGTGAAATTCGTAGATATTCGGAAGAACACCAGTGGCGAAGGCGGCTCACTGGCCCGGTACTGACGCTCAGGTGCGAAAGCGTGGGGAGCA
>X1102.18134.17029__L_245
TACGGAGGGTGCAAGCGTTATCCGGATTTACTGGGTTTAAAGGGTGCGTAGGTGGGTCTGTAAGTCAGTGGTGAAATCTCCGGGCTTAACCCGGAAACTGCCATTGATACTATAGGTCTTGAATTATCTGGAGGTGAGCGGAATATGTCATGTAGCGGTGAAATGCTTAGATATGACATAGAACACCAATTGCGAAGGCAGCTCACTACGGATGTATTGACACTGAGGCACGAAAGCGTGGGGATCAA
>X1102.25059.12927__L_219
TACGTAAGTGGCGAGCGTTATCCGGAATTACTGGGCGTAAAGCGTTCGTAGGCGGTGCAGTAAGTTGGGTTTGAAAGCCCGGGGCTCAACTCCGGATCCGGATCCAAAACTATTGTACTTGAGCGTATCAGGGGGCAGCGGAATTCCCGGTGTAGCGGTAATATGCGTAGATATCGGGAGGAACACCAGTGGCGAAGGCGGCTGCCTGGGGTATTGCTGACGCTGAGGAACGAAGGCCAGGGGAGCGA
>X1103.13932.10078__L_124
TACGGAGGATCCAAGCGTTATCCGGAATCATTGGGTTTAAAGGGTCCGTAGGCGGCCCTGTAAGTCAGTGGTGAAATCTTTCGGCTCAACCGGAAAATTGCCATTGATACTGCAGGGCTTGAATTATCGGGAAGTGACTAGAATATGTAGTGTAGCGGTGAAATGCTTAGAGATTACATGGAATACCGATTGCGAAGGCAGGTCACTACCGGTGGATTGACGCTGATGGACGAAAGCGTGGGGAGCGA
>X1103.17630.20196__L_204
TACGAAGGGGGCTAGCGTTGCTCGGAATGACTGGGCGTAAAGGGCGCGTAGGCGGTTTGGTTAGTTAGACGTGAAATTCCTGGGCTCAACCTGGGGACTGCGTTTAATACAGCCAGACTTGAGTGTGGAAGAGGGTTGTGGAATTCCCAGTGTAGAGGTGAAATTCGTAGATATTGGGAAGAACACCGGTGGCGAAGGCGGCAACCTGGTCCATGACTGACGCTGAGGCGCGAAAGCGTGGGGAGCAA
>X1103.22792.26810__L_288
GACAAGGGAGACGAGTGTTATTCATCTTTAACAGGTATATAGGGTACCTAGACGGTGTGCAATGGCTTAAATAAGTACCTGGTACACTTGAGTTTGATATGTGAGAGGAATATGTCGGAATTGTTGGAGGAAAGATGAAATTTGTTAATACCAATAGGACTGATAACGGCGAAGGCAAACCTCTATGTACATGTACTTGCTATTTCTGTTTTTATTATAGCAAAATAGCAATGTACTATAACTGACGTT
>X2101.18034.12179__L_091
TACAGAGGGTGCAAGCGTTGCTCGGAATCATTGGGCGTAAAGGGTAGGTAGGTGGTCTCGTTTGTCTGGGGTGAAAGCCCAGGGCTTAACCCTGGAAGTGCCCCAGAAACGGCGAGACTAGAGTACTGGAGAGGGTCGTGGAATTCCCGGTGTAGCGGTGAAATGCGTAGAGATCGGGAGGAACACCAGAGGCGAAGGCGGCGACCTGGACAGTCACTGACACTCAACTACGAAAGCGTGGGGAGCAA
>X1101.11118.14642__R_179
GACATAGGTCGCGAACGTTATCCGGAATTATTGGGCGTAAAGGGTGCGTAGATGGTGTGATAAGTTATTGGTGGTAAATCGAGGCTCAACCTCGTGGAAGCTGATAATACTGTCGCACTAGAGTTCAGGAGAGGTTAACGGAACTCCATGTGGAGCGGTAAAATGTGTAGATATATGGAAGAACATCAATAAAGGCGAAGGCAGTTAACTATTCTGTTACTGACATTGAGGCACGAAAGCGTGGGGAG
>X1101.11916.17433__R_178
TACGTAGGGTGCGAGCGTTAATCGGAATTACTGGGCGTAAAGCGTGCGCAGGCGGTTTGGAAAGTCAGCTGTGAAAGCCCCGGGCTCAACCTGGGAATTGCGGTTGAAACTAGCAGACTAGAATCTGGCAGAGGGGGGTGGAATTCCACGTGTAGCAGTGAAATGCGTAGAGATGTGGAGGAACACCGATGGCGAAGGCAGCCCCCTGGGCTGAGATTGACGCTCAGGCACGAAAGCGTGGGGAGCAA
>X1101.13038.22610__R_127
TACAGAGGGTGCGAGCGTTGTTCGGAATTATTGGGCGTAAAGGGCGCGTAGGCGGCGCGGTAAGTCACCTGTGAAATCTCCAGGCTTAACTTGGAGTCTGCAGGCGAAACTGCCGTGCTGGAGTATGGGAGAGGTGCGTGGAATTCCCGGTGTAGCGGTGAAATGCGTAGATATCGGGAGGAACACCTGTGGCGAAAGCGGCGCACTGGACCATAACTGACGCTGAGGCGCGAAAGCTAGGGGAGCAA
>X1101.13246.21305__R_098
GACAGAGGGTGCAAACGTTGTTCGGAATTACTGGGCGTAAAGCGCGTGTAGGCTGCTCCGCAAGTCAGGTGTGAAAACCCTGGGCTCAACCTAGGAAGTGCACTTGAAACTGCGGAGATCGAGTATTGGAGAGGGAAGCGGAATTCTCGGTGTAGAGGTGAAATTCGTAGATATCGAGAGGAACACCGGTGGCGAAGGCGGCTTCCTGGACAATTACTGACGCTGAGACGCGAAAGCGTGGGGAGCAA
>X1101.13969.3782__R_109
TATAAAGGATGCAAGCGTTATCCGGAATGATTGGGCGTAAAGCGTCTGTAGGTGGCTTTTTAAGTCTGCCGTCAAATCCCAGGGCTCAACTTTGGACAGACGGTGGAAACTACCAAGCTGGAGTACGGTAGGGGCAGAGGGAATTTCCGATGGAGCGGTGAAATGCATAGAGATCGGAAAGAACACCAACGGTGAAAGCACTCTGCTGGGCCGACACTGACACTGAGAGACGAAAGCTAGGGTAGCGA
>X1101.14842.6610__R_199
TACGAGGGGTGCAAGCGTTGCTCGGAATTATTGGGCGTAAAGGGTAGGTAGGTGGTCTCATTTGTCTGGGGTGAAATCCTTGGGCTTAACCCAAGAAGTGCCCCAGAAACGGTGAGACTCGAGTCTCGGAGAGGGTCGTGGAATTCCCGGTGTAGCGGTGAAATGCGTAGAGATCGGGAGGAACACCAGAGGCGAAGGCGGCGACCTGGACGAGCACTGACACTCAACTACGAAAGCGTGGGGAGCAA
>X1101.16458.6351__R_185
TACAGAGGGTGCAAGCGTTGCTCGGAATTATTGGGCGTAAAGGGTAGGTAGGTGGTCTCGTTTGTCTAGGGTGAAAGCCCGGAGCTTAACTCCGGAAGTGCCCTAGAAACGGCGAGACTAGAGTCCTGGAGAGGGTCGTGGAATTCCCGGTGTAGCGGTGAAATGCGTAGAGATCGGGAGGAACACCAGAGGCGAAGGCGACGACCTGGACAGGCACTGACACTCAACTACGAAAGCGTGGGGAGCAA
>X1101.16733.26404__R_103
TACGAAGGGGGCTAGCGTTGCTCGGATTTACTGGGCGTAAAGGGCGCGTAGGCGGACAGTTAAGTTGGGGGTGAAAGCCCGGGGCTCAACCTCGGAATTGCCTTCAATACTGGCTGTCTTGAGTACGGGAGAGGTGTGTGGAACTCCGAGTGTAGAGGTGAAATTCGTAGATATTCGGAAGAACACCAGTGGCGAAGGCGACACACTGGCCCGTTACTGACGCTGAGGCGCGAAAGCGTGGGGAGCAA
>X1101.17442.6843__R_029
GACGTAGGGGGCGAGCGTTGTCCGGAATCACTGGGCGTAAAGGGCGCGTAGGCGGCCTGGCAAGTCGGATGTGAAAGGTCCCGGCTCAACCGGGGAGGTGCATTCGAAACTGCCAGGCTTGAGGGCAGGAGAGGGCAGCGGAATTCCCGGTGGAGCGGTGAAATGCGTAGAGATCGGGAGGAACACCAGTGGCGAAGGCGGCTGCCTGGTCTGGCCCTGACGCTGAGGCGCGACAGCGTGGGGAGCGA
>X1101.17988.22422__R_066
GACGAAGGGGGCAAGCGTTGTTCGGAATTACTGGGCGTAAAGGGCGCGTAGGCGGTCTTGTTAGTCAGGCGTGAAAGCCCTGGGCTTAACCTAGGATGTGCGCTTGATACTGCGAGGCTTGAGTGTGGGAGAGGTTGGTGGAATTCCCAGTGTAGAGGTGAAATTCGTAGATATTGGGAAGAACACCGGTGGCGAAGGCGGCCAACTGGACCACAACTGACGCTGAGGCGCGAAAGCGTGGGGAGCAA
>X1101.19043.25371__R_104
TACAGAGGTCTCAACCGTTGTTCGGATTCATTGGGCGTAAAGGGTGCGTAGGCGGTCGCGTAAGTCAGGTGTGAAATCTCAGGGCTCAACCCTGAAACTGCACTTGATACTGCGTGGCTCGGGTACTGGAGAGGAGACTGGAATTTACGGTGTAGCAGTGAAATGCGTAGATATCGTAAGGAAGACCAGTGGCGAAGGCGAGTCTCTGGACAGTTACCGACGCTGAGGCACGAAGGTCAGGGGAGCAA
>X1101.20067.13085__R_072
TACGAAGGGTGCAAACGTTGCTCGGAATCATTGGGCGTAAAGCGCACGTAGGCGGCTTGCCAAGTCGGACGTGAAATCCCTCAGCTCAACTGAGGACGTGCATCCGAAACTGGCGAGCTTGAGTACTGAAGAGGATCGCGGAATTCCCGGTGTAGAGGTGAAATTCGTAGATATCGGGAGGAACACCAGTGGCGAAGGCGGCGATCTGGGCAGATACTGACGCTGAGGTGCGAAAGCGTGGGGAGCAA
>X1101.20328.18538__R_067
TACGTAGGTGGCAAGCGTTGTCCGGAATTATTGGGCGTAAAGGGCGCGCAGGCGGCCGATTAAGTCTGATGTGAAATCCCACGGCTTAACCGTGGAAGGTCATTGGAAACTGATTGGCTTGAGTGCAGAAGAGGAGAGTGGAATTCCACGTGTAGCGGTGAAATGCGTAGATATGTGGAGGAACACCAGTGGCGAAGGCGGCTCTCTGGTCTGCAACTGACGCTGAGGCGCGAAAGCGTGGATAGCAA
>X1101.20808.13432__R_154
AACGTAGGTGGCAAGCGTTATCCGGATTTACTGGGCGTAAAGCGTGTGCAGATGGGACCTTAAGTGGTGTATAAAAGCGCTCAGCTTAACTGGGCAAGGTTATGCCAGACTGGGGACCTAGAAACCGAGAGAGGGCAGTGGAATGTCGGGTGTAGTGGTGAAATGCGTAGAGATCCGACAGAACCCCAGAGGCGAAGGCGGCTGCCTGGCTCGGCTTTGACATTCAGACACGACAGCATGGGGAGCGA
>X1101.21785.25027__R_263
TACGGAGGGTGCAAGCGTTATCCGGATTCACTGGGTTTAAAGGGTGCGTAGGCGGGCATTTAAGTCAGTGGTGAAATACCTGAGCTTAACTTGGGAACTGCCATTGATACTATTTGTCTTGAATGTTGTGGAGGTCAGCGGAATATGTCATGTAGCGGTGAAATGCTTAGATATGACATAGAACACCTATTGCGAAGGCAGCTGGCTACGCAAATATTGACGCTGAGGCACGAAAGCGTGGGGATCAA
>X1101.21936.2866__R_198
TACGGAGGGTGCAAGCGTTGTCCGGATTCATTGGGTTTAAAGGGTGCGCAGGCGGGACATTAAGTCAGGGGTGAAAGACGGTTGCTCAACAATCGCAGTGCCTTTGATACTGGTGTTCTTGGGTGACGGTGAGGTAGGCGGAATGGGTGGTGTAGCGGTGAAATGCATAGATACCACCCAGAACTCCGATTGCGAAGGCAGCCTACTGGTCGTTAACCGACGCTCAGGCACGAAAGCGTGGGGATCAA
>X1101.22268.17984__R_203
TACAGAGGGGGCGAGCGTTGTTCGGAATTACTGGGCGTAAAGGGCGCGTAGGCGGCTTGCTAAGTCGGACGTGAAATCCCTCGGCTCAACCGGGGAACTGCGTCCGATACTGGCGAGCTTGAATTCGGGAGAGGGATGTGGAATTCCAGGTGTAGCGGTGAAATGCGTAGATATCTGGAGGAACACCGGTGGCGAAGGCGGCATCCTGGACCGATATTGACGCTGATGCGCGAAAGCCAGGGGAGCAA
>X1101.23488.12222__R_029
TACGTAGGGCGCAAGCGTTGTCCGGAATTATTGGGCGTAAAGAGCTCGTAGGTGGCTTGTCGCGTCTGCCGTGAAAGCCCATGGCTTAACTGTGGGTCTGCGGTGGATACGGGCTGGCTAGAGGTAGGTAGGGGCAAGCGGAATTCCTGGTGTAGCGGTGAAATGCGCAGATATCAGGAGGAACACCGGTGGCGAAGGCGGCTTGCTGGGCCTTACCTGACGCTGAGGAGCGAAAGCGTGGGGAGCGA
>X1101.25106.23080__R_273
GACGAACCGTGCGAACGTTGTTCGGAATCACTGGGCTTAAAGGGCGCGTAGGCGGTTCATCAAGTCTGGGGTGAAATCTTTCGGCTTAACCGGAAAAGTGCCTGGGATACTGATGAACTGGAGGGAGATAGGGGCAGCTGGAACTTCCGGTGGAGCGGTGAAATGCGTTGATATCGGAAGGAACTCCGGTGGCGAAAGCGAGCTGCTGGATCTCTACTGACGCTGAGGCGCGAAAGCCAGGGGAGCAA
>X1101.27400.9677__R_275
TACGAAGGGGGCGAGCGTTGTTCGGATTTACTGGGCGTAAAGGGCGCGTAGGCGGCCGATCAAGTCAGGCGTGAAAGCCCCGGGCTCAACCTGGGAGGTGCGCTTGGGACTGGTTGGCTTGAGTTCGGGAGAGGAGAGTGGAATTCCCAGTGTAGAGGTGAAATTCGTAGATATTGGGAAGAACACCGGTGGCGAAGGCGGCTCTCTGGACCGAGACTGACGCTGAGGCGCGAAAGCGTGGGGAGCAA
>X1101.3743.18428__R_061
TACGTAGGATGCAAGCGTTGTCCGGAATTATTGGGCGTAAAGAGCGCGCAGGCGGTCTATCAAGTCAGATGTGAAATATCCCGGCTTAACCGGGAGGGGTCATTTGAAACTGGTAGACTAGAGTACAGCAGAGGATAGTGGAATTCCCGGTGTAGTGGTGAAATGCGTAGATATCGGGAGGAACACCAGTGGCGAAGGCGACTATCTGGGCTGAAACTGACGCTGAGGCGCGAAGGCTAGGGGAGCAA
>X1101.5053.15634__R_092
TACGAGGGGTCCAAGCGTTGTTCGGAATCACTGGGCGTAAAGCGGGTGTAGGTGGCCTGCCAAGTTGGATGTGAAAGCCCCGGGCTCAACCCGGGAAGTGCATCCAAAACTAGCAGGCTTGAGTAAGGAAGAGGATAGGAGAATTCTTGGTGTAGTGGTGAAATACGTAGATATCAAGAGGAACACCGGTGGCGAAGGCGCCTATCTGGTCCATTACTGACACTCAGACCCGAAAGCGTGGGTAGCAA
>X1101.5330.10599__R_269
TACGAAGGGTGCAAGCGTTGTTCGGAATCATTGGGCGTAAAGCGCGCGCAGGCGGATCAGCAAGTCAGATGTGAAATCTCGAAGCTCAACTTCGAAACTGCGTCTGAAACTGCTAGTCTAGAATGTCGGAGGGGGCAGGGGAATTTCACGTGTAGGGGTAAAATCCGTAGAGATGTGAAGGAACACCGGAGGCGAAGGCGCCTGCCTGGACGACTATTGACGCTGAGGCGCGAAAGCGTGGGGAGCAA
>X1101.7094.19902__R_252
TACAGAGGTCTCAAGCGTTGTTCGGAATCACTGGGCGTAAAGGGTGCGTAGGCGGCGGAGTAAGTCGGGTGTGAAATTTGAAGGCTCAACCTTCAACTAGCACCTGATACTGCTTTGCTCGAGACCTGGAGAGGAGCTTGGAATTCTCGGTGTAGCAGTGAAATGCGTAGATTTCGAGAAGAACGCTCGCTGCGAAAGCGAAGCTCTGGCCAGCGTCTGACGCTGAGGCACGAAGGCTAGGGGAGCAA
>X1101.8849.12125__R_033
TACGTAGGGGGCAAGCGTTGTCCGGAATTATTGGGCGTAAAGGGCGCGCAGGCGGTCTTTTAAGTCTGATGTGAAATCTCGTAGCTTAACTACGAGCGGTCATTGGAAACTGGAAGACTTGAGGACAGAAGAGGAGAGTGGAATTCCACGTGTAGCGGTGAAATGCGTAGAGATGTGGAGGAACACCAGTGGCGAAGGCGACTCTCTGGTCTGTAACTGACGCTGAGGCGCGAAAGCGTGGGGAGCGA
>X1102.10725.18513__R_096
TACAGAGGTCCCGAGCGTTGTTCGGATTCATTGGGCGTAAAGGGTGCGTAGGCGGCGGGGCAAGTCTGATGTGAAATCCTGGGGCTCAACCCCAGAACTGCATTGGATACTGCCTTGCTAGAGTACTGGAGAGGGAACTGGAATTTACGGTGTAGCAGTGAAATGCGTAGAGATCGTAAGGAAGGCCAGTGGCGAAGGCGAGTTCCTGGACAGTAACTGACGCTGAGGCACGAAGGCCAGGGGAGCAA
>X1102.12059.22655__R_024
TACGTAGGAGGCGAGCGTTGTCCGGAATTACTGGGCGTAAAGCGCGCGCAGGCGGTGCGGTACGACAGGTGTGAAAGCCCCCGGCTCAACTGGGGAGGGTCATCTGTAACGGCCGGACTCTGAGTGCAGGAGAGGGACGTGGAACTCCGGGAGTAGCGGTGAAATGCGTAGAGACCCGGAGGAACACCAGTGGCGAAGGCGGCGTCCTGGCCTGTAACTGACGCTGAGGCGCGAAAGCTAGGGGAGC
>X1102.12391.13689__R_209
TACGTAGGGAGCAAGCGTTGTCCGGATTTATTGGGCGTAAAGAGCTCGTAGGCGGTTTAGAAAGTCGGGTGTGAAACCTCCAGGCTCAACCTGGAGCCGCCACTCGATACTTCTATGACTTGAGTTCGGTAGGGGATCACGGAATTCCTGGTGTAGCGGTGAAATGCGCAGATATCAGGAGGAACACCGATGGCGAAGGCAGTGATCTGGGCCGATACTGACGCTGAGGAGCGAAAGCGTGGGGAGCG
>X1102.13485.15092__R_233
TACGGAGGGTGCAAGCGTTATCCGGATTCACTGGGTTTAAAGGGTGCGTAGGTGGGTATGTAAGTCAGTGGTGAAATCCCCGAGCTTAACTTGGGAACTGCCGTTGATACTATATATCTTGAATATCGCGTAGGTAAGCGGAATATGTCATGTAGCGGTGAAATGCTTAGAGATGACATAGAACACCAATTGCGAAGGCAGCTTACTTCACGATTATTGACACTGAGGCACGAAAGCGTGGGGAGCAA
>X1102.13677.16615__R_130
GACGAACTGTCCTAACGTTGTTCGGAATCACTGGGCTTAAAGGGCGCGTAGGCGGTCCGACAAGTCAGGGGTGAAATCCTGCAGCTTAACTGCAGAAGTGCCTTTGATACTGTCGGTCTTGAGCGAGATAGGGGTGTGCGGAACTCACAGTGGAGCGGTGAAATGCGTTGATATTGTGAGGAACGCCGGAGGCGAAAGCGGCGCACTGGATCTCTTCTGACGCTGAGGCGCGAAAGCTAGGGGAGCAA
>X1102.15355.9027__R_031
TACGGAGGGTGCAAGCGTTATCCGGATTTACTGGGTTTAAAGGGTGCGCAGGCGGATATGTAAGTCAGTGGTGAAATCTCTAGGCTTAACCTGGAAATTGCCGTTGATACTATATATCTTGAATGTTGTGGAGGTAAGCAGAATATGTCATGTAGCGGTGAAATGCTTAGAGATGACATAGAATACCTATTGCGAAGGCAGCTTACTACGCAGATATTGACGCTCATGCACGAAAGCGTGGGGATCAA
>X1102.15549.11043__R_284
TACGTAGGTGGCAAGCGTTGTCCGGATTTACTGGGCGTAAAGCGTATGCAGGCGGACCTTTAAGTAGGAAGTGAAAGGGTAGAGCTCAACTCTGCCACTGCTCCCTATACTGGGGGTCTTGAGTACCGGAGAGGACAAGGGAACAGGTCGTGTAGCGGTGAAATGCGTTGAGATGACTTGGAACACCAATGGCGAAAGCACTTGTCTGGACGGAGACTGACGCTGAGATACGAAAGCCAAGGGAGCGA
>X1102.17324.15872__R_128
TACGAACTGCGCGAACGTTATTCGGAATCACTGGGCTTACAGGGTGCGTAGGTGGCATTGAAAGTAGGGTGTGAAATGCCTTGGCTCAACCAAGGCACAGCGCTCTAAACTACTTTGCTTGAGTGAGTCAGGGGTGCACGGAACTTCCGGTGGAGCGGTGAAATGTGTTGATATCGGAAGGAACACCGGCGGCGAAAGCGGTGCACTGGGGCTTAACTGACACTGAGGCACGAAAGCCAGGGGAGCGA
>X1102.17504.4669__R_288
TACGAAGGGGGCTAGCGTTGTTCGGAATTACTGGGCGTAAAGCGCGCGTAGGCGGTTATGTAAGTCAGAGGTGAAATCCCAGGGCCTAACCCTGGAACGGCCTTTGAGACTGCATGGCTTGAGAACGGAAGAGGTGAGTGGAATTCCCAGTGTAGAGGTGAAATTCGTAGATATTGGGAAGAACACCGGTGGCGAAGGCGGCTCACTGGTCCGTTTCTGACGCTGAGGCGCGAAAGCGTGGGGAGCAA
>X1102.17849.20568__R_256
GACGAACCGAGCGAACGTTGTTCGGAATCACTGGGCTTAAAGGGCGCGTAGGCGGGCTGCCAAGTCTGGGGTGAAATCCTCCGGCTCAACCGGGGAAGGGCCTCGGATACTGGCGGCCTCGAGGGGGGTAGGGGCGTGCGGAACTGTGGGTGGAGCGGTGAAATGCGTTGATATCCACAGGAACTCCGGTGGCGAAGGCGGCACGCTGGACCTCATCTGACGCTGAGGCGCGAAAGCCAGGGGAGCGA
>X1102.22695.18554__R_119
TACGTAGGGTGCGAGCGTTAATCGGAATTACTGGGCGTAAAGCGTGCGCAGGCGGCTTCGCAAGTCAGGCGTGAAATCCCCGGGCTTAACCTGGGAATGGCGTCTGAAACTACGGAGCTGGAGTGTGGCAGAGGGAGGTAGAATTCCACGTGTAGCGGTGAAATGCGTAGATATGTGGAGGAATACCGATGGCGAAGGCAGCCTCCTGGGCCAACACTGACGCTCATGCACGAAAGCGTGGGGAGCAA
>X1102.23542.23727__R_173
TACAGAGACTGCGAGCGTTATTCGGATTCACTGGGCGTAAAGGGTGCGCAGGCGGCCAAGTGTGTGGGGCGTGAAAGCCCGGGGCTCAACCCCGGAATTGCACTCCAAACTACATGGCTAGAGTACTGGAGAGGGTAACAGAATTCACGGTGTAGCAGTGAAATGCGTAGATATCGTGAGGAATACCAGAGGCGAAGGCGGTTACCTGGACAGTTACTGACGCTCAGGCACGAAAGCGTGGGGAGCAA
>X1102.23781.21910__R_050
TACGGAGGGTGCGAGCGTTAATCGGAATTACTGGGCGTAAAGGGTGAGTAGGTGGACATATAAGATATCTGTGAAAGACTTGGGCTTAACCTAAGGGAGTCAGATGTGACTGTATGTCTTGAGTATAGGAGAGGGCAGTGGAATTTCTGGTGTAGCGGTGAAATGCGTAGATATCAGAAGGAACACCGGTGGCGAAGGCGGCTGTCTGGCCTAATACTGACACTGAGTCACGAAAGCGTGGGGAGCAA
>X1102.4016.19063__R_003
GACGAACTGTCCTAACGTTGTTCGGAATCACTGGGCTTAAAGGGCGCGTAGGCGGTCCGACAAGTCAGGGGTGAAATCCTGCAGCTTAACTGTAGAAGTGCCTTTGATACTGTCGGTCTGGAGGGAGGTAGGGGTGTGCGGAACTTCCAGTGGAGCGGTGAAATGCGTTGATATTGGAAGGAACGCCGGAGGCGAAAGCGGCGCACTGGACCTCTTCTGACGCTGAGGCGCGAAAGCCAGGGGAGCAA
>X1102.4818.13021__R_033
GACGAACCGTGCGAACGTTGTTCGGAATCACTGGGCTTAAAGGGCGCGTAGGCGGACTCGCCAGTCCGCGGTGAAAGCCCCCGGCTTAACCGGGGAAGTGCCGTGGATACTGCGAGTCTGGAGGAGGGTAGGGGCATCTGGAACGCTGGGTGGAGCGGTGAAATGCGTTGATATCCAGCGGAACTCCGGTGGCGAAGGCGAGGTGCTGGACCCTTTCTGACGCTGAGGCGCGAAAGCCAGGGGAGCAA
>X1102.5830.15578__R_159
GACGTAGGTGGCGAACGTTATCCGGAATTATTGGGCGTAAAGGGTGCGTAGATGGTTTGATAAGTTAGCGGTGGGAAATCGAGGCTCAACCTCGTGGAAGCCGGTAATACTATCCAACTAGAGGTCAGGAGAGGTTAACGGAATGGTTCATGGAGGGGTAAAATCCATAGATATGAACTAGAACATCAATAACGGCGAAGGCAGTTAACTATTCTGTTCCTGACATTAAGGCACGAAAGCGTGGGGAG
>X1102.6375.11027__R_086
TACGAAGGGTGCAAGCGTTGTTCGGATTTATTGGGCGTAAAGCGTGCGCAGGCGGATTGGTAAGTCATGTGTGAAATCTCGGGGCTTAACCTCGAAATTGCGCCTGAAACTACCAGTCTTGAATACTGGAGAGGGAAGGGGAATTTCTCATGTAGGGGTAAAATCCGTAGATATGAGAAGGAACACCAGAGGCGAAGGCGCCTTCCTGGACAGTTATTGACGCTGAGGCACGAAAGCGTGGGGAGCAA
>X1102.6947.21053__R_179
GACAGAGGGTGCAAACGTTGTTCGGAATTACTGGGCGTAAAGCGCGTGTAGGCGGCTTGGCAAGTCGGGTGTGAAAGCCCTGGGCTCAACCTAGGAAGTGCACTCGAAACTGCTTCGCTTGAGTGTCGGAGAGGAAAGCGGAATTCTCGGTGTAGAGGTGAAATTCGTAGATATCGAGAGGAACACCGGTGGCGAAGGCGGCTTTCTGGACGATAACTGACGCTGAGACGCGAAAGCGTGGGGAGCAA
>X1102.9798.5122__R_106
TACGGAGGGAGCTAGCGTTGTTCGGAATTACTGGGCGTAAAGCGCACGTAGGCGGCTACTCAAGTCGGGGGTGAAAGCCCGGGGCTCAACCCCGGAACTGCCCTCGAAACTAGGTAGCTAGAATCTTGGAGAGGTCAGTGGAATTCCGAGTGTAGAGGTGAAATTCGTAGATATTCGGAAGAACACCAGTGGCGAAGGCGACTGACTGGACAAGTATTGACGCTGAGGTGCGAAAGCGTGGGGAGCAA
>X1103.13742.26526__R_256
TACGGAAGGTGCAAGCGTTATCCGGTTTTATTGGGTTTAAAGGGTGCGTAGGCGGTTTATTAAGTCAGTTGTGAAATCCTAGTGCTTAACGCTAGAACTGCAATTGATACTGGTAGACTTGAGTTAAGAAGAGGTAAGTAGAATTTATGGTGTAGTAGTGAAATGCTTAGATATCATAAGGAATACCAATAGCGTAGGCAGCTTACTGGTCTTTAACTGACGCTGAGGCACGAAAGCGTGGGGAGCAA
>X1103.15146.25955__R_196
TACGAACTGTGCGAACGTTATTCGGAATCACTGGGCTTACAGGGTGCGTAGGCGGCTATTCAGGTCAGGTGTGAAAGCCCTCGGCTCAACCGAGGAACTGCGCTTGAAACCGGATGGCTCGAGTCAACTAGAGGTGCACGGAACTTCCAGTGGAGCGGTGAAATGTGTTGATATTGGAAGGAACACCGGAGGCGAAAGCGGTGCACTGGGGTTGGTCTGACGCTGAGGCACGAAAGCCAGGGGAGCGA
>X1103.17434.25896__R_091
GACATAGGTGGCGAGCGTTATTCGGAATTACTAGGCGTAAAGCGAGTGTAGGCGGGCGCTTAAGTCCGACGTTAAATCTCCCGGCTTAACTGGGAAACGTCGTCGGATACTGGGCGTCTCGAGTAGGGTAGGGGGCAGCGGAATTCCCGGTGTAGCGGTGAAATGCGTAGATATCGGGAGGAACACCTATGGCGAAAGCAGCTGCCTGGGCCTTTACTGACGCTAAGACTCGAAAGCTGGGGGAGCAA
>X1103.20803.24767__R_143
TACGAGGGGTCCTAGCGTTGTTCGGAATCATTGGGCGTAAAGGGTGTGTAGGTGGCTATGTAAGTCAGGTGTGAAAGCCCCGGGCTCAACCCGGGAAGTGCATCTGATACTGCGTAGCTTGAGTACCGAAGAGGATAGTGGAATTCCAGGTGTAGTGGTGAAATACGTAGATATCTGGAGGAACACCGGTGGCGAAGGCGGCTATCTGGTCGAGTACTGACACTGAGACACGAAAGCATGGGGATCAA
>X1103.23186.12028__R_219
TACGAGTGGTGCAAGCGTTATTCGGAATCATTGGGCGTAAAGGGTGTGTAGACGGTGTGCCAAGTCAACTGTTTAATTCTCCGGCCTAACCGGAGGCCAGCGGTAGAAACTAGCATGCTAGAGGGTGGAAGAGAGAAGTGGAATTCTCGGAGTAGCGGTAAAATGCGTAGATCTCGAGAGGAACACCAATGGCGAAGGCAGCTTCTTGGTCCACTCCTGACGTTGAGACACGAAAGCGTGGGGAGCAA
>X1103.26738.22248__R_044
TACAGAGGGTGCAAGCGTTAATCGGAATTACTGGGCGTAAAGCGCATGTAGGTGGTTTAAAAAGTTTGATGTGAAAGCCCCGGGCTTAACCTGGGAATGGCATTGAAAACTGTTGGACTTGAGTCGGTGAGAGGGCAGTGGAATTTCCGGTGTAGCGGTGAAATGCGTAGAGATCGGAAAGAACATCAGTGGCGAAGGCGTCTGCCTGGCACCAGACTGACACTTAAGTGCGAAAGCGTGGGGAGCAA
>X1103.7712.22564__R_080
TACGAAGGGTGCTAGCGTTGTTCGGAATTACTGGGCGTAAAGCGCGCGTAGGCGGCTTTCCAAGTCAGGGGTGAAATCCCGGGGCTCAACCCCGGAATTGCCTTTGAAACTGGAAAGCTAGAGTGTCGGAGGGGATAGCGGAATTGCTAATGTAGAGGTGAAATTCGTAGATATTAGCAGGAACACCGGTGGCGAAGGCGGCTATCTGGACGACAACTGACGCTGAGGCGCGAAAGCGTGGGGATCAA
>X1103.8244.22746__R_053
GACGAACTGTCCTAACGTTGTTCGGAATCACTTGGCTTAAAGGGCGCGTAGGCGGTCCGACAAGTCAGGGGTGAAATCCTGCAGCTTAACTGCAGAAGTGCCTTTGATACTGTCGGTCTTGAGGGAAATAGGGGTGTGCGGAACTTCCAGTGGAGCGGTGAAATGCGTTGATATTGGAAGGAACGCCGGAGGCGAAAGCGGCGCACTGGATTTCTTCTGACGCTGAGGCGCGAAAGCTAGGGGAGCAAACG
>X1104.14596.18059__R_067
TACGGAGGGTGCAAGCGTTGTCCGGATTTATTGGGTTTAAAGGGTGCGTAGGCGGCCTGTTAAGTCAGTGGTGAAAGCCTCCAGCTCAACTGGAGAACTGCCATTGATACTGTCAGGCTTGAGTACAGACGAGGTAGGCGGAATTGATTGTGTAGCGGTGAAATGCATAGATACAATCAAGAACACCGATTGCGTAGGCAGCTTACTAGGCTGTAACTGACGCTGAGGCACGAAAGCGTGGGGAGCGA
>X1104.19261.8871__R_093
TACGTAGGTGGCAAGCGTTATCCGGAATTATTGGGCGTAAAGGGTGAGTAGGCGGCATGTTAAGTCTGAAGTAAAAGGCAGTTGCTCAACGACTGTATGCTTTGGAAACTGACAAGCTGGAGTCTGAAAGAGGTCGGTGGAATTCCACATGTAGCGGTGAAATGCGTAGATATGTGGAGGAACACCAGTGGCGAAGGCGGCCGACTGGATCAAGACTGACGCTGAGGCACGAAAGCGTGGGGAGCAAA
>X1104.24392.7188__R_245
TACGTAGGTGACAAGCGTTATCCGGATTTATTGGGCGTAAAGCGCACGCAGGCGGCTGATTAAGTCTGACGTGAAATCTCCCGGCTTAACCGGGAGCGGTCGTTGGAAACTAATTGGCTCGAGGCGATGAGAGGGGTGTGGAATTCCCGGTGTAGTGGTGGAATGCGTAGATATCGGGGGGAACATCAGTGGCGAAAGCGGCACCCTGGCATTTGCCTGACGCTCATGTGCGAAAGCGTGGGGAGCGA
>X1104.8296.12697__R_279
TACGTAGGGGGCAAGCGTTATCCGGATTTACTGGGTGTAAAGGGAGCGTAGGCGGTATGGCAAGTCAGATGTGAAAGGCTGGGGCTCAACCCCAGGACTGCATTAGAAACTGCCAGACTAGATTGCAGGAGAGGTAAGTGGAATTCCTAGTGTAGCGGTGGAATGCGTAGATATTAGGAGGAACACCAGTGGCGAAGGCGGCTTACTGGACTGTAAATGACGCTGAGGCTCGAAAGCGTGGGGAGCAA
>X2101.22337.12837__R_150
TACGTAGGGTGCAAGCGTTGTCCGGAATTATTGGGCGTAAAGAGCTCGTAGGCGGTTTGTCGCGTCTGGTGTGAAAATCCAGGGCTTAACCCTGGACCTGCATCGGGTACGGGCAGACTAGAGTGCGGTAGGGGAGATCGGAATTCCTGGTGTAGCGGTGAAATGCGCAGATATCAGGAGGAACACCGGTGGCGAAGGCGGATCTCTGGGCCGTAACTGACGCTGAGGAGCGAAAGCATGGGGAGCGA
>X2101.5591.17554__R_106
TACAGAGGTCCCGAGCGTTGTTCGGATTCATTGGGCGTAAAGGGTGCGTAGGCGGCGAGCTAAGTTTGGTGTGAAATCCTGGGGCTTAACCTCAGAATTGCACTGAATACTGGTTTGCTAGAGGACTGGAGAGGAGATTGGAATTCACGGTGTAGCAGTGAAATGCGTAGATATCGTGAGGAAGACCAGTGGCGAAAGCGAATCTCTGGACAGATCCTGACGCTGATGCACGAAGGCTAGGGGAGCAA
>X2102.15447.17460__R_149
AACGTAGGTGGCGAGCGTTATCCGGATTTACTGGGCGTAAAGCGTGTGCAGATGGGTCAGCAAGTGGTGTATGAAATCTGTAGGCTTAACCTAGAGAGGTTATGCCAGACTGCTGGTCTAGAGAACGGGAGAGGGACGTGGAATTCCGGGTGTAGTGGTGAAATGCGTAGAGATCCGGAGGAACCCCTGAGGCGAAGGCGGCGTCCTGGCCCGGTTCTGACATTCAGACACGACAGCATGGGGAGCGAA
>X2102.9548.14796__R_054
TACGTAGGTGGCAAGCGTTGTCCGGAATTATTGGGCGTAAAGCGCGCGCAGGCGGTCCTTTAAGTCTGATGTGAAAGCCCACGGCTCAACCGTGGAGGGTCATTGGAAACTGGGGGACTTGAGTACAGAAGAGAAGAGTGGAATTCCACGTGTAGCGGTGAAATGTGTAGAGATGTGGAGGAACACCAGTGGCGAAGGCGACTCTTTGGTCTGTAACTGACGCTGAGGCGCGAAAGCGTGGGGAGCAA
>X2103.16951.8100__R_015
TACGAAGGGTGCAAGCGTTGCTCGGAATTATTGGGCGTAAAGGGTTGGTAGGTGGTCTTGTTTGTCTAAGGTGAAATCCCATGGCTTAACTGTGGAAGTGCCTTAGAAACGGCAAGACTAGAGTCCTAGAGGGGTTTGTGGAATTCCCGGTGTAGCGGTGAAATGCGTAGAGATCGGGAGGAACACCAGCGGCGAAGGCGGCAAACTGGATAGGCACTGACACTCAACAACGAAAGCGTGGGGAGCAAA
>X2104.17810.17683__R_165
TACAGAGGGTGCGAGCGTTGTTCGGAATTATTGGGCGTAAAGGGCGCGTAGGCGGTACGGTAAGTCACCTGTGAAAACTCTGGGCTTAACTCAGAGCCTGCAGGCGAAACTGCCGTGCTGGAGGGTGGGAGAGGTGCGTGGAATTCCCGGTGTAGCGGTGAAATGCGTAGATATCGGGAGGAACACCTGTGGCGAAAGCGGCGCACTGGACCACTACTGACGCTGAGGCGCGAAAGCTAGGGGAGCAAA
>X1101.14857.26678__L_150
TACAGAGGATGCAAGCGTTATCCGGAATGATTGGGCATAAAGCGTCTGTAGGGGCTTTTTAAGTTCGCCGTCAAATCCCAGGGCTCAACCTTGGACAGGCGATGGAAACTACCAAGCTGGAGTACGGTAAGGGCAGAGGGAATTTCCGGTGGAGCGGTGAAATGCGTAGAGATCGGAAAGAACACAACGGCGAAAGCACTCTGCTGGGCTGACACTGACACTGAGAGACGAAAGCTAGGGGAGCAAAT
>X1101.16725.14187__L_179
TACGTAGGGCGCAAGCGTTGTCCGGAATTATTGGGCGTAAAGAGCTCGTAGGTGGCTTGTCGCGTCTGCCGTGAAAGCCCGCGGCTTAACTGCGGGTCTGCGGTGGATACGGGCAGGCTAGAGGCTGGTAGGGGCAAGCGGAATTCCTGGTGTAGCGGTGAAATGCGCAGATATCAGGAGGAACACCGGTGGCGAAGGCGGCTTGCTGGGCCAGTTCTGACGCTGAGGAGCGAAAGCGTGGGGAGCGA
>X1101.19942.23710__L_225
TACGTAGGAGGCGAGCGTTGTCCGGAGTTACTGGGCGTAAAGGGCGCGCAGGCGGCCAGTCGCGTTCCTGGTGAAAGCTCCGAGCTAAACTCGGAGAGGTTCAGGAAAACGGGTTGGCTTGAGCGTCGGAGAGGGGCATGGAACTCCGGGTGGAGCGGTGAAATGCGTAGAGATCCGGAAGAACACCAATGGCGAAGGCAGTGCCCTGGCCGACGGCTGACGCTCAGGCGCGAAAGCGTGGGGAGCAA
>X1101.21113.11901__L_110
TACGAAGGGGGCTAGCGTTGCTCGGAATGACTGGGCGTAAAGGGCGCGTAGGCGGTTTGATTAGTTAGGCGTGAAATTCCCGGGCTCAACCTGGGAACTGCGTTTAATACAGTCAGACTTGAGTTCGGAAGAGGGTCGTGGAATTCCCAGTGTAGAGGTGAAATTCGTAGATATTGGGAAGAACACCGGTGGCGAAGGCGGCGACCTGGTCCGATACTGACGCTGAGGCGCGAAAGCGTGGGGAGCAA
>X1101.24087.20186__L_199
GACGAACCGTGCGAACGTTATTCGGAATTACTGGGCTTAAAGCGCGTGTAGGCGGGCCGGAACGTCCGTCGCTGAAATCCCACGGCTCAACCGTGGAAGTGGCGTGGATACGACCGGCCTCGAGGGGGGTAGGGGGACCTGGAACTTCCGGTGGAGCGGTGAAATGCGTTGAGATCGGAAGGAACGCCCGTGGCGAAAGCGAGGTCCTGGACCCTTTCTGACGCTGAGACGCGAAAGCCAGGGGAGCG
>X1101.5059.23090__L_188
TACGTAGGGTGCGAGCGTTGTCCGGAATTATTGGGCGTAAAGGGCTCGTAGGCGGTTTGTCGCGTCGGGAGTGAAAATCCAGGGCTTAACTCTGGACTGGCTTTCGATACGGGCAGACTAGAGGTATGCAGGGGAGAACGGAATTCCTGGTGTAGCGGTGAAATGCGCAGATATCAGGAGGAACACCGGTGGCGAAGGCGGTTCTCTGGGCATTACCTGACGCTGAGGAGCGAAAGTGTGGGGAGCGA
>X1101.7998.24610__L_219
TACGGAGGGTGCAAGCGTTGTCCGGATTTATTGGGTTTAAAGGGTGCGTAGGTGGGCAAATAAGTCTGGTTTGAAAGCTGGTGGCTTAACCATCAGATGTGGCTGGAAACTGTTTGTCTTGAATGGGTTGGCGGTAGCCGGAACGGGTCATGTAGCGGTGAAATGCATAGATATGACCCAGAACACCGATTGCGAAGGCAGGCTACTACGACTTGATTGACACTGAGGCACGAGAGCATGGGTAGCGA
>X1102.16445.21892__L_275
GACGGGGGGGTGGGGAGGCAAGTCTTCTTCAGAATGACTGGGCGTAAAGGGCACGTAGGCGGTGAATCGGGTTTAAAGTGAAAGTCGCCAAAAAGTGGCGGAATGCTCTAGAAAGCAATTCACTTGAGTGAGACAGAGAAGAGTAGAATTTCGTGTGTAGGGGTGAAATCCGTAGATCTACGAAGGAAGGCCAAAAGCGAAGGAAGCTCTCTGGGTCCCTACCGACGCTGGGGTACGAAAGCATGGGG
>X1102.22350.7613__L_061
TACGTAGGGGGCGAGCGTTGTCCGGAGTTACTGGGCGTAAAGCGCGCGCAGGCGGTCGTCCAAGTTCGCACTGACAGCTCCCGGCTTACCTGGGAGAGGCGTGCGAAAACTGGGGGACTTGAGGGCCTCAGAGGGACATGGAATTCCAGGTGGAGCGGTGAAATGCGTAGAGATCTGGAGGAACACCTAAGGCGAAGGCAGTGTCCTGGGAGGCACCTGACGCTCAGGCGCGAAAGCCAGGGGAGCGA
>X1102.7963.7636__L_181
TACGGAGGGTGCGAGCGTTAATCGGAATTACTGGGAGTAAAGGGTGCGTAGGTTGTTGAATAAGTTAGCTGTGAAATCCCTGGGCTTAACCTGGGCAGGTCAGCTAATACTGTTTAACTTGAGTATGGGAGAGGGTAGTGGAATTTCCGGTGTAGCGGTGAAATGCGTAGATATCGGAAGGAACACCGGTGGCGAAGGCGGCTACCTGGCCTAATACTGACACTGAGGCACGAAAGCGTGGGGAGCAA
>X1103.17768.9315__L_203
TACGGAGGGTGCGAGCGTTAATCGGAATTACTGGGCGTAAAGGGTGCGTAGGTGGTTTGATAAGTTATCTGTAAAAGCCCTGGGCTTAACCTGGGAAGGCCAGATAAGACTGTTGGACTTGAGTATAGGAGAGGGTAGTGGAATTTCCGGTGTAGCGGTGAAATGCGTAGAGATCGGAAGGAACACCAGTGGCGAAGGCGGCTACCTGGCCTGATACTGACACTGAAGTACGAAAGCGTGGGGAGCAA
>X1103.9036.24817__L_207
TACGTAGGGTGCAAGCGTTGTCCGGAATTATTGGGCGTAAAGAGCTCGTAGGCGGTTTGTCGCGTCGGATGTGAAACCCTGAGGCTCAACCTCAGGCCTGCATTCGATACGGGCAGACTAGAGTACTGTAGGGGAGACTGGAATTCCTGGTGTAGCGGTGAAATGCGCAGATATCAGGAGGAACACCGGTGGCGAAGGCGGGTCTCTGGGCAGTAACTGACGCTGAGGAGCGAAAGCGTGGGGAGCGAA
>X1104.23924.16776__L_278
TACAAGGGAGACCAGCGTTATTCATCTTTATTAGGTTTAAAGGGTACCTAGACGGTTTTATACGATATATAATTTATATTATATATATATATATATAACTAGAGTTTGATATAGGAGGAACATATGAGAACCAGTAGAGTAAAGTTAATATGTGCTAATCCTACTGAGACTGGTAATAGTGAAAACAATCCTCTATTGAAAACTGACGTTGAGGGACGAAGGCTAGGGTAACGAATAGGATTAGAAAC
>X2101.23578.23442__L_203
TACGTAGGTGGCAAGCGTTGTCCGGATTTACTGGGCGTAAAGGGCAAGCAGGCGGATTGTTAAGTAGAAAGTGAAAGGTCGGGGCTCAACCCCAACATTGCTTTCTATACTGGCAGTCTTGAGTCCCGGAGGGGAGAGCGGAACGACACGTGTAGCGGTGAAATGCGTTGATATGTGTCGGAACACCAATGGCGAAGGCAGCTCTCTGGACGGGTACTGACGCTCATTTGCGAAAGCCGAGGTAGCGAA
>X1101.10000.15290__R_131
TACGTAGGGACCAAGCGTTGTTCGGATTTACTGGGCGTAAAGGGCGCGTAGGCGGCGTGACAAGTCACTTGTGAAATCTCTGGGCTTAACCCAGAACGGCCAAGTGAAACTGTTGTGCTAGAGTGCAGAAGGGGCAATCGGAATTCTCGGTGTAGCGGTGAAATGCGTAGATATCGAGAGGAACACCAGAGGTGAAGACGGGTTGCTGGGCTGACACTGACGCTGATGCGCGAAAGCCAGGGGAGCAA
>X1101.11303.7266__R_259
GACGAACCGAGCGAACGTTGTTCGGAATAACTGGGCTTAAAGGGCGCGTAGGCGGGCGGCCAAGTTCGGGGTGAAATCCTCCGGCTCAACCGGAGAACTGCCCCGAATACTGGTCGTCTCGAGGGGGGTAGGGGCGTGCGGAACTGTGGGTGGAGCGGTGAAATGCGTTGATATCCACAGGAACTCCGGTGGCGAAGGCGGCACGCTGGACCTCATCTGACGCTGAGGCGCGAAAGCCAGGGGAGCAA
>X1101.11701.20485__R_132
TACGGAGGATCCAAGCGTTATCCGGAATTACTGGGCGTAAAGAGTTGCGTAGGTGGCAAAGTGTGTCGGTAGTAAAAGCGTGGGGCTCAACTCCATAAACATTATCGAAACTGCTTGGCTAGAGGACGAGAGAGGTTATTGGAATTCCCAGTGTAGGAGTGAAATCCGTAGATATTGGGAGGAACACCGATGGCGTAGGCAGATAACTGGCTCGTTCCTGACACTAAGGCACGAAAGCGTGGGGAGCA
>X1101.12029.17204__R_110
GACGAACCGTGCGAACGTTGTTCGGATTCACTGGGCTTAAAGGGCGCGTAGGCGGGCCACCAAGTCTGTGGTGAAAGCCCCCGGCTTAACCGGGGAAGTGCCGTGGATACTGGTGGTCTTGAGGGGTGCAGGGGCATGCGGAACTTCCGGTGGAGCGGTGAAATGCGTAGATATCGGAAGGAACGCCGGTGGCGAAAGCGGCGTGCTGGACACCTACTGACGCTGAGGCGCGAAAGCCAGGGGAGCAA
>X1101.12604.25683__R_272
TACGTAGGGTGCAAGCGTTAATCGGAATGACTGGGCGTAAAGGGTGCGCAGGCGGTGTGTGAAGACGGATGTGAAATCCCTGGGCTTAACCTGGGAATGGCATACGTGACTGACACACTAGAGGATGGCAGAGGGAGGCGGAATTCCACGTGTAGCAGTGAAATGCGTAGATATGTGGAGGAACACCGATGGCGAAGGCAACCTCCTGGGCCAATCCTGACGCTCAGGCACGAAAGCGTGGGGAGCAA
>X1101.13114.22721__R_053
TACGTAGGTGGCAAGCGTTGTCCGGATTTATTGGGTTTAAAGGGTGCGTAGGCGGTCTATTAAGTCAGTGGTGAAATACTCCAGCTTAACTGGAGGGGTGCCATTGATACTGATGGACTTGAGTGAAGTCGAGGTAGGCGGAATTGACGGTGTAGCGGTGAAATGCTTAGATATCGTCAAGAACACCAATAGTGAAGACAGCTTACTAGGCTTATACTGACGCTGAGGCACGAAAGTGTGGGGATCAA
>X1101.13871.13180__R_042
GACGAACCACACAAACGTTATTCGGAATTACTGGGCTTAAAGGGTGCGTAGGCGGCGCGGAAAGTTGGGTGTGAAATCCCTCGGCTCAACCGAGGAACTGCGCCCAAAACTACCGTGCTCGAGGGAGATAGAGGTGAGCGGAACTTAGGGTGGAGCGGTGAAATGCGTTGATATCCTAAGGAACACCCGTGGCGAAAGCGGCTCACTGGGTCTCTTCTGACGCTGAGGCACGAAAGCTAGGGTAGCGA
>X1101.14522.17574__R_067
GACAGAGGGTGCAAACGTTGCTCGGAATTACTGGGCGTAAAGCGCGTGTAGGCGGACTGGTGTGTCGGATGTGAAATCCCCAGGCTCAACCTGGGAACTGCATTCGAAACTGCCAGCCTTGAGTGGTGGAGAGGGAAGTGGAATTCCTGGTGTAGAGGTGAAATTCGTAGATATCAGGAGGAACACCAGTGGCGAAGGCGGCTTCCTGGACACCAACTGACGCTGAGACGCGAAAGCGTGGGGAGCAA
>X1101.15339.21851__R_061
TACGGAGGGTGCAAGCGTTAATCGGAATTACTGGGCGTAAAGGGTGCGTAGGTTGTTTGATAAGATATCTGTGAAATCCCTGGGCTTAACCTGGGCAGGACGGATGTGACTGTTGAACTGGAGTATGGGAGAGGGTAGTGGAATTTCCGGTGTAGCGGTGAAATGCGTAGAGATCGGAAGGAACACCGGTGGCGAAGGCGGCTACCTGGCCTAATACTGACACTGAGGCACGAAAGCGTGGGGAGCG
>X1101.15714.15149__R_227
GACGAACCGTGCGAACGTTATTCGGAATCACTGGGCTTAAAGCGCGTGTAGGCGGAGCAGCACGTCCGGTGCTGAAATCCCTCGGCTCAACCGAGGAACGGGCCCGGATACGACTGTTCTGGAGGAGCGTAGGGGGACCTGGAACTTCCGGTGGAGCGGTGAAATGCGTTGAGATCGGAAGGAACGCCCGTGGCGAAAGCGAGGTCCTGGACGCTTACTGACGCTGAGACGCGAAAGCCAGGGGAGCG
>X1101.16064.21813__R_107
TTCCAGCTCTGCCAGTGCATAGAATTAGTGCTGCGGTTAAAAAGCTCGTAGTTGGATCTCTGTTGGTGACTGGGTTCTCCCTTTGGGGGTTACTCTGTTCGCTGGCATCATGTCGACGTGTCGTGCTGTGAGGGTTCACCCGAATGGCCGGCTGTTGACGAGTTTACTTTGAACAAATCAGAGTGCTCAGGACAGGCGTTTCGCCTGCATGTTCGTGCATGGAATAATAGAAGAGGATTTCGGTTCTG
>X1101.16823.22687__R_030
TACGAGGGGTGCAAGCGTTGCTCGGAATCATTGGGCGTAAAGGGTAGGTAGGTGGTCTCATTTGTCTGAGGTGAAAGCCTTGAGCTTAACTCAAGAAGTGCCTCGGAAACGGTGAGACTGGAGTCCTGGAGAGGGTCGTGGAATTCCCGGTGTAGCGGTGAAATGCGTAGAGATCGGGAGGAACACCAGAGGCGAAAGCGGCGACCTGGACAGGTACTGACACTTAACTACGAAAGCGTGGGGAGCAA
>X1101.17482.21799__R_187
GACAGAGGGTGCAAGCGTTGTTCGGAATTATTGGGCGTAAAGGGCGCGTAGGCGGCTATGTAAGTCATATGTGAAAGCCCGGGGCTTAACCCCGGAAGTGCATGTGATACTGCGTAGCTTGAGTCTCGGAGAGGGTGGTGGAATTCCTGGTGTAGAGGTGAAATTCGTAGATATCAGGAGGAACACCGGTGGCGAAGGCGACCACCTGGACGAAGACTGACGCTGAGGCGCGAAAGCGTGGGGAGCAA
>X1101.18317.12818__R_173
TACGTAGGGGCCTAGCGTTGTCCGGATTTATTGGGCGTAAAGAGCTCGTAGGCGGTTTGGTGAGTCGGGTGTGAAATCTCCACGCTCAACGTGGAGGGGCCACCCGATACTGCCATGACTAGAGTCCGGTAGGGGAGTGTGGAATTCCCGGTGTAGCGGTGAAATGCGCAGATATCGGGAGGAACACCAGTAGCGAAGGCGACACTCTGGGCCGGTACTGACGCTGAGGAGCGAAAGCGTGGGGAGCA
>X1101.18608.10464__R_269
TACGTAGGTGGCGAGCGTTGTCCGGATTTACTGGGCGTAAAGCGCGCGTAGGTGGCTCTTTAAGTCCTGTCGTGAAAGGTTGCGGCCCAACTGCAACAGTGCGCGGGATACTGAGGAGCTTGAGGGCAGCAGAGGTCGGTGGAATTCCCGGTGGAGTGGTGAAATGCGTAGATATCGGGAGGAACACCAGAGGCGAAGGCGGCCGACTGGGCTGTACCTGACGCTGAGGCGCGAAAGCGTGGGGAGCG
>X1101.19905.8970__R_031
TACGGAGGATCCAAGCGTTATCCGGAATTACTGGGCGTAAAGAGTTGCGTAGGTGGCATGGTAAGTAGATAGTGAAAGCCTGGGGCTCAACCCCTTACACATTATCTAAACTGCCAAGCTAGAGGACGAGAGAGGTTATTGGAATTCCTAGTGTAGGAGTGAAATCCGTAGATATTAGGAGGAACACCGATGGCGTAGGCAGATAACTGGCTCGTTCCTGACACTAAGGCACGAAAGCGTGGGTAGCA
>X1101.20859.21616__R_061
GACAGAGGGTGCAAACGTTGCTCGGATTTACTGGGCGTAAAGCGCATGTAGGCGGGCGATTAAGTCGGGTGTGAAATCCCTGGGCTCAACCTAGGAACTGCATCCGAAACTGATCACCTTGAGTAGTGGAGAGGAAAGCGGAATTCCCGGTGTAGAGGTGAAATTCGTAGATATCGGGAGGAACACCAGTGGCGAAGGCGGCTTTCTGGACACTAACTGACGCTGAGATGCGAAAGCGTGGGGAGCAA
>X1101.23048.8604__R_069
GACAGAGGGTGCAAACGTTGTTCGGAATTACTGGGCGTAAAGCGCGTGTAGGCTGCTGCGAAAGTCAGGTGTGAAAGCCCCGGGCTCAACCTGGGAAGTGCACTTGAAACCTCGCAGCTCGAATGCCGGAGAGGGTAGCGGAATTCTCGGTGTAGAGGTGAAATTCGTAGATATCGAGAGGAACACCGGTGGCGAAGGCGGCTACCTGGACGGCTATTGACGCTGAGACGCGAAAGCGTGGGGAGCAA
>X1101.24214.21960__R_245
CACGTAGGGGGCAAGCGTTGTCCGGATTTATTGGGCGTAAAGAGCTCGTAGGCGGTTCGCTAAGTCGGGTGTGAAAACTCTGGGCTCAACTCAGAGACGCCACCCGATACTGGCGTGACTCGAGTCCGGTAGGGGAGCATGGAATTCCTGGTGTAGCGGTGAAATGCGCAGATATCAGGAGGAACACCAGTGGCGAAGGCGGTGCTCTGGGCCGGTACTGACGCTGAGGAGCGAAAGCGTGGGTAGCA
>X1101.24806.12831__R_085
GACGAACCGTGCGAACGTTGTTCGGAATCACTGGGCTTAAAGGGCGCGTAGGCGGGCTGCCAAGTCTGTGGTGAAATCCTCCAGCTTAACTGGAGAACTGCCGTGGATACTGGCGGCCTCGAGGGTGATAGGGGTCGGTGGAACTGTGCGTGGAGCGGTGAAATGCGTTGATATGCACAGGAACTCCGGTGGCGAAGGCGACCGACTGGATCACTTCTGACGCTGAGGCGCGAAAGCCAGGGGAGCG
>X1101.2582.15645__R_199
GACGTAGGAGGCGAGCGTTATCCGGATTCACTGGGCGTAAAGCGCATGTAGGCGGTTGGTAAAGTCCGTTGTTAAAGCCCCTGGCTCAACTGGGGGAGGTCAATGGAGACTTATCGACTTGAGGGCAACAGAGGCACATGGAACTCCCGGTGTAGCGGTGGAATGCGTAGAGATCGGGAAGAACACCCGTGGCGAAGGCGGTGTGCTGGGTTGCAACTGACGCTGAGATGCGAAAGTGTGGGGAGCAA
>X1101.26079.12811__R_078
TACAGAGGGTGCAAGCGTTGCTCGGAATTATTGGGCGTAAAGGGCAGGTAGGTGGTCTTATTTGTCTAGGGTGAAATCCCGGAGCTTAACTTCGGAAGTGCCTTAGAAACGGTAAGACTAGAGTCCTAGAGAGGTTTGTGGAATTCCCGGTGTAGCGGTGAAATGCGTAGAGATCGGGAGGAATACCAGCAGCGAAGGCGGCAAACTGGATAGGCACTGACACTCAACTGCGAAAGCGTGGGGAGCAA
>X1101.26883.13878__R_128
GACAGAGGGTGCAAACGTTGCTCGGAATCACTGGGCGTAAAGGGCGTGTAGGCGGGACAGTAAGTCGGGCGTGAAATCCCTGGGCTCAACCCAGGAACTGCACTCGAAACTACTATTCTTGAGTGTCGGAGAGGAAAGCGGAATTCCTGGTGTAGAGGTGAAATTCGTAGATATCAGGAGGAACACCAGTGGCGAAGGCGGCTTTCTGGACGATAACTGACGCTGAGACGCGAAAGCGTGGGGAGCAA
>X1101.27806.9083__R_044
GACGAACCGAGCGAACGTTGTTCGGAATCACTGGGCTTAAAGGGCGCGTAGGCGGGCTGTCAAGTCTGGGGTGAAATCCCGCGGCTCAACCGTGGAACTGCCTTAGATACTGACGGCCTCGAGGGAGGTAGGGGCGAGCGGAACTCTCAGTGGAGCGGTGAAATGCGTTGATATTGGGAGGAACTCCGGTGGCGAAAGCGGCTCGCTGGACCTTTTCTGACGCTGAGGCGCGAAAGCTAGGGGAGCAA
>X1101.3699.15926__R_128
GACGAACCACACGAACGTTATTCGGAATTACTGGGCTTAAAGGGTGCGTAGGCGGCGTGGTAAGTTGGGTGTGAAATCCCTCGGCTCAACCGAGGAACTGCGCCCAAAACTACCATGCTTGAGGAAGATAGAGGTAAGCGGAACTTACGGTGGAGCGGTGAAATGCGTTGATATCGTAAGGAACACCTGTGGCGAAAGCGGCTTACTGGGTCTTTTCTGACGCTGATGCACGAAAGCCAGGGGAGCAA
>X1101.5740.17541__R_056
TACGGAGGGAGCTAGCGTTGTTCGGAATTACTGGGCGTAAAGCGCACGTAGGCGGCGATTTAAGTCAGAGGTGAAAGCCCGGGGCTCAACCCCGGAACTGCCTTTGAGACTGGATTGCTTGAATCCTGGAGAGGTGAGTGGAATTCCGAGTGTAGAGGTGAAATTCGTAGATATTCGGAAGAACACCAGTGGCGAAGGCGGCTCACTGGACAGGTATTGACGCTGAGGTGCGAAAGCGTGGGGAGCAA
>X1101.6045.8648__R_130
TACGAAGGGGGCTAGCGTTGCTCGGAATCACTGGGCGTAAAGCGCACGTAGGCGGACTCTTAAGTCGGGGGTGAAATCCCAGAGCTCAACTCTGGAACTGCCTTCGATACTGGGAGTCTTGAGTGTGGTAGAGGTTGGTGGAACTGCGAGTGTAGAGGTGAAATTCGTAGATATTCGCAAGAACACCAGTGGCGAAGGCGGCCAACTGGACCATTACTGACGCTGAGGTGCGAAAGCGTGGGGAGCAA
>X1101.9251.13092__R_181
TACGTAGGATCCGAGCGTTATCCGGAGTGACTGGGCGTAAAGAGTTGCGTAGGTGGTCGTATAAGTGAATAGTGAAACCTGGTGGCTCAACCATACAGACTATTATTCAAACTGTACGACTCGAGAATAGCAGAGGTAACTGGAATTTCTTGTGTAGGAGTGAAATCCGTAGATATAAGAAGGAACACCAATGGCGTAGGCAGGTTACTGGGCTATTTCTGAGACTGAGGCACGAAAGCGTGGGGAGC
>X1102.10467.9436__R_028
GACGAACCGTGCGAACGTTATTCGGAATCACTGGGCTTAAAGCGCGTGTAGGCGGATCGCCGCGTCGGCTGCTGAAATCCCCCGGCTCAACCGGGGAACGGGCACCGATACGGGCGGTCTGGAGGGGGGTAGGGGGGCCTGGAACTTCCGGTGGAGCGGTGAAATGCGTTGAGATCGGAAGGAACGCCCGTGGCGAAAGCGAGGCCCTGGACCCTTACTGACGCTGAGACGCGAAAGCCAGGGGAGCG
>X1102.10703.24611__R_110
TACGAAGGGTGCAAGCGTTGTTCGGAATTATTGGGCGTAAAGGGTTCGTAGGTGGGAAGATAAGTCAAGTGTGAAATCCCTGAGCTTAACTCAGGACGTGCATTTGAAACTGTTTTTCTTGAGTGTTGGAGAGGGTCGTGGAATTGCTGGTGTAGGAGTGAAATCCGTAGATATCAGCAGGAACACCAGAGGCGAAGGCGGCGACCTGGCCAAACACTGACACTGAGGAACGAAAGCGTGGGGAGCAA
>X1102.13120.28912__R_150
TACGGAGGGTGCAAGCGTTATCCGGATTTACTGGGTTTAAAGGGTGCGTAGGTGGGCAGGTAAGTCAGTGGTGAAATCTTCAAGCTTAACTTGGAAACTGCCATTGATACTATTTGTCTTGAATATCCTGGAGGTAAGCGGAATATGTCATGTAGCGGTGAAATGCTTAGATATGACATAGAACACCCATTGCGAAGGCAGCTTACTACGGGATTATTGACACTGAGGCACGAAAGCGTGGGGATCAA
>X1102.13446.3617__R_066
TACAGAGGGTGCAAGCGTTAATCGGAATTACTGGGCGTAAAGCGTGCGTAGTCGGTTATCTAAGTCAGGTGTGAAATCCCCGGGCTCAACCTGGGAATTGCATTTGATACTGGATAGCTAGAGTTCGGCAGAGGGAAGTGGAATTTCTGGTGTAGCGGTGAAATGCGTAGATATCAGAAGGAACATCAGTGGCGAAAGCGACTTCCTGGACCAGAACTGACGATCAGGCACGAAAGCGTGGGGAGCAA
>X1102.14955.2876__R_084
GACGAACCGTGCAAACGTTGTTCGGAATCACTGGGCTTAAAGGGCGCGTAGGCGGCTTGCCAAGTCAGGGGTGAAATCTTTCGGCTTAACCGGAAAAGTGCCTTTGATACTGGCGAGCTTGAGGGAGGTAGGGGCATGTGGAACTTCCGGTGGAGCGGTGAAATGCGTTGATATCGGAAGGAACGCCGGTGGCGAAAGCGACGTGCTGGACCTCTTCTGACGCTGAGGCGCGAAAGCTAGGGGAGCGA
>X1102.15811.17112__R_001
GACGAACCGTCCAAACGTTATTCGGAATTACTGGGCTTAAAGGGTGCGTAGGCGGCGCGGAAAGTAGGGTGTGAAATCCCTCGGCTTAACCGAGGAATGGCGCTCTAAACTACCGTGCTTGAGGAAGATAGAGGAGAGCGGAACTTAGGGTGGAGCGGTGAAATGCGTTGATATCCTAAGGAACACCGGTGGCGAAGGCGGCTCTCTGGATCTTTTCTGACGCTGAGGCACGAAAGCTAGGGGAGCGA
>X1102.18999.11096__R_133
TACAGAGGTCTCAAGCGTTGTTCGGATTCATTGGGCGTAAAGGGTGCGTAGGTGGTAGGGTAAGTCGGATGTGAAATCCCGGGGCTCAACCTCGGAACTGCATTCGATACTGCTTTGCTTGAGTACTGGAGAGGAGATTGGAATTTACGGTGTAGCAGTGAAATGCGTAGATATCGTAAGGAAGACCAGTGGCGAAGGCGGATCTCTAGACAGTTACTGACACTGAGGCACGAAGGCCAGGGGAGCAA
>X1102.20146.20632__R_159
TACGTAGGTTGCGAGCGTTATTCGGATTTACTGGGCGTAAAGCGCACCGAGGTGGCTTCTTAAGTTGGATGTGAAATCTCCCGGCTTAACTGGGAGGCGCCATTCAAAACTGGGGAGCTTGAGACCAGCAGGGGAAAGTGGAATTCCCGGTGTAGTGGTGGAATGCGTAGAGATCGGGAGGAACACCAGTGGCGAAAGCGACTTTCTGGGCTGCGTCTGACACTCTAGTGCGAAAGCGTGGGGAGCAA
>X1102.20294.9682__R_053
TACAGAGGGTGCGAGCGTTGTTCGGAATTATTGGGCGTAAAGCGCGTGTAGGCGGGATGGCAAGTCGGGTGTGAAAGCCCTCAGCTCAACTGAGGAAGTGCGCCCGAAACTACCGTTCTTGAGTGCCGGAGAGGGTGGCGGAATTCCCGGTGTAGAGGTGAAATTCGTAGATATCGGGAGGAACACCAGTGGCGAAGGCGGCCACCTGGACGGACACTGACGCTGAGACGCGAAAGCGTGGGGAGCAA
>X1102.21343.22469__R_271
TACGTAGGGGGCAAGCGTTGTCCGGAATTATTGGGCGTAAAGAGCGCGTAGGCGGTCCGATAAGTCGGCTGTGAAAGTCAGGGGCTCAACCCTTGAAAGCCGGCCGATACTGTCGGACTAGAGTCCGGAAGAGGCGAGTGGAATTCCCGGTGTAGCGGTGAAATGCGCAGATATCGGGAGGAACACCAATGGCGAAGGCAGCTCGCTGGGACGGTACTGACGCTGAGGCGCGAAAGCGTGGGGAGCAA
>X1102.22608.11318__R_134
TACGAAGGATCCAAGCGTTGTCCGGATTTACTGGGTTTAAAGGGTGCGTAGGCGGGTTATTAAGTCAGTGGTGAAAGCTTGCAGCTTAACTGTAAAATTGCCATTGAAACTGATAACCTCGAATATAGTTGAGGTGGTTGGAATGTATCATGTAGCGGTGAAATGCTTAGATATGATACAGAACACCGATTGCGAAGGCAGATCACTAAACTATTATTGACGCTGAGGCACGAAAGCGTGGGGATCAA
>X1102.27475.16077__R_279
GACAGAGGGTGCGAGCGTTAATCGGAGTGACTGGGCGTAAAGAGCGCGTAGGCGGTTGTAAGGGTCTGATGTGAAATGTCTGGGCTTAACCTGGGATGTGCATTGGAAACTGTATGACTAGAGTCTAGGAGAGGGAAGTGGAATTTCCGGAGTAGCGGTGAAATGCGTAGATATCGGAAAGAACCCTCGTGGCGAAGGCGACTTTCTGGCCTAAGACTGACGCTGAGGCGCGACGGCGTGGGGAGCA
>X1102.7246.14617__R_280
TACGAAGGGGGCGAGCGTTGTTCGGAATTACTGGGCGTAAAGGGCGCGTAGGCGGCCATTCAAGTCAGGCGTGAAAGCCCCGGGCTCAACCCGGGAATGGCGCTTGGGACTGGGTGGCTGGAGTTCGGGAGAGGAGCGTGGAATTCCCAGTGTAGAGGTGAAATTCGTAGATATTGGGAAGAACACCGGTGGCGAAGGCGGCGCTCTGGACCGATACTGACGCTGAGGCGCGAAAGCGTGGGGAGCAA
>X1102.8701.11814__R_278
TACGAAGGGGGCTAGCGTTGTTCGGAATTACTGGGCGTAAAGCGCGCGTAGGCGGTTATGTAAGTCAGGGGTGAAATCCCGGGGCTCAACCTCGGAATGGCCTTTGAGACTGCATGGCTTGAGAGCGGGAGAGGTGAGTGGAATTCCCAGTGTAGAGGTGAAATTCGTAGATATTGGGAAGAACACCGGTGGCGAAGGCGGCTCACTGGCCCGTTTCTGACGCTGAGGCGCGAAAGCGTGGGGAGCAA
>X1102.9209.20216__R_049
TACGTAGGGTGCAAGCGTTATCCGGAATCACTGGGCGTAAAGCGTGCGTAGGCGGATGTTTAAGTGAGATGTTAAATCGTGTGGCTCAACCATATCGATGCATCTCATACTGGGCATCTAGAGGAAAGCAGAGGCAAGTGGAATTGGTAGTGTAGCAGTGAAATGCGTAGATATTACCAGGAACACCAATGGCGAAGGCAGCTTGCTGGGCTTTTTCTGACGCTGAGGTACGAAAGCGTGGGGAGCGA
>X1102.9412.9433__R_054
TACGAGGGGGGCAAGCGTTGTTCGGAATTATTGGGCGTAAAGGGCGCGTAGGCGGTGTCGCAAGTCCGTGGTGAAATCTCTAGGCTCAACTTAGAGACTGCCGCGGAAACTGCGATGCTTGAGTGTGGGAGAGGTGCGTGGAATTCCCGGTGTAGCGGTGAAATGCGTAGATATCGGGAGGAACACCTGTGGCGAAAGCGGCGCACTGGACCACAACTGACGCTGAGGCGCGAAAGCTAGGGGAGCAA
>X1103.12598.11535__R_104
TACGGAGGGTGCAAGCGTTATCCGGATTCACTGGGTTTAAAGGGAGCGTAGGTGGGTTGGTAAGTCAGTGGTGAAATCCCCGAGCTTAACTTGGGAACTGCCATTGATACTATCAGTCTTGAATACCGTGGAGGTCAGCGGAATATGTCATGTAGCGGTGAAATGCTTAGATATGACATAGAACACCAATTGCGAAGGCAGCTGGCTACACGAATATTGACACTGAGGCTCGAAAGCGTGGGGATCAA
>X1103.13822.7885__R_247
TACAGAGGGTGCGAGCGTTAATCGGAATTATTGGGCGTAAAGGGCGCGTAGGTGGGCTTATAAGTCCTGTGTGAAATCCCTGGGCTTAACCTAGGAATGGCATGGGATACTGTGAGTCTAGAGTGAAGTAGAGGGTAGCGGAATTTCCGGTGTAGCGGTGAAATGCGTAGATATCGGAAGGAACACCAGTGGCGAAGGCGGCTACCTGGACTTTAACTGACACTGAGGCGCGAAAGCGTGGGGAGCGA
>X1103.15145.5537__R_120
GACGAACCGTCCAAACGTTGTTCGGAATCACTGGGCTTAAAGGGCGCGTAGGCGGACTGCCAAGTCCGGGGTGAAATCTTTCGGCTTAACCGGAAAAGGGCCTTGGAAACTGGCGGTCTCGAGGGAGGTAGGGGCCTGTGGAACTTCGGGTGGAGCGGTGAAATGCGTTGATATCCGAAGGAACGCCGGTGGCGAAAGCGACGGGCTGGATCTCTTCTGACGCTGAGGCGCGAAAGCCAGGGGAGCAA
>X1103.15521.13881__R_185
GACAGAGGGTGCAAACGTTGTTCGGAATTACTGGGCGTAAAGCGAGTGTAGGCGGTCTTGAAAGTCGGGTGTGAAAGCCCTGGGCTCAACCCAGGAAGTGCACTCGATACTCCGAGGCTAGAGTACTGGAGAGGTGGGTGGAATTCTCGGTGTAGAGGTGAAATTCGTAGATATCGAGAGGAACACCGGCGGCGAAGGCGGCCCACTGGACAGATACTGACGCTGAGACTCGAAAGCGTGGGGAGC
>X1103.16423.8893__R_288
TACGTAGGTGGCAAGCGTTACTCGGAATCACTAGGCGTAAAGCGCAGGTAGGAGGTTTGGTAAGTCTGTTGTGAAAGCTCCCGGCTTAACTGGGAGAGGTCAACGGAAACTGCTAGGCTAGAGTGCGGTAGAGGTAGCTGGAATTCCCGGTGTAGCGGTGAAATGCGTAGATATCGGGAGGAATACCTATGGCGAAAGCAGGCTACTGGACCGTCACTGACTCTGATCTGCGAAAGCTAGGGGAGCAA
>X1103.20067.16492__R_113
GACGTAGGGTGCAAGCGTTGTCCGGATTTACTGGGCGTAAAGAGCGCGTAGGCGGTCTGTTAAGTGTAGAGTGAAAGCTCCGGGCTCAACCCGGAAATTGCTCTGCATACTGGCAGACTTGAGGGATGCAGAGGTTTGTGGAATTCCTGGTGTAACGGTGAAATGTGTTGATATCAGGAGGAACACCCATGGCGAAGGCAGCAAACTGGGCATTCTCTGACGCTGAGGCGCGAAAGCGTGGGTAGCAA
>X1103.20803.11729__R_197
TACAGAGACCTCAAGCATTATCCGGATTTACTGGGCGTAAAGGGTCCGCAGGTGGTTTGGTGCGTCGGTGGTTAAATTTTCGGGCTCAACCCGGAAACTGCCGTCGATACGGCTAGACTAGAGGTCGGAAGAGGCGAGCGGAATTACCGGTGTAGTAGTAATATGCGTTGATATCGGTAAGAACGCCAAATGCGTAGGCAGCTCGCTGGAACGCACCTGACACTCAGGGACGAAAGCGTGGGGAGCG
>X1103.22237.3743__R_208
TACAGAGGGTGCAAGCGTTGTTCGGAATTATTGGGCGTAAAGGGCAGGTAGGTGGTCTTACAAGTCTACTGTGAAATCCCTGGGCTTAACCCAGGACGTGCGGTGGATACTGTAAGACTTGAGTGCCGGAGGGGTGCGTGGAATTCCGAGTGTAGCGGTGAAATGCGTAGATATTCGGAGGAACACCAGAGGCGAAAGCGGCGCACTGGACGGCAACTGACACTCAACTGCGAAAGCGTGGGGAGCAA
>X1103.23132.11323__R_001
GACGAACCGTGCGAACGTTATTCGGAATCACTGGGCTTAAAGCGCGTGTAGGCGGCCCGGTACGTCTCCTGCTGAAATCCCCCGGCTCAACCGGGGAACGGGCGGGGATACGGCCGGGCTGGAGGGGGGTAGGGGGGACGGGAACTCACGGTGGAGCGGTGAAATGCGTTGAGATCGTGAGGAACGCCCGCGGCGAAAGCGCGTCCCTGGACCCCGCCTGACGCTGAGACGCGAAAGCCAGGGGAGCG
>X1103.7967.25181__R_181
GACGAACCGTGCGAACGTTGTTCGGAATCACTGGGCTTAAAGGGCGCGTAGGCGGGCTCACAAGTCAGGGGTGAAAGCCCACGGCTCAACCGTGGAAGGGCCTTTGATACTGTGGGTCTCGAGGGAGGTAGGGGCGTGCGGAACTTCCGGTGGAGCGGTGAAATGCGTAGATATCGGAAGGAACATCGGTGGCGAAAGCGGCGCGCTGGACCTCTTCTGACGCTGAGGCGCGAAAGCCAGGGGAGCAA
>X1104.13563.16981__R_149
TACGAGGGGGGCAAGTGTTGTTCGGAATCACTGGGCGTAAAGGGAGCGTAGGCGGGCTCTTAAGTTGGATGTTTAAAACCGGGGCCCAACCCCGGCGTGGCATCCAAAACTGGGAGTCTTGAATGGAACAGAGGCTAGTGGAATTGGAGGTGTAGCGGTGGAATGCGTAGAGATCTCCAAGAACACCCGTTGCGAAGGCGGCTAGCTGGGTTCACATTGACGCTGAGGCTCGAAAGCGTGGGGAGCAA
>X1104.17824.15046__R_058
TACAGAGGGTGCAAGCGTTAATCGGATTTACTGGGCGTAAAGCGTGCGTAGGCGGTTTGTTAAGTCGATTGTGAAAGCCCCGGGCTCAACCTGGGAATTGCAGTCGATACTGGCAGACTAGAAATCGGTAGAGGGAGGCGGAACTCCAGGTGTAGCAGTGAAATGCGTAGATATCTGGAAGAACACCGATGGCGAAGGCAACCTCCTGGGCCTGATTTGACGCTGAGGCACGAAAGCGTGGGGAGCAA
>X1104.25654.20675__R_050
GACGAACCGTGCGAACGTTGTTCGGATTCACTGGGCTTAAAGGGCGCGTAGGCGGGCAAGCGAGTCCGAGGTGAAATCTTTCGGCTTAACCGGAAAAGGGCCTTGGATACCGCTTGTCTCGAGGGAGGTAGGGGCAGGCGGAACTTCCGGTGGAGCGGTGAAATGCGTTGATATCGGAAGGAACGCCGGTGGCGAAAGCGGCCTGCTGGACCTCTTCTGACGCTGAGGCGCGAAAGCCAGGGGAGCGA
>X1104.26972.16551__R_261
AACGTAGGACACAAGCGTTATCCGGAGTTACTGGGCGTAAAGGGCGTGTAGGCGGATCGGTAAGTCTACTCTGAAAGCTCCTGGCTAAACTGGGAGAGGCGAGTGGAGACTGTCGGTCTAGAGTGAGGAAGAGGAAAGTGGAATTCCGCGTGTAGTGGTGAAATGCGTAGAGATGCGGAGGAACACCAGTGGCGAAAGCGGCTTTCTGGTCCTTAACTGACGCTGAGGCGCGAAAGCATGGGGAGCGA
>X2101.14932.21913__R_190
CACGTAGGTGGCGAACGTTATCCGGAATTATTGGGCGTAAAGGGTGCGTAGGCGGCAGGATAAGTTATTGGTGGGAAATCGAGGCTCAACCTCGTGGAAACTGATAATACTGTTTTGCTTGAGTACAGAAGAGGTTAACGGAACTCCATGTGGAACGGTAAAATGTGCAGATATATGGAAGAACATCAATAACGGCGAAGGCAGTTAACTATTCTGTTACTGACGTTGAGGCACGAAAGCGTGGGGAG
>X2101.22084.25877__R_158
TACAGAGGGTGCGAGCGTTGTTCGGAATTATTGGGCGTAAAGCGCTGGTAGGTGGCTTGAAAAGTCGCGTGTGAAATCTTCCGGCTCAACCGGAAAAGTGCGCGCGAAACTGGCGAGCTTGAGTGCCGGAGAGGGTCGCGGAATTCCCGGTGTAGAGGTGAAATTCGTAGATATCGGGAGGAACACCAGAGGCGAAGGCGGCGACCTGGAAGGTAACTGACACTGAGCAGCGAAAGCGTGGGTAGCAA
>X2102.18350.8978__R_230
AACGTAGGTGGCGAGCGTTATCCGGATTTACTGGGTGTAAAGCGTGTGCAGGCGGACGGACAAGTGGTGTATGAAATCGCCGAGCTCAACTCGGCGCGGTTATGCCATACTGTTCGACTAGAGTGCGAGAGAGGGGCGTGGAATTCCGGGTGTAGTGGTGAAATGCGTAGAGATCCGGAAGAACCCCAGAGGCGAAGGCGGCGCCCTGGCTCGCAACTGACGCTCAGACACGACAGCATGGGGAGCGA
>X2102.24977.18159__R_110
TACGTAGGGGGCGAGCGTTGTCCGGAATTACTGGGCGTAAAGAGCGCGTAGGCGGCTCTGTAAGTTCTGTGTGAAAGCCCCCGGCTCAACTGGGGAGGGACGCGGAAAACTGCAGGGCTGGAGTGTCGGAGAGGGAAGTGGAAGTCCCGGAGTAGGGGTGAAATCCGTAGAGACCGGGCCGAACACCAGTGGCGAAGGCGACTTCCTGGCCGACGACTGACGCTGAGGCGCGAAAGCGTGGGGAGCGA
>X2104.15871.5964__R_178
TACGAAGGGGGCTAGCGTTGTTCGGATTTACTGGGCGTAAAGCGCGTGTAGGCGGACTTGTAAGTTGGGGGTGAAATCCCGAGGCTCAACCTCGGAACTGCCTCCAAAACTACAAGTCTGGAGCAAGATAGAGGCAAGTGGAATTGCGAGTGTAGAGGTGAAATTCGTAGATATTCGCAGGAACACCAGTGGCGAAGGCGACTTGCTGGATCTTTGCTGACGCTGAGACGCGAAAGCGTGGGGAGCAAA
>X1101.10854.19431__L_247
GACGAACCGTGCGAACGTTGTTCGGATTCACTGGGCTTAAAGGGCGCGTAGGCGGCGTGACAAGTCGGGGGTGAAATCTTTCGGCCCAACCGGAAAAGGGCCCCCGATACTGGTACGCTGGAGGGAGGTAGGGGCGCGCGGAACTTCCGGTGGAGCGGTGAAATGCGTAGATATCGGAAGGAACGCCGGTGGCGAAAGCGGCGCGCTGGACCTCACCTGACGCTGAGGCGCGAAAGCCAGGGGAGCAA
>X1101.15317.11369__L_147
GACAGAGGATGCAAGCGTTATCCAGAATGATTGGGCGTAAAGCGTCTATAGGTGGCTTTTCAAGTCCGCCATCAAATCCCAGGACTCAACCCTGGACAAGCGGTGGAAACTACCAAGCTGGAGTATGATAGGGGCAGAGGGAATTTCCGATGGAGCGGTGAAATGCGTAGAGATCGAGAAGAACACCAATTATGAAAGCACTCTGCTGGACCGACACTGACACTGAGAAACAAAAGCTAGGGGAGCAA
>X1101.16313.5251__L_254
TACGTAGGGTCCGAGCGTTGTCCGGAATTATTGGGCGTAAAGAGCTCGTAGGCGGTTCATCACGTCGGAAGTGAAAACTCAGGGCTTAACCCTGAGCCTGCTTCCGATACGGGCGAACTAGAGGAATGCAGGGGAGAATGGAATTCCTGGTGGAGCGGTGGAATGCGCAGATATCAGGAGGAACACCAGTGGCGAAGGCGGTTCTCTGGGCATTTCCTGACGCTGAGGAGCGAAAGCGTGGGGAGCAA
>X1101.21171.11063__L_232
TACGGGGGGTGCGAGCGTTGTCCGGAATCACTGGGCGTAAAGGGCGCGTAGGTGGTTTGATAAGGGTGTGGTGAAAGTCCGGGGCTCAACCCCGGATCTGCCGTGCCGACTGTCAAACTCGAGGGCTGTAGAGGCAGACGGAATTCCGGGTGTAGCGGTGGAATGCGTAGAGATCCGGAGGAAGACCGGTGGCGAAGGCGGTCTGCTGGGCAGTTTCTGACACTGAGGCGCGACAGCGTGGGGAGCAA
>X1101.24500.8013__L_217
GACAGAGGATGCAAGCGTTATTCGGAATGATTGGGCGTAAAGCGTCTGTAGGTGGCTTTTTAAGTCCGCCGTCAAATCCCAGGGCTCAACCCTGGATAGGCGGTGGAAACTACCAAGCTGGAGTACGGTAGGGGCAGAGGGAATTTCCGGTGGAGAGGTGAAATGCGTAGAGATCGGAAAGAACACCAACGGCGAAAGCACTCTGTTGAGCCGACACTGACACTGAGAAACGAAAGCTAGGGGAGCGA
>X1101.26768.13150__L_262
TACAGAGGTCTCAAGCGTTGTTCGGATTCATTGGGCGTAAAGGGTGCGTAGGCGGCCTTGTAAGTCAGATGTGAAAGCCTGGGGCTCAACCCTAGAAGCGCATTTGATACTGCAAAGCTTTAGAGGACTGGAGAGGAGAGTGGAATTCACGGTGTAGCAGTGAAATGCGTAGATATCGTGAGGAAGGCCAGTGGCGAAGGCGGCTCTCTGGACAGGTCCTGACGCTGAGGCACGAAGGCTAGGGGAGC
>X1101.3759.11716__L_180
GACGGAGGGGGCTAGCGTTGTTCGGAATGACTGGGCGTAAAGGGCGCGTAGGCGGTCCATCAAGTCAGGCGTGAAAGCCTCGGGCTTAACCCGAGAGGTGCGTTTGAGACTGAAGGACTTGAGGACGAGAGAGGAAAGTGGAATTCCGAGTGTAGAGGTGAAATTCGTAGATATTCGGAGGAACATCAGAGGCGAAGGCGACTTTCTGGCTCGTTACTGACGCTGAGGCGCGAAAGCGTGGGGAGCAA
>X1101.8737.9106__L_262
TACGAAGGGGGCTAGCGTTGCTCGGAATCACTGGGCGTAAAGGGCGCGTAGGCGGCCAGATAAGTCGGGGGTGAAAGCCTGTGGCTCAACCACAGAATTGCCTTCGATACTGTTTGGCTTGAGTTCGGAAGAGGTTGGTGGAACTGCGAGTGTAGAGGTGAAATTCGTAGATATTCGCAAGAACACCGGTGGCGAAGGCGGCCAACTGGTCCGACACTGACGCTGAGGCGCGAAAGCGTGGGGAGCAA
>X1102.12657.5678__L_192
TACGTAGGTGGCAAGCGTTGTCCGGAATTATTGGGCGTAAAGCGCGCGCAGGCGGCCGAGAAAGTCTGATGTGAAAGCCCACGGCTTACCCGTGGAAGGTCATTGGAAACTGCTCGGCTTGAGGACAGAAGAGGAAAGCGGAATTCCACGTGTAGCGGTGAAATGCGTAGAGATGTGGAGGAACACCAGTGGCGAAGGCGGCTTTCTGGTCTGTCACTGACGCTGAGGCGCGAAAGCGTGGGGAGCAA
>X1102.14442.10551__L_155
TACGGGAGGGGCAAGCGTTATTCGTAAGTACTGGGCGTAAAGGGTTTTTAGGCGGCTTTTACTTATTTTATAAAAAAAATATAAAAGCTAAAGTGTTTAATTTTTGAGTGGCAAAACTAAGTTAGAAGTATTTCTAATGTTTAAGGGTAAAATCTTTTGAGATTAGTAAAGACTTTCAGAGGCGAAGGCGTCTAACTATAAACCACTGACGCTGACGAACGAAAGCAGGGGGAGCAAACGGGATTAGA
>X1102.20232.25738__L_132
TATAGAGGATGCAAGCGTTATCCGAAATGATTGGGCGTAAAGCGTCTGTAGGTGGCTTTTTAAGTCCGCTATCAAATCCTAGGGCTCAACTCTGGACAGACGGTGGAAACTACCAAGCTGGAGTACACGGTAGGGGCAGAGGAAATTTTCGGTGGAACGGTGAAATGCGTAGAGATCGAAAAGAACACCAACGGCGAAAGCACTCTGCTGGGCCGACACTGACCCTGAGAGACGAAAGCTAGGGGAGC
>X1102.26860.18266__L_282
GACGTAGGGGGCCAGCGTTGTTCGGAATTACTGGGTGTAAAGGGTTCGTAGGCGGTGTGGCAAGTTGGGTGTGAAATCTCTGGGCTCAACCCAGAGACTGCTTCCAAAACTGCTGTGCTTGAGTGTGAGAGAGGCTCGTGGAATTGCAGGTGTAGCGGTGAAATGCGTAGATATCTGCAGGAACACCCGTGGCGAAAGCGGCGAGCTGGATCACTACTGACGCTGAGGAACGAAAGCTAGGGGAGCAA
>X1102.9403.14396__L_192
TACAGAGGGTGCGAGCGTTAATCGGAATTATTGGGCGTAAAGGGTGCGTAGGTGGATAGATAAGTCAGATGTGAAAGCCCTGGGCTCAACCTGGGAATTGCATATGATACTGTTTGTCTAGAGTGGAGTAGAGGGTAGCGGAATTTCCGGTGTAGCGGTGAAATGCGTAGATATCGGAAAGAACACCTGTGGCGAAGGCGGCTACCTGGACTCTGACTGACACTGAGGCACGAAAGCGTGGGGAGCGA
>X1103.17067.16205__L_147
GACAGATGATGCAAGCGTTATCCAGAATGATTGGGCGTAAAGCATTTATAGGTGGCTTTTCAAGTCCGTCGTCAAATCCCTGGGCTCAACTCTGGACAGGCGATGGAAACTACAGTAAAGGCAGAGGGAATTTTCGGTGGCGCGATGAAATGCGTAGAGAGCAAGAAGAACACTAATGGAGAAAGCACTCTGCTGGGATGACAATGACACTGAGAGAAAAGCTAGGGGTGCAAATGGGATTAGATACC
>X1104.27361.17979__L_218
TACGGAGGGGGCTAGCGTTGTTCGGAATTACTGGGCGTAAAGCGCACGTAGGCGGTTATTCAAGTCAGAGGTGAAAGCCCAGTGCTCAACACTGGAACTGCCTTTGAAACTAGATAGCTTGAATCCAGGAGAGGTGAGTGGAATTCCGAGTGTAGAGGTGAAATTCGTAGATATTCGGAAGAACACCAGTGGCGAAGGCGGCTCACTGGACTGGTATTGACGCTGAGGTGCGAAAGCGTGGGGAGCAA
>X2101.21117.21715__L_031
TACGAAGGGGGCTAGCGTTGCTCGGAATCACTGGGCGTAAAGGGCGCGTAGGCGGCCATTTAAGTCGGGGGTGAAAGCCTGTGGCTCAACCACAGAATTGCCTTCGATACTGGATGGCTTGAGTTCGGTAGAGGTTGGTGGAACTGCGAGTGTAGAGGTGAAATTCGTAGATATTCGCAAGAACACCGGTGGCGAAGGCGGCTCACTGGTCCGGAACTGACGCTGAGGCACGACAGCGTGGGGAGCAAA
>X1101.10550.25456__R_185
TACGTAGGCAGCAAGCGTTGTTCGGAGTTACTGGGCGTAAAGGGTGTGTAGGTGGCGCGCTAAGTTCCGTGTGAAATCTCCCGGCTCAACCGGGAGGGTGCGCGGAAAACTGGCGTGCTAGAGTACGGGATGGGAGAGTAGAATTCCTGGTGTAGCGGTGAAATGCGTAGATATCAGGAGGAATACCGGTGGTGTAGACGGCTCTCTGGACCGTAACTGACACTGAAACACGAAAGCGTGGGTAGCAA
>X1101.11116.22125__R_120
AACAGAGGCGGCGAGCGTTACTCATGAGAACTGGGTGTAAAGGGTGCGTAGGCGGATATTACTAAGAAGGCTTGACGGGAATGTTTGCGTATCGACGCAAACCTGTGCTTGCAATGTTTGTCTATTGAGATATTAGCGAGTTAATGGAAAGCGACGTTGAAAGGGCCACCAGCTCAAATATGTCGAGTAACACCAATAGCGAAGGCAGTTAACTAGCAATAATCTGACGCTGATGCACGAAGCTTGTG
>X1101.11653.22454__R_178
AACGTAGGACACGAGCGTTATCCGGAGTTACTGGGCGTAAAGGGCGTTTAGGCGGGTGATTAAGTTCGCTATGAAAGCGCCAGGCTAAACCTGGCGAGGCTGGCGGATACTGGTCATCTGGAGTAAGGAAGAGGGAGGTAGAATTCCGCGTGTAGTGGTGAAATGCGTAGAGATGCGGAGGAATACCAGTGGCGAAGGCGGCCTCCTGGTCCTTAACTGACGCTGAAGCGCGAAAGCATGGGGAGCGA
>X1101.13109.25622__R_044
TACGTAGGAGGCAAGCGTTGTCCGGAGTTACTGGGCGTAAAGCGCACGCAGGCGGTCCGCTACGTTCTGGGTGACAGTGCACGGCTTCACTGTGCAAGGTCCTGGAAAACGGGCAGACTTGAGGGCTTCAGAGGGACACGGAATTCCGGGTGGAGTGGTGAAATGCGTAGAGATCCGGAGGAACACCAAAGGCGAAGGCAGTGTCCTGGGAAGTCCCTGACGCTCAGGTGCGAAAGCCAGGGGAGCGA
>X1101.13337.7839__R_288
TACGAAGGGAGCTAGCGTTGTTCGGAATTACTGGGCGTAAAGGGCGCGTAGGCGGTTTGACAAGTCGGATGTGAAAGCCCTGGGCTTAACCCGGGAATTGCATTCGATACTGTTTTACTTGAATTCGGTAGAGGTTGGTAGAATTCCCAGTGTAGAGGTGAAATTCGTAGAGATTGGGAAGAATACCCGTGGCGAAGGCGGCCAACTGGACCGACATTGACGCTGAGGCGCGAAAGCGTGGGTAGCAA
>X1101.13589.25231__R_100
GACGAACCGTGCAAACGTTGTTCGGAATCACTGGGCTTAAAGGGCGCGTAGGCGGGCTCGCCAGTCAGGGGTGAAAGCCCACGGCTCAACCGTGGAAGTGCCTTTGATACTGCGAGCCTCGAGGGAGGTAGGGGCGTGCGGAACTTCCGGTGGAGCGGTGAAATGCGTAGATATCGGAAGGAACACCGGTGGCGAAAGCGGCGCGCTGGACCTCTTCTGACGCTGAGGCGCGAAAGCCAGGGGAGCG
>X1101.14297.12038__R_153
GACATAGGTTGCGAGCGTTATTCGGAATTACTAGGCGTAAAGCGAGTGTAGGCGGACCTTTAAGTCTGACGTTAAATCTCCTGGCTTAACTAGGAGCTGTCGTCGGATACTGAAGGCCTCGAATGGAGTAGGGGGCAGGGGAATTCCCGGTGTAGCGGTGAAATGCGTAGATATCGGGAGGAACACCTATGGCGAAAGCACCTGCCTGGGCTTCTATTGACGCTAAGACTCGAAAGCTGGGGGAGCAA
>X1101.15424.10097__R_127
TACGTAGGTGACTAGCGTTGTCCGGATTTACTGGGCGTAAAGAGCGCGCAGGCGGTCGATTTAGTCGAGTGTGAAAGCCCCCGGCTCAACTGGGGAGGGTCACTCGATACTGATCGACTCGAAGGCGGGAGAGGGAAGCGGAATTCCCGGTGTAGTGGTGAAATGCGTAGATATCGGGAGGAACACCAGTGGCGAAGGCGGCTTCCTGGCCCGTTCTTGACGCTGAGGCGCGAAAGCTAGGGGAGCAA
>X1101.15576.10133__R_173
TACGTAGGGTGCAAGCGTTGTCCGGAATTATTGGGCGTAAAGGGCTCGTAGGCGGTCCATCGCGTCGGGAGTGAAAAGCTGGGGCTTAACCCCAGTCCTGCTTCCGATACGGGTGGACTAGAGGTAGGTAGGGGAGATCGGAATTCCTAGTGTAGCGGTGAAATGCGCAGATATTAGGAGGAACACCGGTGGCGAAGGCGGATCTCTGGGCCTTACCTGACGCTGAGGAGCGAAAGCATGGGGAGCAA
>X1101.15803.21423__R_269
TACGGAGGGTGCAAGCATTGATCGGAATTACTGGGCGTAAAGGGCGCGTAGGCGGCTGAGAAAGTCAGATGTGAAATTCCGGGGCTCAACCCCGGAGCTGCATTTGAAACTTCTCTGCTAGAGGATGGTTAGGGAAAACGGAATTCCACGTGTAGCGGTGAAATGCGTAGATATGTGGAAGAACACCGGTGGTGAAGACGGTTTTCTGGGCCAAACCTGACGCTGAGGCGCGAAAGCTAGGGGAGCAA
>X1101.16033.22407__R_280
TACGTAGGTGGCAAGCGTTGTCCGGATTTATTGGGTTTAAAGGGTGCGTAGGCGGTTGATTAAGTCAGTTGTGAAATACGGCAGCTTAACTGTCGAGGTGCAATTGATACTGGTTGACTTGAGTACAGACGAGGTAGGCGGAATTGACGGTGTAGCGGTGAAATGCATAGATATCGTCAAGAACACCGATAGCGAAGGCAGCTTACTAGACTGTAACTGACGCTGAGGCACGAAAGTGTGGGGATCAA
>X1101.17323.25697__R_190
GACGAACCGAGCGAACGTTGTTCGGAATCACTGGGCTTAAAGGGCGCGTAGGCGGGCTGTCAAGTCTGGGGTGAAATCCCGCGGCTCAACCGTGGAACTGCCTCAGATACTGACGGCCTCGAGGGAGGTAGGGGCGAGCGGAACGGATGGTGGAGCGGTGAAATGCGTTGATATCATCCGGAACTCCGGTGGCGAAGGCGGCTCGCTGGACCTCTTCTGACGCTGAGGCGCGAAAGCTAGGGGAGCAA
>X1101.17574.16090__R_201
GACGAAGGGAGTGTTCTTCGGAATAACTGGGCGTAAAGGGAACGTAGGTGGTGAATCGAGTTAAAAGTGAAAGTCGCCAAAAACTGGCAGAATGCTCTCGAAACCAATTCACTTGAGTGAGACAGAGGAGAGTGGAATTTTGTGTGTAGGGGTAAAATCCGTAGATCTACGAAGGAACGCCAAAAGCGAAGGCAGCTCTCTGGGTTCCTACCGACGCTGGGGTGTGAAAGAATGGGGAGCCAACATGA
>X1101.19187.10301__R_149
GACAGAGGTGCCAAGCGTTAGGCGGAATCACTGGGCTTAAAGCGTGTGTAGGCGGATCGTTAAGTACCTTGTGAAATCCCACGGCTCAACCGTGGAACTGCTCGGTATACTGGCGATCTTGAGCCAACTAGGGGCTACCGGAACAAATGGTGGAGCGGTGAAATGCGTAGATATCATTTGGAACGCCAATGGTGAAAACAGGTAGCTGGGGTTGTGCTGACGCTGAGACACGAAAGCCAGGGGAGCAA
>X1101.2054.15481__R_149
GACGAACCGTGCGAACGTTGTTCGGAATCACTGGGCTTAAAGGGCGCGTAGGCGGTTCATCAAGTCAGGGGTGAAATCTTTCGGCTCAACCGGAAAAGTGCCCCTGATACTGATGATCTCGAGGGAGGTAGGGGCCTGTGGAACTTCTGGTGGAGCGGTGAAATGCGTTGATATCAGAAGGAACGCCGGTGGCGAAAGCGACGGGCTGGACCTCTTCTGACGCTGAGGCGCGAAAGCCAGGGGAGCAA
>X1101.21235.10254__R_104
TACGTAGGGACCGAGCGTTGTCCGGAATCATTGGGCGTAAAGAGCGTGTAGGCGGCCAATTAAGTCCTGCGTGAAATCTCGGGGCTCAACCCCGAGCGGTCGTGGGAAACTGGTTGGCTAGAGTGCGGGAGAGGAGAGTGGAATTCCTGGTGTAGCGGTGAAATGCGCAGATATCAGGAAGAACACCCGTGGCGAAGGCGGCTCTCTGGAACGCAACTGACGCTGAGACGCGAAAGCGTGGGGAGCAA
>X1101.21598.18025__R_013
TACGTAGGGGGCGAGCGTTATCCGGATTTATTGGGCGTAAAGCGCACGCAGGCGGTCTACCAAGTTTGAAGTGACAGTTTCCGGCTCAACCGGGAAAGTACTTTGAAAACTGGTAGACTTGAGGACGAGAGAGGAACATGGAACTCCAGGTGTAGTAGTGAAATGCGTAGATATCTGGAAGAACACCAAAGGCGAAGGCAATGTTCTGGCTCGTTTCTGACGCTCAGGTGCGAAAGCCAGGGGAGCGA
>X1101.21776.23063__R_142
TACGGAGGGGGCGAGCGTTGTCCGAAGTTACTGGGCGTAAAGGGCGCGTAGGCGGGGTGTCACGTCCGCTGTGAAAGCCTGGAGCTTAACTCCAGCGGGTCGGTGGATACGGGCACTCTTGAAGGCGTTAGGGGAAGATGGAATTACCCGTGGAGCGGTGAAATGCGTAGAGATGGGTAGGAACACCGGTGGCGAAGGCGGTCTTCTGGGACGTCCTTGACGCTGATGCGCGAAAGCTGGGGGAGCGA
>X1101.22762.15505__R_275
GACGAACCGTCCAAACGTTATTCGGAATCACTGGGCTTAAAGGGTGCGTAGGCGGCGCGGCAAGTTGGGTGTGAAATACCTCGGCTCAACCGAGGAACTGCGCCCAAAACTGCCGTGCTCGAGGAAGATAGAGGTGAGCGGAACTTAGGGTGGAGCGGTGAAATGCGTTGATATCCTAAGGAACACCGGTGGCGAAAGCGGCTCACTGGATCTTTTCTGACGCTGAGGCACGAAAGCTAGGGTAGCGA
>X1101.22880.5359__R_158
GACGAAGGATGCAAGCGTTATCCGGATTCATTGGGTTTAAAGGGAGCGTAGGCGGATTGGTAAGTCAGTGGTGAAATCTTTGGGCTTAACCCAGAAACTGCCATTGATACTGCTGATCTAGAGTACAGTTGCCGTTGGCGGAATATGACATGTAGTGGTGAAATACTTAGATATGTCATAGAACACCGATTGCGAAGGCAGCTAACGAAGCTGTAACTGACGCTGAGGCTCGAAAGTGCGGGGATCAA
>X1101.23879.11212__R_150
GACAGAGGGTGCAAACGTTGTTCGGAATTACTGGGCGTAAAGCGAGTGTAGGCGGTCTGAAAAGTCGGATGTGAAAGCCCCGGGCTCAACCCGGGAAGTGCATTCGAAACTGCCAGGCTAGAGTGTCGGAGAGGTTGGTGGAATTCTCGGTGTAGAGGTGAAATTCGTAGATATCGAGAGGAACACCGGTGGCGAAGGCGGCCAACTGGACGAACACTGACGCTGAGACTCGAAAGCGTGGGGAGCAA
>X1101.24382.20310__R_282
TACGTAGGGGACAAGCGTTGTCCGGAGTTACTGGGCGTAAAGCGCCCGCAGGCGGTCCGCTAGGTTTGCGCTGACAGCTCCTGGCTTAACTGGGAGAGCGGTGCGAAAACGGGCGGACTGAGAGGACCAGAGAGGGACATGGAACTCCGGGTGTAGTGGTGAAATGCGTAGATATCCGGAAGAACACCAAAGGCGAAGGCAGTGTCCTGGCTGGTACCTGACGCTGAGGGGCGAAAGCTAGGGGAGCG
>X1101.24943.5011__R_033
TACGTAGGAGGCAAGCGTTGTCCGGATTTACTGGGCGTAAAGCGCGCGCAGGCGGCAGTGCAAGTAAGGTGTGAAATCTCCCTGCTCAACGGGGAGGGTGCATTTTAGACTGCACAGCTAGAGGTCGGTAGAGGGGGGTGGAATTGCTGGTGTAGCGGTGAAATGCGTAGAGATCAGCAGGAACACCCGTGGCGAAGGCGGCCCCCTGGGCCGTACCTGACGCTGAGGCGCGAAGGCTAGGGGAGCGA
>X1101.2766.11970__R_237
TACGAAGGGTGCTAGCGTTGTTCGGAATCACTGGGCGTAAAGCGCGCGTAGGCGGCTTTTCAAGTCAGGGGTGAAATGCCAAGGCTCAACCTTGGAACTGCCTTTGAAACTGTTAAGCTGGAGTGTCGGAGGGGATAGCGGAATTCCTAATGTAGTGGTGAAATACGTAGATATTAGGAGGAACACCGGTGGCGAAGGCGGCTATCTGGACGACAACTGACGCTGAGGCGCGAAAGCGTGGGGATCAA
>X1101.5155.15409__R_134
TACGAAGGATGCAAGCGTTATCCGGATTTATTGGGTTTAAAGGGAGCGTAGGCGGTCTTATAAGTCAGTGGTGAAATCTCGTTGCTTAACAACGAACGTGCCATTGATACTGTAGGACTTGAGTACAGTTGCCGTTGGCGGAATGTGTCATGTAGCGGTGAAATGCATAGATATGACACAGAACACCGATTGCGAAGGCAGCTGACGAAACTGTAACTGACGCTGAGGCTCGAAAGCGTGGGGATCAA
>X1101.5576.22788__R_116
GACGAACCGTCCTAACGTTGTTCGGAATCACTGGGCTTAAAGGGCGCGTAGGCGGGTCAGCAAGTCCGGGGTGAAATCTTTCGGCTTAACCGGAAAAGTGCCTTGGATACTGCTGGTCTAGAGGGAGGTAGGGGCATGTGGAACTTCCGGTGGAGCGGTGAAATGCTTTGATATCGGAAGGAACGCCGGTGGCGAAAGCGACGTGCTGGATCTCTTCTGACGCTGAGGCGCGAAAGCCAGGGGAGCAA
>X1101.6107.18926__R_114
TACGGAGGGGGCAAGCGTTGTCCGGACTTACTGGGCGTAAAGGGTGCGTAGGCGGCCTGCTGCGTCGGTGCTGAAAGCGCCCGGCTTAACCGGGCGAGGCGTGCCGATACGAGCGGGCTGGAGCCTTGGCGAGGGTGGCGGAACTCCTGGTGTAGTGGTGAAATGCGTAGAGATCAGGAAGAACACCCGTGGCGCAAGCGGCCACCTGGCCAAGAGCTGACGCTGAGGCACGAGAGCGTGGGGAGCGA
>X1101.7410.8633__R_030
TACGGGGGGGGCAAGCGTTGTTCGGAATTACTGGGCGTAAAGGGCTCGTAGGTGGCCAACTAAGTCAGACGTGAAATCCCCAGGCTCAACCTGGGAACTGCGTCTGATACTGGATGGCTTGAATTCGGGAGAGGGATGCAGAATTCCAGGTGTAGCGGTGAAATGCGTAGATATCTGGAGGAATACCGGTGGCGAAGGCGGCATCCTGGACCGAGATTGACACTGAGGAGCGAAAGCTAGGGGAGCAA
>X1101.8733.14912__R_150
TACAGAGGTCTCAAGCGTTGTTCGGAATCACTGGGCGTAAAGGGTGCGTAGGCGGCGGGGAAAGTCAGATGTGAAATCCGGAGGCTCAACCTCCGAATTGCATCCGATACTCCCTCGCTAGAGAGTTGTAGAGGAGCTTGGAATTCTCGGTGTAGCAGTGAAATGCGTAGATATCGAGAAGAACGCTCGCAGCGAAGGCGAAGCTCTGGGCAATTTCTGACGCTGATGCACGAAGGCTAGGGGAGCAA
>X1101.8969.9575__R_063
TACGTAGGGTGCAAGCGTTGTCCGGAATTATTGGGCGTAAAGAGCTCGTAGGCGGTCTGTCACGTCGGCTGTGAAAACCTGGGGCTCAACTCCGGGCCTGCAGCCGATACGGGCAGACTAGAGTTCGGCAGGGGAGACTGGAATTCCTGGTGTAGCGGTGAAATGCGCAGATATCAGGAGGAACACCGGTGGCGAAGGCGGGTCTCTGGGCCGAAACTGACGCTGAGGAGCGAAAGCGTGGGGAGCAA
>X1102.10492.16634__R_001
GACATAGGTGGCGAACGTTATCCGGATTTACTGGGCGTAAAGGATGCGTAGATGGTAGAGTAAGTTATTAGTGGAAACCAGGCTCAACTTGGTGGAAGTTGGTAAAACTGCTCTTCTAGAGGACAGGAGAGGTTGGCGGAACTCTATGAGGAGGGGTGAAATCCATTGATCTATGGATGAACACCAAAAAGGCGAAGGCAGCTAACTATTCTGTTCCTGACATTGAGGCATGAAAGCGTGGGGAGCAA
>X1102.12402.12572__R_205
TACGTAGGGGGCAAGCGTTGTCCGGATTTATTGGGCGTAAAGGGTTCGGAGGCGGTGGAGCAAGTTTCGCGTGACAGTCCTCGGCTCAACTGAGGAAGGATGCGGAAAACTGCTCGACTTGAGGGCGTAAGAGGAAAGCGGAATTCCGGGTGGAGTGGTGAAATGCGTAGATATCCGGAGGAACACCAAAGGCGAAGGCAGCTTTCTGGTACGCATCTGACGCTGATGGACGAAAGCCAGGGGAGCGA
>X1102.12599.13513__R_077
TACAGAGGGTGCAAGCGTTAATCGGAGTTACTGGGCGTAAAGGGCGCGTAGGCGGTCATGCAAGTGAGATGTGAAAGCCCCGGGCTTAACCTGGGAACTGCATTTTAGACTGTGTGACTGGAGTACTGTAGAGGATAGTGGAATTTCCGGTGTAGCGGTGAAATGCGTAGAGATCGGAAGGAACACCAGTGGCGAAGGCGACTGTCTGGACAGATACTGACGCTGAGGCGCGAAAGCGTGGGGAGCAA
>X1102.13310.12949__R_050
TACAGAGGTCCCGAGCGTTGTTCGGATTTATTGGGCGTAAAGGGTGCGTAGGCGGCGGAGTAAGTTGGGTGTGAAATCCCGGGGCTTAACCTCGGAATGGCATTCAATACTGCTTCGCTCGAGTACTGGAGAGGAGGCTGGAATTTACGGTGTAGCAGTGAAATGCGTAGATATCGTAAGGAAGGCCGGTGGCGAAAGCGAGCCTCTGGACAGTTACTGACGCTGATGCACGAAGGCCAGGGGAGCAA
>X1102.13832.9856__R_101
TACGTAGGCAGCAAGCGTTGTTCGGAGTTACTGGGCGTAAAGGGTGTGTAGGCGGCCTTCTAAGTTTGGTGTGAAATCTCCCGGCTCAACCGGGAGGGTGCGCCGAAGACTGGGGGGCTAGAGTGCGGGATGGGAGAGTAGAATTCCTGGTGTAGCGGTGAAATGCGTAGATATCAGGAGGAATACCTGTGGTGTAGACGGCTCTCTGGACCGCAACTGACGCTGAGACACGAAAGCGTGGGTAGCAA
>X1102.14586.20532__R_113
GACAGAGGGTGCAAACGTTGTTCGGAATTACTGGGCATAAAGAGCACGTAGGTGGTGCGCTAAGTCACGTGTGAAATCCCCCGGCTTAACCGGGGAATGGCGCGTGATACTGGCGGACTTGAGGCAGGTAGGGGTGAGCGGAACTCCAGGTGGAGCGGTGAAATGCGTAGATATCTGGAGGAACACCGGTGGCGAAAGCGGCTCACTGGACCTGATCTGACACTGAGGTGCGAAAGCTAGGGTAGCAA
>X1102.17333.11402__R_181
TACGGAGGATCCAAGCGTTATCCGGATTTATTGGGTTTAAAGGGTGCGTAGGTGGCTTAATAAGTCAGGGGTGAAAGACATCGGCTCAACCGATGCAGTGCCTTTGATACTGTTAAGCTTGAATTATGTTGAAGATGGCGGAATGAGACAAGTAGCGGTGAAATGCATAGATATGTCTCAGAACACCGATTGCGAAGGCAGCTGTCTAAACATGGATTGACACTGATGCACGAAAGCGTGGGGATCAA
>X1102.18091.12266__R_119
GACGAACCGGACGAACGTTATTCGGAATTACTGGGCTTAAAGGGTTCGTAGGCGGCCTTGTAAGTGAGATGTGAAATCCCTCGGCTCAACCGAGGAAGTGCATTTCATACTGCAAGGCTTGAGGGAGACAGAGGTAAGCGGAACTGATGGTGGAGCGGTGAAATGCGTTGATATCATCAGGAACACCGGTGGCGAAAGCGGCTTACTGGGTCTCTTCTGACGCTGAGGAACGAAAGCTAGGGGAGCGA
>X1102.18692.14987__R_039
TACAGAGGCCCCAAGCGTTAGGCGGAATCACTGGGCTTAAAGCGTGTGTAGGCGGGATGGTAAGTACTTTGTGAAATCCCACGGCTCAACTGTGGAATTGCTTAGTATACTGCCGTTCTTGAGTCATTTAGGGGCAGCCGGAACAGATGGTGGAGCGGTGAAATGCGTAGATATCATCTGGAACGCCAATGGTGCAGACAGGCTGCTGGGAATGAACTGACGCTGAGGCACGAAAGCTAGGGGAGCGA
>X1102.19663.6091__R_237
GACATAGGTGGCGAACGTTATCCGGTTTTATTGGGCGTAAAGGGTGCGTAGGTGGCGAAATAAGTTAGCGGTGGGAAATCAGGGCTCAACCCTGCGGAAGCCGATAATACTGTTTTGCTTGAGGACAGAAGAGGTTGACGGAACTCTATGTGTAGGGGTAAAATCTGAAGATATATAGATGAACACCAAAGGCGAAGGCAGTTAACTATTCTGTTCCTGACACTGAGGCACGAAAGCGTGGGGAGCGA
>X1102.20171.21137__R_198
TACAGAGGAGCCAAGCGTTGTCCGGATTGACTGGGCGTAAAGCGCACGCAGGCGGTCTGGCGCGTGGGGTGTGAAATCTGGCCGCTTAACGGCCAGGCGCCATCCCATACGGCCGGACTGGAGGGCTGCAGAGGTCGATGGAATTGCCGGTGTAGTGGTGAAATGCGTAGAGATCGGCAGGAACACCCAGGGGGAAACCAGTCGACTGGGCAGCACCTGACGCTGAGGTGCGAGAGCGTGGGGGG
>X1102.20550.14070__R_266
TACGAAGGGGGCGAGCGTTGTTCGGATTTACTGGGCGTAAAGGGCGCGCAGGCGGCTTTGTTTGTCAGATGTGAAAGCCCCGGGCTTAACCTGGGAACTGCATTTGGGACGGCAGAGCTAGAGATCGGGAGAGGAGAGTGGAATTCCCAGTGTAGAGGTGAAATTCGTAGATATTGGGAAGAACACCGGTGGCGAAGGCGGCTCTCTGGACCGATACTGACGCTGAGGCGCGAAAGCGTGGGGAGCA
>X1102.21113.10076__R_188
TACGAAGGGGGCTAGCGTTGTTCGGATTTACTGGGCGTAAAGCGCACGTAGGCGGATCTTTAAGTCAGAGGTGAAATCCCGGAGCTCAACTTCGGAACTGCCTTTGATACTGGGGATCTTGAGTTCGAGAGAGGTGAGTGGAACTGCGAGTGTAGAGGTGAAATTCGTAGATATTCGCAAGAACACCAGTGGCGAAGGCGGCTCACTGGCTCGATACTGACGCTGAGGTGCGAAAGCGTGGGGAGCAA
>X1102.26668.20061__R_033
TACGGAGGGTGCAAGCGTTATCCGGATTTACTGGGTTTAAAGGGTGTGTAGGCGGGCTTTTAAGTCTGGGGTGAAATCCCGAAGCTCAACTTCGGAACTGCCTTGGATACTATTAGTCTTGAATTATGTTGAGGTTGGCGGAATATAACATGTAGCGGTGAAATGCATAGATATGTTATAGAACACCGATTGCGAAGGCAGCTAACTAAACATATATTGACGCTGAGGCACGAAAGCGTGGGGATCAA
>X1102.3721.9043__R_034
GACGAACCGTGCGAACGTTATTCGGATTCACTGGGCTTAAAGGGCGCGTAGGCGGGCATCAAAGTCAGGGGTGAAATCTTTCGGCTCAACCGGAAAAGCGCCTCTGATACTGGGTGCCTCGAGGGAGGTAGGGGCATGTGGAACTTCCGGTGGAGCGGTGAAATGCGTAGATATCGGAAGGAACGCCGGTGGCGAAAGCGACGTGCTGGACCTCTTCTGACGCTGAGGCGCGAAAGCTAGGGGAGCAA
>X1102.6799.12868__R_001
GACGAACCGTGCGAACGTTGTTCGGAATCACTGGGCTTAAAGGGCGCGTAGGCGGGCTGCCAAGTCTGGGGTGAAATCCCACGGCTCAACCGTGGAACTGCCTCAGATACTGGCGGCCTCGAGGAGGGTAGGGGCATGCGGAACTATGCGTGGAGCGGTGAAATGCGTTGATATGCATAGGAACTCCGGTGGCGAAGGCGGCGTGCTGGACCCTTTCTGACGCTGAGGCGCGAAAGCCAGGGGAGCGA
>X1102.8039.9790__R_197
TACGTAGGATGCAAGCGTTGTCCGGATTTACTGGGCGTAAAGCGCGCGCAGGCGGCACATTAAGTAAGGTGTGAAATCCATCGGCTCAACCGGTGGGGTGCACTTTAGACTGATGAGCTTGAGGTCGGTAGAGGGGGGTGGAATTGCTGGTGTAGCGGTGAAATGCGTAGAGATCAGCAGGAACACCCGTGGCGAAGGCGGCCCCCTGGGCCGTACCTGACGCTGAGGCGCGAAGGCTAGGGGAGCGA
>X1102.9785.10398__R_098
GACGAACCGTGCGAACGTTGTTCGGAATCACTGGGCTTAAAGGGCGCGTAGGCGGCAGTTCAAGTCCGGGGTGAAATCCTCCAGCTCAACTGGAGAAGTGCCTTGGATACTGGATTGCTCGAGGGAGGTAGGGGTCGAGGGAACTTCTGGTGGAGCGGTGAAATGCGTTGATATCAGAAGGAACGCCGGTGGCGAAAGCGCTCGACTGGACCTCTTCTGACGCTGAGGCGCGAAAGCTAGGGGAGCAA
>X1103.10275.11506__R_094
TACGAAGGGGGCTAGCGTTGCTCGGAATGACTGGGCGTAAAGGGCGCGTAGGCGGAGTGCTTTGTCGGGCGTGAAATTCCAGGGCTCAACCTTGGGGCTGCGTTCGAGACGGGTATTCTTGAGTTCGGAAGAGGGTCGTGGAATTCCCAGTGTAGAGGTGAAATTCGTAGATATTGGGAAGAACACCGGTGGCGAAGGCGGCGACCTGGTCCGAGACTGACGCTGAGGCGCGAAAGCGTGGGGAGCAA
>X1103.12693.11193__R_219
TACGTAGGTGGCAAGCGTTGTCCGGATTTATTGGGCGTAAAGCGCTCGCAGGCGGTCTTTTAAGTCTGATGTGAAAGCCCACGGCTTAACCGTGGAGGGTCATTGGAAACTGGAGGACTTGAGTGCAGAAGAGGAGAGTGGAATTCCATGTGTAGCGGTGAAATGCGTAGAGATATGGAGGAACACCAGTGGCGAAGGCGACTCTCTGGTCTGTAACTGACGCTGAGGAGCGAAAGCGTGGGTAGCGA
>X1103.15283.22478__R_071
TACGTAGGGGGCAAGCGTTGTCCGGATTTATTGGGCGTAAAGCGTCCGCAGGCGGTGCGACAAGTTCGAGGTGACAGTGCGCGGCTTAACTGCGCAAGGTCCTTGAAAACTGCCGCACTTGAGGGCTTCAGAGGGACCCGGAATTCCGGGTGGAGTGGTGAAATGCGTAGAGATCCGGAGGAACACCAAAGGCGCAGGCAGGGTCCTGGGAAGCAACTGACGCTCATGGACGAAAGCTAGGGGAGCGA
>X1103.15789.17962__R_038
TACGTAGGGGGCAAGCGTTGTCCGGAATCATTGGGCGTAAAGAGCGTGTAGGCGGCCCGGTAAGTCTGTTGTGAAAGTCCAGGGCTCAACCCTGGAAAGCCGATGGATACTGCCGGGCTAGAGTTCGGAAGAGGCGAGTGGAATTCCTGGTGTAGCGGTGGAATGCGCAGATATCAGGAGGAACACCTATAGCGAAGGCAGCTCGCTGGGACGACACTGACGCTGAGACGCGAAAGCGTGGGGAGCGA
>X1103.16862.16970__R_154
GACGAAGGTGGCGAGCGTTGTTCGGAATCACTGGGCATAAAGCGCACGTAGGCGGCGGCGTAAGTCGGATGTGAAATCCCTCGGCCTAACCGAGGAACTGCGTCCGATACTGCGTTGCTTGAGGACCAGAGGGGTGCATGGAATTCCCGGTGGAGCGGTGAAATGCGTTGATATCGGGAGGAACGCCGGCGGCGAAAGCGATTCACTGGTTGGTTTCTGACGCTGAGGTGCGAAAGCCAGGGGAGCAA
>X1103.20250.19016__R_124
TACGGAGGGTGCAAGCGTTATCCGGATTCACTGGGTTTAAAGGGTGCGTAGGTGGGTTGGTAAGTCAGTGGTGAAATCTCCGTGCTTAACATGGAAACTGCCATTGATACTACTGGTCTTGAATTTTCTGGAGGTAAGCGGAATATGTCATGTAGCGGTGAAATGCTTAGATATGACATAGAACACCAATTGCGAAGGCAGCTTACTACAGGGATATTGACACTGAGGCACGAAAGCGTGGGGATCAA
>X1103.20890.19606__R_069
TACAGAGGTCCCGAGCGTTACTGAGAATCACTGGGTTTAAAGGGTGCGTAGGTGGCGCGTTAAGTCCGTTGTGAAATCCCTGGGCTCAACCCAGGAACTGCTTCGGATACTGGCGCGCTTGAGGCCGGTAGGGGTCACTGGAACAGACGGTGGAGCGGTGAAATGCGTAGATATCGTCTGGAACGCCGGTGGTGAAGACGGGTGACTGGGCCGGTTCTGACACTGAGGCACGAAAGCGTGGGGAGCGA
>X1103.22717.17773__R_001
TACGAAGGGGGCTAGCGTTGTTCGGAATCACTGGGCGTAAAGGGCGCGTAGGCGGCTGTTCAAGTCGGGGGTGAAATCCCGTGGCTCAACCACGGAATGGCCTTCGATACTGGACGGCTCGAGACCGGAAGAGGTGAGTGGAACTGCGAGTGTAGAGGTGAAATTCGTAGATATTCGCAAGAACACCAGTGGCGAAGGCGGCTCACTGGTCCGGTTCTGACGCTGAGGCGCGAAAGCGTGGGGAGCAA
>X1103.25693.16536__R_297
TACAGAGGTCTCAAGCGTTGTTCGGAATCACTGGGCGTAAAGGGTGTGTAGGCGGCGTGGAAAGTCAGATGTGAAATCCGGGGGCTCAACCCCCGAATAGCATCCGATACTGCCATGCTGGAGGTCTGTAGAGGAGTCTGGAATTCTCGGTGTAGCAGTGAAATGCGTAGATATCGAGAGGAACACTTATAGCGAAAGCAAGACTCTGGGCAGAATCTGACGCTGAAACACGAAGGCCAGGGGAGCGAA
>X1103.5864.15127__R_216
TACGGAGGGTGCAAGCGTTATCCGGATTCACTGGGTTTAAAGGGTGTGTAGGCGGATATTTAAGTCCGAGGTGAAATCTCTGAGCTCAACTCAGAAACTGCCTTGGATACTATTTATCTTGAATATCGTTGAGGCAGGCGGAATATGTCATGTAGCGGTGAAATGCTTAGATATGACATAGAACACCGATTGCGAAGGCAGCTTGCTAAACGATTATTGACGCTGAGGCACGAAAGCGTGGGGATCAA
>X1103.6193.23278__R_279
TACGTAGGGGGCGAGCGTTATCCGGATTTACTGGGCGTAAAGCGCGTTAAGGCGGCTGGCAAAGTTGGTGGTGAAATTTCAGGGCTCAACCCTGAAACTGCCTCCAATACTGGTCAGCTTGAGTGCGAGAGAGGAGAGTGGAATTCCCGGTGTAGTAGTGAAATGCGTAGATATCGGGAGGAACACCAGTGGCGAAGGCGGCTCTCTGGCTCGCAACTGACGCTGTAGCGCGAAAGCGTGGGGAGCG
>X1104.10443.12776__R_271
TACGTAGGTGGCGAGCGTTGTCCGGATTTATTGGGCGTAAAGCGCGCGCAGGCGGTTCGGCGCGTCCGGTGTGAAATCTCCCGGCTCACCTGGGAGGGGGCGCTGGAAACGGTCGAACTGGAGGCAGGCAGAGGTCGGTGGAATTCCCGGTGTAGTGGTGAAATGCGTAGAGATCGGGAGGAACACCAGTGGCGAAAGCGGCCGACTGGGCCTGTCCTGACGCTGAGGCGCGAAAGCGTGGGGAGCGA
>X1104.11677.5058__R_098
AACGTAGGGTGCGAGCGTTAATCGGAATAACTGGGCGTAAAGGGTGCGTAGGCGGAGATATAAGTTAGATGTGAAATACCTGGGCATAACTTAGGAACAGCATTTAATACTGTATGAACTAGAGTTAGGCAGAGGGGGGTAGAATTCCAAGTGTAGCAGTGAAATGCGTAGAGATTTGGAGGAATACCGATGGCGAAGGCATCCCCCTGGGCTATAACTGACGCTGAGGCACGAAAGCGTGGGGAGCA
>X1104.15228.17523__R_053
TACAGAGGGTGCGAGCGTTGTCCGGAATCACTGGGCGTAAAGGGCGCGTAGGTGGCCTGATAAGTCGGGGGTGAAACGCTGCGGCTCAACCGCAGCACTGCCTTCGAGACTGTCAGGCTTGAGCACGGTAGAGGCTGGTGGAATTCCCGGTGTAGCGGTGGAATGCGTAGAGATCGGGAAGAACATCGGTGGCGAAGGCGGCCAGCTGGGCCGTTGCTGACACTGAGGCGCGACAGCGTGGGGAGCAA
>X1104.15600.17439__R_279
GACGAACCGTGCGAACGTTATTCGGAATCATTGGGCTTAAAGGGCGCGTAGACGGATGACCGCGTCGAGTGCTGAAATCCCCCGGCTCAACCGGGGAATGGGCCTCGAAACGGGTCATCTCGAGTGGAGGAGGGGGACCTGGAACGTCCGGTGGAGCGGTGAAATGCGTTGAGATCAGACGGAACTCCAATGGCGAAGGCAAGGTCCTGGACTCCCACTGACGTTGAGGCGCGAAAGCCAGGGGAGCG
>X1104.16879.13432__R_127
TACGGAGGGTGCAAACGTTATCCGGAATCACTGGGCGTAAAGCGCGTGTAGGTGGTTATGTAAGTGGGTGATTAAATACCAAGGCTTAACCTTGGGACTGTTTCCCATACTGCATGACTTGAGGAAGACAGGGGCAAGTGGAACTTTGGGTGTAGGAGTGAAATCCGTAGATATCCAAAGGAACACCAATGGCGAAGGCAGCTTGCTGGGTCTTTTCTGACACTAAGACGCGAAAGCGTGGGGAGCAA
>X1104.23763.21250__R_123
TACGGAGGATCCAAGCGTTATCCGGAATTACTGGGCGTAAAGAGTTGCGTAGGTGGCATTGTAAGTTGGTAGTGAAAGCGTTCGGCTCAACCGGATAACCATTACCAAAACTGCAAAGCTAGAGGACGAGAGAGGTTATTGGAATTCCTAGTGTAGGGGTAAAATCCGTTGATATTAGGAAGAACACCGATGGCGTAGGCAGATAACTGGCTCGTTCCTGACACTAAGGCACGAAAGCGTGGGTAGCA
>X1104.28967.13886__R_185
TACGTAGGTGGCGAGCGTTGTCCGGATTTACTGGGCGTAAAGAGCCCGCAGGCGGCCTGGCAAGTTCTGGGTGAAATCTCCCGGCTCAACTGGGAGGGTGCCTAGAAAACTATCAGGCTTGAGGCATGGAGAGGGATGCGGAATTCCCGGTGTAGCGGTGAAATGCGTAGATATCGGGAGGAACACCAGTGGCGAAGGCGGCATCCTGGCCATGTCCTGACGCTCAGGGGCGAAAGCGTGGGGAGCAA
>X1104.7468.11410__R_181
CACGTAGGCACCAAGCGTTGTCCGGATTTATTGGGCGTAAAGAGCTCGTAGGCGGTTCAGTAAGTCGGGTGTGAAAACTCAGGGCTCAACCCTGAGCGGCCACCCGATACTGCTGTGACTTGAGTCTGGTAGGGGAGTGGGGAATTCCTGGTGTAGCGGTGAAATGCGCAGATATCAGGAGGAACACCGGTGGCGAAGGCGCCACTCTGGGCCACGACTGACGCTGAGGAGCGAAAGCATGGGTAGCA
>X2101.11392.18732__R_245
TACGTAGGGGGCGAGCGTTGTCCGAATTTACTGGGCGTAAAGCGCGCGTAGGCGGCTACTTAAGTCTGGGGTGAAAGGTTCAACGCTCAACGTGAACAGTGCCTTGGATACTGGGTGGCTTGAGTCTGGCAGGGGGTGGCGGAATTCCTGGTGTAGCGGTGAAATGCGTAGATATCAGGAGGAACACCGGTGGCGAAGGCGGCCACCTGGGCTAAGACTGACGCTGAGGTGCGAAAGCGCGGGGAGCG
>X2101.14737.25126__R_064
GACATAGGTGGCGAACGTTATCCGGATTTATTGGGCGTAAAGGATGCGTAGGTGGTAGAGTAAGTTATCAGTTAAAGTCGAGCTCAACTCAACGGAAGCTGGTAAAACTGTTCTGCTAGAGGGAAGGAGAGGTTGACGGAACTCTATGCGTAGGGGTGAAATCCATTGATCCATAGGGGACCACCGAAAAAGGCGAAGGCAGTTAACCATTCTACTCCTGACACTGAGGCATGAAAGCGTGGGTAGCA
>X2101.21729.18851__R_199
TACGTAGGGGGCAAGCGTTGTCCGGAATCATTGGGCGTAAAGAGCGTGTAGGCGGCTTGGCAAGTCTCGCGTGAAATCCTGCGGCTCAACCGCAGACGGTCGCGGGAAACTGCCTCGCTAGAGTCCGGAAGAGGAGAGTGGAATTCCTGGTGTAGCGGTGGAATGCGCAGATATCAGGAAGAACACCCGTGGCGAAGGCGGCTCTCTGGGACGGTACTGACGCTGAGACGCGAAAGCGTGGGGAGCGA
>X2102.12031.6580__R_208
GACGTAGGGCGCAAGCGTTGTCCGGAATTATTGGGCGTAAAGAGCTCGTAGGCGGCTTGTTGCGTCGACTGTGAAAACCCACGGCTCAACCGTGCGGTCTGCAGTCGATACGGGCAGGCTAGAGTTCGGTAGGGGAGACTGGAATTCCTGGTGTAGCGGTGAAATGCGCAGATATCAGGAGGAACACCGGTGGCGAAGGCGGGTCTCTGGGCCGATACTGACGCTGAGGAGCGAAAGCGTGGGGAGCG
>X2102.19399.11170__R_239
GACGAACCGTGCGAACGTTATTCGGAATCACTGGGCTTAAAGGGCGCGTAGACGGGTCGGCGCATCGGTCGCTGAAAGCCCCCGGCTCAACCGGGGAAGTGGCGCCGAGATGGCCGTCCTCGAGTGGAGGAGAGGGACCTGGAACTGCCGGTGGAGCGGTGAAATGCGTTGAGATCGGCAGGAACTCCGATGGCGAAAGCAAGGTCCTGGACTCCCACTGACGTTGAGGCGCGAAAGCCAGGGTAGCG
>X2102.23307.17625__R_135
GACGAAGGATGCAAGCGTTATCCGGATTCATTGGGTTTAAAGGGAGCGTAGGTGGTCTTATAAGTCAGTGGTGAAATCTCGCAGCTTAACTGCGAAATTGCCATTGATACTGTAGGACTTGAGTACAGTTGCCGTTGGCGGAATATGACATGTAGTGGTGAAATACATAGAGATGTCATAGAACACCGATTGCGAAGGCAGCTAACGAAACTGTAACTGACACTGAGGCTCGAAAGTGCGGGGATCAA
>X2103.11273.4300__R_187
GACGTAGGATGCAAGCGTTATCCGGAATTATTGGGCGTAAAGCGTTCGTAGGTGGTTTGTTAAGTTGGATGTTAAATCCCTGAGCTTAACTCAGGATTGGTATCCAAAACTGGCAAGCTAGAGACAGGTAGAGGCAGATGGAACTCTGTGTGTAGGGGTAATATCCGTAGATATACAGAAGAACACCAAAAGCGAAAGCAATCTGCTGGACCTGTTCTGACACTCAAGAACGAAAGCGTGGGTAGCAA
>X2103.15252.14386__R_199
TACGAAGGGGGCTAGCGTTGCTCGGAATGACTGGGCGTAAAGGGCGCGTAGGCGGTTTGTACAGTCAGGTGTGAAATTCCCGGGCTCAACCTGGGGGCTGCACTTGATACGTATGGACTGGAGTGGGGAAGAGGGTCGTGGAATTCCCAGTGTAGAGGTGAAATTCGTAGATATTGGGAAGAACACCGGTGGCGAAGGCGGCGACCTGGTCCTTGACTGACGCTGAGGCGCGAAAGCGTGGGGAGCAA
>X2103.18583.6678__R_163
TACGAGAGGTCCAAACGTTATTCGGAATTACTGGGCTTACAGAGTTCGTAGGCGGCTCTACAAGTGAGGTGTGAAAGCCCTCGGCTCAACCGAGGAACTGCGCTTCAAACTGTAGAACTAGAGGGAGATAGAGGTGAGCAGAACTGATGGTGGAGCGGTGAAATGCGTTGATATCATCAGGAATACCGGAGGCGAAGGCGGCTCACTGGGTCTCTTCTGACGCTGAGGAACGAAAGCTAGGGGAGCAA
>X2104.6672.16449__R_011
TACGGAGGATGCAAGCGTTATCCGGATTTATTGGGTTTAAAGGGTGCGTAGGCGGATTTATAAGTCAGCGGTGAAAGACTGTCGCTCAACGATAGCATTGCCATTGATACTGTAGATCTTGAGTACATTTGAGGTGGGCGGAATGTGTAGTGTAGCGGTGAAATGCTTAGATATTACACAGAACACCAATTGCGAAGGCAGCTCACTAAACTGTTACTGACGCTGAGGCACGAAAGCGTGGGGATCAA
>X1101.10403.13859__L_241
GACGAACCGTGCGAACGTTGTTCGGAATCACTGGGCTTAAAGGGCGCGTAGGCGGATCAGCAAGTCCGGGGTGAAATCTTTCGGCTCAACCGGAAAAGTGCCTTGGATACTGCTGGTCTGGAGGGAGGTAGGGGCCGCGGGAACTTCCGGTGGAGCGGTGAAATGCGTTGATATCGGAAGGAACGCCGGTGGCGAAAGCGCGCGGCTGGCCCTCTTCTGACGCTGAGGCGCGAAAGCCAGGGGAGCAA
>X1101.12146.7028__L_165
TACGGAGGGTGCAAGCGTTGTCCGGATTTATTGGGTTTAAAGGGTGCGTAGGCGGTTTATTAAGTCAGTGGTGAAAGACGGTCGCTCAACGATTGCAGTGCCATTGATACTGGTAGACTTGAGTATGATTGAGGTAGCTGGAATGGATAGTGTAGCGGTGAAATGCATAGATATTATCCAGAACACCAATTGCGTAGGCAAGTTACTAAGTCATAACTGACGCTGATGCACGAAAGTGTGGGTATCAA
>X1101.15001.22862__L_193
TCATCGTCTCCGACTCCCGCCTTGCCGTGCGTGGTTGAGCTCTACTCCCGCAACGACTTCCGTCCAAGTGACTCCCTCTCTTACTCTCATCTCTCTCTAATTTCCACTGCTGGCTCTAGCTCTATTTCACTGCTACTATTCTAGGGTTCTTACTGATGATCTAGTTTGATTCGGTTGCTAATTAGCTAGCTTAGGTGCTTAATTGGCTTTAGGTAGTGGATAGGATAGCTTGGAATCACTAGGGTTAT
>X1101.17408.12522__L_108
TTCCAGCTCCAATAGCATATATTTAAGTTGTTGTTATTAAAAAGCTCATAATTGGACCTTGCATTAGGTTGATTGGTCCACCTCTAGTATGCACTGGTCAGCTCGTCCCTTCTACCGGTAATGTGCTCTTGGCCTTAACTGGCTGAGTTGTGCCTATAGTGTTGTTACTTTGAAGAAATTAGAGTGCTTAAAGCAAGCCTACACTTTGTATACATTAGCATGGGATAAGTAAGCCTACGCTTTGTATA
>X1101.18730.17160__L_140
GACAAGGGAGACGAGTGTTAATCATCTTTAACAGGTATATAGGGTACCTAGACGGTGTACAAAGGCTTATAAAAGTACCTGCTACACTTGAGTTTGATATGTGAGAGGAAAATGTCAGAATTGTTGGAGTACAGATGAAATGGGCTAATACCAATAAGACTGGTAACGGCGAAGGCAAACCTCTATGTACAAGTACATATATTCTCTTTAAAATATAATAGAAGATTTTATTAAAAAAAAAGTGTTTAA
>X1101.22222.13723__L_026
GACGAACCGTGCGAACGTTATTCGGAATCACTGGGCTTAAAGCGCGTGTAGGCGGGCGGGTACGTCGGCGACTGAAAGCCCCCGGCTCAACCGGGGAAGTGGTGCCGAAACGGCCGGCCTGGAGGGGCGTAGGGGGACCTGGAACTTCCGGTGGAGCGGTGAAATGCGTTGAGATCGGAAGGAACGCCCGTGGCGAAAGCGAGGTCCTGGACGCCATCTGACGCTGAGACGCGAAAGCCAGGGGAGCG
>X1101.3599.15479__L_191
CACGGAGGGGGCGAGCGTTACTCGTAAGTATTGGGCGTAAAGGGTTTGTAGGCGGCTTCGATCGAGCTAGTCCGTTGGGGCCCCCGGGTGGACCCCCGGGGGCCGCCCACAAGTACCGGGTAGTCCGCAGGTGTAAGGTACCCTTGATGGAGGGGTAGAATCCGAAAAGATCAATGGGGACCCCCCGCGGCGAAGGCGTTGCACCTCGGACTTCCGACGCTGAAAAACGAAAGCGTGGGGAGCAAACA
>X1101.8962.6362__L_188
TACAGAGGGGGCAAGCGTTGTCCGGAATTACTGGGCGTACAGCGCGCGCAGGCGGTCCACTACGTGCCGTGTGACAGACGTCGGCTTAACCGACGTAGGCCAGGGTACACGGGTGGACTTGAGGCAGAGAGAGGGATGTGGAATACCCGGTGGAGCGGTGAAATGCGTAGAGATCGGGTGGAACACCAGGGGCGAAGGCGGCATCCTGGCTCTGTACTGACGCTGAGGCGCGAGAGCGTGGGGAGCA
>X1102.11337.13411__L_173
TACGTAGGGGGCAAGCGTTGTCCGGAATTATTGGGCGTAAAGCGCGTGCAGGCGGCTTGTTAAGTCGGATGTTTAAGATCGGGGCTCAACCCCGATTCGCATCCGAAACTGGGAAGCTTGAGTGTAGGAGAGGAAAGTGGAATTCCACGTGTAGCGGTGAAATGCGTAGAGATGTGGAGGAACACCAGTGGCGAAGGCGACTTTCTGGCCTATAACTGACGCTGAGGCGCGAAAGCGTGGGGAGCAAA
>X1102.14682.18146__L_282
GACGGAGGGTGCAAGCGTTGCTCGGAATCACTGGGCGTAAAGGGTGCGTAGGCGGTCTCTCAAGTCTGGCGTGAAAGCCCAAGGCTCAGCCTTGGAAGTGCGCTAGAAACTGAGAGGCTTGAGTGCCGGAGGGGAGAGTGGAATTCCCGGTGTAGCGGTGAAATGCGTAGATATCGGGAGGAATACCGGTGGCGAAGGCGACTCTCTGGACGGCAACTGACGCTGAGGCACGAAAGCGTGGGGAGCAA
>X1102.17591.8417__L_283
CACGGAAGGGGCAAGCGTTACTCGTACGTATTGGGCGTAAGGCGTCCGTAGGTGGTTTTAACTATTTTTTTAAAAGAACACATAAAGGTTCTTTTTTTTAAAAGGGTATTTTCGAGGTTCAAGGTACCCTTGATGGAGGGGTGGAATCCAAAAAGATCAATGGGGACCCTCCACGGCGAAGGCATTGTAGCCAGAGAATTCCAACACTGAGAGACTAAAGCGTGGGGAGCAAACAGGATTAGAAACCC
>X1102.7631.9424__L_291
TACGTAGGTGGCAAGCGTTGTCCGGATTTATTGGGCGTAAAGCGCTCGCAGGCGGTCTTTTAAGTCTGATGTGAAATCTCGTGGCTTAACCACGAACGGTCATTGGAAACTGGAGGACTTGAGTGCAGAAGAGGAGAGTGGAATTCCACGTGTAGCGGTGAAATGCGTAGAGATGTGGAGGAACACCAGTGGCGAAGGCGACTCTCTGGTCTGTAACTGACGCTGAGGAGCGAAAGCGTGGGGAGCGA
>X1103.13854.25050__L_237
TACAGAGGTCCCAAGCGTTGTTCGGATTCACTGGGCGTAAAGGGTGCGTAGGTGGCCGGGTAAGTTTGACGTGAAATCTCCGGGCTCAACCCGGAAACGGCGTTGAATACTATCCGGCTGGAGGGTTGGAGGGGGGACTGGAATTCTCGGTGTAGCAGTGAAATGCGTAGATATCGAGAGGAACACCGGTGGCGAAGGCGAGTCCCTGGACAACACCTGACACTGAGGCACGAAAGCTAGGGGAGCAA
>X1103.15534.8534__L_135
TACGAAGGGGGCTAGCGTTGTTCGGAATGACTGGGCGTAAAGGGCGCGTAGGCGGTTTGATAAGTTTGGTGTGAAAGTCCTGGGCTTAACCTGGGGATTGCATTGAAAACTGTCAGGCTAGAGGTCGAGAGAGGAAAATGGAATTGCGAGTGTAGAGGTGAAATTCGTAGATATTCGCAAGAACACCGGTGGCGAAGGCGGTTTTCTGGCTCGGTACTGACGCTAAGGCGCGAAAGCGTGGGGAGCAA
>X1103.16442.24859__L_192
TACGTAGGGGTCGAGCGTTGTCCGGAGTTACTGGGCGTAAAGCGTGTGCAGGCGGCTCATTGCGCCCGGCGTGAAAGCCCCCGGCTCAACCGGGGAGGGTCGTCGGGGACGGGTGAGCTTGAGGGTATCAGGGGCTGGTGGAATTCCCGGTGTAGTGGTGAAATGCGTAGAGATCGGGAGGAACACCCGTGGCGAAGGCGGCCAGCTGGGATACACCTGACGCTGAGACACGAAGGCGTGGGGAGCGA
>X1103.19100.19653__L_240
TACGTAGGGGGCGAGCGTTGTCCGAAGTTACTGGGCGTAAAGCGCGTGTAGGCGGTCGCTTAAGTTTGGGGTGAAAGGTTCAGCGCTCAACGCGAACAGTGCCTTGAAAACTGGGTGACTTGAGTTTGGGAGAGGGTAGCGGAATTCCTGGTGTAGCGGTGAAATGCGTAGATATCAGGAGGAACACCGATGGCGAAGGCAGCTACCTGGCCTAAAACTGACGCTGAGATGCGAAAGCGTGGGGAGCG
>X1104.17579.11341__L_204
TACGGAGGGTGCGAGCGTTGTCCGGAATCACTGGGCGTAAAGGGCGCGTAGGCGGCGCGGGAAGTCAACGGTGAAAGCTTGGGGCTCAACTCCGAGTCGGCCGTCGATACTCCCGTGCTCGAGCACTGTAGAGGCAGATGGAATTCCGGGTGTAGCGGTGGAATGCGTAGAGATCCGGAAGAACACCGGTGGCGAAGGCGGTCTGCTGGGCAGTAGCTGACGCTGATGCGCGACAGCGTGGGGAGCAA
>X2101.2585.14362__L_012
GACGGGAGGGGGAGGCAAGTGTTGTTCGAAATGATTGGGAGTAAAGAGCACGTAGGCAGTGAATCGGGTTGAAAGTGAAAGTCACAAAAAACTTGCGGAATGCTCTTAAAACCAATTCACTTGAGTGAGACAGTGGAGAGTGGAATTTCGTGTGTAGGGGTGAAATCCGTAGATCTACGAAGGAATGCCAAAAGCGAAGGCAGCTCTCTGGGTCCCTACCGACGCTGGGGTGCGAAAGCATGGGGACC
>X2104.20356.7160__L_222
TACGTAGGGGGCAAGCGTTGTCCGGAATTATTGGGCGTAAAGCGCGCGCAGGCGGTTAATTAAGTCAGATGTGAAAGGCTACGGCTCAACCGTAGAGTTGCATTTGAAACTGGTTAACTTGAGTGCAGGAGAGGTAAGTGGAATTCCCGGTGTAGCGGTGGAATGCGTAGAGATCGGGAGGAACACCAGTGGCGAAGGCGGCTTACTGGCCTGCAACTGACGCTGAGGCGCGAAAGCGTGGGGAGCGA
>X2104.9255.20141__L_245
TACGGGGGGGGCAAGCGTTATTCAATTTAACTGGGCGTAAAGCGTCTGTAGGCGGCAAGTTTCGTTATTCGGTAAATATGAAAGTTACACTTTCAACAACGGGTAAAACGTGCTTTGCTAGAGTCATAGAGAGGGTAGTAGAATTTCTGAAGTAGGGATGAAATCCAATCACATCAGGAGGAATACCAAGGGCGAAGGCAACTATCTGGCTATGACTGACGCTCAGAGACGAAGGCATGGGGAGCAAAT
>X1101.10694.18864__R_288
GACGAACCGTGCGAACGTTGTTCGGAATCACTGGGCTTAAAGGGCGCGTAGGCGGGCTGTCAGGTCCGGGGTGAAAGCACACGGCTTAACCGTGTAATTGCCTGGGATACCGGCAGTCTGGAGGAGGGTAGGGGCATGTGGAACTTCCGGTGGAGCGGTGAAATGCGTTGATATCGGAAGGAACGCCGGTGGCGAAAGCGACGTGCTGGGCCCTTCCTGACGCTGAGGCGCGAAAGCCAGGGGAGCA
>X1101.11650.16037__R_288
TACGTAGGGGGCGAGCGTTGTCCGGATTCATTGGGCGTAAAGAGCTCGTAGGCGGCTTAGCAAGTCGGGTGTAAAACCTCCAGGCTCAACCTGGAGAGGCCACCCGATACTGCTATGGCTAGAGTCCGGTAGGGGACCACGGAATTCCTGGTGTAGCGGTGAAATGCGCAGATATCAGGAGGAACACCGGTGGCGAAGGCGGTGGTCTGGGCCGGTACTGACGCTGAGGAGCGAAAGCGTGGGGAGCG
>X1101.13041.25280__R_111
TACGTAGGGGGCGAGCGTTGTCCGGAGTTACTGGGCGTAAAGGGTACGCAGGCGGTCTCGCAAGTTTGGAGTGACAGTGCTCAGCTTAACTGAGTAAGGCCTTCGAAAACTGTGAGACTTGAGGGCTTCAGAGGGAGACGGAATTCCGGGTGTAGTGGTGAAATGCGTAGATATCCGGAGGAACACCAAAGGCGCAGGCAGTCTCCTGGGAAGTCACTGACGCTCAGGTACGAAAGCCAGGGGAGCGA
>X1101.13426.3780__R_177
CACATAGATGGCGAACGTTATCCGGAATTATTGGGCGTAAAGGGTGCGTAGATGGTTCGATAAGTTAGTAGTGGGAAATTAAGGCTCAACCTTATGGAAGCTACTAATACTGTGGAACTAGAAGATAGGAGAGGTTAACGGAACTCCCTGTGGAGCGGTAAAATGTGTAGATATAGGGAAGAACACCAAAAAGGCGAAGGCAGTTAACCATTCTATTCTTGACATTGAGGCACGAAAGCGTGGGGAGC
>X1101.13688.26560__R_240
GACGTACCACCCGAACGTTATTCGGATTCACTGGGCTTACAGAGTCCGTAGGCGGTCAAGAAAGTTAGGCGTGAAATCCCTCAGCTCAACTGAGGAATAGCGCTTAAAACTACTTGGCTAGAGAGAGTCAGAGGTGAGCGGAACTGATGGTGGAGCGGTGAAATGCGTTGATATCATCAGGAACACCGGTGGCGAAAGCGGCTCACTGGGGCTTTTCTGACGCTGAGGGACGAAAGCTAGGGGAGCGA
>X1101.14574.5678__R_288
TACAGAGGTCCCAAGCGTTGTTCGGATTTACTGGGCGTAAAGGGAGCGTAGGTGGCATTCTAAGTCTGATGTGAAAGCTCTGAGCTTAACTCAGAAATGGCATTAGAAACTAGTTTGCTAGAGGATTGGAGGGGAGATTGGAATACTTGGTGTAGCAGTGAAATGCGTAGATATCAAGTGGAACACCAGTGGCGAAGGCGAATCTCTGGACAATTCCTGACACTGATGCTCGAAAGCTAGGGGAGCAA
>X1101.14728.22379__R_189
TACGAAGGGGGCTAGCGTTGTTCGGAATTACTGGGCGTAAAGCGAGCGTAGGTTGCTCGACAAGTCAGTGGTGAAAGCCCAGAGCTCAACTCTGGAACTGCCATTGAAACTGTCGAGCTGGAATCTCAGAGGGGGTAGCGGAATTCCAAATGTAGGGGTGAAATCCGTAGATATTTGGAGGAACACCGGTGGCGAAGGCGGCTACCTGGATGAGTATTGACACTGAGGCTCGAAAGCGTGGGGATCAA
[truncated: 2,137,534 more chars]
