# Supplementary material for: Factors Influencing Leaf- and Root-Associated Communities of Bacteria and Fungi Across 33 Plant Orders in a Grassland
Source: Front Microbiol. 2019 Feb 19;10:241. doi: 10.3389/fmicb.2019.00241 (PMC6390183; doi:10.3389/fmicb.2019.00241)
Supplement: Supplementary file 3 [file Data_sheet_2.zip › Supplementary.Data_2/Taxonomy.16S.xlsx]

## Sheet: 16S
OTU	superkingdom	kingdom	phylum	class	order	family	genus	species
X1104.10204.16052__L_146	Eukaryota	Viridiplantae	Streptophyta		Geraniales	Geraniaceae	Geranium
X1101.22228.24560__L_032	Eukaryota	Viridiplantae	Streptophyta
X2101.19831.22156__L_213	Eukaryota	Viridiplantae	Streptophyta
X1101.15226.8667__L_247	Eukaryota	Viridiplantae	Streptophyta
X1101.10794.15208__L_054	Eukaryota	Viridiplantae	Streptophyta
X2101.19403.22666__L_274	Bacteria		Proteobacteria	Alphaproteobacteria	Rhizobiales	Methylobacteriaceae	Methylobacterium
X1104.16744.19485__L_003	Eukaryota	Viridiplantae	Streptophyta		Polypodiales
X1101.13215.24244__L_055	Eukaryota	Viridiplantae	Streptophyta
X2103.13444.24955__R_111	Bacteria		Verrucomicrobia
X1102.15257.11856__L_099	Eukaryota	Viridiplantae	Streptophyta
X2103.20658.13930__L_266	Bacteria		Tenericutes	Mollicutes	Acholeplasmatales	Acholeplasmataceae	Candidatus Phytoplasma
X1101.9380.8855__L_072	Eukaryota	Viridiplantae	Streptophyta
X1102.16105.9601__L_064	Eukaryota	Viridiplantae	Streptophyta
X1103.4670.10102__L_205	Bacteria		Proteobacteria	Alphaproteobacteria	Rhizobiales
X1103.21054.12124__L_284	Eukaryota	Viridiplantae	Streptophyta
X1101.15721.20818__R_108	Bacteria		Proteobacteria	Alphaproteobacteria	Rhizobiales	Bradyrhizobiaceae	Bradyrhizobium
X1102.5619.7728__L_010	Eukaryota	Viridiplantae	Streptophyta
X1101.4530.13229__L_149	Bacteria		Actinobacteria	Actinobacteria	Geodermatophilales	Geodermatophilaceae
X1101.12397.8844__L_205	Eukaryota		Apicomplexa	Gregarinasina	Eugregarinorida	Gregarinidae	Gregarina
X2101.4605.12493__L_274	Bacteria		Bacteroidetes	Cytophagia	Cytophagales	Hymenobacteraceae	Hymenobacter	uncultured Hymenobacter sp.
X2101.5629.14294__R_075
X2103.27573.15313__L_290	Bacteria		Proteobacteria	Alphaproteobacteria	Rhizobiales
X1101.27186.14024__L_065	Eukaryota	Viridiplantae	Streptophyta
X1101.10012.6287__L_055	Eukaryota	Viridiplantae	Streptophyta
X1101.17187.13788__L_054	Eukaryota	Viridiplantae	Streptophyta
X1101.14496.22124__R_214	Bacteria		Proteobacteria
X2101.29079.18809__L_167
X2101.11235.23347__R_198	Bacteria		Proteobacteria	Deltaproteobacteria	Myxococcales
X1104.22050.13239__R_135	Bacteria		Actinobacteria	Actinobacteria	Pseudonocardiales	Pseudonocardiaceae
X1104.21425.16791__L_203	Bacteria		Proteobacteria	Deltaproteobacteria	Myxococcales	Archangiaceae
X1102.18575.12825__R_017	Eukaryota			Oomycetes	Saprolegniales	Saprolegniaceae
X1101.10617.4091__R_045	Bacteria		Chloroflexi	Ktedonobacteria	Ktedonobacterales	Ktedonobacteraceae	Ktedonobacter	uncultured Ktedonobacter sp.
X1101.10395.22162__L_202	Bacteria		Proteobacteria	Alphaproteobacteria	Rhizobiales	Aurantimonadaceae
X1101.4185.13532__L_193	Eukaryota	Viridiplantae	Streptophyta
X1102.8456.25279__L_070	Eukaryota	Viridiplantae	Streptophyta
X1104.22577.26931__L_180	Bacteria		Actinobacteria	Actinobacteria	Kineosporiales	Kineosporiaceae	Kineococcus
X1101.10658.13314__L_152	Bacteria		Proteobacteria	Gammaproteobacteria	Xanthomonadales	Rhodanobacteraceae
X1101.10577.23324__L_278	Eukaryota	Viridiplantae	Streptophyta
X1101.10497.10581__R_116	Bacteria		Proteobacteria	Gammaproteobacteria	Nevskiales	Sinobacteraceae	Steroidobacter	uncultured Steroidobacter sp.
X1103.17540.28580__L_058	Bacteria		Firmicutes	Bacilli	Lactobacillales	Leuconostocaceae	Weissella	Weissella minor
X2103.23340.9669__R_003	Bacteria		Chloroflexi	Ktedonobacteria	Ktedonobacterales	Ktedonobacteraceae	Ktedonobacter
X1101.15526.12980__R_128	Bacteria		Actinobacteria	Actinobacteria	Pseudonocardiales	Pseudonocardiaceae
X1101.10362.12105__R_128	Bacteria		Actinobacteria	Actinobacteria	Micromonosporales	Micromonosporaceae
X1101.12825.7939__R_266	Eukaryota	Viridiplantae	Streptophyta
X1102.20263.14739__L_259	Bacteria		Actinobacteria	Actinobacteria	Propionibacteriales	Nocardioidaceae	Nocardioides
X1101.16849.8095__R_247	Bacteria		Tenericutes	Mollicutes
X1101.23988.9294__L_145	Eukaryota	Viridiplantae	Streptophyta
X1101.10596.7525__L_173	Bacteria		Bacteroidetes	Flavobacteriia	Flavobacteriales	Flavobacteriaceae	Flavobacterium
X2102.7581.14897__R_149	Bacteria		Actinobacteria	Actinobacteria	Micromonosporales	Micromonosporaceae	Actinoplanes
X1104.23278.25255__R_292	Bacteria
X2102.21730.24221__R_138	Bacteria
X1101.13129.9848__L_115	Eukaryota	Viridiplantae	Streptophyta
X2103.18056.4369__R_264	Bacteria		Chloroflexi	Ktedonobacteria	Ktedonobacterales	Ktedonobacteraceae	Ktedonobacter	uncultured Ktedonobacter sp.
X1101.10598.12768__R_168	Bacteria		Actinobacteria	Actinobacteria	Streptomycetales	Streptomycetaceae	Streptomyces
X1103.17588.23808__R_192	Bacteria		Actinobacteria	Actinobacteria	Micromonosporales	Micromonosporaceae	Actinoplanes
X1103.17330.14944__L_290	Eukaryota	Viridiplantae	Streptophyta
X1104.5015.16717__R_219	Bacteria		Bacteroidetes
X1101.10022.25386__L_153	Eukaryota	Viridiplantae	Streptophyta
X2103.12676.23798__L_167	Bacteria		Proteobacteria	Alphaproteobacteria	Holosporales		Caedibacter
X1102.18914.18676__L_151	Eukaryota	Viridiplantae	Streptophyta
X1101.15292.24630__R_116	Bacteria
X1101.11113.6580__L_189	Eukaryota	Viridiplantae	Streptophyta
X1101.10189.19173__R_003	Bacteria		Chloroflexi	Ktedonobacteria	Ktedonobacterales	Ktedonobacteraceae	Ktedonobacter
X1101.10237.19787__L_254	Bacteria		Proteobacteria	Alphaproteobacteria	Rhizobiales
X1101.10904.8117__R_071	Bacteria		Actinobacteria	Actinobacteria	Streptosporangiales
X1103.13832.3700__L_071	Eukaryota			Colpodea	Colpodida
X1101.12783.14360__L_189	Eukaryota	Viridiplantae	Streptophyta
X1101.11570.21242__R_256	Bacteria		Chloroflexi	Ktedonobacteria	Ktedonobacterales	Ktedonobacteraceae	Ktedonobacter	uncultured Ktedonobacter sp.
X2103.23786.4823__L_247	Eukaryota	Viridiplantae	Streptophyta
X2102.19078.27471__R_063
X2104.21836.9887__L_147	Eukaryota	Viridiplantae	Streptophyta
X1104.28193.20253__L_194	Eukaryota	Viridiplantae	Streptophyta
X1101.15400.24434__L_196	Bacteria		Actinobacteria	Actinobacteria	Corynebacteriales	Mycobacteriaceae	Mycobacterium
X1101.20021.28044__L_266	Eukaryota	Viridiplantae	Streptophyta
X1101.11084.20917__L_083	Eukaryota	Viridiplantae	Streptophyta
X2101.18482.4116__L_083	Eukaryota	Viridiplantae	Streptophyta
X1101.11232.21016__R_243	Bacteria		Proteobacteria
X1101.12974.12981__L_147	Eukaryota	Viridiplantae	Streptophyta
X1104.22619.26249__R_003	Bacteria		Chloroflexi	Ktedonobacteria	Ktedonobacterales	Ktedonobacteraceae	Ktedonobacter	uncultured Ktedonobacter sp.
X1103.18983.18709__L_259	Bacteria		Actinobacteria	Actinobacteria	Micrococcales	Microbacteriaceae	Amnibacterium
X2101.20572.25578__R_245	Bacteria		Bacteroidetes	Chitinophagia	Chitinophagales	Chitinophagaceae	Niastella
X2102.11604.17933__R_187	Bacteria		Actinobacteria	Thermoleophilia	Solirubrobacterales
X2104.8499.11867__R_106	Bacteria
X1101.11734.23023__L_151	Eukaryota	Viridiplantae	Streptophyta
X1104.10608.6973__R_037	Bacteria		Proteobacteria	Alphaproteobacteria
X1101.10628.12998__L_262	Bacteria		Actinobacteria	Actinobacteria	Corynebacteriales	Nocardiaceae	Rhodococcus
X1104.4781.13428__R_266	Eukaryota	Viridiplantae	Streptophyta
X1101.15556.3642__L_216	Eukaryota	Fungi	Ascomycota	Dothideomycetes	Myriangiales	Myriangiaceae	Myriangium	Myriangium duriaei
X1101.14408.23014__L_026	Eukaryota	Viridiplantae	Streptophyta
X1104.19773.14838__L_114	Bacteria		Proteobacteria	Alphaproteobacteria	Caulobacterales	Caulobacteraceae	Brevundimonas
X1101.11991.7044__L_147	Eukaryota	Viridiplantae	Streptophyta
X1104.20788.24511__L_238
X1101.11663.10180__R_288	Bacteria		Proteobacteria	Gammaproteobacteria	Nevskiales	Sinobacteraceae	Steroidobacter
X1101.16920.18462__L_266	Eukaryota	Viridiplantae	Streptophyta
X1101.12267.17234__L_190	Bacteria		Actinobacteria	Actinobacteria	Propionibacteriales	Nocardioidaceae	Nocardioides
X1101.10729.5461__R_098	Bacteria		Proteobacteria	Gammaproteobacteria	Legionellales	Legionellaceae	Legionella
X2102.22399.15155__R_176
X2104.25454.15276__L_167	Bacteria		Firmicutes	Bacilli	Bacillales
X2103.15766.4899__R_090	Bacteria		Chloroflexi	Ktedonobacteria	Ktedonobacterales	Ktedonobacteraceae	Ktedonobacter	uncultured Ktedonobacter sp.
X1101.9166.24636__L_156
X1101.11809.23352__L_130	Eukaryota	Viridiplantae	Streptophyta
X1104.23497.12581__R_266	Eukaryota	Viridiplantae	Streptophyta
X1101.25478.7044__R_181	Eukaryota	Viridiplantae	Streptophyta
X1101.10849.20515__L_173	Bacteria		Bacteroidetes	Flavobacteriia	Flavobacteriales	Flavobacteriaceae	Chryseobacterium
X1101.11300.11409__L_273	Bacteria		Actinobacteria	Actinobacteria	Corynebacteriales	Mycobacteriaceae	Mycobacterium
X2101.21838.11005__R_266	Eukaryota	Viridiplantae	Streptophyta
X1103.13774.20604__L_043	Eukaryota	Viridiplantae	Streptophyta
X1101.11192.9389__L_096	Eukaryota	Viridiplantae	Streptophyta
X1101.11135.13045__R_250	Bacteria		Chloroflexi	Ktedonobacteria	Ktedonobacterales	Ktedonobacteraceae	Ktedonobacter	uncultured Ktedonobacter sp.
X1104.10516.25814__R_264	Bacteria		Proteobacteria	Alphaproteobacteria	Rhizobiales
X1101.10020.5633__L_271	Bacteria		Proteobacteria	Deltaproteobacteria
X1101.12574.13261__L_147	Eukaryota	Viridiplantae	Streptophyta
X1103.28168.17893__R_077	Bacteria		Proteobacteria	Gammaproteobacteria
X1103.7421.23537__L_261	Bacteria		Actinobacteria	Actinobacteria	Frankiales	Frankiaceae
X1101.12461.27063__L_123	Bacteria		Proteobacteria	Gammaproteobacteria	Enterobacterales	Erwiniaceae	Buchnera	Buchnera aphidicola
X1101.11596.12471__L_027	Bacteria		Proteobacteria
X1101.26186.23507__L_047	Eukaryota	Viridiplantae	Streptophyta
X1101.12261.20103__L_164	Bacteria		Proteobacteria	Alphaproteobacteria	Rhizobiales	Methylobacteriaceae	Methylobacterium
X2102.6149.11429__R_197	Bacteria
X2104.20204.10223__R_227	Bacteria		Proteobacteria	Alphaproteobacteria	Rhodospirillales
X1101.12119.15217__L_218	Bacteria		Actinobacteria	Actinobacteria	Corynebacteriales	Williamsiaceae	Williamsia
X1103.6776.17895__R_234	Bacteria
X1101.10077.12428__L_176	Eukaryota	Viridiplantae	Streptophyta
X1101.18643.21982__R_113	Bacteria		Actinobacteria	Actinobacteria
X1101.10222.22648__L_245	Bacteria		Actinobacteria	Actinobacteria
X1101.24394.15613__R_281	Bacteria
X1101.17711.11986__L_072	Eukaryota	Viridiplantae	Streptophyta
X1101.12145.26898__L_224	Bacteria		Proteobacteria
X1101.18877.13654__R_192	Bacteria		Proteobacteria	Betaproteobacteria	Burkholderiales
X2103.7386.13251__R_130	Bacteria		Actinobacteria
X1101.11906.11212__L_189	Eukaryota	Viridiplantae	Streptophyta
X1101.18301.21858__R_119	Bacteria		Proteobacteria	Alphaproteobacteria	Rhodospirillales	Rhodospirillaceae	Magnetospirillum	uncultured Magnetospirillum sp.
X1102.12643.18196__R_222	Bacteria		Bacteroidetes	Sphingobacteriia	Sphingobacteriales	Sphingobacteriaceae	Mucilaginibacter
X1101.6814.13655__R_181	Eukaryota	Viridiplantae	Streptophyta
X1101.16899.17370__R_250	Bacteria		Bacteroidetes
X1101.13354.11895__R_147	Bacteria		Chloroflexi	Ktedonobacteria	Ktedonobacterales	Ktedonobacteraceae	Ktedonobacter
X1104.8111.10302__R_195	Bacteria		Proteobacteria	Betaproteobacteria	Burkholderiales	Burkholderiaceae	Candidatus Glomeribacter
X1103.25692.21720__L_190	Bacteria		Actinobacteria	Actinobacteria	Propionibacteriales	Nocardioidaceae
X1101.18881.11897__L_291	Eukaryota	Viridiplantae	Streptophyta
X1101.10496.8136__L_286	Bacteria		Proteobacteria	Alphaproteobacteria	Caulobacterales	Caulobacteraceae
X1101.18683.14909__R_075	Bacteria
X1101.18355.16715__L_071	Eukaryota	Viridiplantae	Streptophyta
X1101.22345.26089__L_225	Bacteria		Bacteroidetes	Sphingobacteriia	Sphingobacteriales	Sphingobacteriaceae	Mucilaginibacter
X1101.20497.16113__L_207	Eukaryota	Viridiplantae	Streptophyta
X1101.13179.14315__R_285	Bacteria
X1102.10661.9174__R_197	Bacteria
X1101.13285.24893__R_167	Bacteria		Actinobacteria	Actinobacteria
X1101.17975.22769__L_277
X1101.19856.8982__L_278	Eukaryota	Viridiplantae	Streptophyta
X1101.11268.8550__R_238	Eukaryota	Viridiplantae	Streptophyta
X1101.12591.16573__L_280	Eukaryota	Viridiplantae	Streptophyta
X2103.10945.3202__R_284	Bacteria
X1101.15818.10861__L_050	Eukaryota	Viridiplantae	Streptophyta
X1101.12738.8461__L_232	Eukaryota	Viridiplantae	Streptophyta
X1101.13352.23800__L_106
X1102.7394.13063__L_124	Bacteria		Firmicutes	Bacilli	Bacillales	Bacillaceae	Bacillus
X1101.17825.13349__R_288	Bacteria		Proteobacteria	Betaproteobacteria	Burkholderiales	Burkholderiaceae
X1101.5377.12928__R_268	Bacteria		Proteobacteria	Alphaproteobacteria	Rhizobiales	Bradyrhizobiaceae
X1101.19388.12637__R_258	Bacteria		Actinobacteria	Actinobacteria	Micromonosporales	Micromonosporaceae
X1103.15247.25399__R_181	Eukaryota	Viridiplantae	Streptophyta
X1101.17079.9041__R_125	Bacteria		Proteobacteria
X1101.25750.10288__L_224	Bacteria
X2101.3341.18247__L_125	Bacteria		Proteobacteria	Alphaproteobacteria	Rhizobiales	Bradyrhizobiaceae
X1101.24992.6269__R_043	Bacteria
X1101.10190.16736__L_125	Bacteria		Actinobacteria	Actinobacteria	Corynebacteriales	Mycobacteriaceae	Mycobacterium
X1101.12902.25622__R_197	Bacteria		Tenericutes	Mollicutes
X1101.12161.21963__L_238	Bacteria		Planctomycetes	Planctomycetia	Planctomycetales	Gemmataceae	Gemmata	uncultured Gemmata sp.
X1101.10526.13444__L_292	Eukaryota	Viridiplantae	Streptophyta
X1101.17817.24890__L_181	Bacteria		Actinobacteria	Actinobacteria	Propionibacteriales	Nocardioidaceae	Nocardioides
X1101.14868.3360__L_070	Eukaryota	Viridiplantae	Streptophyta
X1101.12154.7826__L_272	Bacteria		Firmicutes	Clostridia	Clostridiales	Clostridiaceae	Clostridium
X2103.11225.13915__R_151	Bacteria		Actinobacteria	Actinobacteria
X1101.10473.9153__R_103	Bacteria		Actinobacteria	Thermoleophilia	Solirubrobacterales	Conexibacteraceae	Conexibacter
X1101.10615.21149__L_238	Bacteria
X1102.24480.22376__L_224	Bacteria		Firmicutes	Clostridia
X2104.8976.14512__L_197	Eukaryota	Viridiplantae	Streptophyta
X1101.6192.20298__R_274	Bacteria		Proteobacteria	Deltaproteobacteria	Desulfuromonadales	Geobacteraceae	Geobacter	uncultured Geobacter sp.
X1101.12189.5543__L_186	Bacteria		Planctomycetes	Planctomycetia	Planctomycetales	Gemmataceae
X1101.10089.11171__R_205	Bacteria		Proteobacteria	Gammaproteobacteria	Legionellales	Legionellaceae	Legionella	uncultured Legionella sp.
X1101.10107.18228__L_126	Bacteria		Proteobacteria
X1101.12838.22375__R_006	Bacteria
X1101.21809.5485__R_180	Bacteria		Bacteroidetes	Flavobacteriia	Flavobacteriales	Flavobacteriaceae	Flavobacterium
X2103.12918.10927__L_233	Bacteria
X1101.13336.21863__R_153	Eukaryota	Viridiplantae	Streptophyta
X1101.14256.10071__R_165	Bacteria
X1101.14972.22279__L_243	Bacteria		Actinobacteria	Actinobacteria	Pseudonocardiales	Pseudonocardiaceae	Pseudonocardia
X1101.10485.6414__R_110	Bacteria		Firmicutes	Bacilli	Bacillales	Bacillaceae
X1101.13102.8419__R_013	Bacteria		Proteobacteria
X1101.19593.24200__R_044	Bacteria		Actinobacteria	Actinobacteria
X1101.23722.11992__R_156	Bacteria		Actinobacteria	Actinobacteria	Catenulisporales	Catenulisporaceae	Catenulispora
X1101.15370.18553__L_225	Bacteria		Proteobacteria	Alphaproteobacteria	Sphingomonadales	Sphingomonadaceae	Sphingomonas
X1101.10319.17390__L_212
X2104.13719.8077__L_065	Eukaryota	Viridiplantae	Streptophyta
X1101.12741.5759__L_266	Bacteria		Acidobacteria	Acidobacteriia	Acidobacteriales	Acidobacteriaceae	Terriglobus
X1101.10642.14142__R_061	Bacteria		Actinobacteria	Actinobacteria	Geodermatophilales	Geodermatophilaceae
X1101.6607.11657__R_006	Bacteria
X1101.12005.4798__L_272	Bacteria		Deinococcus-Thermus	Deinococci	Deinococcales	Deinococcaceae	Deinococcus
X1101.14187.24644__L_058	Bacteria		Proteobacteria	Alphaproteobacteria	Rhodospirillales	Acetobacteraceae	Commensalibacter	uncultured Commensalibacter sp.
X1103.15900.16343__L_284
X1101.17748.23991__R_285	Bacteria
X1101.16104.11361__R_184	Bacteria		Actinobacteria	Actinobacteria	Micrococcales	Micrococcaceae
X1101.18255.26061__L_181	Bacteria		Proteobacteria	Alphaproteobacteria	Sphingomonadales	Sphingomonadaceae	Sphingobium
X1101.14981.25797__R_011	Bacteria		Proteobacteria	Gammaproteobacteria
X1101.11721.22407__R_080	Bacteria
X1101.18427.19875__R_197	Eukaryota	Viridiplantae	Streptophyta
X1104.18343.21246__R_187	Bacteria		Actinobacteria	Thermoleophilia
X1101.14005.18578__L_012	Eukaryota	Viridiplantae	Streptophyta
X1101.19977.16461__L_286	Bacteria		Proteobacteria
X1101.17008.16126__R_268	Bacteria		Proteobacteria	Alphaproteobacteria	Rhodospirillales	Rhodospirillaceae	Dongia
X1101.15370.25810__L_254	Bacteria		Bacteroidetes	Cytophagia	Cytophagales	Hymenobacteraceae	Hymenobacter
X2101.9953.24084__L_238	Bacteria		Actinobacteria	Actinobacteria	Corynebacteriales	Mycobacteriaceae	Mycobacterium
X1102.12105.12207__R_192	Bacteria		Proteobacteria	Gammaproteobacteria	Legionellales	Legionellaceae	Legionella
X1101.13205.9314__L_237	Eukaryota	Viridiplantae	Streptophyta
X1101.20435.6808__L_237	Bacteria		Bacteroidetes	Sphingobacteriia	Sphingobacteriales	Sphingobacteriaceae	Mucilaginibacter
X1101.12056.17779__R_149	Bacteria		Proteobacteria	Gammaproteobacteria
X1101.12958.19470__R_055	Bacteria		Proteobacteria	Gammaproteobacteria	Xanthomonadales	Rhodanobacteraceae	Dyella
X1101.8438.6746__R_154	Bacteria		Firmicutes	Bacilli	Bacillales	Thermoactinomycetaceae
X1101.12385.23235__L_190	Bacteria		Proteobacteria	Gammaproteobacteria	Xanthomonadales	Xanthomonadaceae
X1101.19425.5406__R_138	Bacteria		Proteobacteria	Deltaproteobacteria	Myxococcales	Kofleriaceae
X1101.11729.17650__R_206	Bacteria		Verrucomicrobia
X1101.12887.4808__L_201	Bacteria		Bacteroidetes
X1101.24505.10366__L_243	Bacteria		Bacteroidetes	Sphingobacteriia	Sphingobacteriales	Sphingobacteriaceae	Mucilaginibacter
X1101.11515.6580__R_171	Eukaryota	Viridiplantae	Streptophyta
X1101.21491.24124__R_273	Bacteria
X1101.11013.11556__L_296	Bacteria
X1101.21531.24151__L_145	Bacteria		Cyanobacteria
X1101.11040.6186__R_214	Bacteria
X1101.11572.4770__L_008	Eukaryota	Viridiplantae	Streptophyta
X2101.26208.13756__L_273	Eukaryota			Colpodea	Cyrtolophosidida
X1101.16010.18979__L_039	Eukaryota	Viridiplantae	Streptophyta
X1101.14188.9808__R_241	Eukaryota	Viridiplantae	Streptophyta
X1101.15530.8173__R_034	Bacteria		Proteobacteria	Epsilonproteobacteria	Campylobacterales	Campylobacteraceae
X1103.17440.20308__R_125
X1103.23066.20697__L_271	Bacteria
X1101.10264.4214__L_243	Bacteria
X1101.21438.9356__L_181	Bacteria		Actinobacteria	Actinobacteria
X1101.12416.20184__R_056	Bacteria		Proteobacteria	Alphaproteobacteria	Sphingomonadales	Sphingomonadaceae
X1102.20221.12426__R_205	Bacteria		Bacteroidetes	Chitinophagia	Chitinophagales	Chitinophagaceae	Flavisolibacter	uncultured Flavisolibacter sp.
X1101.12090.2273__L_147	Eukaryota	Viridiplantae	Streptophyta
X1101.14695.15522__R_146	Eukaryota	Viridiplantae	Streptophyta
X1101.12710.28749__L_240	Bacteria		Bacteroidetes	Cytophagia	Cytophagales	Cytophagaceae	Spirosoma
X1101.17393.11831__L_153	Bacteria		Bacteroidetes	Sphingobacteriia	Sphingobacteriales	Sphingobacteriaceae	Sphingobacterium
X1101.13572.14503__R_156	Bacteria		Proteobacteria	Betaproteobacteria	Burkholderiales
X1101.11127.19639__R_284	Bacteria
X1101.18969.15809__R_011	Bacteria
X1101.12467.13220__L_280	Bacteria		Bacteroidetes	Cytophagia	Cytophagales	Hymenobacteraceae	Hymenobacter
X1101.23889.16328__L_008	Eukaryota	Viridiplantae	Streptophyta
X1101.10087.26676__R_263	Bacteria		Bacteroidetes	Chitinophagia	Chitinophagales	Chitinophagaceae
X1101.17763.7245__R_138	Bacteria
X2102.8657.19377__R_016	Bacteria		Proteobacteria	Gammaproteobacteria
X1101.11226.20513__L_147	Eukaryota	Viridiplantae	Streptophyta
X1101.2692.11194__L_244	Eukaryota		Apicomplexa	Gregarinasina	Eugregarinorida	Gregarinidae	Gregarina
X1101.12361.15065__R_068	Bacteria		Bacteroidetes
X1101.18556.4178__R_213	Bacteria		Chloroflexi	Ktedonobacteria	Ktedonobacterales	Ktedonobacteraceae	Ktedonobacter
X1101.7944.18931__L_120	Eukaryota	Viridiplantae	Streptophyta
X1101.12045.13140__R_197	Eukaryota	Viridiplantae	Streptophyta
X1101.13878.13068__L_225	Bacteria		Proteobacteria	Alphaproteobacteria	Sphingomonadales	Sphingomonadaceae	Sphingomonas
X1101.16616.16599__R_154	Bacteria
X1101.22791.9677__L_261	Bacteria		Proteobacteria	Deltaproteobacteria	Bdellovibrionales	Bdellovibrionaceae	Bdellovibrio	uncultured Bdellovibrio sp.
X1101.13405.15187__R_167	Eukaryota
X1101.19790.6543__R_197	Eukaryota	Viridiplantae	Streptophyta
X1102.17056.6384__R_119	Bacteria		Proteobacteria	Alphaproteobacteria	Rhodospirillales	Rhodospirillaceae	Dongia	uncultured Dongia sp.
X1102.2226.17871__R_066	Bacteria		Bacteroidetes	Cytophagia	Cytophagales	Cytophagaceae
X1101.27307.11113__L_043	Eukaryota	Viridiplantae	Streptophyta
X1101.11536.27328__R_271	Bacteria		Verrucomicrobia	Verrucomicrobiae	Verrucomicrobiales	Verrucomicrobiaceae
X1101.23030.5829__R_127	Bacteria		Actinobacteria	Thermoleophilia	Solirubrobacterales	Conexibacteraceae	Conexibacter	uncultured Conexibacter sp.
X1101.13189.14768__R_075	Bacteria		Proteobacteria	Deltaproteobacteria	Myxococcales	Kofleriaceae
X1102.20234.22478__R_296	Bacteria		Proteobacteria	Gammaproteobacteria	Legionellales	Coxiellaceae	Aquicella
X1101.16508.18147__L_047	Eukaryota	Viridiplantae	Streptophyta
X1101.11653.7913__R_258	Bacteria
X1101.18878.13591__R_158
X1101.10834.11080__L_238	Bacteria		Proteobacteria	Gammaproteobacteria	Legionellales	Legionellaceae	Legionella
X1101.19161.23136__L_186	Eukaryota	Viridiplantae	Streptophyta
X1102.15874.3943__L_219	Bacteria		Proteobacteria	Deltaproteobacteria	Myxococcales
X1101.21111.13871__R_229	Eukaryota	Viridiplantae	Streptophyta
X1102.17770.19742__R_254	Bacteria		Verrucomicrobia
X1101.13338.25678__L_089	Bacteria
X1101.10432.21014__R_254	Bacteria		Proteobacteria	Deltaproteobacteria	Myxococcales	Kofleriaceae
X1101.18564.14739__R_279	Bacteria		Verrucomicrobia
X1102.10986.16270__R_110	Bacteria
X2104.8162.23365__R_123	Bacteria		Planctomycetes	Planctomycetia	Planctomycetales	Gemmataceae
X1101.14876.15519__L_180	Bacteria		Proteobacteria	Gammaproteobacteria	Xanthomonadales	Xanthomonadaceae
X1101.13257.10019__R_075
X1102.13140.22582__R_188	Bacteria		Proteobacteria	Betaproteobacteria	Methylophilales	Methylophilaceae	Methylotenera	uncultured Methylotenera sp.
X2104.12601.12022__R_205	Bacteria		Chloroflexi	Ktedonobacteria	Ktedonobacterales	Ktedonobacteraceae	Ktedonobacter	uncultured Ktedonobacter sp.
X1101.18125.16456__L_282	Eukaryota	Viridiplantae	Streptophyta
X1102.13563.19159__L_275	Eukaryota	Viridiplantae	Streptophyta
X1102.11304.18342__R_133	Bacteria		Proteobacteria	Deltaproteobacteria
X2101.23756.15902__R_023	Bacteria		Proteobacteria
X1102.24831.8437__L_278	Eukaryota	Viridiplantae	Streptophyta
X1101.12246.12940__R_185	Eukaryota	Viridiplantae	Streptophyta
X1101.12965.17464__R_243	Bacteria		Proteobacteria	Alphaproteobacteria	Rhizobiales	Hyphomicrobiaceae	Hyphomicrobium
X1101.15860.12427__R_263	Bacteria		Proteobacteria	Deltaproteobacteria	Myxococcales	Phaselicystidaceae	Phaselicystis	uncultured Phaselicystis sp.
X1101.4388.14936__R_204	Bacteria		Proteobacteria
X1101.10707.22501__L_158	Eukaryota	Viridiplantae	Streptophyta
X1101.12314.3451__L_272	Bacteria		Planctomycetes	Planctomycetia	Planctomycetales
X1101.14799.6077__L_057	Eukaryota	Viridiplantae	Streptophyta
X1101.6203.19416__L_288	Bacteria		Bacteroidetes	Cytophagia	Cytophagales	Cytophagaceae	Spirosoma
X1103.23563.25906__L_197	Bacteria		Planctomycetes	Planctomycetia	Planctomycetales	Isosphaeraceae
X1101.10862.10180__R_273	Bacteria		Bacteroidetes
X1101.18679.6051__R_127	Bacteria		Planctomycetes	Planctomycetia	Planctomycetales	Isosphaeraceae	Singulisphaera	uncultured Singulisphaera sp.
X1101.13399.19112__L_225	Bacteria		Proteobacteria	Alphaproteobacteria
X1101.10963.10680__R_292	Bacteria		Bacteroidetes	Cytophagia	Cytophagales	Cytophagaceae
X1101.18421.19681__R_156	Bacteria		Bacteroidetes	Sphingobacteriia	Sphingobacteriales	Sphingobacteriaceae	Mucilaginibacter
X1101.26962.20801__R_160	Bacteria
X1101.12488.4653__L_190	Bacteria		Firmicutes	Bacilli	Bacillales	Paenibacillaceae	Paenibacillus
X1101.27016.9741__L_260	Bacteria		Acidobacteria	Acidobacteriia	Acidobacteriales	Acidobacteriaceae
X1101.17654.15771__R_106	Bacteria		Bacteroidetes	Chitinophagia	Chitinophagales	Chitinophagaceae	Chitinophaga	uncultured Chitinophaga sp.
X1101.3658.11902__R_279	Bacteria		Bacteroidetes	Cytophagia	Cytophagales	Cytophagaceae
X1101.21517.16525__L_275	Eukaryota	Viridiplantae
X1101.10960.9493__R_061	Bacteria		Proteobacteria	Deltaproteobacteria	Myxococcales
X1101.14388.18601__R_013	Bacteria
X2101.24213.21050__R_149	Bacteria
X1101.18669.20311__L_265	Bacteria		Planctomycetes	Planctomycetia	Planctomycetales	Isosphaeraceae	Singulisphaera	uncultured Singulisphaera sp.
X2103.19577.15869__L_151	Bacteria		Actinobacteria	Actinobacteria	Corynebacteriales	Nocardiaceae	Rhodococcus
X1101.22842.16082__R_208	Bacteria		Actinobacteria	Actinobacteria	Streptosporangiales	Thermomonosporaceae	Actinoallomurus	uncultured Actinoallomurus sp.
X1102.16510.6705__R_252	Bacteria
X1101.12276.11012__L_265	Bacteria		Proteobacteria	Alphaproteobacteria	Sphingomonadales	Sphingomonadaceae
X1102.10010.18626__L_037	Bacteria		Proteobacteria	Alphaproteobacteria	Rhizobiales	Xanthobacteraceae	Xanthobacter
X1102.19709.19977__L_158	Eukaryota	Viridiplantae	Streptophyta
X1104.8962.8623__L_285	Bacteria		Bacteroidetes
X1102.22146.17627__R_138	Bacteria		Chloroflexi	Anaerolineae	Anaerolineales	Anaerolineaceae	Levilinea	uncultured Levilinea sp.
X1101.12778.14311__L_273
X1101.17164.23226__L_057	Eukaryota	Viridiplantae	Streptophyta
X1101.10368.23165__R_003	Bacteria						Vampirovibrio	uncultured Vampirovibrio sp.
X1101.10639.3955__R_245	Bacteria		Actinobacteria
X1101.20961.23832__R_034	Bacteria
X1103.20944.10176__R_163	Bacteria		Planctomycetes	Planctomycetia	Planctomycetales	Gemmataceae	Gemmata
X1101.10989.8282__L_287	Eukaryota	Fungi	Ascomycota	Dothideomycetes	Capnodiales
X1103.19320.14922__L_022	Eukaryota	Viridiplantae	Streptophyta
X1101.11079.22985__R_155	Bacteria		Planctomycetes	Planctomycetia	Planctomycetales	Isosphaeraceae	Singulisphaera	uncultured Singulisphaera sp.
X1101.15695.7403__R_176	Bacteria		Proteobacteria	Alphaproteobacteria	Rhizobiales
X1101.3274.20204__R_263	Bacteria		Planctomycetes	Planctomycetia	Planctomycetales	Gemmataceae	Zavarzinella	uncultured Zavarzinella sp.
X1101.10830.18406__L_062	Bacteria		Actinobacteria	Acidimicrobiia	Acidimicrobiales	Acidimicrobiaceae
X1101.12287.4984__L_147	Eukaryota	Viridiplantae	Streptophyta
X1101.9898.13047__L_199
X1104.18474.11259__L_152	Bacteria						Vampirovibrio
X1101.13615.15257__R_014	Bacteria
X1101.23120.18285__R_061	Bacteria		Proteobacteria
X1102.13949.26842__R_181	Bacteria
X1101.14560.16109__L_273	Bacteria		Planctomycetes	Planctomycetia	Planctomycetales	Isosphaeraceae
X1101.9494.9167__L_010	Eukaryota	Viridiplantae	Streptophyta	Liliopsida	Poales	Poaceae
X1101.17187.19465__R_132	Bacteria
X1101.18817.9417__R_063	Bacteria
X1102.12897.12960__R_201	Bacteria		Verrucomicrobia	Spartobacteria	Chthoniobacterales	Chthoniobacteraceae	Chthoniobacter
X2104.15916.24988__R_230	Bacteria		Acidobacteria	Acidobacteriia	Acidobacteriales	Acidobacteriaceae	Acidobacterium	uncultured Acidobacterium sp.
X1101.13209.6496__L_147	Eukaryota	Viridiplantae	Streptophyta
X1101.16407.6463__L_062
X2103.16675.14733__L_061	Eukaryota	Viridiplantae	Streptophyta
X1101.15466.21896__R_119	Bacteria		Proteobacteria	Alphaproteobacteria	Rhodospirillales	Acetobacteraceae	Stella	uncultured Stella sp.
X1101.20906.7866__R_163	Bacteria
X1101.6566.12943__L_280	Bacteria		Planctomycetes	Planctomycetia	Planctomycetales	Isosphaeraceae	Singulisphaera	uncultured Singulisphaera sp.
X1101.12564.13756__R_286	Bacteria		Acidobacteria	Holophagae	Holophagales	Holophagaceae	Holophaga	uncultured Holophaga sp.
X1101.18140.27516__R_013	Bacteria		Proteobacteria	Deltaproteobacteria	Myxococcales
X1101.21704.23534__R_075	Bacteria		Proteobacteria	Alphaproteobacteria
X1101.8414.16343__R_064	Bacteria		Verrucomicrobia	Spartobacteria	Chthoniobacterales	Chthoniobacteraceae	Chthoniobacter
X1101.10995.7056__L_062	Bacteria
X1101.18236.17580__L_022	Bacteria		Actinobacteria	Actinobacteria
X1101.13039.20598__R_113	Bacteria		Acidobacteria
X1101.16243.11202__R_199	Bacteria
X1101.5318.7930__R_203	Bacteria		Proteobacteria	Alphaproteobacteria
X1103.8884.17274__R_247	Bacteria		Acidobacteria	Solibacteres	Solibacterales	Solibacteraceae	Candidatus Solibacter	uncultured Candidatus Solibacter sp.
X1101.13446.15057__L_216	Eukaryota	Viridiplantae	Streptophyta
X1103.15530.23072__L_295	Eukaryota	Viridiplantae	Streptophyta		Malpighiales	Salicaceae
X1101.27358.11846__R_201	Eukaryota	Viridiplantae	Streptophyta
X1101.6400.17383__R_199	Eukaryota	Fungi	Ascomycota
X1102.16421.8478__R_032	Bacteria
X2101.19156.16057__R_043	Bacteria
X2104.12766.24488__R_133	Bacteria
X1101.12474.8262__L_061	Bacteria
X1101.24020.12037__L_047	Eukaryota	Viridiplantae	Streptophyta
X1101.11309.12655__R_039	Bacteria		Bacteroidetes
X1101.12393.24497__R_043	Bacteria
X1101.18026.20800__R_197	Bacteria
X1102.10066.16496__R_199	Bacteria		Proteobacteria	Alphaproteobacteria	Rhizobiales	Rhizobiaceae
X1101.10365.26141__L_132	Eukaryota	Viridiplantae	Streptophyta
X1101.20385.23464__L_055	Eukaryota	Viridiplantae	Streptophyta
X1101.23598.17051__L_266	Eukaryota	Viridiplantae	Streptophyta
X1102.23374.8685__L_046	Eukaryota	Viridiplantae	Streptophyta
X1103.17590.9678__L_010
X1101.10770.18100__R_168	Bacteria
X1101.17691.25759__R_203	Bacteria
X1101.17850.12141__R_227	Bacteria		Proteobacteria	Alphaproteobacteria	Rhodospirillales	Rhodospirillaceae
X1101.24894.10843__R_077	Bacteria		Actinobacteria	Actinobacteria	Streptosporangiales	Thermomonosporaceae	Actinomadura
X1102.10283.6734__R_084	Bacteria		Proteobacteria	Deltaproteobacteria
X1102.15880.28344__R_151	Bacteria		Chloroflexi	Ktedonobacteria	Ktedonobacterales	Ktedonobacteraceae	Ktedonobacter
X1102.8783.25841__R_149	Bacteria		Proteobacteria	Gammaproteobacteria
X1104.17552.22001__R_197	Eukaryota	Viridiplantae	Streptophyta
X2102.10400.14039__R_279	Bacteria		Proteobacteria	Alphaproteobacteria
X1103.9902.6364__L_272	Bacteria
X1101.11453.26303__R_178	Bacteria		Bacteroidetes	Chitinophagia	Chitinophagales	Chitinophagaceae
X1101.22862.26404__R_096	Bacteria		Proteobacteria	Gammaproteobacteria	Xanthomonadales
X1101.5901.18563__R_148	Eukaryota	Viridiplantae	Streptophyta
X1104.17596.16744__R_080	Bacteria		Planctomycetes	Planctomycetia	Planctomycetales	Gemmataceae	Gemmata	uncultured Gemmata sp.
X1101.13613.14424__L_043	Eukaryota	Viridiplantae	Streptophyta
X1101.22521.13777__L_218	Bacteria		Proteobacteria	Gammaproteobacteria	Legionellales	Legionellaceae	Legionella
X1101.12580.12576__R_072	Bacteria		Actinobacteria
X1101.13572.22925__R_198	Bacteria		Proteobacteria	Alphaproteobacteria	Rhizobiales	Hyphomicrobiaceae	Hyphomicrobium
X1101.17234.17633__R_263	Bacteria		Proteobacteria	Deltaproteobacteria	Myxococcales
X1101.19306.27670__R_034	Bacteria		Proteobacteria
X1101.7190.20090__R_128	Bacteria
X1102.15564.22058__R_023	Bacteria		Actinobacteria
X1102.20357.5568__R_173	Bacteria		Bacteroidetes	Chitinophagia	Chitinophagales	Chitinophagaceae	Ferruginibacter	uncultured Ferruginibacter sp.
X2101.20719.25875__R_050	Bacteria		Planctomycetes	Planctomycetia	Planctomycetales	Planctomycetaceae
X1101.11040.2486__L_250	Bacteria
X1101.13164.16747__L_093	Eukaryota		Apicomplexa
X1101.14117.16757__L_012	Bacteria		Firmicutes	Bacilli	Bacillales	Paenibacillaceae	Paenibacillus
X1101.15399.24682__L_269	Bacteria		Bacteroidetes	Chitinophagia	Chitinophagales	Chitinophagaceae
X1101.23806.12977__L_125	Bacteria		Planctomycetes	Planctomycetia	Planctomycetales	Planctomycetaceae	Blastopirellula	uncultured Blastopirellula sp.
X1101.14339.5714__R_133	Bacteria		Actinobacteria	Thermoleophilia	Solirubrobacterales	Solirubrobacteraceae	Solirubrobacter	uncultured Solirubrobacter sp.
X1101.16602.5578__R_085	Bacteria		Verrucomicrobia
X1101.22802.22422__R_106	Bacteria
X1102.13861.12214__R_141	Bacteria
X1102.6126.22164__R_005	Eukaryota	Viridiplantae	Streptophyta
X1101.10120.16959__L_224	Bacteria		Bacteroidetes	Cytophagia	Cytophagales	Hymenobacteraceae	Hymenobacter
X1101.14295.13266__L_258	Bacteria		Actinobacteria	Acidimicrobiia	Acidimicrobiales	Iamiaceae	Iamia	uncultured Iamia sp.
X1101.23290.16983__L_085	Bacteria		Firmicutes
X1101.13315.21485__R_138	Bacteria		Proteobacteria
X1101.14497.21986__R_138	Bacteria
X1101.17828.14627__R_080	Bacteria
X1101.19541.13763__R_280	Bacteria		Proteobacteria	Alphaproteobacteria	Caulobacterales	Caulobacteraceae
X1101.5778.24839__R_176	Bacteria		Firmicutes	Bacilli	Bacillales	Pasteuriaceae	Pasteuria	uncultured Pasteuria sp.
X1102.19339.25783__R_197	Eukaryota	Viridiplantae	Streptophyta
X1102.28452.15258__R_254	Bacteria		Gemmatimonadetes	Gemmatimonadetes	Gemmatimonadales	Gemmatimonadaceae	Gemmatimonas	uncultured Gemmatimonas sp.
X2103.27084.13468__R_287	Eukaryota			Oomycetes
X2104.4321.18087__R_067	Bacteria		Verrucomicrobia
X1101.10631.12898__L_192	Bacteria
X1101.14475.22341__L_249	Eukaryota	Viridiplantae	Streptophyta
X1103.12555.23943__L_283
X1101.12183.15937__R_208	Bacteria		Planctomycetes	Planctomycetia	Planctomycetales
X1101.17888.8911__R_282	Bacteria
X1101.22505.18974__R_096	Bacteria
X1101.6034.11438__R_205	Bacteria		Chloroflexi	Ktedonobacteria	Ktedonobacterales	Ktedonobacteraceae	Ktedonobacter	uncultured Ktedonobacter sp.
X1103.11397.21184__R_110	Bacteria
X1103.17636.3593__R_119	Bacteria		Planctomycetes	Planctomycetia	Planctomycetales	Gemmataceae	Gemmata	uncultured Gemmata sp.
X1103.8938.5521__R_178	Bacteria		Cyanobacteria		Chroococcidiopsidales	Chroococcidiopsidaceae	Chroococcidiopsis
X1101.10641.23272__L_261	Bacteria		Proteobacteria	Alphaproteobacteria	Rhizobiales
X1101.13254.17471__L_207	Bacteria		Proteobacteria
X1101.14796.20053__L_224	Bacteria		Firmicutes	Bacilli	Bacillales	Staphylococcaceae	Staphylococcus
X1101.19614.21406__L_039	Bacteria
X1101.7038.21407__L_056	Bacteria		Firmicutes	Clostridia	Clostridiales
X1102.12699.8237__L_261	Bacteria		Actinobacteria	Actinobacteria	Corynebacteriales	Nocardiaceae	Rhodococcus
X1103.18532.17530__L_218	Bacteria
X1101.10319.21192__R_017	Bacteria		Proteobacteria	Gammaproteobacteria
X1101.11733.15083__R_075	Bacteria		Bacteroidetes	Chitinophagia	Chitinophagales	Chitinophagaceae
X1101.13735.22771__R_163	Bacteria
X1101.19434.16108__R_039	Bacteria		Bacteroidetes	Chitinophagia	Chitinophagales	Chitinophagaceae
X1101.21518.6758__R_263	Bacteria		Proteobacteria	Gammaproteobacteria
X1101.26935.17116__R_237	Eukaryota	Viridiplantae	Streptophyta
X1102.27482.8504__R_096	Bacteria
X1101.12093.4378__L_102	Eukaryota	Viridiplantae	Streptophyta		Celastrales	Celastraceae	Euonymus
X1101.14971.8545__L_102	Bacteria		Proteobacteria	Alphaproteobacteria	Rhizobiales
X1101.16296.7648__L_156	Eukaryota		Apicomplexa	Gregarinasina	Eugregarinorida	Gregarinidae	Gregarina
X1101.10121.21878__R_127	Bacteria		Proteobacteria
X1101.14222.14427__R_254	Bacteria		Bacteroidetes	Chitinophagia	Chitinophagales	Chitinophagaceae
X1101.16011.20494__R_266	Bacteria		Tenericutes	Mollicutes
X1101.25381.19749__R_001	Bacteria		Proteobacteria	Alphaproteobacteria	Sphingomonadales	Sphingomonadaceae
X1101.5885.19139__R_075	Bacteria
X1102.12788.12513__R_228	Bacteria		Firmicutes	Bacilli	Lactobacillales	Lactobacillaceae	Lactobacillus
X1103.7403.17831__R_050	Bacteria		Chloroflexi
X1101.12903.22571__L_093	Eukaryota	Viridiplantae	Streptophyta		Malpighiales	Hypericaceae	Hypericum
X1101.24526.11192__L_169	Eukaryota	Viridiplantae	Streptophyta
X1101.6446.14351__L_158	Eukaryota	Viridiplantae	Streptophyta
X1101.11561.10979__R_133	Bacteria
X1101.14655.24616__R_254	Bacteria		Actinobacteria	Thermoleophilia	Solirubrobacterales	Solirubrobacteraceae	Solirubrobacter	uncultured Solirubrobacter sp.
X1101.16666.21343__R_245	Bacteria		Verrucomicrobia
X1101.19563.20019__R_154	Bacteria		Actinobacteria	Actinobacteria
X1101.28449.15528__R_266	Bacteria
X1102.24116.17131__R_247	Bacteria
X1103.14474.24589__R_088	Bacteria		Proteobacteria	Alphaproteobacteria	Micropepsales	Micropepsaceae	Rhizomicrobium	uncultured Rhizomicrobium sp.
X1101.14515.15356__L_250	Eukaryota	Viridiplantae	Streptophyta
X1101.18212.17933__L_287	Bacteria		Actinobacteria	Thermoleophilia	Solirubrobacterales	Solirubrobacteraceae	Solirubrobacter	uncultured Solirubrobacter sp.
X1101.8644.15554__L_131	Bacteria		Proteobacteria	Alphaproteobacteria	Rhodospirillales	Acetobacteraceae	Roseomonas
X1101.11863.19015__R_004	Bacteria
X1101.14424.4437__R_178	Bacteria		Actinobacteria	Actinobacteria	Micromonosporales	Micromonosporaceae
X1101.14769.24219__R_238	Bacteria
X1101.18298.24191__R_269	Bacteria		Actinobacteria	Thermoleophilia	Solirubrobacterales
X1101.19781.14646__R_013	Bacteria
X1101.23360.17805__R_254	Bacteria		Actinobacteria	Actinobacteria	Frankiales
X1101.26565.22314__R_093	Bacteria		Planctomycetes	Planctomycetia	Planctomycetales
X1101.2693.17363__R_075	Bacteria		Actinobacteria	Actinobacteria
X1101.8044.22744__R_266	Eukaryota	Viridiplantae	Streptophyta
X1102.15920.19046__R_154	Bacteria
X1102.18795.26189__R_083	Bacteria
X1104.14154.24046__R_181	Bacteria
X1101.10455.19519__L_163	Eukaryota	Fungi	Ascomycota	Taphrinomycetes	Taphrinales	Taphrinaceae	Taphrina
X1101.16647.8926__L_219	Bacteria		Proteobacteria	Alphaproteobacteria	Sphingomonadales	Sphingomonadaceae	Sphingomonas
X1101.6724.20198__L_203	Eukaryota			Phyllopharyngea	Chlamydodontida	Chilodonellidae
X1101.10016.4242__R_261	Bacteria		Actinobacteria	Actinobacteria	Pseudonocardiales	Pseudonocardiaceae	Amycolatopsis
X1101.11932.15991__R_043	Bacteria		Tenericutes	Mollicutes
X1101.12679.13972__R_282	Bacteria		Proteobacteria	Gammaproteobacteria	Methylococcales	Methylococcaceae	Methylococcus	uncultured Methylococcus sp.
X1101.13661.22882__R_279	Bacteria		Proteobacteria	Alphaproteobacteria
X1101.18674.14510__R_085	Bacteria		Proteobacteria	Gammaproteobacteria	Pseudomonadales	Pseudomonadaceae	Pseudomonas
X1101.26077.8766__R_050	Bacteria		Planctomycetes	Planctomycetia	Planctomycetales
X1101.27665.13862__R_064	Bacteria
X1101.3869.17701__R_216	Bacteria		Proteobacteria	Deltaproteobacteria
X1102.16890.17273__R_163	Bacteria
X1102.19182.19264__R_197	Eukaryota	Viridiplantae	Streptophyta
X1103.14652.19690__R_069	Bacteria		Bacteroidetes	Cytophagia	Cytophagales	Cytophagaceae	Spirosoma
X1103.23247.23045__R_044	Bacteria		Proteobacteria	Deltaproteobacteria	Myxococcales	Kofleriaceae	Haliangium	uncultured Haliangium sp.
X1104.15734.26750__R_053	Bacteria
X2104.22932.8792__R_131	Bacteria		Proteobacteria	Deltaproteobacteria
X1101.11893.11943__L_016	Bacteria
X1101.14295.13493__L_058	Bacteria		Bacteroidetes	Bacteroidia	Bacteroidales	Porphyromonadaceae	Dysgonomonas	uncultured Dysgonomonas sp.
X1101.27233.21543__L_190	Bacteria		Actinobacteria	Actinobacteria	Micrococcales	Beutenbergiaceae
X1102.23359.25285__L_088	Bacteria		Proteobacteria
X1103.8847.11583__L_234
X1101.15342.14516__R_192	Bacteria		Verrucomicrobia	Verrucomicrobiae	Verrucomicrobiales	Verrucomicrobiaceae
X1101.19246.19071__R_211	Bacteria		Actinobacteria	Thermoleophilia	Solirubrobacterales
X1101.24059.5641__R_245	Bacteria		Verrucomicrobia
X1101.25889.10282__R_119	Bacteria
X1101.26947.9002__R_176	Bacteria		Firmicutes	Bacilli	Bacillales	Pasteuriaceae	Pasteuria	uncultured Pasteuria sp.
X1102.10573.6857__R_297	Bacteria		Proteobacteria	Gammaproteobacteria	Xanthomonadales	Rhodanobacteraceae	Dokdonella	uncultured Dokdonella sp.
X1103.9493.3941__R_134	Bacteria		Proteobacteria	Deltaproteobacteria
X2102.13183.12048__R_150	Bacteria		Proteobacteria	Alphaproteobacteria
X1101.12560.14305__L_232	Bacteria		Deinococcus-Thermus	Deinococci	Deinococcales	Deinococcaceae	Deinococcus
X1101.13606.3790__L_274	Bacteria		Planctomycetes	Planctomycetia	Planctomycetales	Gemmataceae	Zavarzinella	uncultured Zavarzinella sp.
X1101.2382.15197__L_225	Bacteria		Proteobacteria	Deltaproteobacteria	Bdellovibrionales	Bdellovibrionaceae	Bdellovibrio	uncultured Bdellovibrio sp.
X1102.13553.7012__L_259	Bacteria		Planctomycetes	Planctomycetia	Planctomycetales	Gemmataceae
X2103.28868.14933__L_275
X1101.13083.14811__R_041	Bacteria		Proteobacteria	Gammaproteobacteria
X1101.15767.23201__R_222	Eukaryota	Fungi	Ascomycota	Dothideomycetes	Myriangiales
X1101.17673.17556__R_053	Bacteria		Acidobacteria
X1101.20978.6793__R_222	Bacteria
X1101.21645.17642__R_034	Eukaryota	Viridiplantae	Streptophyta		Apiales	Apiaceae
X1101.26147.9188__R_190	Bacteria
X1101.4597.9619__R_049	Bacteria
X1101.8898.21278__R_003	Bacteria		Proteobacteria	Alphaproteobacteria	Rickettsiales
X1102.20836.9607__R_181	Bacteria		Proteobacteria	Gammaproteobacteria
X1103.10408.23310__R_106	Bacteria		Planctomycetes	Planctomycetia	Planctomycetales	Gemmataceae	Gemmata	uncultured Gemmata sp.
X1104.22937.11991__R_217	Bacteria
X1101.12518.19292__L_203	Bacteria		Verrucomicrobia
X1101.14695.5612__L_047	Eukaryota	Viridiplantae	Streptophyta
X1101.16968.15150__L_178	Eukaryota			Oomycetes	Peronosporales	Peronosporaceae	Plasmopara	Plasmopara viticola
X1101.24535.7596__L_216
X1102.18191.19235__L_249	Eukaryota	Viridiplantae	Streptophyta
X1101.10408.19864__R_022	Bacteria		Gemmatimonadetes	Gemmatimonadetes	Gemmatimonadales	Gemmatimonadaceae	Gemmatimonas	uncultured Gemmatimonas sp.
X1101.10985.10730__R_034	Bacteria
X1101.15408.12837__R_240	Bacteria
X1101.17053.14030__R_228	Bacteria		Firmicutes	Bacilli	Lactobacillales	Leuconostocaceae	Leuconostoc
X1101.19917.18166__R_163	Bacteria		Actinobacteria
X1101.25934.10388__R_043	Bacteria
X1101.3797.17267__R_149	Bacteria		Proteobacteria	Alphaproteobacteria	Rhizobiales
X1102.12806.21156__R_057	Bacteria		Proteobacteria	Deltaproteobacteria
X1102.23364.7709__R_187	Bacteria		Acidobacteria
X1103.25817.21809__R_239	Bacteria
X1101.11283.12491__L_244	Bacteria		Firmicutes	Bacilli	Bacillales	Pasteuriaceae	Pasteuria	uncultured Pasteuria sp.
X1101.17193.22825__L_243	Bacteria		Bacteroidetes	Cytophagia	Cytophagales	Hymenobacteraceae	Hymenobacter
X1101.4420.20957__L_275	Eukaryota	Viridiplantae	Streptophyta
X1102.10144.16513__L_023	Eukaryota	Viridiplantae	Streptophyta
X1102.20325.20091__L_173	Bacteria		Bacteroidetes	Sphingobacteriia	Sphingobacteriales	Sphingobacteriaceae	Pedobacter
X2104.29028.17350__L_217	Bacteria
X1101.11914.11179__R_138	Bacteria		Proteobacteria	Alphaproteobacteria
X1101.15096.20334__R_064	Bacteria		Proteobacteria	Alphaproteobacteria	Rhodospirillales
X1101.18513.13173__R_048	Bacteria		Actinobacteria	Actinobacteria
X1101.21782.22699__R_122	Bacteria		Proteobacteria	Deltaproteobacteria	Desulfuromonadales	Geobacteraceae	Geobacter	uncultured Geobacter sp.
X1101.2324.15732__R_238	Bacteria		Proteobacteria	Alphaproteobacteria	Rickettsiales	Rickettsiaceae	Rickettsia
X1101.6040.17065__R_208	Bacteria		Actinobacteria	Thermoleophilia	Solirubrobacterales	Conexibacteraceae	Conexibacter	uncultured Conexibacter sp.
X1101.8214.6102__R_254	Bacteria
X1102.10496.17662__R_050	Bacteria		Actinobacteria	Actinobacteria	Corynebacteriales	Nocardiaceae	Nocardia
X1102.11287.18942__R_129	Bacteria
X1102.17051.5393__R_273	Bacteria		Bacteroidetes	Sphingobacteriia	Sphingobacteriales	Sphingobacteriaceae	Mucilaginibacter
X1102.19865.9792__R_224	Bacteria		Proteobacteria	Gammaproteobacteria	Nevskiales	Sinobacteraceae	Steroidobacter
X1102.26521.9531__R_086	Bacteria		Planctomycetes	Planctomycetia	Planctomycetales	Gemmataceae
X1103.11590.12611__R_141	Bacteria
X1103.19852.3703__R_006	Bacteria		Proteobacteria	Alphaproteobacteria
X1104.22601.14458__R_094	Bacteria		Actinobacteria	Actinobacteria	Streptosporangiales	Thermomonosporaceae	Actinoallomurus	uncultured Actinoallomurus sp.
X1101.11813.9734__L_088
X1101.15924.3486__L_275	Eukaryota	Viridiplantae	Streptophyta
X1101.23959.24357__L_192	Bacteria		Proteobacteria	Alphaproteobacteria	Sphingomonadales	Sphingomonadaceae	Sphingomonas
X1101.10961.11828__R_016	Bacteria		Planctomycetes	Planctomycetia	Planctomycetales	Gemmataceae	Gemmata	uncultured Gemmata sp.
X1101.14591.15302__R_016	Bacteria		Proteobacteria	Deltaproteobacteria	Myxococcales	Kofleriaceae
X1101.16816.11021__R_245	Bacteria
X1101.17196.12745__R_160	Bacteria
X1101.17789.7121__R_234	Bacteria		Proteobacteria	Alphaproteobacteria	Rhizobiales	Hyphomicrobiaceae	Pedomicrobium	uncultured Pedomicrobium sp.
X1101.18848.11811__R_006	Eukaryota			Oomycetes
X1101.20435.13663__R_254	Bacteria		Planctomycetes	Planctomycetia	Planctomycetales	Gemmataceae	Gemmata	uncultured Gemmata sp.
X1101.5194.17188__R_088	Bacteria
X1102.10883.21960__R_122	Bacteria
X1102.12381.14196__R_156	Bacteria
X1102.12797.25521__R_053	Eukaryota	Viridiplantae	Streptophyta	Liliopsida
X1102.19113.18337__R_269	Bacteria		Actinobacteria	Thermoleophilia
X1102.22753.26050__R_178	Bacteria
X1102.7207.7153__R_032	Bacteria
X1104.10227.18186__R_254	Bacteria		Actinobacteria	Thermoleophilia
X2101.14380.11112__R_070	Bacteria		Proteobacteria	Deltaproteobacteria	Myxococcales	Anaeromyxobacteraceae	Anaeromyxobacter	uncultured Anaeromyxobacter sp.
X1101.10746.4749__L_102	Bacteria		Proteobacteria	Alphaproteobacteria	Rhizobiales	Methylobacteriaceae	Methylobacterium
X1101.12144.10528__L_067	Bacteria		Proteobacteria
X1101.5451.7787__L_203	Bacteria
X1102.14882.11265__L_192	Bacteria		Planctomycetes	Planctomycetia	Planctomycetales	Isosphaeraceae	Singulisphaera	uncultured Singulisphaera sp.
X1103.28176.12818__L_142	Bacteria		Bacteroidetes	Flavobacteriia	Flavobacteriales	Flavobacteriaceae	Flavobacterium
X1101.10270.20249__R_176	Bacteria		Chloroflexi	Thermomicrobia	Sphaerobacterales	Sphaerobacteraceae	Sphaerobacter	uncultured Sphaerobacter sp.
X1101.12002.10877__R_132	Bacteria		Planctomycetes	Planctomycetia	Planctomycetales	Planctomycetaceae	Blastopirellula	uncultured Blastopirellula sp.
X1101.12983.11553__R_222	Bacteria
X1101.13366.23152__R_048	Bacteria
X1101.16104.22996__R_154	Bacteria		Chloroflexi	Ktedonobacteria	Ktedonobacterales	Ktedonobacteraceae	Ktedonobacter	uncultured Ktedonobacter sp.
X1101.16414.17783__R_188	Bacteria		Proteobacteria	Alphaproteobacteria	Caulobacterales	Caulobacteraceae
X1101.17838.14236__R_034	Bacteria
X1101.20603.3652__R_187	Bacteria		Proteobacteria	Gammaproteobacteria	Xanthomonadales	Xanthomonadaceae	Arenimonas
X1101.25917.18397__R_038	Bacteria		Actinobacteria
X1101.4627.19380__R_094	Bacteria
X1101.6911.22497__R_154	Bacteria		Acidobacteria
X1101.7589.5221__R_119	Bacteria
X1101.8756.16242__R_141	Bacteria
X1102.18940.20798__R_181	Bacteria		Planctomycetes	Planctomycetia	Planctomycetales
X1102.5211.20562__R_090	Bacteria		Proteobacteria
X1103.13993.27945__R_149	Bacteria
X1103.9388.19250__R_061	Bacteria		Chloroflexi	Ktedonobacteria	Ktedonobacterales	Ktedonobacteraceae	Ktedonobacter	uncultured Ktedonobacter sp.
X2101.27330.14299__R_185	Bacteria
X1101.11504.27373__L_180	Bacteria		Proteobacteria	Alphaproteobacteria
X1101.13267.26268__L_216	Bacteria		Firmicutes	Bacilli	Bacillales	Pasteuriaceae	Pasteuria	uncultured Pasteuria sp.
X1101.20525.5376__L_293	Bacteria
X1101.4254.16664__L_061	Bacteria		Actinobacteria	Actinobacteria	Streptosporangiales	Thermomonosporaceae	Actinoallomurus
X1102.10904.21215__L_293	Bacteria		Chloroflexi	Ktedonobacteria	Ktedonobacterales	Ktedonobacteraceae	Ktedonobacter	uncultured Ktedonobacter sp.
X1102.13017.3501__L_243	Bacteria
X1103.24143.8910__L_188	Bacteria		Actinobacteria	Actinobacteria
X1101.11499.6071__R_133	Bacteria
X1101.13762.9606__R_113	Bacteria
X1101.17334.6140__R_280	Bacteria		Proteobacteria	Gammaproteobacteria
X1101.18576.20455__R_019	Bacteria		Chloroflexi
X1101.18943.8209__R_133	Bacteria		Proteobacteria	Deltaproteobacteria	Bdellovibrionales	Bdellovibrionaceae	Bdellovibrio	uncultured Bdellovibrio sp.
X1101.21018.8321__R_094	Bacteria		Firmicutes
X1101.21904.22697__R_088	Bacteria		Planctomycetes	Planctomycetia	Planctomycetales	Gemmataceae	Gemmata	uncultured Gemmata sp.
X1101.27154.8540__R_171	Bacteria		Proteobacteria	Betaproteobacteria	Burkholderiales	Burkholderiaceae	Burkholderia
X1101.4607.23720__R_214	Bacteria
X1102.16496.8403__R_150	Bacteria		Firmicutes
X1102.19969.3770__R_219	Bacteria		Proteobacteria
X1102.22623.11565__R_197	Bacteria
X1103.10284.19995__R_280	Bacteria
X1103.19993.20590__R_284
X2101.20416.24472__R_238	Bacteria		Proteobacteria	Alphaproteobacteria
X2102.21313.22729__R_075	Bacteria		Proteobacteria	Alphaproteobacteria	Rhodospirillales
X2104.19691.22033__R_053	Bacteria		Proteobacteria	Betaproteobacteria	Burkholderiales
X1101.14682.14647__L_219	Bacteria
X1101.16470.22828__L_199
X1101.23387.15367__L_142	Bacteria		Verrucomicrobia	Verrucomicrobiae	Verrucomicrobiales	Verrucomicrobiaceae
X1101.26440.9258__L_156
X1101.6316.17255__L_225	Bacteria		Bacteroidetes	Sphingobacteriia	Sphingobacteriales	Sphingobacteriaceae
X1102.8920.18792__L_163	Bacteria		Planctomycetes	Planctomycetia	Planctomycetales	Isosphaeraceae	Singulisphaera	uncultured Singulisphaera sp.
X2102.12219.12798__L_219	Bacteria		Proteobacteria	Alphaproteobacteria	Rhizobiales
X1101.11125.14773__R_130	Bacteria		Actinobacteria	Thermoleophilia	Solirubrobacterales	Conexibacteraceae	Conexibacter	uncultured Conexibacter sp.
X1101.12536.15996__R_163	Bacteria		Planctomycetes	Planctomycetia	Planctomycetales	Isosphaeraceae	Singulisphaera
X1101.13474.9670__R_288	Bacteria		Proteobacteria	Gammaproteobacteria	Legionellales	Coxiellaceae	Aquicella
X1101.19187.21118__R_269	Bacteria		Actinobacteria
X1101.20853.7570__R_058	Bacteria
X1101.23076.18924__R_277
X1101.24238.22731__R_043	Eukaryota	Viridiplantae	Streptophyta
X1101.4725.15688__R_266	Bacteria		Proteobacteria	Deltaproteobacteria	Bdellovibrionales	Bdellovibrionaceae	Bdellovibrio	uncultured Bdellovibrio sp.
X1101.8440.19566__R_075	Bacteria		Actinobacteria	Actinobacteria
X1101.9524.12225__R_094	Bacteria
X1102.15607.12893__R_181	Bacteria		Proteobacteria	Alphaproteobacteria
X1102.26294.11046__R_191	Bacteria		Acidobacteria	Acidobacteriia	Acidobacteriales	Acidobacteriaceae
X1103.12667.24023__R_200	Bacteria
X1103.23263.12806__R_125	Bacteria		Proteobacteria	Gammaproteobacteria
X1103.28973.13121__R_110	Bacteria
X1103.6587.6887__R_110	Bacteria		Chloroflexi	Ktedonobacteria	Ktedonobacterales	Ktedonobacteraceae	Ktedonobacter	uncultured Ktedonobacter sp.
X1104.20698.14759__R_003	Bacteria		Proteobacteria	Alphaproteobacteria
X2101.21284.8611__R_043	Bacteria
X2104.15957.11026__R_135	Bacteria
X1101.22003.13252__L_125	Bacteria		Actinobacteria	Actinobacteria	Propionibacteriales	Nocardioidaceae	Nocardioides
X1101.23236.9173__L_277	Bacteria		Proteobacteria	Alphaproteobacteria	Rhodospirillales	Acetobacteraceae	Roseomonas
X1101.25652.22603__L_203
X1103.14642.10066__L_224	Bacteria		Proteobacteria	Alphaproteobacteria	Caulobacterales	Caulobacteraceae
X1101.10639.3291__R_084	Bacteria		Bacteroidetes
X1101.12230.14806__R_119	Bacteria		Proteobacteria	Alphaproteobacteria	Rhodospirillales	Rhodospirillaceae	Dongia	uncultured Dongia sp.
X1101.14213.23054__R_168	Bacteria		Proteobacteria	Alphaproteobacteria	Rhodospirillales	Rhodospirillaceae	Desertibacter	uncultured Desertibacter sp.
X1101.17673.4123__R_194	Bacteria		Actinobacteria	Thermoleophilia
X1101.21395.9287__R_222	Bacteria		Spirochaetes	Spirochaetia	Spirochaetales	Spirochaetaceae	Spirochaeta
X1101.24814.21957__R_070	Bacteria		Planctomycetes	Planctomycetia	Planctomycetales	Isosphaeraceae	Isosphaera	uncultured Isosphaera sp.
X1101.4171.12339__R_279	Bacteria		Proteobacteria	Deltaproteobacteria	Bdellovibrionales	Bdellovibrionaceae	Bdellovibrio	uncultured Bdellovibrio sp.
X1101.8422.10280__R_212	Bacteria
X1102.10798.17518__R_245	Bacteria
X1102.11954.18475__R_119	Bacteria
X1102.16068.1468__R_151	Bacteria
X1102.17744.12118__R_204	Bacteria		Actinobacteria	Actinobacteria	Pseudonocardiales	Pseudonocardiaceae
X1102.18650.14423__R_141	Bacteria		Proteobacteria	Deltaproteobacteria
X1102.22024.15653__R_067
X1102.26917.17725__R_167	Bacteria
X1103.10685.4225__R_092	Bacteria
X1103.21528.11606__R_149	Bacteria
X1103.26848.10910__R_217	Bacteria		Bacteroidetes
X1103.7960.9708__R_090
X2101.12473.27321__R_050	Bacteria
X2103.12038.9441__R_254	Bacteria		Planctomycetes	Planctomycetia	Planctomycetales	Planctomycetaceae	Blastopirellula	uncultured Blastopirellula sp.
X1101.18020.25515__L_057
X1101.19430.15555__L_199	Eukaryota		Apicomplexa	Gregarinasina	Eugregarinorida	Gregarinidae	Gregarina
X1101.9937.2590__L_272	Eukaryota	Viridiplantae	Streptophyta
X1102.15525.23570__L_179	Bacteria		Planctomycetes	Planctomycetia	Planctomycetales	Planctomycetaceae	Blastopirellula	uncultured Blastopirellula sp.
X1103.11723.19942__L_238	Bacteria
X1101.11292.15339__R_245	Bacteria
X1101.11840.26754__R_133	Bacteria		Verrucomicrobia	Verrucomicrobiae	Verrucomicrobiales
X1101.13329.14543__R_016	Bacteria		Proteobacteria	Alphaproteobacteria	Sphingomonadales	Sphingomonadaceae
X1101.14490.17124__R_013	Bacteria		Chloroflexi	Anaerolineae	Anaerolineales	Anaerolineaceae
X1101.19013.12126__R_027	Bacteria		Proteobacteria	Deltaproteobacteria	Myxococcales	Polyangiaceae	Chondromyces	uncultured Chondromyces sp.
X1101.20137.14247__R_190	Bacteria
X1101.22151.13822__R_122	Bacteria		Planctomycetes	Planctomycetia	Planctomycetales	Gemmataceae	Gemmata	uncultured Gemmata sp.
X1101.23137.23491__R_218	Bacteria		Bacteroidetes	Chitinophagia	Chitinophagales
X1101.2646.14619__R_178	Bacteria		Actinobacteria
X1101.28090.13728__R_013	Bacteria		Planctomycetes	Planctomycetia	Planctomycetales	Gemmataceae	Gemmata	uncultured Gemmata sp.
X1101.3977.15890__R_185	Bacteria		Planctomycetes	Planctomycetia	Planctomycetales	Gemmataceae	Zavarzinella	uncultured Zavarzinella sp.
X1102.11865.12636__R_039	Bacteria		Planctomycetes	Planctomycetia	Planctomycetales	Gemmataceae	Gemmata	uncultured Gemmata sp.
X1102.15990.3486__R_176	Bacteria		Chloroflexi	Anaerolineae	Anaerolineales	Anaerolineaceae	Bellilinea	uncultured Bellilinea sp.
X1102.16965.21236__R_002	Bacteria		Planctomycetes	Planctomycetia	Planctomycetales	Gemmataceae	Gemmata	uncultured Gemmata sp.
X1102.19001.24630__R_093	Bacteria		Proteobacteria
X1102.21519.25470__R_018
X1103.11336.28289__R_088	Bacteria
X1104.13925.13976__R_025	Bacteria		Proteobacteria	Alphaproteobacteria	Rhizobiales
X1104.17880.15903__R_272	Bacteria		Proteobacteria	Deltaproteobacteria	Myxococcales	Anaeromyxobacteraceae	Anaeromyxobacter	uncultured Anaeromyxobacter sp.
X2104.10783.4251__R_133	Bacteria
X1101.11952.6103__L_278
X1101.15283.8689__L_038
X1101.27389.12520__L_165	Bacteria		Bacteroidetes
X1101.6611.5475__L_199	Eukaryota	Viridiplantae
X1102.13748.27340__L_174	Bacteria		Acidobacteria
X1103.5058.6407__L_132	Bacteria		Bacteroidetes
X1104.8212.16450__L_127	Bacteria		Actinobacteria	Actinobacteria	Pseudonocardiales	Pseudonocardiaceae	Pseudonocardia
X1101.10967.14464__R_238	Bacteria		Planctomycetes	Planctomycetia	Planctomycetales	Gemmataceae
X1101.12674.3263__R_132	Bacteria		Actinobacteria
X1101.13309.28426__R_053	Bacteria		Proteobacteria	Alphaproteobacteria	Caulobacterales	Caulobacteraceae
X1101.15251.21489__R_106	Bacteria		Proteobacteria	Gammaproteobacteria	Nevskiales	Sinobacteraceae
X1101.17966.20036__R_179	Bacteria
X1101.23272.16849__R_034	Bacteria
X1101.6355.19609__R_003	Bacteria		Proteobacteria	Deltaproteobacteria	Myxococcales	Phaselicystidaceae	Phaselicystis	uncultured Phaselicystis sp.
X1101.7506.10516__R_205	Bacteria		Planctomycetes	Planctomycetia	Planctomycetales	Gemmataceae
X1101.9636.21922__R_025	Bacteria		Proteobacteria	Alphaproteobacteria	Rhizobiales	Phyllobacteriaceae	Mesorhizobium
X1102.11299.9924__R_141	Bacteria		Proteobacteria	Alphaproteobacteria	Rhizobiales
X1102.12990.19830__R_208	Bacteria		Proteobacteria	Gammaproteobacteria
X1102.14534.27808__R_053	Bacteria		Planctomycetes	Planctomycetia	Planctomycetales	Gemmataceae	Zavarzinella	uncultured Zavarzinella sp.
X1102.16396.13499__R_053	Bacteria		Bacteroidetes
X1102.19519.19978__R_207	Bacteria		Proteobacteria	Alphaproteobacteria	Rhizobiales
X1102.9088.16353__R_222	Bacteria		Proteobacteria	Alphaproteobacteria	Caulobacterales	Caulobacteraceae	Asticcacaulis	uncultured Asticcacaulis sp.
X1103.11702.16641__R_149	Bacteria
X1103.13446.24764__R_238	Bacteria		Planctomycetes	Phycisphaerae	Phycisphaerales	Phycisphaeraceae	Phycisphaera	uncultured Phycisphaera sp.
X1103.2113.17382__R_050	Bacteria		Planctomycetes	Planctomycetia	Planctomycetales
X2102.14970.2795__R_245	Bacteria
X1101.15579.17513__L_216
X1101.20306.9960__L_023	Eukaryota	Viridiplantae	Streptophyta
X1101.25443.24832__L_188	Bacteria		Verrucomicrobia	Verrucomicrobiae	Verrucomicrobiales	Verrucomicrobiaceae	Verrucomicrobium	uncultured Verrucomicrobium sp.
X1103.10195.19528__L_238
X1103.14836.20819__L_222	Bacteria		Verrucomicrobia
X1103.26708.23689__L_149	Bacteria		Actinobacteria	Actinobacteria	Micrococcales	Intrasporangiaceae	Phycicoccus
X1104.15334.5044__L_290	Eukaryota	Viridiplantae	Chlorophyta	Trebouxiophyceae		Coccomyxaceae	Coccomyxa
X2102.10213.18343__L_277	Bacteria		Bacteroidetes	Cytophagia	Cytophagales	Hymenobacteraceae	Hymenobacter
X1101.12001.17653__R_067	Bacteria		Actinobacteria
X1101.12979.17515__R_176	Bacteria		Proteobacteria	Deltaproteobacteria	Myxococcales
X1101.13733.6679__R_100	Bacteria		Proteobacteria	Deltaproteobacteria
X1101.14287.3732__R_173	Bacteria
X1101.16062.16710__R_266	Bacteria		Planctomycetes	Planctomycetia	Planctomycetales	Gemmataceae
X1101.17158.16354__R_266	Bacteria
X1101.18146.13458__R_039	Bacteria		Planctomycetes	Planctomycetia	Planctomycetales	Gemmataceae
X1101.19832.10481__R_178	Bacteria
X1101.20595.15724__R_053	Bacteria		Proteobacteria	Alphaproteobacteria	Rhodospirillales	Acetobacteraceae
X1101.24554.8858__R_133	Bacteria		Verrucomicrobia	Verrucomicrobiae	Verrucomicrobiales	Verrucomicrobiaceae
X1101.3486.10352__R_192	Bacteria		Proteobacteria	Gammaproteobacteria	Legionellales	Coxiellaceae
X1101.6082.13128__R_016	Bacteria		Planctomycetes	Planctomycetia	Planctomycetales	Isosphaeraceae	Singulisphaera	uncultured Singulisphaera sp.
X1101.8850.5605__R_056	Bacteria		Proteobacteria	Alphaproteobacteria	Sphingomonadales	Sphingomonadaceae	Sphingobium
X1101.9312.13937__R_135
X1102.11865.11976__R_039	Bacteria		Planctomycetes	Planctomycetia	Planctomycetales	Isosphaeraceae	Singulisphaera	uncultured Singulisphaera sp.
X1102.13503.9917__R_250	Bacteria
X1102.16308.13757__R_286	Bacteria		Planctomycetes	Planctomycetia	Planctomycetales
X1102.19703.14542__R_181	Bacteria		Actinobacteria	Thermoleophilia	Solirubrobacterales	Conexibacteraceae	Conexibacter	uncultured Conexibacter sp.
X1102.23314.21046__R_022	Bacteria		Firmicutes	Bacilli	Bacillales	Bacillaceae	Bacillus
X1103.14737.4124__R_107	Bacteria		Proteobacteria
X1103.7768.17768__R_143	Bacteria		Bacteroidetes	Cytophagia	Cytophagales	Cytophagaceae	Ohtaekwangia	uncultured Ohtaekwangia sp.
X1104.11515.18461__R_075	Bacteria		Proteobacteria	Gammaproteobacteria	Xanthomonadales
X1104.16857.12713__R_272	Bacteria		Proteobacteria	Gammaproteobacteria	Methylococcales	Methylococcaceae	Methylococcus	uncultured Methylococcus sp.
X2101.5931.15050__R_019	Bacteria		Proteobacteria
X1101.12980.16628__L_142	Bacteria		Proteobacteria	Alphaproteobacteria	Sphingomonadales	Sphingomonadaceae
X1101.18014.24081__L_238	Bacteria		Chloroflexi
X1101.2272.16579__L_241	Bacteria		Firmicutes	Erysipelotrichia	Erysipelotrichales	Erysipelotrichaceae	Turicibacter
X1101.26806.18127__L_288	Bacteria		Proteobacteria	Gammaproteobacteria	Enterobacterales	Hafniaceae
X1102.24723.8790__L_234	Bacteria		Proteobacteria	Alphaproteobacteria	Rhizobiales	Methylobacteriaceae	Methylobacterium
X1104.10237.27802__L_265	Bacteria		Proteobacteria
X1104.8492.18820__L_216	Bacteria		Proteobacteria	Deltaproteobacteria	Myxococcales	Polyangiaceae
X1101.11097.10927__R_219	Bacteria		Planctomycetes	Planctomycetia	Planctomycetales	Planctomycetaceae
X1101.11605.13394__R_205	Bacteria
X1101.12086.14716__R_176	Bacteria		Proteobacteria	Deltaproteobacteria	Myxococcales
X1101.12413.26185__R_029	Bacteria
X1101.12792.26162__R_042	Bacteria
X1101.14416.24915__R_252	Bacteria		Actinobacteria	Actinobacteria
X1101.15857.5085__R_053	Bacteria		Actinobacteria	Acidimicrobiia	Acidimicrobiales	Iamiaceae	Iamia	uncultured Iamia sp.
X1101.17548.10227__R_013	Bacteria
X1101.18317.22325__R_100	Bacteria		Planctomycetes	Planctomycetia	Planctomycetales	Gemmataceae
X1101.19154.8392__R_054	Bacteria		Chloroflexi	Ktedonobacteria	Ktedonobacterales	Ktedonobacteraceae	Ktedonobacter	uncultured Ktedonobacter sp.
X1101.20221.17723__R_192	Bacteria
X1101.21655.4774__R_053	Bacteria
X1101.23612.9576__R_294	Bacteria		Actinobacteria	Acidimicrobiia	Acidimicrobiales	Acidimicrobiaceae
X1101.24269.13706__R_219	Bacteria		Proteobacteria	Deltaproteobacteria	Bdellovibrionales	Bdellovibrionaceae	Bdellovibrio	uncultured Bdellovibrio sp.
X1101.28017.18891__R_269	Bacteria		Acidobacteria
X1101.6433.12185__R_227
X1101.7718.17789__R_219	Bacteria		Planctomycetes	Planctomycetia	Planctomycetales	Planctomycetaceae	Planctomyces	uncultured Planctomyces sp.
X1101.9931.18004__R_039	Bacteria		Bacteroidetes	Flavobacteriia	Flavobacteriales	Flavobacteriaceae	Flavobacterium
X1102.14346.7038__R_149	Bacteria		Verrucomicrobia	Opitutae	Opitutales	Opitutaceae	Opitutus	uncultured Opitutus sp.
X1102.16539.17884__R_191	Bacteria		Actinobacteria	Actinobacteria	Corynebacteriales	Nocardiaceae	Rhodococcus
X1102.20136.5889__R_119	Bacteria		Proteobacteria	Betaproteobacteria	Ferrovales	Ferrovaceae	Ferrovum
X1102.28271.15204__R_265	Bacteria
X1102.5871.12481__R_213	Bacteria
X1103.19177.25500__R_100	Bacteria		Bacteroidetes	Chitinophagia	Chitinophagales	Chitinophagaceae	Lacibacter	uncultured Lacibacter sp.
X1103.20002.11437__R_279	Bacteria		Firmicutes	Bacilli	Bacillales
X1103.6511.8813__R_178	Bacteria
X2101.3924.18232__R_068	Bacteria		Proteobacteria	Gammaproteobacteria
X2102.27052.19217__R_207	Bacteria		Firmicutes
X2103.17846.9132__R_224	Bacteria		Proteobacteria	Deltaproteobacteria	Myxococcales
X1101.10795.6416__L_067	Eukaryota	Fungi	Ascomycota	Dothideomycetes	Pleosporales
X1101.2132.14547__L_275	Eukaryota	Viridiplantae	Streptophyta
X1101.22490.24548__L_233
X1101.4856.23511__L_038	Bacteria
X1102.16089.6212__L_142	Bacteria		Bacteroidetes
X1102.22077.8042__L_237	Bacteria		Proteobacteria	Alphaproteobacteria	Sphingomonadales	Sphingomonadaceae	Sphingomonas
X2103.9914.15192__L_250	Bacteria		Acidobacteria	Acidobacteriia	Acidobacteriales	Acidobacteriaceae	Acidobacterium	uncultured Acidobacterium sp.
X1101.11446.15116__R_013	Bacteria		Proteobacteria	Gammaproteobacteria	Nevskiales	Sinobacteraceae	Steroidobacter
X1101.11831.11440__R_094	Bacteria		Proteobacteria	Deltaproteobacteria	Myxococcales	Polyangiaceae	Chondromyces	uncultured Chondromyces sp.
X1101.12655.19184__R_048	Bacteria
X1101.15012.8613__R_125	Bacteria		Actinobacteria
X1101.15349.17273__R_084	Bacteria		Proteobacteria	Alphaproteobacteria	Micropepsales	Micropepsaceae	Rhizomicrobium	uncultured Rhizomicrobium sp.
X1101.17344.17058__R_138	Bacteria		Proteobacteria
X1101.18164.10662__R_039	Bacteria		Planctomycetes	Planctomycetia	Planctomycetales
X1101.18617.13698__R_269	Bacteria		Planctomycetes	Planctomycetia	Planctomycetales	Gemmataceae	Gemmata	uncultured Gemmata sp.
X1101.20526.22094__R_119	Bacteria		Proteobacteria	Gammaproteobacteria	Legionellales
X1101.22388.5831__R_184	Bacteria		Bacteroidetes
X1101.2818.20134__R_225	Bacteria
X1101.3834.9821__R_027	Bacteria		Proteobacteria	Alphaproteobacteria	Rickettsiales	Rickettsiaceae
X1101.4989.13920__R_107	Bacteria		Proteobacteria	Gammaproteobacteria	Nevskiales	Sinobacteraceae	Steroidobacter	uncultured Steroidobacter sp.
X1101.5550.19917__R_218	Bacteria		Planctomycetes	Planctomycetia	Planctomycetales	Gemmataceae	Gemmata	uncultured Gemmata sp.
X1101.6958.14434__R_200	Eukaryota	Viridiplantae	Streptophyta
X1101.8245.17616__R_254	Bacteria		Actinobacteria
X1102.10210.20423__R_128	Bacteria		Planctomycetes	Planctomycetia	Planctomycetales	Planctomycetaceae
X1102.14463.17227__R_035	Bacteria		Firmicutes	Bacilli	Bacillales	Alicyclobacillaceae	Tumebacillus
X1102.19985.9653__R_119	Bacteria
X1102.24279.11814__R_116	Eukaryota	Viridiplantae	Streptophyta
X1102.25220.25182__R_219	Bacteria
X1102.25910.16034__R_069	Bacteria		Proteobacteria
X1103.11831.19197__R_173	Bacteria		Actinobacteria	Thermoleophilia	Solirubrobacterales
X1103.28659.19778__R_212	Bacteria		Proteobacteria	Alphaproteobacteria	Rhodospirillales	Acetobacteraceae	Acidisphaera
X1103.7360.18487__R_066	Bacteria		Actinobacteria	Actinobacteria	Propionibacteriales	Nocardioidaceae	Nocardioides
X1104.13341.15295__R_294	Bacteria		Proteobacteria	Alphaproteobacteria
X1104.25010.20516__R_209	Bacteria		Proteobacteria	Deltaproteobacteria
X2102.21473.8901__R_094	Bacteria		Proteobacteria	Gammaproteobacteria
X1101.15290.13612__L_179	Bacteria
X1101.19731.19063__L_062	Bacteria		Planctomycetes	Planctomycetia	Planctomycetales	Isosphaeraceae
X1101.2292.14375__L_216	Eukaryota	Fungi	Basidiomycota
X1102.16528.12027__L_056	Bacteria		Proteobacteria	Alphaproteobacteria	Rhizobiales
X1102.21740.7296__L_147	Eukaryota	Viridiplantae	Streptophyta
X1102.25981.19505__L_275	Eukaryota	Viridiplantae	Streptophyta
X1103.16349.10504__L_261	Bacteria		Proteobacteria	Gammaproteobacteria
X1103.25806.6601__L_150	Eukaryota	Fungi	Ascomycota	Dothideomycetes	Venturiales	Venturiaceae
X1104.18355.22505__L_283	Bacteria		Proteobacteria	Gammaproteobacteria
X1101.10096.19846__R_088	Bacteria
X1101.11273.6418__R_185	Bacteria		Firmicutes	Bacilli	Bacillales	Pasteuriaceae	Pasteuria	uncultured Pasteuria sp.
X1101.11836.8712__R_247	Bacteria
X1101.12635.13175__R_034	Bacteria
X1101.12897.14807__R_023	Bacteria		Proteobacteria	Deltaproteobacteria	Myxococcales
X1101.13246.4362__R_225	Eukaryota
X1101.15563.14319__R_294	Bacteria		Chloroflexi	Anaerolineae	Anaerolineales	Anaerolineaceae	Levilinea	uncultured Levilinea sp.
X1101.16150.14596__R_254	Bacteria
X1101.19410.14097__R_044	Bacteria		Chloroflexi
X1101.19670.26319__R_054	Bacteria		Acidobacteria	Acidobacteriia	Acidobacteriales	Acidobacteriaceae	Acidobacterium	uncultured Acidobacterium sp.
X1101.20437.20615__R_135	Bacteria
X1101.21124.20291__R_091	Bacteria		Proteobacteria	Deltaproteobacteria	Myxococcales	Polyangiaceae
X1101.23962.14885__R_039	Bacteria
X1101.27288.19444__R_128	Bacteria		Verrucomicrobia	Spartobacteria
X1101.5533.11590__R_117	Bacteria		Chloroflexi	Anaerolineae	Anaerolineales	Anaerolineaceae	Levilinea	uncultured Levilinea sp.
X1101.7669.4002__R_096	Bacteria
X1101.9370.12106__R_181	Bacteria
X1102.11730.12488__R_268	Bacteria		Proteobacteria	Alphaproteobacteria
X1102.13653.16536__R_185	Bacteria
X1102.16448.4098__R_050	Bacteria		Actinobacteria	Acidimicrobiia	Acidimicrobiales
X1102.20161.24776__R_084	Bacteria		Chloroflexi	Anaerolineae	Anaerolineales	Anaerolineaceae	Levilinea	uncultured Levilinea sp.
X1102.24235.18631__R_130	Bacteria		Actinobacteria	Thermoleophilia	Solirubrobacterales	Conexibacteraceae	Conexibacter
X1102.7192.13084__R_175	Bacteria		Actinobacteria	Actinobacteria	Micromonosporales	Micromonosporaceae	Virgisporangium
X1103.12946.15896__R_150	Bacteria		Proteobacteria	Gammaproteobacteria	Legionellales	Coxiellaceae	Aquicella	uncultured Aquicella sp.
X1103.14475.25143__R_125	Bacteria		Planctomycetes	Planctomycetia	Planctomycetales	Gemmataceae
X1103.24717.12952__R_016	Bacteria		Proteobacteria	Gammaproteobacteria	Chromatiales
X1103.3719.10777__R_084	Bacteria
X1104.19070.14106__R_110	Bacteria		Actinobacteria	Acidimicrobiia	Acidimicrobiales	Acidimicrobiaceae	Aciditerrimonas	uncultured Aciditerrimonas sp.
X2102.10794.9571__R_190	Bacteria		Tenericutes	Mollicutes	Acholeplasmatales	Acholeplasmataceae	Candidatus Phytoplasma
X1101.12091.2831__L_271	Bacteria		Proteobacteria	Gammaproteobacteria
X1101.18230.26801__L_008	Bacteria		Proteobacteria	Alphaproteobacteria	Rhizobiales
X1101.21613.3949__L_281	Bacteria		Proteobacteria	Deltaproteobacteria	Myxococcales
X1101.24570.15600__L_222	Bacteria		Proteobacteria
X1101.9789.11054__L_118	Bacteria		Proteobacteria	Gammaproteobacteria	Pseudomonadales	Pseudomonadaceae	Pseudomonas
X1102.7276.16313__L_238
X1101.10610.20927__R_238	Bacteria		Planctomycetes	Planctomycetia	Planctomycetales
X1101.11180.21018__R_077	Bacteria		Actinobacteria	Acidimicrobiia	Acidimicrobiales
X1101.11539.18703__R_238	Bacteria		Bacteroidetes	Chitinophagia	Chitinophagales	Chitinophagaceae
X1101.11648.21671__R_262	Bacteria		Proteobacteria	Deltaproteobacteria	Myxococcales	Polyangiaceae	Chondromyces	uncultured Chondromyces sp.
X1101.13037.15592__R_273	Bacteria		Actinobacteria
X1101.14233.8201__R_034	Bacteria		Proteobacteria	Alphaproteobacteria	Rhodospirillales	Acetobacteraceae
X1101.15514.15416__R_087	Bacteria
X1101.17307.20172__R_245	Bacteria		Verrucomicrobia	Verrucomicrobiae	Verrucomicrobiales	Verrucomicrobiaceae	Verrucomicrobium	uncultured Verrucomicrobium sp.
X1101.17767.21533__R_034	Bacteria
X1101.19271.15562__R_198	Bacteria		Actinobacteria	Thermoleophilia	Thermoleophilales	Thermoleophilaceae	Thermoleophilum	uncultured Thermoleophilum sp.
X1101.20837.21732__R_181	Bacteria		Chloroflexi
X1101.21968.24176__R_212	Bacteria		Firmicutes
X1101.23207.5078__R_212	Bacteria		Proteobacteria	Alphaproteobacteria
X1101.29101.11565__R_044	Bacteria
X1101.5360.14391__R_110	Bacteria		Proteobacteria	Deltaproteobacteria	Bdellovibrionales
X1101.8190.24327__R_266	Bacteria
X1101.8529.21893__R_222	Bacteria		Proteobacteria	Alphaproteobacteria	Rhodospirillales	Acetobacteraceae
X1102.10467.4839__R_044	Bacteria
X1102.11259.19449__R_133	Bacteria		Proteobacteria	Alphaproteobacteria
X1102.12358.16020__R_113	Bacteria
X1102.14696.5459__R_069	Bacteria		Proteobacteria	Deltaproteobacteria	Myxococcales	Anaeromyxobacteraceae	Anaeromyxobacter
X1102.20781.5650__R_033	Bacteria
X1102.23278.3546__R_206	Bacteria
X1102.28604.11359__R_252	Bacteria
X1102.6898.13192__R_230	Bacteria		Proteobacteria	Alphaproteobacteria	Caulobacterales	Caulobacteraceae	Phenylobacterium
X1103.26764.19562__R_134
X1103.8491.22871__R_167	Bacteria		Firmicutes	Bacilli	Bacillales	Paenibacillaceae	Paenibacillus
X1104.24495.25418__R_204	Bacteria
X2101.10937.11854__R_178	Bacteria		Proteobacteria	Deltaproteobacteria	Desulfuromonadales	Geobacteraceae	Geobacter
X2102.13928.26999__R_005	Bacteria
X2104.20424.11437__R_269	Bacteria
X1101.12735.10000__L_145	Bacteria		Proteobacteria	Betaproteobacteria
X1101.16240.24013__L_153	Bacteria
X1101.17815.23577__L_126	Bacteria		Proteobacteria	Deltaproteobacteria	Bdellovibrionales	Bdellovibrionaceae	Bdellovibrio	uncultured Bdellovibrio sp.
X1101.21303.20244__L_163	Eukaryota	Fungi	Ascomycota	Taphrinomycetes	Taphrinales	Taphrinaceae	Taphrina
X1101.7767.22961__L_288	Eukaryota	Fungi	Ascomycota
X1102.14712.16342__L_117	Eukaryota	Viridiplantae	Streptophyta
X1102.4132.13859__L_186	Bacteria
X1103.10314.25758__L_218
X1104.25401.22274__L_277	Bacteria		Bacteroidetes	Cytophagia	Cytophagales	Hymenobacteraceae	Hymenobacter
X2101.16022.18027__L_273
X1101.10002.14276__R_029	Bacteria		Proteobacteria	Deltaproteobacteria
X1101.10539.18643__R_281	Bacteria		Proteobacteria	Gammaproteobacteria	Nevskiales	Sinobacteraceae	Nevskia	uncultured Nevskia sp.
X1101.11226.7934__R_232	Bacteria		Actinobacteria	Actinobacteria	Micrococcales	Micrococcaceae
X1101.11893.10492__R_061	Bacteria
X1101.12949.13709__R_043	Bacteria		Tenericutes	Mollicutes
X1101.13521.6352__R_110	Bacteria
X1101.16093.13398__R_245	Bacteria
X1101.16298.25830__R_219	Bacteria
X1101.16884.26987__R_089	Bacteria		Proteobacteria	Alphaproteobacteria	Micropepsales	Micropepsaceae	Rhizomicrobium
X1101.17744.9482__R_191	Bacteria		Proteobacteria	Deltaproteobacteria	Myxococcales	Kofleriaceae	Haliangium	uncultured Haliangium sp.
X1101.18942.10597__R_075	Bacteria		Proteobacteria	Betaproteobacteria
X1101.19986.10052__R_163	Bacteria		Proteobacteria	Deltaproteobacteria	Myxococcales	Polyangiaceae
X1101.21064.19812__R_025	Bacteria
X1101.23597.13050__R_238	Bacteria		Planctomycetes	Planctomycetia	Planctomycetales	Gemmataceae
X1101.24354.16114__R_125	Bacteria		Actinobacteria
X1101.24868.12818__R_127	Bacteria		Proteobacteria	Alphaproteobacteria	Rhizobiales
X1101.28454.20058__R_090	Bacteria
X1101.4829.14199__R_001	Bacteria		Acidobacteria	Solibacteres	Solibacterales	Solibacteraceae	Candidatus Solibacter
X1101.7205.9427__R_218	Bacteria
X1101.8073.14235__R_241	Bacteria		Acidobacteria
X1101.9256.22056__R_178	Bacteria		Bacteroidetes	Cytophagia	Cytophagales	Cytophagaceae	Spirosoma
X1102.10149.15252__R_124	Bacteria		Proteobacteria
X1102.11676.18941__R_178	Bacteria		Acidobacteria
X1102.13098.20444__R_279	Bacteria		Actinobacteria	Thermoleophilia	Solirubrobacterales	Conexibacteraceae	Conexibacter	uncultured Conexibacter sp.
X1102.14027.13127__R_101	Bacteria
X1102.17819.10112__R_227	Bacteria		Proteobacteria	Gammaproteobacteria	Nevskiales	Sinobacteraceae	Steroidobacter
X1102.20961.16683__R_197	Bacteria		Planctomycetes	Planctomycetia	Planctomycetales	Gemmataceae	Zavarzinella	uncultured Zavarzinella sp.
X1102.24686.24052__R_034	Bacteria		Verrucomicrobia	Verrucomicrobiae	Verrucomicrobiales
X1102.4848.9002__R_044	Bacteria		Chloroflexi	Ktedonobacteria
X1102.5187.19229__R_185	Bacteria		Proteobacteria	Alphaproteobacteria	Rhizobiales
X1102.9704.13352__R_138	Bacteria		Proteobacteria	Gammaproteobacteria	Legionellales	Coxiellaceae	Aquicella	uncultured Aquicella sp.
X1103.13621.26352__R_181	Bacteria
X1103.15601.14202__R_044	Bacteria		Planctomycetes	Planctomycetia	Planctomycetales	Planctomycetaceae	Planctomyces	uncultured Planctomyces sp.
X1103.20196.14543__R_199	Bacteria
X1103.24933.12469__R_213	Bacteria
X1103.27754.20832__R_216	Bacteria		Proteobacteria	Alphaproteobacteria	Rhodospirillales
X1103.7626.10631__R_252	Bacteria
X1104.17587.14581__R_269	Bacteria		Proteobacteria	Deltaproteobacteria	Myxococcales
X1104.19138.8055__R_150	Bacteria		Spirochaetes	Spirochaetia
X2102.18975.9755__R_141	Bacteria		Proteobacteria	Alphaproteobacteria	Rhodospirillales	Rhodospirillaceae	Rhodocista
X2102.28374.18426__R_255	Bacteria		Proteobacteria	Alphaproteobacteria	Rhizobiales	Hyphomicrobiaceae	Rhodomicrobium	uncultured Rhodomicrobium sp.
X2103.10152.4964__R_219	Bacteria		Proteobacteria	Gammaproteobacteria
X1101.10984.20614__L_204	Bacteria		Proteobacteria	Alphaproteobacteria	Rhodospirillales	Acetobacteraceae
X1101.13638.7363__L_043	Bacteria		Bacteroidetes	Flavobacteriia	Flavobacteriales	Flavobacteriaceae	Flavobacterium
X1101.15896.3323__L_241	Bacteria
X1101.24879.21411__L_254	Bacteria		Planctomycetes	Planctomycetia	Planctomycetales	Gemmataceae	Gemmata	uncultured Gemmata sp.
X1101.3990.19061__L_125	Bacteria
X1102.14875.12892__L_288	Bacteria		Proteobacteria	Betaproteobacteria	Burkholderiales	Comamonadaceae
X1102.19971.16010__L_132	Bacteria		Planctomycetes	Planctomycetia	Planctomycetales	Isosphaeraceae
X1102.27256.21418__L_247	Eukaryota	Viridiplantae	Streptophyta
X1102.6219.14670__L_275	Eukaryota	Viridiplantae	Streptophyta
X1104.24105.13772__L_224	Bacteria
X1101.10126.8504__R_113	Bacteria		Proteobacteria	Alphaproteobacteria	Rhizobiales
X1101.10521.17979__R_103	Bacteria		Proteobacteria	Gammaproteobacteria	Pseudomonadales	Pseudomonadaceae	Pseudomonas
X1101.12047.7359__R_006	Bacteria
X1101.12651.12386__R_110	Bacteria
X1101.12961.27664__R_239	Bacteria
X1101.13325.17918__R_294	Bacteria		Chloroflexi	Anaerolineae	Anaerolineales	Anaerolineaceae	Levilinea	uncultured Levilinea sp.
X1101.13646.6027__R_040	Bacteria		Planctomycetes	Planctomycetia	Planctomycetales	Gemmataceae	Zavarzinella	uncultured Zavarzinella sp.
X1101.13927.4673__R_181	Bacteria		Verrucomicrobia
X1101.14587.28420__R_252	Bacteria		Chloroflexi	Ktedonobacteria	Ktedonobacterales	Ktedonobacteraceae	Ktedonobacter	uncultured Ktedonobacter sp.
X1101.15942.6691__R_090	Bacteria		Planctomycetes	Planctomycetia	Planctomycetales	Gemmataceae	Zavarzinella	uncultured Zavarzinella sp.
X1101.16586.8782__R_023	Bacteria		Verrucomicrobia	Verrucomicrobiae	Verrucomicrobiales	Verrucomicrobiaceae
X1101.16767.23819__R_100	Bacteria		Planctomycetes	Planctomycetia	Planctomycetales	Gemmataceae
X1101.17248.12809__R_001	Bacteria		Tenericutes	Mollicutes	Acholeplasmatales	Acholeplasmataceae	Candidatus Phytoplasma
X1101.19099.25391__R_093	Bacteria		Proteobacteria	Alphaproteobacteria	Rhodospirillales
X1101.19836.25325__R_090	Bacteria		Planctomycetes	Planctomycetia	Planctomycetales	Gemmataceae	Gemmata	uncultured Gemmata sp.
X1101.21026.20688__R_157	Eukaryota	Viridiplantae	Streptophyta
X1101.24198.6894__R_039	Bacteria
X1101.24381.15783__R_128	Bacteria		Verrucomicrobia	Verrucomicrobiae	Verrucomicrobiales	Verrucomicrobiaceae
X1101.5160.15336__R_245	Bacteria		Acidobacteria	Acidobacteriia	Acidobacteriales	Acidobacteriaceae	Acidobacterium	uncultured Acidobacterium sp.
X1101.8072.21057__R_219	Bacteria
X1101.9063.16686__R_204	Bacteria		Chlamydiae	Chlamydiia	Chlamydiales	Parachlamydiaceae
X1102.10682.21428__R_098	Bacteria		Planctomycetes	Planctomycetia	Planctomycetales	Gemmataceae	Gemmata	uncultured Gemmata sp.
X1102.16665.7049__R_069	Bacteria
X1102.18623.9929__R_013	Bacteria
X1102.23178.13476__R_199	Bacteria		Firmicutes
X1102.3750.12524__R_098	Bacteria
X1102.6925.23171__R_288	Bacteria
X1102.8119.4498__R_023	Bacteria		Actinobacteria	Actinobacteria	Micromonosporales	Micromonosporaceae
X1102.8323.13628__R_153	Bacteria		Proteobacteria	Deltaproteobacteria	Myxococcales
X1103.16166.23068__R_108	Bacteria		Actinobacteria
X1103.6275.14151__R_282	Bacteria
X1103.8888.25701__R_110	Bacteria		Proteobacteria
X1104.16008.10500__R_269	Bacteria
X1104.22264.10687__R_208	Bacteria						Vampirovibrio	uncultured Vampirovibrio sp.
X1104.7421.24915__R_197	Bacteria
X2102.10342.20374__R_091	Bacteria		Actinobacteria
X2102.25558.6996__R_034	Bacteria		Actinobacteria
X1101.10656.17480__L_240	Bacteria
X1101.12110.19482__L_222	Bacteria		Bacteroidetes	Sphingobacteriia	Sphingobacteriales	Sphingobacteriaceae	Pedobacter	uncultured Pedobacter sp.
X1101.14883.8546__L_247	Bacteria		Chloroflexi	Caldilineae	Caldilineales	Caldilineaceae	Caldilinea	uncultured Caldilinea sp.
X1101.17848.2542__L_099	Eukaryota	Viridiplantae	Streptophyta
X1101.21379.20564__L_223	Bacteria		Planctomycetes	Planctomycetia	Planctomycetales	Gemmataceae	Gemmata	uncultured Gemmata sp.
X1102.12028.8490__L_114	Bacteria		Proteobacteria	Alphaproteobacteria	Rhizobiales	Methylobacteriaceae	Methylobacterium
X1102.21609.15603__L_282
X1102.6801.9383__L_097	Eukaryota	Viridiplantae	Streptophyta
X1104.17424.13091__L_148	Eukaryota	Viridiplantae	Streptophyta
X1101.10131.9979__R_092	Bacteria		Acidobacteria	Acidobacteriia	Acidobacteriales	Acidobacteriaceae
X1101.10864.10698__R_130	Bacteria		Proteobacteria	Alphaproteobacteria
X1101.11038.4564__R_049	Bacteria		Proteobacteria	Gammaproteobacteria	Nevskiales	Sinobacteraceae	Steroidobacter	uncultured Steroidobacter sp.
X1101.11952.10933__R_119	Bacteria		Proteobacteria	Alphaproteobacteria	Micropepsales	Micropepsaceae	Rhizomicrobium
X1101.12922.14515__R_188	Bacteria
X1101.13479.18187__R_282	Bacteria		Verrucomicrobia
X1101.15723.15900__R_029	Eukaryota
X1101.16984.25320__R_199	Bacteria
X1101.17106.24462__R_205	Bacteria		Chloroflexi	Ktedonobacteria	Ktedonobacterales	Ktedonobacteraceae	Ktedonobacter	uncultured Ktedonobacter sp.
X1101.17816.7199__R_171	Bacteria		Planctomycetes	Planctomycetia	Planctomycetales	Gemmataceae	Zavarzinella	uncultured Zavarzinella sp.
X1101.18562.11819__R_034	Bacteria		Proteobacteria
X1101.19418.26919__R_077	Bacteria
X1101.20743.28212__R_200	Bacteria		Actinobacteria
X1101.21907.6924__R_178	Eukaryota	Fungi	Ascomycota	Dothideomycetes
X1101.23281.18193__R_094	Bacteria
X1101.23809.20690__R_141	Bacteria		Planctomycetes	Planctomycetia	Planctomycetales
X1101.25321.17581__R_237	Bacteria		Tenericutes	Mollicutes
X1101.25432.16330__R_039	Bacteria		Proteobacteria	Alphaproteobacteria
X1101.6696.22248__R_043	Bacteria
X1101.7153.13615__R_039	Bacteria		Proteobacteria	Alphaproteobacteria	Sphingomonadales	Sphingomonadaceae
X1101.8606.12735__R_138	Bacteria
X1102.12110.12851__R_261	Bacteria		Bacteroidetes
X1102.12684.24801__R_133	Bacteria		Actinobacteria	Actinobacteria	Micrococcales	Cellulomonadaceae	Cellulomonas
X1102.13644.16781__R_199	Bacteria		Actinobacteria	Actinobacteria	Geodermatophilales	Geodermatophilaceae
X1102.16462.27303__R_075	Bacteria		Proteobacteria	Alphaproteobacteria	Rhizobiales
X1102.17269.6553__R_159	Bacteria
X1102.19835.16565__R_019	Bacteria		Planctomycetes	Planctomycetia	Planctomycetales
X1102.21064.20073__R_111	Bacteria		Proteobacteria	Alphaproteobacteria	Rhizobiales	Hyphomicrobiaceae	Rhodoplanes	uncultured Rhodoplanes sp.
X1102.21674.10813__R_151	Bacteria		Proteobacteria	Gammaproteobacteria
X1102.23426.22755__R_254	Bacteria		Firmicutes	Clostridia
X1102.6458.23238__R_154	Bacteria		Proteobacteria	Alphaproteobacteria
X1102.8154.23969__R_135	Bacteria
X1102.9173.24773__R_208	Bacteria		Actinobacteria	Thermoleophilia	Solirubrobacterales
X1103.14146.9481__R_093	Bacteria		Planctomycetes	Planctomycetia	Planctomycetales
X1103.20371.22613__R_032	Bacteria		Actinobacteria	Thermoleophilia	Solirubrobacterales	Conexibacteraceae	Conexibacter	uncultured Conexibacter sp.
X1103.27973.17516__R_049	Bacteria		Planctomycetes	Planctomycetia	Planctomycetales	Planctomycetaceae	Planctomyces	uncultured Planctomyces sp.
X1103.5402.13927__R_090	Bacteria
X1104.13708.10306__R_205	Bacteria		Bacteroidetes	Cytophagia	Cytophagales
X1104.17494.7743__R_075	Bacteria
X1104.21397.4887__R_227	Bacteria		Proteobacteria	Gammaproteobacteria
X1104.24711.24359__R_106	Bacteria		Actinobacteria	Acidimicrobiia	Acidimicrobiales	Acidimicrobiaceae	Ilumatobacter	uncultured Ilumatobacter sp.
X1104.26925.14365__R_126	Eukaryota	Fungi	Ascomycota	Leotiomycetes	Helotiales
X2101.15718.16950__R_113	Bacteria
X2101.22425.23121__R_142	Bacteria
X2102.17241.9227__R_205	Bacteria		Proteobacteria	Alphaproteobacteria	Rhizobiales
X2103.21235.19742__R_219	Bacteria
X1101.13146.8596__L_225	Bacteria
X1101.21507.9890__L_266	Eukaryota	Viridiplantae	Streptophyta
X1101.25050.8393__L_253	Eukaryota	Viridiplantae	Streptophyta
X1102.14171.12239__L_219	Bacteria		Planctomycetes	Planctomycetia	Planctomycetales	Isosphaeraceae	Singulisphaera	uncultured Singulisphaera sp.
X1102.2769.10242__L_274	Eukaryota	Fungi	Ascomycota	Dothideomycetes	Pleosporales
X1102.7668.7294__L_225	Bacteria		Chloroflexi	Ktedonobacteria	Ktedonobacterales	Ktedonobacteraceae	Ktedonobacter	uncultured Ktedonobacter sp.
X1103.12357.11362__L_225	Bacteria		Planctomycetes	Planctomycetia	Planctomycetales	Gemmataceae	Zavarzinella	uncultured Zavarzinella sp.
X1103.25003.14230__L_125	Bacteria		Actinobacteria	Thermoleophilia	Solirubrobacterales	Solirubrobacteraceae	Solirubrobacter	uncultured Solirubrobacter sp.
X1103.7503.14826__L_224	Bacteria		Bacteroidetes	Cytophagia	Cytophagales	Cytophagaceae	Fibrella
X1104.7483.9032__L_054	Bacteria		Firmicutes	Bacilli	Bacillales	Paenibacillaceae	Paenibacillus
X2103.29206.16625__L_249	Eukaryota	Viridiplantae	Streptophyta
X1101.10579.12382__R_061	Bacteria		Bacteroidetes	Chitinophagia	Chitinophagales	Chitinophagaceae
X1101.11747.27091__R_044	Bacteria		Firmicutes	Bacilli	Bacillales	Bacillaceae	Bacillus
X1101.12602.7296__R_043	Bacteria
X1101.13011.14726__R_096	Bacteria		Proteobacteria	Deltaproteobacteria	Myxococcales
X1101.13643.9915__R_173	Bacteria		Proteobacteria	Alphaproteobacteria	Sphingomonadales	Sphingomonadaceae	Sphingomonas
X1101.14125.5169__R_279	Bacteria		Verrucomicrobia	Opitutae	Opitutales	Opitutaceae	Opitutus
X1101.15864.24305__R_245	Bacteria		Proteobacteria	Gammaproteobacteria	Xanthomonadales
X1101.16534.25483__R_208	Bacteria		Bacteroidetes	Chitinophagia	Chitinophagales	Chitinophagaceae	Ferruginibacter	uncultured Ferruginibacter sp.
X1101.18475.23215__R_061	Eukaryota	Fungi	Ascomycota	Dothideomycetes
X1101.20499.18814__R_171	Bacteria
X1101.21620.8947__R_110	Bacteria		Gemmatimonadetes	Gemmatimonadetes	Gemmatimonadales	Gemmatimonadaceae	Gemmatimonas	uncultured Gemmatimonas sp.
X1101.23977.25160__R_003	Bacteria		Proteobacteria	Alphaproteobacteria
X1101.25253.5735__R_138	Bacteria		Chlamydiae	Chlamydiia	Chlamydiales	Parachlamydiaceae
X1101.26751.10830__R_173	Bacteria
X1101.28426.17345__R_261	Bacteria		Bacteroidetes
X1101.28913.19211__R_198	Bacteria
X1101.3394.14564__R_163	Bacteria
X1101.4390.19490__R_266
X1101.7119.10545__R_099	Bacteria		Actinobacteria	Acidimicrobiia	Acidimicrobiales	Acidimicrobiaceae	Aciditerrimonas	uncultured Aciditerrimonas sp.
X1101.8081.10128__R_273	Bacteria		Planctomycetes	Planctomycetia	Planctomycetales	Gemmataceae	Zavarzinella	uncultured Zavarzinella sp.
X1101.8393.20398__R_030	Bacteria
X1101.8691.22848__R_066	Bacteria		Proteobacteria	Deltaproteobacteria	Bdellovibrionales	Bdellovibrionaceae	Bdellovibrio	uncultured Bdellovibrio sp.
X1101.9755.8248__R_181	Bacteria		Bacteroidetes	Cytophagia	Cytophagales
X1102.13840.16682__R_218	Bacteria		Proteobacteria	Gammaproteobacteria
X1102.15156.13958__R_056	Archaea
X1102.16717.11054__R_033	Bacteria		Proteobacteria	Betaproteobacteria
X1102.16894.10792__R_269	Bacteria		Firmicutes
X1102.25235.18540__R_025	Bacteria		Proteobacteria
X1102.26871.15387__R_208	Bacteria
X1102.5961.6643__R_022	Bacteria		Proteobacteria	Betaproteobacteria
X1102.7200.12529__R_067	Bacteria		Proteobacteria	Alphaproteobacteria	Caulobacterales	Caulobacteraceae	Phenylobacterium	uncultured Phenylobacterium sp.
X1103.10185.5723__R_282	Bacteria		Proteobacteria
X1103.13725.3801__R_146	Bacteria						Vampirovibrio	uncultured Vampirovibrio sp.
X1103.14598.5189__R_002	Bacteria
X1103.23212.22237__R_056	Bacteria		Cyanobacteria		Oscillatoriales
X1103.26709.21650__R_245	Bacteria		Chloroflexi	Ktedonobacteria	Ktedonobacterales	Ktedonobacteraceae	Ktedonobacter	uncultured Ktedonobacter sp.
X1103.3477.18482__R_066	Bacteria		Chloroflexi
X1103.9080.3921__R_197	Bacteria		Proteobacteria
X1104.16132.26072__R_070	Bacteria
X1104.18014.3875__R_026	Bacteria		Planctomycetes	Planctomycetia	Planctomycetales	Isosphaeraceae	Isosphaera	uncultured Isosphaera sp.
X1104.3613.17886__R_214	Bacteria		Actinobacteria	Acidimicrobiia	Acidimicrobiales	Acidimicrobiaceae
X2101.17922.21297__R_284	Bacteria		Chloroflexi	Ktedonobacteria	Ktedonobacterales	Ktedonobacteraceae	Ktedonobacter
X2101.4889.9961__R_088	Bacteria
X1101.10492.23475__L_238	Bacteria		Proteobacteria	Deltaproteobacteria	Myxococcales	Polyangiaceae	Chondromyces	uncultured Chondromyces sp.
X1101.13207.22637__L_273	Bacteria		Gemmatimonadetes	Gemmatimonadetes	Gemmatimonadales	Gemmatimonadaceae	Gemmatimonas	uncultured Gemmatimonas sp.
X1101.24466.19119__L_135	Bacteria		Proteobacteria	Alphaproteobacteria
X1101.3643.18987__L_275	Eukaryota	Viridiplantae	Streptophyta
X1101.9245.5739__L_262	Bacteria		Proteobacteria	Deltaproteobacteria	Bdellovibrionales	Bdellovibrionaceae	Bdellovibrio	uncultured Bdellovibrio sp.
X1102.10687.9227__L_142	Bacteria		Bacteroidetes	Flavobacteriia	Flavobacteriales	Crocinitomicaceae	Fluviicola	uncultured Fluviicola sp.
X1102.21831.3706__L_197	Bacteria
X1103.11350.15905__L_169	Eukaryota	Viridiplantae	Streptophyta		Fabales	Fabaceae
X2101.15537.6774__L_080
X2101.24518.12486__L_031	Bacteria		Chloroflexi	Thermomicrobia
X2102.10546.7502__L_142	Bacteria		Proteobacteria	Deltaproteobacteria	Myxococcales	Archangiaceae
X1101.10801.20301__R_087	Bacteria		Proteobacteria	Alphaproteobacteria
X1101.10927.25664__R_128	Bacteria		Bacteroidetes	Cytophagia	Cytophagales	Cytophagaceae	Dyadobacter
X1101.11866.10792__R_269	Bacteria		Proteobacteria	Alphaproteobacteria	Rhizobiales
X1101.13529.10231__R_190	Bacteria		Planctomycetes	Planctomycetia	Planctomycetales
X1101.14162.1420__R_107	Bacteria
X1101.14938.25865__R_043	Bacteria
X1101.15196.20151__R_278	Bacteria		Proteobacteria	Betaproteobacteria
X1101.15460.15774__R_050	Bacteria		Planctomycetes	Planctomycetia	Planctomycetales	Gemmataceae
X1101.16144.20764__R_110	Bacteria
X1101.17234.17462__R_049	Bacteria
X1101.18089.20209__R_237	Bacteria
X1101.18318.24979__R_230	Bacteria		Firmicutes	Clostridia	Clostridiales
X1101.19299.3485__R_198	Bacteria		Proteobacteria	Alphaproteobacteria	Rhizobiales
X1101.21593.22531__R_149	Bacteria		Planctomycetes	Planctomycetia	Planctomycetales	Gemmataceae	Zavarzinella	uncultured Zavarzinella sp.
X1101.22628.12846__R_138	Bacteria
X1101.24369.4616__R_085	Bacteria
X1101.25733.14030__R_063	Bacteria
X1101.27115.21971__R_050	Bacteria		Actinobacteria	Acidimicrobiia	Acidimicrobiales	Acidimicrobiaceae
X1101.28307.13598__R_178	Bacteria		Bacteroidetes	Chitinophagia	Chitinophagales	Chitinophagaceae
X1101.4289.16298__R_181	Bacteria		Proteobacteria	Alphaproteobacteria	Rhodobacterales	Rhodobacteraceae
X1101.5866.11457__R_053	Bacteria
X1101.6212.17082__R_077	Bacteria		Actinobacteria
X1101.6714.19631__R_093	Bacteria		Proteobacteria	Alphaproteobacteria
X1101.8760.26492__R_254	Bacteria		Verrucomicrobia
X1101.9946.16455__R_212	Bacteria		Proteobacteria	Alphaproteobacteria	Caulobacterales	Caulobacteraceae
X1102.12185.24673__R_075	Bacteria		Proteobacteria	Alphaproteobacteria
X1102.12684.10949__R_003	Bacteria		Planctomycetes	Planctomycetia	Planctomycetales	Isosphaeraceae	Singulisphaera	uncultured Singulisphaera sp.
X1102.14142.24817__R_033	Bacteria		Actinobacteria	Actinobacteria
X1102.16882.6935__R_199	Bacteria
X1102.23288.17882__R_050	Bacteria
X1102.23963.17491__R_176	Bacteria		Actinobacteria
X1102.25011.21020__R_090	Bacteria		Actinobacteria	Actinobacteria	Streptosporangiales
X1102.25631.13788__R_093	Bacteria
X1102.3709.15345__R_134	Bacteria
X1102.6498.16172__R_026	Bacteria		Actinobacteria	Actinobacteria	Streptosporangiales	Streptosporangiaceae	Streptosporangium
X1102.6751.13937__R_190
X1102.9007.16829__R_130	Bacteria
X1103.11393.12586__R_028	Bacteria
X1103.15724.16265__R_204	Bacteria		Planctomycetes	Planctomycetia	Planctomycetales	Gemmataceae	Gemmata	uncultured Gemmata sp.
X1103.16760.11632__R_171	Bacteria		Proteobacteria	Alphaproteobacteria	Rhodospirillales
X1103.18312.13084__R_035
X1103.20977.10191__R_176	Bacteria		Acidobacteria
X1103.23650.10632__R_004	Bacteria		Actinobacteria	Actinobacteria	Frankiales	Motilibacteraceae	Motilibacter
X1103.29183.14139__R_266	Bacteria		Planctomycetes	Planctomycetia	Planctomycetales	Gemmataceae	Gemmata	uncultured Gemmata sp.
X1103.6850.18628__R_220	Bacteria		Planctomycetes	Planctomycetia	Planctomycetales	Gemmataceae	Gemmata	uncultured Gemmata sp.
X1104.13260.7829__R_053	Bacteria		Actinobacteria
X1104.14278.21196__R_080	Bacteria
X1104.16745.14343__R_084	Bacteria
X1104.18344.5548__R_039	Bacteria		Proteobacteria	Alphaproteobacteria
X2101.17574.26131__R_116	Eukaryota	Viridiplantae	Streptophyta
X2101.20816.5041__R_214	Bacteria		Bacteroidetes	Chitinophagia	Chitinophagales	Chitinophagaceae
X2101.28118.17772__R_269	Bacteria		Proteobacteria	Deltaproteobacteria	Myxococcales
X2103.15551.20143__R_273	Bacteria		Firmicutes	Clostridia	Clostridiales	Clostridiaceae	Clostridium
X2103.6701.10958__R_285	Bacteria		Proteobacteria	Deltaproteobacteria	Myxococcales	Anaeromyxobacteraceae	Anaeromyxobacter	uncultured Anaeromyxobacter sp.
X1101.15731.14254__L_222	Bacteria		Planctomycetes	Planctomycetia	Planctomycetales	Gemmataceae	Gemmata	uncultured Gemmata sp.
X1101.16372.15936__L_262	Bacteria
X1101.17121.21036__L_258	Bacteria		Proteobacteria	Deltaproteobacteria	Myxococcales	Kofleriaceae
X1101.20968.21630__L_149	Bacteria		Bacteroidetes	Cytophagia	Cytophagales	Hymenobacteraceae	Hymenobacter
X1101.6470.13867__L_064	Bacteria		Proteobacteria	Alphaproteobacteria	Rhizobiales
X1102.18134.17029__L_245	Bacteria		Bacteroidetes
X1102.25059.12927__L_219	Bacteria
X1103.13932.10078__L_124	Bacteria		Bacteroidetes
X1103.17630.20196__L_204	Bacteria		Proteobacteria	Alphaproteobacteria	Rhodospirillales	Acetobacteraceae
X1103.22792.26810__L_288	Eukaryota	Fungi	Ascomycota	Dothideomycetes	Pleosporales	Pleosporaceae	Alternaria
X2101.18034.12179__L_091	Bacteria		Proteobacteria
X1101.11118.14642__R_179	Bacteria
X1101.11916.17433__R_178	Bacteria		Proteobacteria
X1101.13038.22610__R_127	Bacteria		Acidobacteria
X1101.13246.21305__R_098	Bacteria		Proteobacteria
X1101.13969.3782__R_109	Eukaryota	Viridiplantae	Streptophyta
X1101.14842.6610__R_199	Bacteria		Proteobacteria
X1101.16458.6351__R_185	Bacteria		Proteobacteria	Deltaproteobacteria
X1101.16733.26404__R_103	Bacteria		Proteobacteria	Alphaproteobacteria	Caulobacterales	Caulobacteraceae
X1101.17442.6843__R_029	Bacteria		Firmicutes	Clostridia	Clostridiales	Clostridiales Family XVII. Incertae Sedis	Thermaerobacter
X1101.17988.22422__R_066	Bacteria		Proteobacteria
X1101.19043.25371__R_104	Bacteria		Verrucomicrobia
X1101.20067.13085__R_072	Bacteria		Proteobacteria	Deltaproteobacteria	Myxococcales
X1101.20328.18538__R_067	Bacteria		Firmicutes	Bacilli	Bacillales	Bacillaceae	Bacillus
X1101.20808.13432__R_154	Bacteria		Chloroflexi	Anaerolineae	Anaerolineales	Anaerolineaceae
X1101.21785.25027__R_263	Bacteria		Bacteroidetes	Chitinophagia	Chitinophagales	Chitinophagaceae
X1101.21936.2866__R_198	Bacteria
X1101.22268.17984__R_203	Bacteria
X1101.23488.12222__R_029	Bacteria		Actinobacteria	Actinobacteria	Streptosporangiales	Streptosporangiaceae	Sphaerisporangium
X1101.25106.23080__R_273	Bacteria		Planctomycetes	Planctomycetia	Planctomycetales	Gemmataceae	Gemmata	uncultured Gemmata sp.
X1101.27400.9677__R_275	Bacteria		Proteobacteria	Alphaproteobacteria	Rhodospirillales
X1101.3743.18428__R_061	Bacteria		Firmicutes	Bacilli
X1101.5053.15634__R_092	Bacteria		Proteobacteria	Deltaproteobacteria
X1101.5330.10599__R_269	Bacteria		Proteobacteria	Deltaproteobacteria	Bdellovibrionales
X1101.7094.19902__R_252	Bacteria		Verrucomicrobia	Verrucomicrobiae	Verrucomicrobiales	Verrucomicrobiaceae	Verrucomicrobium	uncultured Verrucomicrobium sp.
X1101.8849.12125__R_033	Bacteria		Firmicutes	Bacilli	Bacillales	Bacillaceae
X1102.10725.18513__R_096	Bacteria
X1102.12059.22655__R_024	Bacteria		Firmicutes	Bacilli	Bacillales
X1102.12391.13689__R_209	Bacteria		Actinobacteria
X1102.13485.15092__R_233	Bacteria		Bacteroidetes
X1102.13677.16615__R_130	Bacteria		Planctomycetes	Planctomycetia	Planctomycetales	Gemmataceae	Gemmata	uncultured Gemmata sp.
X1102.15355.9027__R_031	Bacteria		Bacteroidetes	Chitinophagia	Chitinophagales	Chitinophagaceae
X1102.15549.11043__R_284	Bacteria		Firmicutes
X1102.17324.15872__R_128	Bacteria		Planctomycetes	Planctomycetia	Planctomycetales	Planctomycetaceae	Planctomyces	uncultured Planctomyces sp.
X1102.17504.4669__R_288	Bacteria		Proteobacteria	Alphaproteobacteria
X1102.17849.20568__R_256	Bacteria		Planctomycetes	Planctomycetia	Planctomycetales	Gemmataceae
X1102.22695.18554__R_119	Bacteria		Proteobacteria	Betaproteobacteria
X1102.23542.23727__R_173	Bacteria		Verrucomicrobia	Opitutae	Opitutales	Opitutaceae
X1102.23781.21910__R_050	Bacteria		Proteobacteria	Gammaproteobacteria	Legionellales	Legionellaceae	Legionella
X1102.4016.19063__R_003	Bacteria		Planctomycetes	Planctomycetia	Planctomycetales	Gemmataceae	Gemmata	uncultured Gemmata sp.
X1102.4818.13021__R_033	Bacteria		Planctomycetes	Planctomycetia	Planctomycetales	Gemmataceae	Zavarzinella	uncultured Zavarzinella sp.
X1102.5830.15578__R_159	Bacteria
X1102.6375.11027__R_086	Bacteria		Proteobacteria	Deltaproteobacteria	Bdellovibrionales	Bacteriovoracaceae	Bacteriovorax	uncultured Bacteriovorax sp.
X1102.6947.21053__R_179	Bacteria		Proteobacteria	Deltaproteobacteria
X1102.9798.5122__R_106	Bacteria		Proteobacteria	Alphaproteobacteria	Sphingomonadales	Sphingomonadaceae
X1103.13742.26526__R_256	Bacteria		Bacteroidetes	Cytophagia	Cytophagales	Amoebophilaceae	Candidatus Cardinium
X1103.15146.25955__R_196	Bacteria		Planctomycetes	Planctomycetia	Planctomycetales	Planctomycetaceae	Planctomyces	uncultured Planctomyces sp.
X1103.17434.25896__R_091	Bacteria		Elusimicrobia	Elusimicrobia	Elusimicrobiales	Elusimicrobiaceae	Elusimicrobium	uncultured Elusimicrobium sp.
X1103.20803.24767__R_143	Bacteria		Proteobacteria	Deltaproteobacteria	Bdellovibrionales	Bdellovibrionaceae	Bdellovibrio	uncultured Bdellovibrio sp.
X1103.23186.12028__R_219	Bacteria
X1103.26738.22248__R_044	Bacteria		Proteobacteria	Gammaproteobacteria
X1103.7712.22564__R_080	Bacteria
X1103.8244.22746__R_053	Bacteria		Planctomycetes	Planctomycetia	Planctomycetales	Gemmataceae	Gemmata	uncultured Gemmata sp.
X1104.14596.18059__R_067	Bacteria		Bacteroidetes
X1104.19261.8871__R_093	Bacteria		Firmicutes
X1104.24392.7188__R_245	Bacteria		Chloroflexi	Caldilineae	Caldilineales	Caldilineaceae	Caldilinea	uncultured Caldilinea sp.
X1104.8296.12697__R_279	Bacteria		Firmicutes	Clostridia	Clostridiales
X2101.22337.12837__R_150	Bacteria		Actinobacteria	Actinobacteria
X2101.5591.17554__R_106	Bacteria		Verrucomicrobia
X2102.15447.17460__R_149	Bacteria		Chloroflexi	Anaerolineae	Anaerolineales	Anaerolineaceae	Levilinea	uncultured Levilinea sp.
X2102.9548.14796__R_054	Bacteria		Firmicutes	Bacilli	Bacillales	Bacillaceae	Bacillus
X2103.16951.8100__R_015	Bacteria
X2104.17810.17683__R_165	Bacteria
X1101.14857.26678__L_150	Eukaryota	Viridiplantae	Streptophyta
X1101.16725.14187__L_179	Bacteria		Actinobacteria	Actinobacteria	Streptosporangiales	Streptosporangiaceae
X1101.19942.23710__L_225	Bacteria		Chloroflexi	Ktedonobacteria
X1101.21113.11901__L_110	Bacteria		Proteobacteria	Alphaproteobacteria	Rhodospirillales	Acetobacteraceae
X1101.24087.20186__L_199	Bacteria		Planctomycetes	Planctomycetia	Planctomycetales	Isosphaeraceae	Singulisphaera	uncultured Singulisphaera sp.
X1101.5059.23090__L_188	Bacteria		Actinobacteria	Actinobacteria	Propionibacteriales	Nocardioidaceae
X1101.7998.24610__L_219	Bacteria		Bacteroidetes	Cytophagia	Cytophagales	Cytophagaceae	Spirosoma
X1102.16445.21892__L_275	Eukaryota	Viridiplantae	Streptophyta
X1102.22350.7613__L_061	Bacteria		Chloroflexi	Ktedonobacteria	Ktedonobacterales	Ktedonobacteraceae	Ktedonobacter	uncultured Ktedonobacter sp.
X1102.7963.7636__L_181	Bacteria		Proteobacteria	Gammaproteobacteria	Legionellales	Legionellaceae	Legionella	uncultured Legionella sp.
X1103.17768.9315__L_203	Bacteria		Proteobacteria	Gammaproteobacteria	Legionellales	Legionellaceae	Legionella
X1103.9036.24817__L_207	Bacteria		Actinobacteria	Actinobacteria	Geodermatophilales	Geodermatophilaceae
X1104.23924.16776__L_278	Eukaryota	Fungi	Ascomycota
X2101.23578.23442__L_203	Bacteria		Firmicutes	Bacilli	Lactobacillales	Carnobacteriaceae	Carnobacterium	uncultured Carnobacterium sp.
X1101.10000.15290__R_131	Bacteria		Acidobacteria
X1101.11303.7266__R_259	Bacteria		Planctomycetes	Planctomycetia	Planctomycetales	Gemmataceae	Zavarzinella	uncultured Zavarzinella sp.
X1101.11701.20485__R_132	Bacteria
X1101.12029.17204__R_110	Bacteria		Planctomycetes	Planctomycetia	Planctomycetales
X1101.12604.25683__R_272	Bacteria		Proteobacteria	Betaproteobacteria	Burkholderiales	Burkholderiaceae
X1101.13114.22721__R_053	Bacteria		Bacteroidetes	Cytophagia	Cytophagales	Cytophagaceae
X1101.13871.13180__R_042	Bacteria
X1101.14522.17574__R_067	Bacteria		Proteobacteria	Deltaproteobacteria	Myxococcales
X1101.15339.21851__R_061	Bacteria		Proteobacteria	Gammaproteobacteria	Legionellales	Legionellaceae	Legionella	uncultured Legionella sp.
X1101.15714.15149__R_227	Bacteria		Planctomycetes	Planctomycetia	Planctomycetales	Isosphaeraceae	Singulisphaera	uncultured Singulisphaera sp.
X1101.16064.21813__R_107	Eukaryota	Metazoa	Nematoda	Chromadorea	Tylenchida
X1101.16823.22687__R_030	Bacteria		Proteobacteria	Deltaproteobacteria
X1101.17482.21799__R_187	Bacteria		Proteobacteria
X1101.18317.12818__R_173	Bacteria		Actinobacteria	Acidimicrobiia	Acidimicrobiales	Acidimicrobiaceae
X1101.18608.10464__R_269	Bacteria
X1101.19905.8970__R_031	Bacteria
X1101.20859.21616__R_061	Bacteria		Proteobacteria
X1101.23048.8604__R_069	Bacteria		Proteobacteria	Deltaproteobacteria	Myxococcales	Polyangiaceae	Sorangium	uncultured Sorangium sp.
X1101.24214.21960__R_245	Bacteria		Actinobacteria	Acidimicrobiia	Acidimicrobiales
X1101.24806.12831__R_085	Bacteria		Planctomycetes	Planctomycetia	Planctomycetales	Gemmataceae
X1101.2582.15645__R_199	Bacteria
X1101.26079.12811__R_078	Bacteria
X1101.26883.13878__R_128	Bacteria		Proteobacteria	Deltaproteobacteria
X1101.27806.9083__R_044	Bacteria		Planctomycetes	Planctomycetia	Planctomycetales	Gemmataceae	Gemmata	uncultured Gemmata sp.
X1101.3699.15926__R_128	Bacteria		Firmicutes	Bacilli	Bacillales	Pasteuriaceae	Pasteuria	uncultured Pasteuria sp.
X1101.5740.17541__R_056	Bacteria		Proteobacteria	Alphaproteobacteria	Sphingomonadales	Sphingomonadaceae
X1101.6045.8648__R_130	Bacteria		Proteobacteria	Alphaproteobacteria
X1101.9251.13092__R_181	Bacteria		Actinobacteria	Actinobacteria
X1102.10467.9436__R_028	Bacteria		Planctomycetes	Planctomycetia	Planctomycetales	Isosphaeraceae	Singulisphaera
X1102.10703.24611__R_110	Bacteria		Proteobacteria	Deltaproteobacteria
X1102.13120.28912__R_150	Bacteria		Bacteroidetes	Chitinophagia	Chitinophagales	Chitinophagaceae	Ferruginibacter	uncultured Ferruginibacter sp.
X1102.13446.3617__R_066	Bacteria
X1102.14955.2876__R_084	Bacteria		Planctomycetes	Planctomycetia	Planctomycetales	Gemmataceae	Gemmata	uncultured Gemmata sp.
X1102.15811.17112__R_001	Bacteria
X1102.18999.11096__R_133	Bacteria		Verrucomicrobia
X1102.20146.20632__R_159	Bacteria		Chloroflexi
X1102.20294.9682__R_053	Bacteria		Proteobacteria	Deltaproteobacteria	Myxococcales
X1102.21343.22469__R_271	Bacteria		Actinobacteria	Thermoleophilia
X1102.22608.11318__R_134	Bacteria		Bacteroidetes
X1102.27475.16077__R_279	Bacteria		Proteobacteria	Gammaproteobacteria
X1102.7246.14617__R_280	Bacteria		Proteobacteria	Alphaproteobacteria	Rhodospirillales
X1102.8701.11814__R_278	Bacteria		Proteobacteria	Alphaproteobacteria
X1102.9209.20216__R_049	Bacteria
X1102.9412.9433__R_054	Bacteria		Acidobacteria	Acidobacteriia	Acidobacteriales	Acidobacteriaceae	Candidatus Koribacter	uncultured Candidatus Koribacter sp.
X1103.12598.11535__R_104	Bacteria		Bacteroidetes
X1103.13822.7885__R_247	Bacteria		Proteobacteria	Gammaproteobacteria
X1103.15145.5537__R_120	Bacteria		Planctomycetes	Planctomycetia	Planctomycetales	Gemmataceae	Gemmata	uncultured Gemmata sp.
X1103.15521.13881__R_185	Bacteria		Proteobacteria	Deltaproteobacteria	Myxococcales
X1103.16423.8893__R_288	Bacteria		Nitrospirae	Nitrospira	Nitrospirales	Nitrospiraceae	Nitrospira	uncultured Nitrospira sp.
X1103.20067.16492__R_113	Bacteria
X1103.20803.11729__R_197	Bacteria
X1103.22237.3743__R_208	Bacteria		Proteobacteria
X1103.23132.11323__R_001	Bacteria		Planctomycetes	Planctomycetia	Planctomycetales	Isosphaeraceae	Singulisphaera	uncultured Singulisphaera sp.
X1103.7967.25181__R_181	Bacteria		Planctomycetes	Planctomycetia	Planctomycetales
X1104.13563.16981__R_149	Bacteria
X1104.17824.15046__R_058	Bacteria		Proteobacteria	Gammaproteobacteria	Nevskiales	Sinobacteraceae	Nevskia
X1104.25654.20675__R_050	Bacteria		Planctomycetes	Planctomycetia	Planctomycetales	Gemmataceae
X1104.26972.16551__R_261	Bacteria		Chloroflexi	Anaerolineae	Anaerolineales	Anaerolineaceae	Anaerolinea	uncultured Anaerolinea sp.
X2101.14932.21913__R_190	Bacteria
X2101.22084.25877__R_158	Bacteria		Proteobacteria	Deltaproteobacteria	Myxococcales	Anaeromyxobacteraceae	Anaeromyxobacter	uncultured Anaeromyxobacter sp.
X2102.18350.8978__R_230	Bacteria
X2102.24977.18159__R_110	Bacteria		Firmicutes
X2104.15871.5964__R_178
X1101.10854.19431__L_247	Bacteria		Planctomycetes	Planctomycetia	Planctomycetales
X1101.15317.11369__L_147	Eukaryota	Viridiplantae	Streptophyta
X1101.16313.5251__L_254	Bacteria		Actinobacteria	Actinobacteria	Propionibacteriales	Propionibacteriaceae	Microlunatus
X1101.21171.11063__L_232	Bacteria		Gemmatimonadetes	Gemmatimonadetes	Gemmatimonadales	Gemmatimonadaceae	Gemmatimonas	uncultured Gemmatimonas sp.
X1101.24500.8013__L_217	Eukaryota	Viridiplantae	Streptophyta
X1101.26768.13150__L_262	Bacteria		Verrucomicrobia
X1101.3759.11716__L_180	Bacteria		Proteobacteria	Alphaproteobacteria	Holosporales		Caedibacter
X1101.8737.9106__L_262	Bacteria		Proteobacteria	Alphaproteobacteria	Rhizobiales	Methylobacteriaceae	Methylobacterium
X1102.12657.5678__L_192	Bacteria		Firmicutes	Bacilli	Bacillales
X1102.14442.10551__L_155
X1102.20232.25738__L_132	Eukaryota	Viridiplantae	Streptophyta
X1102.26860.18266__L_282	Bacteria
X1102.9403.14396__L_192	Bacteria		Proteobacteria	Gammaproteobacteria
X1103.17067.16205__L_147	Eukaryota	Viridiplantae
X1104.27361.17979__L_218	Bacteria		Proteobacteria	Alphaproteobacteria	Sphingomonadales	Sphingomonadaceae
X2101.21117.21715__L_031	Bacteria		Proteobacteria	Alphaproteobacteria	Rhizobiales	Methylobacteriaceae	Methylobacterium
X1101.10550.25456__R_185	Bacteria
X1101.11116.22125__R_120
X1101.11653.22454__R_178	Bacteria
X1101.13109.25622__R_044	Bacteria		Chloroflexi	Ktedonobacteria	Ktedonobacterales	Ktedonobacteraceae	Ktedonobacter
X1101.13337.7839__R_288	Bacteria		Proteobacteria	Alphaproteobacteria	Rhodospirillales	Rhodospirillaceae	Dongia	uncultured Dongia sp.
X1101.13589.25231__R_100	Bacteria		Planctomycetes	Planctomycetia	Planctomycetales	Isosphaeraceae	Isosphaera	uncultured Isosphaera sp.
X1101.14297.12038__R_153	Bacteria		Elusimicrobia	Elusimicrobia	Elusimicrobiales	Elusimicrobiaceae	Elusimicrobium	uncultured Elusimicrobium sp.
X1101.15424.10097__R_127	Bacteria
X1101.15576.10133__R_173	Bacteria		Actinobacteria	Actinobacteria
X1101.15803.21423__R_269	Bacteria		Chlamydiae	Chlamydiia	Chlamydiales	Simkaniaceae	Simkania	uncultured Simkania sp.
X1101.16033.22407__R_280	Bacteria		Bacteroidetes	Cytophagia	Cytophagales	Cytophagaceae
X1101.17323.25697__R_190	Bacteria		Planctomycetes	Planctomycetia	Planctomycetales	Gemmataceae	Gemmata	uncultured Gemmata sp.
X1101.17574.16090__R_201	Eukaryota	Viridiplantae	Streptophyta
X1101.19187.10301__R_149	Bacteria
X1101.2054.15481__R_149	Bacteria		Planctomycetes	Planctomycetia	Planctomycetales	Gemmataceae	Gemmata	uncultured Gemmata sp.
X1101.21235.10254__R_104	Bacteria		Actinobacteria	Thermoleophilia	Solirubrobacterales
X1101.21598.18025__R_013	Bacteria		Chloroflexi	Ktedonobacteria	Ktedonobacterales	Ktedonobacteraceae	Ktedonobacter
X1101.21776.23063__R_142	Bacteria		Actinobacteria	Actinobacteria
X1101.22762.15505__R_275	Bacteria
X1101.22880.5359__R_158	Bacteria		Bacteroidetes
X1101.23879.11212__R_150	Bacteria		Proteobacteria	Deltaproteobacteria	Myxococcales	Polyangiaceae
X1101.24382.20310__R_282	Bacteria		Chloroflexi	Ktedonobacteria	Ktedonobacterales	Ktedonobacteraceae	Ktedonobacter	uncultured Ktedonobacter sp.
X1101.24943.5011__R_033	Bacteria		Actinobacteria	Rubrobacteria	Rubrobacterales	Rubrobacteraceae	Rubrobacter	uncultured Rubrobacter sp.
X1101.2766.11970__R_237	Bacteria
X1101.5155.15409__R_134	Bacteria		Bacteroidetes
X1101.5576.22788__R_116	Bacteria		Planctomycetes	Planctomycetia	Planctomycetales	Gemmataceae	Gemmata	uncultured Gemmata sp.
X1101.6107.18926__R_114	Bacteria
X1101.7410.8633__R_030	Bacteria
X1101.8733.14912__R_150	Bacteria		Verrucomicrobia	Verrucomicrobiae	Verrucomicrobiales	Verrucomicrobiaceae	Verrucomicrobium	uncultured Verrucomicrobium sp.
X1101.8969.9575__R_063	Bacteria		Actinobacteria	Actinobacteria
X1102.10492.16634__R_001	Bacteria
X1102.12402.12572__R_205	Bacteria		Chloroflexi	Ktedonobacteria	Ktedonobacterales	Ktedonobacteraceae	Ktedonobacter	uncultured Ktedonobacter sp.
X1102.12599.13513__R_077	Bacteria		Proteobacteria	Gammaproteobacteria
X1102.13310.12949__R_050	Bacteria		Verrucomicrobia
X1102.13832.9856__R_101	Bacteria		Acidobacteria
X1102.14586.20532__R_113	Bacteria
X1102.17333.11402__R_181	Bacteria		Bacteroidetes	Sphingobacteriia	Sphingobacteriales	Sphingobacteriaceae	Sphingobacterium
X1102.18091.12266__R_119	Bacteria
X1102.18692.14987__R_039	Bacteria		Planctomycetes
X1102.19663.6091__R_237	Bacteria
X1102.20171.21137__R_198	Bacteria		Chloroflexi	Chloroflexia	Chloroflexales	Roseiflexaceae	Roseiflexus	uncultured Roseiflexus sp.
X1102.20550.14070__R_266	Bacteria		Proteobacteria	Alphaproteobacteria	Rhodospirillales	Acetobacteraceae	Stella	uncultured Stella sp.
X1102.21113.10076__R_188	Bacteria		Proteobacteria	Alphaproteobacteria	Rhizobiales
X1102.26668.20061__R_033	Bacteria		Bacteroidetes
X1102.3721.9043__R_034	Bacteria		Planctomycetes	Planctomycetia	Planctomycetales	Gemmataceae	Gemmata	uncultured Gemmata sp.
X1102.6799.12868__R_001	Bacteria		Planctomycetes	Planctomycetia	Planctomycetales	Gemmataceae
X1102.8039.9790__R_197	Bacteria		Actinobacteria	Rubrobacteria	Rubrobacterales	Rubrobacteraceae	Rubrobacter	uncultured Rubrobacter sp.
X1102.9785.10398__R_098	Bacteria		Planctomycetes	Planctomycetia	Planctomycetales	Gemmataceae	Gemmata	uncultured Gemmata sp.
X1103.10275.11506__R_094	Bacteria		Proteobacteria	Alphaproteobacteria	Rhodospirillales	Acetobacteraceae	Acidisoma	uncultured Acidisoma sp.
X1103.12693.11193__R_219	Bacteria		Firmicutes	Bacilli	Bacillales	Bacillaceae
X1103.15283.22478__R_071	Bacteria		Chloroflexi	Ktedonobacteria	Ktedonobacterales	Ktedonobacteraceae	Ktedonobacter	uncultured Ktedonobacter sp.
X1103.15789.17962__R_038	Bacteria		Actinobacteria
X1103.16862.16970__R_154	Bacteria
X1103.20250.19016__R_124	Bacteria		Bacteroidetes	Chitinophagia	Chitinophagales	Chitinophagaceae	Segetibacter	uncultured Segetibacter sp.
X1103.20890.19606__R_069	Bacteria
X1103.22717.17773__R_001	Bacteria		Proteobacteria	Alphaproteobacteria	Rhizobiales
X1103.25693.16536__R_297	Bacteria		Verrucomicrobia	Verrucomicrobiae	Verrucomicrobiales	Verrucomicrobiaceae	Verrucomicrobium	uncultured Verrucomicrobium sp.
X1103.5864.15127__R_216	Bacteria		Bacteroidetes
X1103.6193.23278__R_279	Bacteria		Proteobacteria	Alphaproteobacteria
X1104.10443.12776__R_271	Bacteria
X1104.11677.5058__R_098	Bacteria		Proteobacteria	Betaproteobacteria
X1104.15228.17523__R_053	Bacteria
X1104.15600.17439__R_279	Bacteria		Planctomycetes	Planctomycetia	Planctomycetales	Isosphaeraceae	Singulisphaera	uncultured Singulisphaera sp.
X1104.16879.13432__R_127	Bacteria
X1104.23763.21250__R_123	Bacteria
X1104.28967.13886__R_185	Bacteria
X1104.7468.11410__R_181	Bacteria
X2101.11392.18732__R_245	Bacteria
X2101.14737.25126__R_064	Bacteria
X2101.21729.18851__R_199	Bacteria		Actinobacteria
X2102.12031.6580__R_208	Bacteria		Actinobacteria	Actinobacteria	Micromonosporales	Micromonosporaceae
X2102.19399.11170__R_239	Bacteria		Planctomycetes	Planctomycetia	Planctomycetales	Isosphaeraceae	Singulisphaera	uncultured Singulisphaera sp.
X2102.23307.17625__R_135	Bacteria
X2103.11273.4300__R_187	Bacteria
X2103.15252.14386__R_199	Bacteria		Proteobacteria	Alphaproteobacteria	Rhodospirillales	Acetobacteraceae	Rhodopila	Rhodopila globiformis
X2103.18583.6678__R_163	Bacteria
X2104.6672.16449__R_011	Bacteria		Bacteroidetes
X1101.10403.13859__L_241	Bacteria		Planctomycetes	Planctomycetia	Planctomycetales	Gemmataceae	Gemmata	uncultured Gemmata sp.
X1101.12146.7028__L_165	Bacteria		Bacteroidetes	Cytophagia	Cytophagales	Cytophagaceae	Arcicella
X1101.15001.22862__L_193
X1101.17408.12522__L_108	Eukaryota	Viridiplantae	Streptophyta
X1101.18730.17160__L_140	Eukaryota	Fungi	Ascomycota	Dothideomycetes
X1101.22222.13723__L_026	Bacteria		Planctomycetes	Planctomycetia	Planctomycetales	Isosphaeraceae	Singulisphaera	uncultured Singulisphaera sp.
X1101.3599.15479__L_191
X1101.8962.6362__L_188	Bacteria
X1102.11337.13411__L_173	Bacteria		Firmicutes	Bacilli	Bacillales	Paenibacillaceae	Saccharibacillus
X1102.14682.18146__L_282	Bacteria		Proteobacteria
X1102.17591.8417__L_283
X1102.7631.9424__L_291	Bacteria		Firmicutes	Bacilli	Bacillales	Bacillaceae
X1103.13854.25050__L_237	Bacteria
X1103.15534.8534__L_135	Bacteria		Proteobacteria	Alphaproteobacteria
X1103.16442.24859__L_192	Bacteria
X1103.19100.19653__L_240	Bacteria
X1104.17579.11341__L_204	Bacteria		Gemmatimonadetes	Gemmatimonadetes	Gemmatimonadales	Gemmatimonadaceae	Gemmatimonas	uncultured Gemmatimonas sp.
X2101.2585.14362__L_012	Eukaryota	Viridiplantae	Streptophyta
X2104.20356.7160__L_222	Bacteria		Firmicutes	Bacilli	Bacillales	Thermoactinomycetaceae
X2104.9255.20141__L_245
X1101.10694.18864__R_288	Bacteria		Planctomycetes	Planctomycetia	Planctomycetales
X1101.11650.16037__R_288	Bacteria		Actinobacteria
X1101.13041.25280__R_111	Bacteria		Chloroflexi	Ktedonobacteria	Ktedonobacterales
X1101.13426.3780__R_177	Bacteria
X1101.13688.26560__R_240	Bacteria		Planctomycetes	Planctomycetia	Planctomycetales	Planctomycetaceae	Blastopirellula	uncultured Blastopirellula sp.
X1101.14574.5678__R_288	Bacteria
X1101.14728.22379__R_189	Bacteria		Proteobacteria	Alphaproteobacteria	Rhizobiales
X1101.16309.26206__R_273	Bacteria		Planctomycetes	Planctomycetia	Planctomycetales
X1101.17103.14739__R_132	Bacteria
X1101.19027.18714__R_149	Bacteria		Actinobacteria
X1101.19202.19819__R_040	Bacteria
X1101.20298.6829__R_178	Bacteria		Chloroflexi
X1101.20596.6860__R_003	Bacteria		Proteobacteria	Gammaproteobacteria
X1101.22009.21861__R_067	Bacteria
X1101.22391.6880__R_135	Bacteria		Proteobacteria	Gammaproteobacteria
X1101.23467.17016__R_069	Bacteria
X1101.23966.13095__R_090	Bacteria		Chloroflexi	Thermomicrobia	Sphaerobacterales	Sphaerobacteraceae	Sphaerobacter	uncultured Sphaerobacter sp.
X1101.24182.12567__R_033	Bacteria		Actinobacteria	Actinobacteria	Streptosporangiales
X1101.24863.20276__R_142	Bacteria		Proteobacteria	Alphaproteobacteria
X1101.25666.13500__R_287	Bacteria		Proteobacteria
X1101.26829.9890__R_063	Bacteria
X1101.27789.14238__R_259	Bacteria		Planctomycetes	Planctomycetia	Planctomycetales
X1101.3318.11639__R_084	Bacteria
X1101.5103.8484__R_093	Bacteria		Planctomycetes	Planctomycetia	Planctomycetales	Isosphaeraceae	Singulisphaera	uncultured Singulisphaera sp.
X1101.6928.16104__R_080	Bacteria
X1101.7307.14084__R_022	Bacteria		Planctomycetes	Planctomycetia	Planctomycetales	Gemmataceae	Zavarzinella	uncultured Zavarzinella sp.
X1102.10122.12974__R_178	Bacteria		Proteobacteria	Gammaproteobacteria
X1102.10257.13579__R_111	Bacteria
X1102.10372.22600__R_094	Bacteria
X1102.12773.20346__R_070	Bacteria		Proteobacteria	Alphaproteobacteria	Rhodospirillales	Acetobacteraceae	Stella	uncultured Stella sp.
X1102.14603.13380__R_157	Bacteria		Planctomycetes	Planctomycetia	Planctomycetales	Gemmataceae	Gemmata	uncultured Gemmata sp.
X1102.16192.15372__R_177	Bacteria		Tenericutes	Mollicutes
X1102.16556.19474__R_093	Bacteria		Planctomycetes	Planctomycetia	Planctomycetales	Gemmataceae	Gemmata	uncultured Gemmata sp.
X1102.17061.11376__R_158	Eukaryota	Viridiplantae	Streptophyta
X1102.17434.18860__R_120	Bacteria		Chloroflexi	Ktedonobacteria	Ktedonobacterales	Ktedonobacteraceae	Ktedonobacter	uncultured Ktedonobacter sp.
X1102.17913.17505__R_054	Bacteria		Firmicutes	Bacilli	Bacillales	Paenibacillaceae	Paenibacillus
X1102.18098.18622__R_224	Bacteria		Actinobacteria	Thermoleophilia	Solirubrobacterales	Conexibacteraceae	Conexibacter	uncultured Conexibacter sp.
X1102.18689.8258__R_114	Bacteria		Bacteroidetes	Cytophagia	Cytophagales	Cytophagaceae	Ohtaekwangia
X1102.19759.9549__R_121	Bacteria
X1102.21075.2638__R_219	Bacteria		Proteobacteria	Gammaproteobacteria
X1102.22407.6913__R_208	Bacteria		Verrucomicrobia
X1102.25096.8405__R_245	Bacteria		Proteobacteria
X1102.26122.8614__R_205	Bacteria		Planctomycetes	Planctomycetia	Planctomycetales	Gemmataceae
X1102.29666.15090__R_250	Bacteria		Gemmatimonadetes	Gemmatimonadetes	Gemmatimonadales	Gemmatimonadaceae	Gemmatimonas	uncultured Gemmatimonas sp.
X1102.7838.16257__R_075	Bacteria		Bacteroidetes	Cytophagia	Cytophagales	Cytophagaceae	Dyadobacter
X1102.9403.17505__R_284	Bacteria
X1102.9659.17572__R_293	Bacteria
X1103.10756.12746__R_128	Bacteria		Proteobacteria	Gammaproteobacteria	Methylococcales	Methylococcaceae	Methylococcus	uncultured Methylococcus sp.
X1103.14102.1469__R_234	Bacteria		Planctomycetes	Planctomycetia	Planctomycetales	Gemmataceae	Gemmata
X1103.15507.10395__R_279	Bacteria		Proteobacteria	Gammaproteobacteria
X1103.18314.23642__R_269	Bacteria		Planctomycetes	Planctomycetia	Planctomycetales	Gemmataceae
X1103.19272.17440__R_100	Bacteria		Proteobacteria	Deltaproteobacteria	Bdellovibrionales	Bdellovibrionaceae	Bdellovibrio
X1103.20647.21476__R_275	Bacteria		Planctomycetes	Planctomycetia	Planctomycetales	Planctomycetaceae	Planctomyces	uncultured Planctomyces sp.
X1103.22520.7494__R_273	Bacteria		Planctomycetes	Planctomycetia	Planctomycetales	Gemmataceae	Gemmata	uncultured Gemmata sp.
X1103.5984.18618__R_053	Bacteria		Proteobacteria	Gammaproteobacteria	Legionellales	Legionellaceae	Legionella
X1103.8479.13458__R_154	Bacteria
X1104.11834.18620__R_212	Bacteria		Proteobacteria	Alphaproteobacteria			Micavibrio	uncultured Micavibrio sp.
X1104.13506.12579__R_124	Bacteria
X1104.16357.24081__R_151	Bacteria		Bacteroidetes
X1104.22493.24504__R_238	Bacteria		Planctomycetes	Planctomycetia	Planctomycetales	Gemmataceae	Gemmata	uncultured Gemmata sp.
X1104.23307.24851__R_255	Bacteria
X1104.4035.16357__R_190	Bacteria
X1104.6872.23219__R_245	Bacteria		Proteobacteria
X1104.7336.22841__R_224	Bacteria		Acidobacteria
X1104.9168.10450__R_134
X2101.15233.25119__R_123	Bacteria		Planctomycetes	Planctomycetia
X2101.18320.10569__R_050	Bacteria		Proteobacteria
X2101.19487.3558__R_149	Bacteria		Actinobacteria	Acidimicrobiia	Acidimicrobiales	Iamiaceae	Iamia	uncultured Iamia sp.
X2101.26603.12960__R_197	Bacteria
X2102.10761.15588__R_041	Bacteria		Actinobacteria	Actinobacteria	Streptosporangiales	Thermomonosporaceae	Actinoallomurus	uncultured Actinoallomurus sp.
X2102.15400.21549__R_078	Bacteria
X2102.16231.21660__R_205	Bacteria
X2102.18576.3791__R_175	Bacteria		Proteobacteria	Alphaproteobacteria	Sphingomonadales	Sphingomonadaceae
X2102.22643.19979__R_220	Bacteria
X2102.24402.22092__R_093	Bacteria		Proteobacteria	Alphaproteobacteria
X2102.8649.18837__R_026	Bacteria		Proteobacteria	Alphaproteobacteria	Rhodospirillales
X2103.22369.23068__R_154	Bacteria		Proteobacteria	Alphaproteobacteria	Rhodospirillales
X2104.2024.15143__R_013	Bacteria		Gemmatimonadetes	Gemmatimonadetes	Gemmatimonadales	Gemmatimonadaceae	Gemmatimonas	uncultured Gemmatimonas sp.
X1101.12230.20544__L_196	Bacteria		Actinobacteria	Actinobacteria	Micrococcales	Microbacteriaceae
X1101.13803.25314__L_091	Bacteria		Actinobacteria	Acidimicrobiia	Acidimicrobiales
X1101.20285.8405__L_192	Bacteria		Verrucomicrobia	Verrucomicrobiae	Verrucomicrobiales	Verrucomicrobiaceae
X1101.21237.10985__L_276	Eukaryota	Fungi	Ascomycota	Dothideomycetes	Dothideales
X1101.25164.8017__L_054	Bacteria		Gemmatimonadetes	Gemmatimonadetes	Gemmatimonadales	Gemmatimonadaceae	Gemmatimonas	uncultured Gemmatimonas sp.
X1101.8123.17940__L_295	Archaea		Crenarchaeota	Thermoprotei	Fervidicoccales	Fervidicoccaceae	Fervidicoccus	uncultured Fervidicoccus sp.
X1102.12159.23571__L_175	Bacteria		Firmicutes	Bacilli	Bacillales		Exiguobacterium
X1102.16766.23455__L_245	Bacteria		Proteobacteria	Alphaproteobacteria	Rhizobiales
X1102.22859.16726__L_272	Bacteria		Verrucomicrobia	Verrucomicrobiae	Verrucomicrobiales	Verrucomicrobiaceae	Verrucomicrobium	uncultured Verrucomicrobium sp.
X1102.28603.10301__L_292	Eukaryota	Viridiplantae	Streptophyta		Pinales	Pinaceae
X1103.4129.9994__L_203	Eukaryota	Viridiplantae	Streptophyta
X1104.10086.10689__L_225	Bacteria		Planctomycetes	Planctomycetia	Planctomycetales
X1104.12745.24061__L_072	Eukaryota	Viridiplantae	Streptophyta		Ericales	Primulaceae
X1104.13694.12086__L_142	Bacteria		Proteobacteria	Deltaproteobacteria	Bdellovibrionales	Bdellovibrionaceae	Bdellovibrio	uncultured Bdellovibrio sp.
X1104.5880.12687__L_047	Eukaryota	Viridiplantae	Streptophyta
X1104.8267.20508__L_262	Bacteria		Planctomycetes	Planctomycetia	Planctomycetales	Isosphaeraceae	Singulisphaera	uncultured Singulisphaera sp.
X2102.10672.8905__L_262	Bacteria		Proteobacteria	Alphaproteobacteria	Rhizobiales	Rhizobiaceae
X2103.17407.21568__L_281	Eukaryota	Viridiplantae	Streptophyta
X2104.9485.18392__L_238	Bacteria		Acidobacteria	Acidobacteriia	Acidobacteriales	Acidobacteriaceae	Candidatus Koribacter	uncultured Candidatus Koribacter sp.
X1101.11300.20468__R_151	Bacteria		Proteobacteria	Gammaproteobacteria	Legionellales	Legionellaceae	Legionella
X1101.12071.3968__R_280	Bacteria		Proteobacteria	Gammaproteobacteria
X1101.12985.9336__R_222	Bacteria		Bacteroidetes
X1101.13174.2670__R_215	Bacteria		Proteobacteria	Deltaproteobacteria
X1101.13542.26468__R_111	Bacteria
X1101.15073.15456__R_012	Bacteria		Elusimicrobia	Elusimicrobia	Elusimicrobiales	Elusimicrobiaceae	Elusimicrobium	uncultured Elusimicrobium sp.
X1101.16843.24352__R_151	Bacteria
X1101.17048.27916__R_070	Bacteria		Proteobacteria	Betaproteobacteria
X1101.17841.23910__R_018	Bacteria		Proteobacteria	Gammaproteobacteria	Legionellales
X1101.19068.19043__R_140
X1101.19257.6639__R_213	Bacteria
X1101.20218.9590__R_054	Bacteria
X1101.20973.17366__R_090	Bacteria		Proteobacteria	Alphaproteobacteria	Rhodospirillales	Acetobacteraceae
X1101.21977.24259__R_069	Bacteria		Planctomycetes	Planctomycetia	Planctomycetales	Planctomycetaceae	Planctomyces	uncultured Planctomyces sp.
X1101.23945.20018__R_041	Bacteria
X1101.24226.16834__R_198	Bacteria		Proteobacteria	Deltaproteobacteria
X1101.26152.11914__R_158	Bacteria		Planctomycetes	Planctomycetia	Planctomycetales	Planctomycetaceae
X1101.3645.15212__R_013	Bacteria		Proteobacteria
X1101.5668.15726__R_006
X1101.6005.19784__R_030	Bacteria		Planctomycetes
X1101.7116.19770__R_179	Bacteria
X1101.9111.14617__R_269	Bacteria		Proteobacteria	Deltaproteobacteria	Myxococcales	Anaeromyxobacteraceae	Anaeromyxobacter	uncultured Anaeromyxobacter sp.
X1101.9357.19461__R_252	Bacteria		Planctomycetes	Planctomycetia	Planctomycetales	Gemmataceae
X1102.10955.5690__R_013	Bacteria		Proteobacteria	Alphaproteobacteria	Rhodospirillales	Rhodospirillaceae	Dongia	uncultured Dongia sp.
X1102.12021.6970__R_062	Bacteria		Proteobacteria	Alphaproteobacteria	Rhodospirillales
X1102.12386.8981__R_113	Bacteria		Proteobacteria	Gammaproteobacteria
X1102.12671.17383__R_120	Bacteria
X1102.13185.4130__R_061	Bacteria		Planctomycetes	Planctomycetia	Planctomycetales	Gemmataceae	Zavarzinella	uncultured Zavarzinella sp.
X1102.14372.9034__R_198	Bacteria		Proteobacteria	Deltaproteobacteria
X1102.14617.16328__R_039	Bacteria		Proteobacteria	Alphaproteobacteria
X1102.15024.8763__R_278	Bacteria
X1102.15839.11076__R_211	Bacteria		Verrucomicrobia
X1102.16056.5607__R_027
X1102.17027.6093__R_001	Bacteria		Proteobacteria	Deltaproteobacteria	Myxococcales	Anaeromyxobacteraceae	Anaeromyxobacter	uncultured Anaeromyxobacter sp.
X1102.17350.7942__R_218	Bacteria
X1102.18495.21030__R_174	Bacteria		Proteobacteria	Gammaproteobacteria	Legionellales	Coxiellaceae	Aquicella	uncultured Aquicella sp.
X1102.19875.23215__R_193	Bacteria		Proteobacteria
X1102.2096.15810__R_218	Bacteria
X1102.22059.9809__R_112	Bacteria		Actinobacteria	Thermoleophilia	Solirubrobacterales
X1102.22816.11330__R_163	Bacteria		Actinobacteria	Actinobacteria	Frankiales	Frankiaceae	Frankia	uncultured Frankia sp.
X1102.23011.23175__R_157	Bacteria
X1102.24699.16002__R_127	Bacteria		Proteobacteria	Alphaproteobacteria	Rhodospirillales	Rhodospirillaceae	Dongia	uncultured Dongia sp.
X1102.25287.18167__R_149	Bacteria		Chlamydiae	Chlamydiia	Chlamydiales
X1102.25751.21100__R_205	Bacteria		Planctomycetes	Planctomycetia	Planctomycetales	Gemmataceae	Zavarzinella	uncultured Zavarzinella sp.
X1102.3621.18764__R_038	Bacteria		Actinobacteria	Acidimicrobiia	Acidimicrobiales
X1102.5969.18118__R_181	Bacteria		Acidobacteria
X1102.8423.25289__R_075	Bacteria		Proteobacteria	Gammaproteobacteria
X1102.9783.13190__R_263	Bacteria		Bacteroidetes	Cytophagia	Cytophagales	Cytophagaceae
X1103.10993.23347__R_092	Bacteria		Firmicutes	Bacilli
X1103.12690.17435__R_011	Bacteria		Verrucomicrobia
X1103.13741.20723__R_013	Bacteria
X1103.14756.10747__R_264	Bacteria		Planctomycetes	Planctomycetia	Planctomycetales	Gemmataceae	Gemmata	uncultured Gemmata sp.
X1103.16377.8445__R_094	Bacteria		Planctomycetes	Planctomycetia	Planctomycetales	Gemmataceae	Zavarzinella	uncultured Zavarzinella sp.
X1103.17638.6940__R_171	Bacteria		Proteobacteria	Gammaproteobacteria
X1103.18947.16488__R_016	Bacteria		Proteobacteria	Deltaproteobacteria
X1103.22947.19995__R_132	Bacteria		Bacteroidetes
X1103.23459.20086__R_101	Bacteria		Proteobacteria	Alphaproteobacteria	Rhizobiales	Hyphomicrobiaceae
X1103.25980.9076__R_067	Bacteria
X1103.2738.11611__R_075	Bacteria
X1103.5739.5944__R_176	Bacteria
X1103.6389.13236__R_061	Bacteria		Planctomycetes	Planctomycetia	Planctomycetales	Gemmataceae
X1103.9366.3896__R_245	Bacteria		Proteobacteria	Gammaproteobacteria	Xanthomonadales
X1104.13479.19363__R_205	Bacteria		Proteobacteria	Gammaproteobacteria	Legionellales	Coxiellaceae	Aquicella	uncultured Aquicella sp.
X1104.16806.15077__R_086	Bacteria		Proteobacteria	Alphaproteobacteria	Rhodospirillales	Acetobacteraceae	Acidisoma	uncultured Acidisoma sp.
X1104.19191.6274__R_013	Bacteria
X1104.20592.17645__R_087	Bacteria
X1104.21528.17939__R_168	Bacteria		Acidobacteria	Acidobacteriia	Acidobacteriales	Acidobacteriaceae	Acidobacterium	uncultured Acidobacterium sp.
X1104.21955.11228__R_119	Bacteria		Planctomycetes	Planctomycetia	Planctomycetales	Planctomycetaceae	Planctomyces	uncultured Planctomyces sp.
X1104.22561.21411__R_151	Bacteria		Planctomycetes	Planctomycetia	Planctomycetales	Gemmataceae	Zavarzinella	uncultured Zavarzinella sp.
X1104.24554.13295__R_275	Bacteria		Actinobacteria	Actinobacteria
X1104.28319.15816__R_061	Bacteria		Firmicutes	Bacilli	Bacillales	Pasteuriaceae	Pasteuria	uncultured Pasteuria sp.
X1104.8967.12101__R_197	Eukaryota	Viridiplantae	Streptophyta
X2101.11414.15027__R_181	Bacteria		Bacteroidetes	Chitinophagia	Chitinophagales	Chitinophagaceae	Flavisolibacter	uncultured Flavisolibacter sp.
X2101.11844.5707__R_060	Eukaryota		Apicomplexa	Gregarinasina	Eugregarinorida	Gregarinidae	Gregarina
X2101.20686.19964__R_061	Bacteria		Bacteroidetes	Cytophagia	Cytophagales	Cytophagaceae
X2101.4415.9684__R_245	Bacteria		Proteobacteria	Alphaproteobacteria	Rhizobiales
X2101.8382.6749__R_043	Bacteria		Planctomycetes	Planctomycetia	Planctomycetales	Gemmataceae
X2102.12493.19163__R_034	Bacteria		Proteobacteria
X2102.14339.14900__R_049	Bacteria		Proteobacteria	Deltaproteobacteria	Myxococcales	Kofleriaceae
X2102.16436.13660__R_045	Bacteria		Chloroflexi	Ktedonobacteria	Ktedonobacterales	Ktedonobacteraceae	Ktedonobacter	uncultured Ktedonobacter sp.
X2102.23673.16138__R_067	Bacteria		Proteobacteria
X2102.27095.16027__R_206	Bacteria		Planctomycetes	Planctomycetia	Planctomycetales	Gemmataceae
X2103.13655.15071__R_141	Bacteria		Actinobacteria	Actinobacteria
X2103.18419.13012__R_002	Bacteria
X2103.22306.17876__R_101	Bacteria		Planctomycetes	Planctomycetia	Planctomycetales	Gemmataceae	Zavarzinella	uncultured Zavarzinella sp.
X2104.10293.18443__R_207	Bacteria		Firmicutes	Bacilli	Bacillales	Paenibacillaceae	Paenibacillus
X2104.13892.15734__R_216	Bacteria		Proteobacteria	Deltaproteobacteria	Myxococcales
X2104.19532.15966__R_101	Bacteria
X2104.25033.12431__R_135	Bacteria		Proteobacteria	Betaproteobacteria	Burkholderiales	Burkholderiaceae
X1101.16031.5950__L_249	Bacteria		Deinococcus-Thermus	Deinococci	Deinococcales	Deinococcaceae	Deinococcus
X1101.20374.7489__L_196	Bacteria		Bacteroidetes
X1101.20973.19602__L_243	Bacteria
X1101.26991.13449__L_195	Bacteria
X1102.10336.27048__L_187	Bacteria		Proteobacteria	Alphaproteobacteria	Rhizobiales	Rhizobiaceae	Rhizobium
X1102.13955.5261__L_275	Eukaryota	Viridiplantae	Streptophyta
X1102.17298.24713__L_103	Eukaryota	Viridiplantae	Streptophyta		Fabales	Fabaceae
X1102.20152.17742__L_207	Bacteria
X1102.20680.19705__L_191	Bacteria		Firmicutes	Bacilli	Bacillales	Paenibacillaceae	Paenibacillus
X1102.22517.24007__L_054	Eukaryota	Fungi	Ascomycota	Dothideomycetes	Pleosporales
X1102.24716.8957__L_240	Bacteria		Proteobacteria	Alphaproteobacteria	Rhizobiales
X1102.26657.7568__L_168
X1103.18589.9286__L_192
X1103.21001.22104__L_247	Bacteria		Proteobacteria	Deltaproteobacteria
X1104.11708.11733__L_125
X2101.16769.28016__L_126	Bacteria		Proteobacteria
X2103.10737.14872__L_225
X2104.5427.15944__L_158	Eukaryota	Viridiplantae	Streptophyta
X1101.10411.23172__R_087	Bacteria		Chlamydiae	Chlamydiia	Chlamydiales	Parachlamydiaceae
X1101.10959.11069__R_196	Bacteria		Planctomycetes	Planctomycetia	Planctomycetales	Gemmataceae	Zavarzinella	uncultured Zavarzinella sp.
X1101.11576.19838__R_125	Bacteria		Proteobacteria	Alphaproteobacteria	Rhizobiales
X1101.12447.10034__R_110	Bacteria		Planctomycetes	Planctomycetia	Planctomycetales	Gemmataceae	Gemmata	uncultured Gemmata sp.
X1101.12547.11060__R_092	Bacteria		Planctomycetes	Planctomycetia	Planctomycetales	Isosphaeraceae	Singulisphaera	uncultured Singulisphaera sp.
X1101.13066.24172__R_230	Bacteria		Planctomycetes	Planctomycetia	Planctomycetales	Gemmataceae	Gemmata	uncultured Gemmata sp.
X1101.13169.16692__R_187	Bacteria		Firmicutes	Bacilli	Bacillales	Pasteuriaceae	Pasteuria	uncultured Pasteuria sp.
X1101.13668.3578__R_043	Bacteria
X1101.14109.2466__R_264	Bacteria		Planctomycetes	Planctomycetia	Planctomycetales	Isosphaeraceae
X1101.15061.6787__R_110	Bacteria
X1101.15443.3751__R_013	Bacteria
X1101.16645.1909__R_194	Bacteria
X1101.17063.12067__R_250	Bacteria		Actinobacteria	Actinobacteria	Micromonosporales	Micromonosporaceae	Actinoplanes
X1101.17860.18182__R_098	Bacteria		Proteobacteria	Gammaproteobacteria
X1101.18742.14537__R_190	Bacteria		Planctomycetes	Planctomycetia	Planctomycetales	Gemmataceae
X1101.19699.24537__R_049	Bacteria		Planctomycetes	Planctomycetia	Planctomycetales	Gemmataceae	Gemmata	uncultured Gemmata sp.
X1101.19805.15799__R_061	Bacteria
X1101.19904.8683__R_167	Bacteria		Proteobacteria
X1101.20185.24980__R_049	Bacteria		Verrucomicrobia
X1101.20542.18900__R_131	Bacteria
X1101.22248.3780__R_243	Bacteria
X1101.22468.6788__R_297	Bacteria		Bacteroidetes	Chitinophagia	Chitinophagales	Chitinophagaceae
X1101.23368.12840__R_113	Bacteria		Firmicutes
X1101.2373.14931__R_250	Bacteria		Chlamydiae	Chlamydiia	Chlamydiales	Parachlamydiaceae
X1101.24262.6846__R_056	Bacteria
X1101.24460.18707__R_271	Bacteria		Proteobacteria	Alphaproteobacteria			Geminicoccus	uncultured Geminicoccus sp.
X1101.24633.17209__R_123	Bacteria		Actinobacteria	Actinobacteria	Micromonosporales	Micromonosporaceae
X1101.26938.22153__R_288	Bacteria		Proteobacteria	Gammaproteobacteria	Methylococcales
X1101.28189.19348__R_122	Bacteria		Chloroflexi	Ktedonobacteria	Ktedonobacterales	Ktedonobacteraceae	Ktedonobacter	uncultured Ktedonobacter sp.
X1101.28997.15997__R_219	Bacteria		Actinobacteria	Actinobacteria
X1101.3722.12099__R_093	Bacteria		Planctomycetes	Planctomycetia	Planctomycetales	Gemmataceae
X1101.4755.13745__R_130	Bacteria		Proteobacteria	Gammaproteobacteria
X1101.5271.22169__R_131	Bacteria		Verrucomicrobia
X1101.8514.23261__R_122	Bacteria		Proteobacteria	Gammaproteobacteria	Legionellales	Coxiellaceae	Aquicella	uncultured Aquicella sp.
X1101.8794.24863__R_127	Bacteria		Proteobacteria
X1101.9609.18763__R_034	Bacteria		Actinobacteria	Thermoleophilia	Solirubrobacterales	Conexibacteraceae	Conexibacter	uncultured Conexibacter sp.
X1102.10380.9778__R_189	Bacteria		Proteobacteria	Betaproteobacteria
X1102.10630.21304__R_261	Bacteria		Bacteroidetes	Bacteroidia	Bacteroidales	Prevotellaceae	Prevotella
X1102.10860.13094__R_290	Bacteria		Proteobacteria	Betaproteobacteria	Burkholderiales	Burkholderiaceae
X1102.10938.11375__R_178	Bacteria		Planctomycetes	Planctomycetia	Planctomycetales	Gemmataceae
X1102.11396.17939__R_271	Bacteria
X1102.11911.19315__R_173	Bacteria		Planctomycetes	Planctomycetia	Planctomycetales	Gemmataceae
X1102.12482.22255__R_288	Bacteria		Proteobacteria	Gammaproteobacteria	Legionellales	Legionellaceae	Legionella
X1102.12975.18726__R_004	Bacteria		Proteobacteria	Deltaproteobacteria	Myxococcales
X1102.13339.14247__R_297	Bacteria
X1102.13628.20750__R_007	Bacteria		Proteobacteria	Alphaproteobacteria
X1102.13803.7121__R_294	Bacteria		Proteobacteria	Gammaproteobacteria	Pseudomonadales	Pseudomonadaceae	Pseudomonas
X1102.14197.4823__R_119	Bacteria		Proteobacteria	Deltaproteobacteria	Bdellovibrionales	Bdellovibrionaceae	Bdellovibrio	uncultured Bdellovibrio sp.
X1102.16019.17333__R_153	Bacteria		Bacteroidetes
X1102.19086.13366__R_054	Bacteria						Vampirovibrio	uncultured Vampirovibrio sp.
X1102.20326.6095__R_142	Bacteria		Chloroflexi
X1102.21092.3408__R_025
X1102.21943.23204__R_101	Bacteria
X1102.23196.16822__R_163	Bacteria		Proteobacteria	Gammaproteobacteria
X1102.23412.16204__R_234	Bacteria		Proteobacteria	Alphaproteobacteria	Rhodobacterales	Rhodobacteraceae
X1102.24556.8031__R_127	Bacteria		Chloroflexi
X1102.26417.20212__R_120	Bacteria		Proteobacteria	Alphaproteobacteria	Rhodospirillales	Acetobacteraceae
X1102.27250.22200__R_041	Bacteria		Proteobacteria	Gammaproteobacteria
X1102.6000.11897__R_131	Bacteria		Planctomycetes	Planctomycetia	Planctomycetales	Planctomycetaceae	Blastopirellula	uncultured Blastopirellula sp.
X1102.6654.11863__R_181	Bacteria		Proteobacteria	Deltaproteobacteria	Myxococcales
X1102.7428.8741__R_292	Bacteria
X1102.8509.21166__R_130	Bacteria		Firmicutes	Clostridia	Clostridiales	Clostridiaceae	Clostridium
X1102.9420.7855__R_239	Bacteria
X1103.13307.17789__R_235	Bacteria
X1103.13570.16173__R_277	Bacteria		Planctomycetes	Planctomycetia	Planctomycetales	Gemmataceae
X1103.14555.16560__R_119	Bacteria		Proteobacteria
X1103.15019.19659__R_110	Bacteria
X1103.16209.13799__R_269	Bacteria
X1103.18241.4932__R_027
X1103.18899.14270__R_294	Bacteria		Chlamydiae	Chlamydiia	Chlamydiales	Parachlamydiaceae	Neochlamydia
X1103.19680.16130__R_258	Bacteria
X1103.20114.26683__R_252	Bacteria		Bacteroidetes	Cytophagia	Cytophagales	Cytophagaceae	Cytophaga	uncultured Cytophaga sp.
X1103.20915.8163__R_066	Bacteria		Bacteroidetes	Flavobacteriia	Flavobacteriales	Flavobacteriaceae	Flavobacterium
X1103.21811.15289__R_167	Bacteria		Verrucomicrobia
X1103.25068.7569__R_171	Bacteria		Chloroflexi	Ktedonobacteria
X1103.28996.12861__R_086	Bacteria
X1103.5355.15169__R_128	Bacteria		Actinobacteria	Acidimicrobiia	Acidimicrobiales
X1103.7616.10050__R_116	Eukaryota	Viridiplantae	Streptophyta
X1103.9655.9888__R_022	Bacteria		Actinobacteria
X1104.10131.19809__R_013	Bacteria		Planctomycetes	Planctomycetia	Planctomycetales
X1104.10411.13460__R_224	Bacteria		Proteobacteria	Deltaproteobacteria
X1104.12018.15783__R_238	Bacteria		Proteobacteria	Alphaproteobacteria	Rhodospirillales	Rhodospirillaceae	Dongia	uncultured Dongia sp.
X1104.13446.6115__R_230	Bacteria
X1104.14255.5471__R_055	Bacteria
X1104.14736.12155__R_094	Bacteria		Proteobacteria	Alphaproteobacteria	Rhodospirillales	Acetobacteraceae
X1104.17752.5482__R_130	Bacteria		Planctomycetes	Planctomycetia	Planctomycetales
X1104.19039.19803__R_192	Bacteria		Bacteroidetes	Cytophagia	Cytophagales
X1104.20004.7842__R_245	Bacteria		Proteobacteria	Gammaproteobacteria	Methylococcales	Methylococcaceae	Methylococcus	uncultured Methylococcus sp.
X1104.21276.26274__R_277	Bacteria		Proteobacteria	Betaproteobacteria	Burkholderiales
X1104.24562.14117__R_133	Bacteria		Proteobacteria	Deltaproteobacteria	Desulfuromonadales
X1104.8807.22087__R_106	Bacteria
X2101.11022.17494__R_187	Bacteria		Planctomycetes	Planctomycetia	Planctomycetales	Planctomycetaceae	Planctomyces	uncultured Planctomyces sp.
X2101.11870.8040__R_109	Bacteria		Proteobacteria	Betaproteobacteria	Burkholderiales	Oxalobacteraceae	Collimonas
X2101.18327.14355__R_213	Bacteria		Proteobacteria	Gammaproteobacteria	Pseudomonadales	Pseudomonadaceae	Pseudomonas
X2101.6020.9873__R_122	Bacteria
X2101.9715.7249__R_096	Bacteria		Planctomycetes	Planctomycetia	Planctomycetales	Planctomycetaceae	Planctomyces	uncultured Planctomyces sp.
X2102.14767.17468__R_106	Bacteria		Proteobacteria	Alphaproteobacteria	Rhodospirillales	Acetobacteraceae	Acidisphaera
X2102.15474.17091__R_037	Bacteria		Proteobacteria	Alphaproteobacteria
X2102.16697.27518__R_026	Bacteria		Bacteroidetes	Cytophagia	Cytophagales	Cytophagaceae	Cytophaga
X2102.21737.4423__R_106	Bacteria
X2102.8451.10178__R_197	Bacteria
X2103.13114.6522__R_127	Bacteria		Bacteroidetes
X2103.14612.4512__R_204	Bacteria		Proteobacteria	Gammaproteobacteria	Xanthomonadales	Xanthomonadaceae
X2103.6814.14503__R_155	Bacteria
X2103.9565.17315__R_176	Bacteria		Bacteroidetes
X2104.20704.12366__R_101	Bacteria
X1101.10001.18520__L_281	Bacteria		Proteobacteria	Alphaproteobacteria	Rhizobiales	Methylobacteriaceae	Methylobacterium
X1101.10640.16962__L_043	Eukaryota	Viridiplantae	Streptophyta
X1101.15800.6433__L_266	Eukaryota	Viridiplantae	Streptophyta
X1101.17369.16400__L_184	Eukaryota	Viridiplantae	Streptophyta
X1101.19291.17798__L_004	Bacteria		Proteobacteria	Alphaproteobacteria	Rhizobiales
X1101.21060.24359__L_055
X1101.5933.19992__L_297	Bacteria		Proteobacteria	Deltaproteobacteria
X1101.7870.8380__L_278	Bacteria		Proteobacteria	Alphaproteobacteria	Sphingomonadales	Sphingomonadaceae	Sphingomonas
X1102.19531.8290__L_188	Bacteria		Firmicutes	Bacilli	Bacillales	Pasteuriaceae	Pasteuria	uncultured Pasteuria sp.
X1102.26334.9074__L_141	Bacteria		Planctomycetes	Planctomycetia	Planctomycetales	Planctomycetaceae	Planctomyces	uncultured Planctomyces sp.
X1102.4098.15478__L_163	Eukaryota	Fungi	Ascomycota	Dothideomycetes
X1103.11688.9463__L_247	Bacteria		Proteobacteria	Gammaproteobacteria	Legionellales	Coxiellaceae	Aquicella	uncultured Aquicella sp.
X1103.9620.6344__L_247	Bacteria		Chloroflexi	Ktedonobacteria	Ktedonobacterales	Ktedonobacteraceae	Ktedonobacter
X1104.14984.2579__L_196	Eukaryota	Fungi	Ascomycota	Dothideomycetes	Pleosporales
X1104.16931.5761__L_183	Eukaryota	Viridiplantae	Streptophyta
X1104.24161.7979__L_156	Bacteria		Proteobacteria	Alphaproteobacteria	Rickettsiales
X1104.24856.23283__L_278	Bacteria		Actinobacteria	Actinobacteria	Propionibacteriales	Nocardioidaceae	Nocardioides
X2101.4337.16179__L_030
X2102.12618.4183__L_227	Eukaryota	Viridiplantae	Streptophyta
X2103.21214.3664__L_065	Eukaryota	Viridiplantae	Streptophyta
X2104.14621.2745__L_160	Eukaryota	Viridiplantae	Streptophyta
X1101.10127.14457__R_280	Bacteria		Proteobacteria	Betaproteobacteria	Burkholderiales	Burkholderiaceae	Candidatus Glomeribacter	Candidatus Glomeribacter gigasporarum
X1101.10809.17058__R_128	Bacteria		Firmicutes	Bacilli
X1101.11411.9190__R_030	Bacteria		Verrucomicrobia	Verrucomicrobiae	Verrucomicrobiales	Verrucomicrobiaceae
X1101.12268.21421__R_266	Bacteria		Proteobacteria	Deltaproteobacteria	Myxococcales
X1101.12628.3828__R_084	Bacteria		Proteobacteria	Deltaproteobacteria	Myxococcales	Kofleriaceae
X1101.13216.12834__R_237	Bacteria		Proteobacteria	Deltaproteobacteria	Desulfuromonadales
X1101.13963.18440__R_197	Bacteria		Firmicutes	Clostridia	Clostridiales
X1101.14299.15886__R_103	Bacteria		Proteobacteria	Alphaproteobacteria	Sphingomonadales
X1101.14743.24818__R_216	Bacteria		Planctomycetes	Planctomycetia	Planctomycetales	Gemmataceae	Zavarzinella	uncultured Zavarzinella sp.
X1101.15084.18711__R_269	Bacteria
X1101.15158.17670__R_241	Bacteria		Proteobacteria
X1101.15255.5476__R_094	Bacteria
X1101.15477.11310__R_232	Bacteria		Planctomycetes	Planctomycetia	Planctomycetales	Gemmataceae	Gemmata	uncultured Gemmata sp.
X1101.15951.20933__R_286	Bacteria		Proteobacteria	Alphaproteobacteria	Rhizobiales
X1101.16404.10710__R_281	Bacteria
X1101.17387.8573__R_290	Bacteria		Proteobacteria	Deltaproteobacteria
X1101.17851.16192__R_187	Bacteria		Proteobacteria	Gammaproteobacteria
X1101.18784.19113__R_178	Bacteria		Proteobacteria	Deltaproteobacteria	Bdellovibrionales	Bdellovibrionaceae	Bdellovibrio	uncultured Bdellovibrio sp.
X1101.19253.12221__R_042	Bacteria
X1101.20685.24390__R_297	Bacteria		Proteobacteria	Deltaproteobacteria
X1101.20911.24343__R_245	Bacteria		Actinobacteria	Actinobacteria	Micromonosporales	Micromonosporaceae
X1101.21294.12922__R_125	Bacteria
X1101.22012.19817__R_113	Bacteria		Actinobacteria	Actinobacteria	Micromonosporales	Micromonosporaceae
X1101.22134.14988__R_158	Bacteria
X1101.22201.12811__R_212	Bacteria		Proteobacteria	Gammaproteobacteria	Legionellales
X1101.23372.14117__R_220	Bacteria
X1101.23754.19587__R_205	Bacteria		Proteobacteria
X1101.24132.24885__R_206	Bacteria
X1101.25120.19158__R_153	Bacteria		Chloroflexi	Ktedonobacteria	Ktedonobacterales	Ktedonobacteraceae	Ktedonobacter	uncultured Ktedonobacter sp.
X1101.27952.14590__R_208	Bacteria		Proteobacteria
X1101.28089.18791__R_213	Bacteria
X1101.4095.15441__R_278	Bacteria		Bacteroidetes
X1101.5013.24195__R_092	Bacteria
X1101.5164.8534__R_185	Bacteria		Firmicutes
X1101.5440.15837__R_199	Bacteria
X1101.6481.10932__R_288	Bacteria		Firmicutes	Bacilli	Bacillales	Paenibacillaceae	Paenibacillus
X1101.7028.9978__R_271	Bacteria		Planctomycetes	Planctomycetia	Planctomycetales	Gemmataceae	Gemmata	uncultured Gemmata sp.
X1101.7854.19514__R_142	Bacteria		Planctomycetes	Planctomycetia	Planctomycetales	Gemmataceae
X1101.9166.20117__R_265	Bacteria		Proteobacteria	Gammaproteobacteria	Legionellales	Legionellaceae	Legionella
X1101.9471.21166__R_180	Bacteria		Bacteroidetes	Flavobacteriia	Flavobacteriales	Crocinitomicaceae	Fluviicola	uncultured Fluviicola sp.
X1102.10152.16143__R_150	Bacteria		Proteobacteria	Alphaproteobacteria	Rhizobiales
X1102.10646.9219__R_107	Bacteria
X1102.11193.20086__R_019	Bacteria		Proteobacteria	Gammaproteobacteria	Legionellales	Coxiellaceae	Aquicella	uncultured Aquicella sp.
X1102.12122.6789__R_053	Bacteria		Proteobacteria	Gammaproteobacteria	Legionellales	Coxiellaceae	Rickettsiella
X1102.13276.14708__R_270	Bacteria
X1102.14318.1715__R_235	Bacteria		Planctomycetes	Planctomycetia	Planctomycetales	Planctomycetaceae	Planctomyces	uncultured Planctomyces sp.
X1102.14906.4953__R_216	Bacteria
X1102.15259.8872__R_282	Bacteria		Proteobacteria	Betaproteobacteria	Burkholderiales
X1102.16065.9876__R_088	Bacteria		Proteobacteria
X1102.16121.17719__R_255	Eukaryota	Fungi	Ascomycota
X1102.17843.11930__R_127	Bacteria		Proteobacteria	Deltaproteobacteria	Myxococcales	Polyangiaceae	Chondromyces	uncultured Chondromyces sp.
X1102.18656.12407__R_207	Bacteria		Proteobacteria
X1102.19256.18344__R_156	Bacteria
X1102.19745.4242__R_042	Bacteria		Planctomycetes	Planctomycetia	Planctomycetales	Gemmataceae	Zavarzinella	uncultured Zavarzinella sp.
X1102.20778.24283__R_199	Bacteria		Proteobacteria	Gammaproteobacteria	Legionellales	Coxiellaceae	Aquicella	uncultured Aquicella sp.
X1102.21283.18403__R_277	Bacteria		Planctomycetes	Planctomycetia	Planctomycetales	Gemmataceae	Gemmata	uncultured Gemmata sp.
X1102.21458.6346__R_143	Bacteria		Proteobacteria	Gammaproteobacteria	Pseudomonadales	Pseudomonadaceae	Pseudomonas
X1102.21811.8496__R_004	Bacteria
X1102.22657.16350__R_096	Bacteria
X1102.23518.7050__R_271	Bacteria
X1102.23594.25841__R_084	Bacteria		Proteobacteria	Gammaproteobacteria
X1102.25254.22047__R_088	Bacteria
X1102.25755.17903__R_069	Bacteria		Actinobacteria
X1102.5402.18919__R_101	Bacteria		Planctomycetes	Planctomycetia	Planctomycetales	Planctomycetaceae	Blastopirellula	uncultured Blastopirellula sp.
X1102.6305.22797__R_281	Bacteria
X1102.6660.15997__R_019	Bacteria
X1102.7628.7888__R_037	Bacteria		Verrucomicrobia	Verrucomicrobiae	Verrucomicrobiales	Verrucomicrobiaceae
X1102.8720.9421__R_122	Bacteria		Actinobacteria	Rubrobacteria	Rubrobacterales	Rubrobacteraceae	Rubrobacter	uncultured Rubrobacter sp.
X1102.9022.7112__R_196	Eukaryota	Viridiplantae
X1102.9686.24642__R_101	Bacteria		Proteobacteria	Alphaproteobacteria	Rhodospirillales	Acetobacteraceae	Stella	uncultured Stella sp.
X1103.10513.18506__R_188	Eukaryota	Fungi	Ascomycota	Leotiomycetes	Helotiales
X1103.11423.7872__R_176	Bacteria		Planctomycetes	Planctomycetia	Planctomycetales	Gemmataceae	Zavarzinella	uncultured Zavarzinella sp.
X1103.12572.8023__R_122	Bacteria		Planctomycetes	Planctomycetia	Planctomycetales	Gemmataceae	Gemmata	uncultured Gemmata sp.
X1103.14280.21175__R_133	Bacteria		Firmicutes	Bacilli
X1103.15258.7408__R_216	Bacteria		Proteobacteria	Deltaproteobacteria
X1103.16104.21020__R_245	Bacteria		Actinobacteria	Actinobacteria
X1103.17028.9597__R_003	Bacteria
X1103.18476.16559__R_263	Bacteria		Chlamydiae	Chlamydiia	Chlamydiales
X1103.19002.23511__R_030	Bacteria		Planctomycetes	Planctomycetia	Planctomycetales
X1103.20306.20731__R_237	Eukaryota	Viridiplantae	Streptophyta
X1103.21232.4803__R_141	Bacteria		Proteobacteria	Alphaproteobacteria
X1103.21790.16828__R_178	Bacteria		Bacteroidetes	Chitinophagia	Chitinophagales	Chitinophagaceae
X1103.22066.16356__R_280	Bacteria		Proteobacteria	Deltaproteobacteria
X1103.22618.4715__R_142	Bacteria		Proteobacteria	Deltaproteobacteria	Myxococcales
X1103.23584.15570__R_077	Bacteria
X1103.26686.20090__R_230	Bacteria		Planctomycetes	Planctomycetia	Planctomycetales	Gemmataceae	Gemmata	uncultured Gemmata sp.
X1103.27205.10414__R_277	Bacteria		Proteobacteria	Alphaproteobacteria
X1103.6069.18516__R_123	Bacteria		Planctomycetes	Planctomycetia	Planctomycetales
X1103.8374.12109__R_094	Bacteria
X1103.9568.4177__R_085	Bacteria		Proteobacteria	Gammaproteobacteria	Methylococcales	Methylococcaceae	Methylococcus	uncultured Methylococcus sp.
X1104.10745.10273__R_199	Bacteria		Bacteroidetes
X1104.11404.20634__R_030	Bacteria		Proteobacteria	Deltaproteobacteria
X1104.13079.19637__R_205	Bacteria		Planctomycetes	Planctomycetia	Planctomycetales	Isosphaeraceae
X1104.13339.11564__R_238	Bacteria		Planctomycetes	Planctomycetia	Planctomycetales	Gemmataceae	Gemmata	uncultured Gemmata sp.
X1104.14104.9000__R_173	Bacteria
X1104.15432.18474__R_255	Bacteria
X1104.16913.17841__R_050	Bacteria		Chlamydiae	Chlamydiia	Chlamydiales
X1104.21525.4831__R_181	Bacteria
X1104.22651.22921__R_084	Bacteria		Verrucomicrobia
X1104.24226.23947__R_019	Bacteria
X1104.3839.20133__R_228	Bacteria		Proteobacteria	Alphaproteobacteria	Rhizobiales
X1104.7327.24143__R_265	Bacteria		Planctomycetes	Planctomycetia	Planctomycetales	Gemmataceae
X1104.8838.20766__R_173	Bacteria
X2101.10276.11227__R_212	Bacteria
X2101.12088.8176__R_070	Bacteria		Proteobacteria	Alphaproteobacteria	Rhodospirillales
X2101.15795.16425__R_150	Bacteria
X2101.17738.17909__R_243	Bacteria		Proteobacteria	Deltaproteobacteria
X2101.17955.10218__R_038	Bacteria		Chloroflexi	Ktedonobacteria	Ktedonobacterales	Ktedonobacteraceae	Ktedonobacter
X2101.19175.15071__R_043	Bacteria		Tenericutes	Mollicutes
X2101.25878.9953__R_271	Bacteria		Chloroflexi	Caldilineae	Caldilineales	Caldilineaceae	Caldilinea	uncultured Caldilinea sp.
X2102.16825.13395__R_204	Bacteria		Proteobacteria	Alphaproteobacteria	Rhodospirillales	Rhodospirillaceae	Dongia	uncultured Dongia sp.
X2102.18939.23752__R_120	Bacteria		Planctomycetes	Planctomycetia	Planctomycetales
X2102.21666.12725__R_013	Bacteria		Actinobacteria	Thermoleophilia	Solirubrobacterales
X2102.24662.15866__R_246	Bacteria		Proteobacteria	Deltaproteobacteria	Desulfuromonadales	Geobacteraceae	Geobacter	uncultured Geobacter sp.
X2103.10059.17746__R_197	Bacteria
X2103.20306.9716__R_175	Eukaryota	Fungi	Ascomycota	Leotiomycetes	Helotiales	Hyaloscyphaceae
X2103.8719.7848__R_063	Bacteria
X2104.16141.23866__R_094	Bacteria		Proteobacteria
X2104.3252.13964__R_272	Bacteria		Proteobacteria
X1101.10892.10306__L_066	Bacteria		Chlamydiae	Chlamydiia	Chlamydiales
X1101.21950.21374__L_108	Bacteria		Firmicutes	Bacilli	Bacillales	Paenibacillaceae
X1101.26074.6204__L_125	Bacteria		Bacteroidetes	Cytophagia	Cytophagales	Cytophagaceae	Cytophaga
X1101.2822.16169__L_274
X1102.12562.6657__L_077	Bacteria		Proteobacteria	Alphaproteobacteria	Sphingomonadales	Sphingomonadaceae
X1102.15340.21137__L_246	Bacteria		Proteobacteria	Deltaproteobacteria	Bdellovibrionales	Bdellovibrionaceae	Bdellovibrio	uncultured Bdellovibrio sp.
X1102.17309.14173__L_225	Bacteria		Proteobacteria	Deltaproteobacteria	Myxococcales
X1102.18718.7635__L_203	Bacteria		Proteobacteria	Alphaproteobacteria
X1102.21819.20663__L_295	Bacteria		Chlamydiae	Chlamydiia	Chlamydiales	Parachlamydiaceae	Parachlamydia	uncultured Parachlamydia sp.
X1102.23450.5533__L_275	Eukaryota	Viridiplantae	Streptophyta
X1102.26919.19594__L_180	Eukaryota	Viridiplantae	Streptophyta
X1102.4006.22749__L_238
X1102.7190.11975__L_173	Bacteria		Proteobacteria	Gammaproteobacteria	Pseudomonadales	Pseudomonadaceae	Pseudomonas
X1103.15761.3761__L_199	Eukaryota	Viridiplantae	Chlorophyta	Trebouxiophyceae	Microthamniales
X1103.6351.6526__L_281	Eukaryota	Viridiplantae	Streptophyta
X1104.19946.6406__L_243	Bacteria		Chlamydiae	Chlamydiia	Chlamydiales	Parachlamydiaceae
X1104.23293.6583__L_131	Bacteria		Bacteroidetes	Cytophagia	Cytophagales	Hymenobacteraceae	Hymenobacter
X1104.24745.7913__L_205	Eukaryota	Viridiplantae	Streptophyta		Fagales	Betulaceae
X2101.23796.25058__L_142	Bacteria
X2103.22147.12668__L_274	Bacteria		Proteobacteria	Alphaproteobacteria	Rhizobiales	Methylobacteriaceae	Methylobacterium
X1101.10075.5922__R_282	Bacteria		Bacteroidetes	Sphingobacteriia	Sphingobacteriales	Sphingobacteriaceae
X1101.11665.9370__R_271	Bacteria		Proteobacteria	Alphaproteobacteria	Rhodospirillales	Acetobacteraceae	Stella	uncultured Stella sp.
X1101.12508.13573__R_189	Bacteria		Acidobacteria
X1101.13199.16553__R_197	Bacteria		Planctomycetes	Planctomycetia	Planctomycetales	Gemmataceae	Gemmata	uncultured Gemmata sp.
X1101.13703.25958__R_061	Bacteria
X1101.14064.5025__R_069	Bacteria		Planctomycetes	Planctomycetia	Planctomycetales	Gemmataceae	Gemmata	uncultured Gemmata sp.
X1101.14466.8593__R_167	Eukaryota	Fungi	Mucoromycota	Glomeromycetes	Glomerales	Glomeraceae
X1101.14816.15137__R_090	Bacteria
X1101.15646.15818__R_110	Bacteria		Proteobacteria	Alphaproteobacteria	Rhodospirillales
X1101.16152.24878__R_294	Bacteria		Verrucomicrobia	Verrucomicrobiae	Verrucomicrobiales	Verrucomicrobiaceae
X1101.17059.21167__R_148	Eukaryota	Viridiplantae	Streptophyta
X1101.17913.13488__R_278	Bacteria
X1101.17965.12696__R_142	Bacteria		Proteobacteria	Alphaproteobacteria	Rickettsiales
X1101.18195.25342__R_103	Bacteria
X1101.18531.12705__R_175	Bacteria		Proteobacteria	Alphaproteobacteria	Sphingomonadales	Sphingomonadaceae	Sandarakinorhabdus
X1101.18977.16653__R_153	Bacteria
X1101.19303.4809__R_245	Bacteria		Firmicutes	Bacilli	Bacillales	Paenibacillaceae
X1101.2046.13789__R_265	Bacteria
X1101.20791.24920__R_275	Bacteria		Firmicutes	Clostridia	Clostridiales	Clostridiaceae	Clostridium
X1101.20947.17050__R_224	Bacteria		Chloroflexi	Ktedonobacteria	Ktedonobacterales	Ktedonobacteraceae	Ktedonobacter	uncultured Ktedonobacter sp.
X1101.23162.19773__R_214	Bacteria
X1101.24206.10982__R_127	Bacteria
X1101.25020.23361__R_138	Bacteria		Proteobacteria	Gammaproteobacteria	Legionellales	Coxiellaceae	Aquicella	uncultured Aquicella sp.
X1101.26002.16399__R_195	Bacteria		Deinococcus-Thermus	Deinococci	Deinococcales	Deinococcaceae	Deinococcus
X1101.26326.20756__R_142	Bacteria		Proteobacteria	Deltaproteobacteria	Desulfuromonadales	Geobacteraceae	Geobacter
X1101.26937.14901__R_013	Bacteria		Proteobacteria
X1101.28144.13050__R_219	Bacteria		Planctomycetes	Planctomycetia	Planctomycetales	Isosphaeraceae	Singulisphaera	uncultured Singulisphaera sp.
X1101.2949.12473__R_042	Bacteria		Proteobacteria	Deltaproteobacteria	Myxococcales	Polyangiaceae
X1101.3790.11371__R_190	Bacteria		Actinobacteria
X1101.4989.18492__R_068	Bacteria
X1101.5589.20363__R_159	Bacteria		Planctomycetes	Planctomycetia	Planctomycetales	Gemmataceae
X1101.5902.23441__R_053	Bacteria
X1101.6280.7345__R_187	Bacteria		Planctomycetes	Planctomycetia	Planctomycetales	Planctomycetaceae	Planctomyces	uncultured Planctomyces sp.
X1101.6498.22601__R_237	Bacteria		Planctomycetes	Planctomycetia	Planctomycetales	Gemmataceae
X1101.6574.12158__R_199	Bacteria		Acidobacteria	Solibacteres	Solibacterales	Solibacteraceae	Candidatus Solibacter
X1101.6782.16663__R_271	Bacteria		Proteobacteria	Alphaproteobacteria
X1101.7287.14403__R_128	Bacteria		Planctomycetes	Planctomycetia	Planctomycetales	Isosphaeraceae	Singulisphaera	uncultured Singulisphaera sp.
X1101.7714.13462__R_167	Bacteria
X1101.8109.8126__R_060	Bacteria		Planctomycetes	Planctomycetia	Planctomycetales	Isosphaeraceae	Singulisphaera	uncultured Singulisphaera sp.
X1102.10568.16889__R_180	Bacteria		Bacteroidetes	Chitinophagia	Chitinophagales	Chitinophagaceae	Filimonas
X1102.10813.11678__R_237	Bacteria						Vampirovibrio	uncultured Vampirovibrio sp.
X1102.11495.13414__R_142	Bacteria
X1102.12850.22680__R_142	Bacteria		Actinobacteria	Thermoleophilia
X1102.13364.28957__R_245	Bacteria		Verrucomicrobia	Verrucomicrobiae	Verrucomicrobiales	Verrucomicrobia subdivision 3	Pedosphaera	uncultured Pedosphaera sp.
X1102.14022.7597__R_196	Bacteria		Planctomycetes	Planctomycetia	Planctomycetales	Gemmataceae	Zavarzinella
X1102.14362.12490__R_120	Bacteria
X1102.15755.20758__R_197	Bacteria
X1102.15837.7491__R_246	Bacteria
X1102.18074.21711__R_187	Bacteria		Proteobacteria	Alphaproteobacteria	Sphingomonadales
X1102.18573.24983__R_134	Bacteria		Proteobacteria	Gammaproteobacteria	Legionellales	Coxiellaceae	Aquicella	uncultured Aquicella sp.
X1102.19345.2590__R_271	Bacteria		Chloroflexi	Ktedonobacteria	Ktedonobacterales	Ktedonobacteraceae	Ktedonobacter	uncultured Ktedonobacter sp.
X1102.19757.26296__R_205	Bacteria		Planctomycetes	Planctomycetia	Planctomycetales
X1102.20302.10845__R_058	Bacteria		Firmicutes
X1102.20733.14630__R_287	Bacteria		Proteobacteria	Alphaproteobacteria	Rhizobiales
X1102.21175.7719__R_211	Archaea		Crenarchaeota	Thermoprotei	Fervidicoccales	Fervidicoccaceae	Fervidicoccus	uncultured Fervidicoccus sp.
X1102.22897.20106__R_269	Bacteria
X1102.23261.6026__R_252	Bacteria		Proteobacteria	Gammaproteobacteria	Legionellales	Legionellaceae	Legionella
X1102.24425.10146__R_149	Bacteria
X1102.26109.21036__R_214	Bacteria		Proteobacteria	Alphaproteobacteria	Rhodospirillales	Acetobacteraceae	Stella	uncultured Stella sp.
X1102.26546.20100__R_211	Bacteria
X1102.27258.14859__R_171	Bacteria		Actinobacteria	Actinobacteria	Micrococcales	Microbacteriaceae	Microbacterium
X1102.28573.9938__R_042	Bacteria		Planctomycetes	Planctomycetia	Planctomycetales
X1102.4459.18026__R_153	Bacteria		Bacteroidetes	Cytophagia	Cytophagales	Cytophagaceae
X1102.7592.11368__R_190	Bacteria		Planctomycetes	Planctomycetia	Planctomycetales	Gemmataceae	Gemmata	uncultured Gemmata sp.
X1102.8453.22029__R_194	Bacteria		Proteobacteria
X1102.8526.8734__R_176	Bacteria
X1102.9684.24880__R_044	Bacteria
X1102.9868.18971__R_208	Bacteria		Chloroflexi	Ktedonobacteria	Ktedonobacterales	Ktedonobacteraceae	Ktedonobacter	uncultured Ktedonobacter sp.
X1103.10824.16913__R_178	Bacteria		Firmicutes	Bacilli	Bacillales	Alicyclobacillaceae	Tumebacillus
X1103.11669.17172__R_277	Bacteria
X1103.12749.22313__R_059
X1103.13160.11399__R_150	Bacteria		Proteobacteria	Deltaproteobacteria
X1103.13956.15000__R_053
X1103.14549.17928__R_282	Bacteria
X1103.14704.18405__R_098
X1103.15043.10593__R_111	Bacteria		Planctomycetes	Planctomycetia	Planctomycetales	Isosphaeraceae	Singulisphaera	uncultured Singulisphaera sp.
X1103.15190.12785__R_130	Bacteria		Proteobacteria
X1103.16356.2997__R_230	Bacteria		Chlamydiae	Chlamydiia	Chlamydiales
X1103.17051.27353__R_212	Bacteria		Planctomycetes	Planctomycetia	Planctomycetales	Planctomycetaceae	Planctomyces	uncultured Planctomyces sp.
X1103.17963.9222__R_044	Bacteria		Chloroflexi	Ktedonobacteria	Ktedonobacterales	Ktedonobacteraceae	Ktedonobacter	uncultured Ktedonobacter sp.
[truncated: 7,268 more rows]
