# Supplementary material for: Factors Influencing Leaf- and Root-Associated Communities of Bacteria and Fungi Across 33 Plant Orders in a Grassland
Source: Front Microbiol. 2019 Feb 19;10:241. doi: 10.3389/fmicb.2019.00241 (PMC6390183; doi:10.3389/fmicb.2019.00241)
Supplement: Supplementary file 3 [file Data_sheet_2.zip › Supplementary.Data_2/Taxonomy.ITS.xlsx]

## Sheet: ITS
OTU	superkingdom	kingdom	phylum	class	order	family	genus	species
X1103.4565.7639__L_284
X2101.22070.7966__L_058	Eukaryota	Fungi	Ascomycota	Dothideomycetes	Venturiales
X1104.14305.5157__R_013	Eukaryota	Fungi	Basidiomycota	Agaricomycetes	Agaricales	Bolbitiaceae	Agrocybe	Agrocybe erebia
X2103.23382.18552__R_155	Eukaryota	Fungi	Basidiomycota	Agaricomycetes	Agaricales
X2101.9742.11534__L_266	Eukaryota
X1102.10692.22700__L_250	Eukaryota	Fungi	Ascomycota	Sordariomycetes	Hypocreales	Clavicipitaceae	Epichloe
X1104.7686.9485__L_055	Eukaryota	Fungi	Ascomycota	Dothideomycetes	Capnodiales	Cladosporiaceae	Cladosporium
X1102.22998.16667__R_194	Eukaryota	Fungi	Basidiomycota	Agaricomycetes
X1101.22949.7627__R_261	Eukaryota	Fungi	Basidiomycota	Agaricomycetes	Agaricales	Cyphellaceae	Rectipilus
X1102.26722.15271__R_269	Eukaryota	Fungi	Basidiomycota
X1102.12195.25075__R_112	Eukaryota	Fungi	Basidiomycota	Agaricomycetes	Russulales	Lachnocladiaceae
X1102.21892.17955__R_241	Eukaryota	Fungi	Ascomycota	Leotiomycetes	Helotiales
X1101.15560.14560__L_260
X1101.25419.5713__R_109	Eukaryota	Fungi	Ascomycota	Sordariomycetes	Diaporthales	Melanconidaceae	Melanconiella
X1102.22218.17492__R_176	Eukaryota	Fungi	Ascomycota	Leotiomycetes	Helotiales	Helotiaceae
X1101.24226.15573__L_203	Eukaryota	Fungi	Ascomycota	Sordariomycetes	Trichosphaeriales	Trichosphaeriaceae	Nigrospora
X1104.23269.19325__L_232	Eukaryota	Viridiplantae	Streptophyta	Liliopsida	Asparagales	Iridaceae	Iris
X1101.25576.22849__R_141
X1101.12850.17869__L_278	Eukaryota	Fungi	Ascomycota	Leotiomycetes	Erysiphales	Erysiphaceae
X1102.20053.28100__L_278
X1102.15618.25340__L_286	Eukaryota	Fungi
X2102.8558.10045__R_294	Eukaryota	Fungi	Ascomycota
X1101.12169.9655__L_084	Eukaryota	Fungi	Basidiomycota	Tremellomycetes
X1101.20511.2828__R_289	Eukaryota	Fungi	Basidiomycota	Agaricomycetes	Russulales	Russulaceae	Russula
X1101.18543.23026__R_262	Eukaryota	Fungi	Basidiomycota
X2101.15540.21298__R_199	Eukaryota	Fungi	Ascomycota
X1101.15836.25675__L_221	Eukaryota	Fungi	Ascomycota	Dothideomycetes	Capnodiales	Dissoconiaceae	Dissoconium
X1101.27548.12196__L_084	Eukaryota	Viridiplantae	Streptophyta		Dipsacales	Caprifoliaceae	Patrinia
X1102.27876.11808__R_219	Eukaryota	Fungi	Ascomycota	Leotiomycetes	Helotiales	Hyaloscyphaceae	Lachnum
X1101.10248.9002__L_219	Eukaryota	Fungi	Basidiomycota	Tremellomycetes	Cystofilobasidiales	Mrakiaceae	Itersonilia
X2101.19732.7390__L_244	Eukaryota	Fungi	Basidiomycota	Tremellomycetes
X1101.21460.5995__L_088	Eukaryota	Fungi	Ascomycota	Sordariomycetes	Glomerellales	Glomerellaceae	Colletotrichum
X1101.20289.9049__R_192	Eukaryota	Fungi	Ascomycota	Sordariomycetes	Sordariales	Lasiosphaeriaceae	Apodus	Apodus deciduus
X1101.26382.21772__R_158	Eukaryota	Fungi	Basidiomycota	Agaricomycetes	Sebacinales
X1101.10155.16119__R_204	Eukaryota	Fungi	Basidiomycota	Agaricomycetes	Agaricales
X2103.18392.7697__R_285	Eukaryota	Viridiplantae	Streptophyta		Fabales	Fabaceae	Lespedeza
X2103.24376.19098__L_247	Eukaryota	Fungi	Ascomycota	Sordariomycetes	Glomerellales	Glomerellaceae	Colletotrichum
X1101.17941.3553__L_061	Eukaryota	Viridiplantae	Streptophyta	Liliopsida	Poales	Cyperaceae	Carex
X1101.15288.7221__R_222	Eukaryota	Fungi	Basidiomycota	Agaricomycetes	Sebacinales
X1104.16361.12096__R_133	Eukaryota	Fungi	Basidiomycota	Agaricomycetes	Auriculariales
X2104.13705.2006__R_256	Eukaryota	Fungi	Basidiomycota	Agaricomycetes	Agaricales
X1104.26381.16513__R_268	Eukaryota	Fungi	Ascomycota	Leotiomycetes			Leohumicola
X1104.10672.12031__L_103	Eukaryota	Viridiplantae	Streptophyta		Fabales	Fabaceae	Robinia	Robinia pseudoacacia
X1103.22727.12868__R_135	Eukaryota	Fungi	Basidiomycota	Agaricomycetes	Agaricales	Hygrophoraceae
X1101.18696.13714__L_180	Eukaryota	Fungi	Ascomycota	Sordariomycetes	Hypocreales		Stilbella
X1104.11190.11832__L_238	Eukaryota	Fungi	Ascomycota
X1104.13629.7218__R_145
X1102.24990.24788__R_258	Eukaryota	Fungi	Ascomycota
X2101.23594.13300__R_213	Eukaryota	Fungi	Ascomycota	Leotiomycetes	Helotiales
X2101.6928.13586__L_054	Eukaryota	Viridiplantae	Streptophyta	Liliopsida	Poales	Poaceae	Muhlenbergia
X1101.17961.18647__L_295	Eukaryota	Viridiplantae	Streptophyta		Malpighiales	Salicaceae	Salix
X1101.12619.18265__R_039	Eukaryota	Fungi	Basidiomycota	Agaricomycetes	Auriculariales		Oliveonia	Oliveonia pauxilla
X2101.26814.12855__R_109	Eukaryota	Fungi	Ascomycota
X1101.14349.12777__L_297	Eukaryota	Viridiplantae	Streptophyta		Apiales	Araliaceae	Hydrocotyle	Hydrocotyle ramiflora
X1101.5414.16539__R_128	Eukaryota	Fungi	Ascomycota	Sordariomycetes	Hypocreales
X1103.8194.22560__L_125	Eukaryota	Viridiplantae	Streptophyta		Brassicales	Brassicaceae	Arabis
X2104.4532.13186__R_128	Eukaryota	Fungi	Basidiomycota	Agaricomycetes	Agaricales	Clavariaceae
X1101.13178.10630__R_239	Eukaryota	Fungi	Ascomycota
X1102.16065.26938__L_199	Eukaryota	Fungi	Ascomycota	Leotiomycetes	Helotiales
X2103.23843.17605__L_037	Eukaryota	Viridiplantae	Streptophyta		Celastrales	Celastraceae	Euonymus	Euonymus hamiltonianus
X1101.24362.10801__R_274	Eukaryota	Fungi	Ascomycota	Leotiomycetes	Helotiales
X1101.4571.19507__L_247
X1102.12985.7303__R_239	Eukaryota	Fungi	Basidiomycota	Agaricomycetes	Auriculariales
X1101.26453.9658__R_250	Eukaryota	Fungi	Ascomycota
X2104.20542.2216__R_277	Eukaryota	Fungi	Ascomycota
X1102.13423.10385__L_296	Eukaryota	Viridiplantae	Streptophyta		Malpighiales	Hypericaceae	Hypericum
X1101.15282.5602__L_219	Eukaryota	Viridiplantae	Streptophyta		Rosales	Rosaceae
X1101.10151.6124__R_039	Eukaryota	Fungi	Basidiomycota	Agaricomycetes	Agaricales
X1102.5686.15938__R_245	Eukaryota	Fungi	Ascomycota	Sordariomycetes	Hypocreales
X1102.18237.26016__R_026	Eukaryota	Fungi	Basidiomycota	Agaricomycetes	Agaricales	Tricholomataceae	Mycena
X1103.23898.16119__R_134	Eukaryota	Fungi	Ascomycota	Leotiomycetes	Helotiales	Leotiaceae
X1102.12861.13966__L_240	Eukaryota
X2104.5311.10789__L_274	Eukaryota	Fungi	Basidiomycota	Agaricostilbomycetes	Agaricostilbales	Kondoaceae	Bensingtonia	Bensingtonia naganoensis
X2101.9878.14311__L_063	Eukaryota	Viridiplantae	Streptophyta		Rosales	Rosaceae	Geum
X1104.20843.15212__L_276	Eukaryota	Fungi	Basidiomycota	Microbotryomycetes		Chrysozymaceae
X1101.11006.10978__R_256	Eukaryota	Fungi	Ascomycota
X1103.10729.20481__L_291	Eukaryota	Viridiplantae	Streptophyta		Malpighiales	Violaceae	Viola
X1101.8501.16362__R_135	Eukaryota	Fungi	Ascomycota
X1103.28971.14273__R_201	Eukaryota	Fungi	Ascomycota	Sordariomycetes	Diaporthales	Melanconidaceae	Melanconiella
X1104.12749.14578__L_079	Eukaryota	Fungi	Ascomycota	Dothideomycetes	Pleosporales
X1102.23652.20900__L_201	Eukaryota	Fungi	Ascomycota	Sordariomycetes	Hypocreales	Stachybotryaceae	Myxospora
X1101.11421.5152__L_174	Eukaryota	Viridiplantae	Streptophyta		Lamiales	Lamiaceae	Elsholtzia	Elsholtzia ciliata
X1101.23183.18659__L_219	Eukaryota	Fungi	Ascomycota	Dothideomycetes	Pleosporales	Pleosporaceae
X1103.21801.17742__R_235	Eukaryota	Fungi	Basidiomycota	Agaricomycetes
X1101.7131.8514__L_072	Eukaryota	Viridiplantae	Streptophyta
X1103.19994.9421__R_143	Eukaryota	Fungi	Basidiomycota	Agaricomycetes	Auriculariales		Oliveonia	Oliveonia pauxilla
X1102.11674.6602__R_045	Eukaryota	Fungi	Basidiomycota	Agaricomycetes	Thelephorales	Thelephoraceae	Sarcodon
X1101.15241.12864__L_010	Eukaryota	Viridiplantae	Streptophyta	Liliopsida	Poales	Poaceae	Miscanthus
X1102.19063.7999__R_176	Eukaryota	Fungi	Basidiomycota	Agaricomycetes
X2104.22386.25050__R_216	Eukaryota	Fungi	Basidiomycota	Agaricomycetes
X1103.8409.13723__L_176	Eukaryota	Viridiplantae	Streptophyta	Liliopsida	Poales	Poaceae	Poa
X1102.15146.26492__L_261	Eukaryota	Viridiplantae	Streptophyta		Caryophyllales	Caryophyllaceae	Moehringia	Moehringia lateriflora
X1101.10493.20339__L_078	Eukaryota	Fungi	Ascomycota	Leotiomycetes	Helotiales
X1101.27473.15269__L_096	Eukaryota	Viridiplantae	Streptophyta		Cornales	Hydrangeaceae
X1102.11962.5781__L_282	Eukaryota	Viridiplantae	Streptophyta		Dipsacales	Caprifoliaceae	Scabiosa
X2101.20516.8023__L_224	Eukaryota	Fungi	Ascomycota	Dothideomycetes	Pleosporales
X1102.9462.19147__R_153	Eukaryota	Fungi	Ascomycota				Tetracladium
X1104.25333.9265__R_153	Eukaryota	Fungi	Ascomycota	Leotiomycetes	Helotiales	Leotiaceae	Flagellospora
X1103.5612.24480__L_194	Eukaryota	Viridiplantae	Streptophyta	Liliopsida	Poales	Poaceae
X1102.10523.19748__L_032	Eukaryota	Viridiplantae	Streptophyta		Asterales	Asteraceae
X1103.8454.8670__R_208	Eukaryota	Fungi	Ascomycota	Leotiomycetes		Myxotrichaceae	Oidiodendron
X1101.10173.21326__R_114	Eukaryota	Fungi	Ascomycota	Eurotiomycetes	Chaetothyriales
X1101.10101.21159__L_290	Eukaryota	Fungi	Ascomycota	Dothideomycetes	Capnodiales
X2101.6881.21059__R_132	Eukaryota	Fungi	Basidiomycota	Agaricomycetes	Cantharellales	Ceratobasidiaceae
X2101.14289.21799__L_191	Eukaryota	Viridiplantae	Streptophyta	Liliopsida	Poales	Poaceae
X2101.24170.17649__R_195
X1101.24906.5928__R_258	Eukaryota	Fungi	Basidiomycota
X1101.10094.11839__R_023	Eukaryota	Fungi	Ascomycota	Leotiomycetes	Helotiales	Dermateaceae	Pezicula
X1104.15550.22502__L_266	Eukaryota	Fungi	Ascomycota	Eurotiomycetes	Chaetothyriales	Chaetothyriaceae	Ceramothyrium	Ceramothyrium carniolicum
X2101.17142.22502__R_272	Eukaryota	Fungi	Basidiomycota	Agaricomycetes	Russulales	Russulaceae	Russula
X1103.19706.6686__L_218	Eukaryota	Fungi	Ascomycota	Sordariomycetes	Glomerellales	Glomerellaceae	Colletotrichum
X1103.15923.2231__L_055	Eukaryota	Viridiplantae	Streptophyta	Liliopsida	Poales	Poaceae
X1101.8836.10501__R_292	Eukaryota	Fungi	Ascomycota	Eurotiomycetes	Chaetothyriales	Herpotrichiellaceae
X1104.18688.2851__R_138	Eukaryota	Fungi	Basidiomycota	Agaricomycetes
X1101.5218.15912__R_156	Eukaryota	Fungi	Ascomycota	Eurotiomycetes
X1101.12571.21315__L_191	Eukaryota	Fungi	Ascomycota	Sordariomycetes	Hypocreales	Clavicipitaceae	Epichloe
X1104.12086.25667__R_097	Eukaryota
X2101.19599.15838__L_276	Eukaryota	Fungi	Ascomycota
X1101.13375.8241__L_260	Eukaryota	Viridiplantae	Streptophyta		Fabales	Fabaceae	Lespedeza
X1103.15189.14515__R_036	Eukaryota	Fungi	Ascomycota	Leotiomycetes	Helotiales
X1104.21485.13684__R_216	Eukaryota	Fungi	Ascomycota	Leotiomycetes	Helotiales
X1102.17015.8001__R_213	Eukaryota	Fungi	Ascomycota	Eurotiomycetes
X1102.20052.25540__L_201	Eukaryota	Fungi	Ascomycota	Dothideomycetes	Capnodiales	Schizothyriaceae
X2104.23882.25000__R_175	Eukaryota	Fungi	Basidiomycota	Agaricomycetes	Russulales	Lachnocladiaceae	Asterostroma
X1101.12798.15371__L_151	Eukaryota	Viridiplantae	Streptophyta		Dipsacales	Caprifoliaceae	Lonicera
X1101.12885.8767__R_252	Eukaryota	Fungi	Ascomycota
X1101.10050.9954__R_241	Eukaryota	Fungi	Ascomycota
X1101.18873.13434__L_266
X1101.10031.23050__L_086	Eukaryota	Viridiplantae	Streptophyta		Asterales	Asteraceae	Solidago
X1101.10607.28302__L_046	Eukaryota	Viridiplantae	Streptophyta		Lamiales	Orobanchaceae	Euphrasia
X1104.14373.5142__L_088	Eukaryota	Fungi	Ascomycota	Leotiomycetes	Helotiales
X2103.9220.18135__R_225	Eukaryota	Fungi	Ascomycota
X1103.8839.17942__L_072	Eukaryota	Fungi	Ascomycota	Taphrinomycetes	Taphrinales	Taphrinaceae	Taphrina
X2104.15305.6065__L_218	Eukaryota	Viridiplantae	Streptophyta		Ranunculales	Ranunculaceae	Thalictrum
X1102.19152.8164__L_254	Eukaryota	Fungi	Ascomycota	Dothideomycetes	Capnodiales
X1101.10959.15065__L_052	Eukaryota	Viridiplantae	Streptophyta		Gentianales	Apocynaceae	Cynanchum
X1102.13905.10025__L_159	Eukaryota	Viridiplantae	Streptophyta		Asterales	Asteraceae	Taraxacum
X1101.11895.15403__L_286	Eukaryota	Fungi	Ascomycota	Sordariomycetes	Hypocreales	Stachybotryaceae
X1101.26669.21156__L_282	Eukaryota	Fungi	Ascomycota	Eurotiomycetes	Chaetothyriales
X1101.6925.15245__R_179	Eukaryota	Fungi	Ascomycota
X2101.23103.11307__R_083	Eukaryota	Fungi	Ascomycota	Sordariomycetes
X2101.21751.14832__R_269	Eukaryota	Fungi	Ascomycota	Leotiomycetes	Helotiales
X1102.25569.14942__R_217	Eukaryota	Fungi	Basidiomycota	Agaricomycetes
X1102.10713.13681__R_059
X1101.21473.10430__R_033	Eukaryota	Fungi	Basidiomycota	Agaricomycetes
X1101.10548.6032__R_260	Eukaryota	Fungi	Ascomycota	Eurotiomycetes	Chaetothyriales	Herpotrichiellaceae	Exophiala
X1104.11661.18590__R_293	Eukaryota	Fungi	Ascomycota
X2101.26118.19292__R_001	Eukaryota	Fungi	Ascomycota	Leotiomycetes	Helotiales	Hyaloscyphaceae	Lachnum
X1101.12056.22679__L_187	Eukaryota	Viridiplantae	Streptophyta	Liliopsida	Commelinales	Commelinaceae	Commelina
X1101.14339.11076__R_225	Eukaryota	Fungi	Ascomycota	Sordariomycetes
X2102.10524.12640__R_160
X1101.10337.26450__R_240	Eukaryota	Fungi	Ascomycota	Dothideomycetes	Pleosporales
X1104.20760.24177__R_042
X1104.10770.17638__L_286	Eukaryota	Fungi	Ascomycota	Dothideomycetes	Pleosporales
X1102.17915.4862__R_250
X1101.12321.17055__L_183	Eukaryota	Fungi	Basidiomycota	Exobasidiomycetes	Entylomatales		Tilletiopsis	Tilletiopsis washingtonensis
X1101.16147.7700__R_293	Eukaryota	Fungi	Basidiomycota	Agaricomycetes	Agaricales	Tricholomataceae
X1101.11129.9229__R_208	Eukaryota	Fungi	Ascomycota	Dothideomycetes
X1101.10623.8648__R_103
X1101.11137.11899__L_245
X1103.10999.4982__R_077	Eukaryota	Fungi	Basidiomycota	Agaricomycetes
X1101.5320.15270__R_234	Eukaryota	Fungi	Basidiomycota	Agaricomycetes
X1101.24950.21260__R_021	Eukaryota	Fungi	Ascomycota
X1102.23571.12652__R_141	Eukaryota	Fungi	Ascomycota
X2104.18892.12761__R_039	Eukaryota	Fungi	Basidiomycota	Agaricomycetes	Cantharellales	Ceratobasidiaceae	Rhizoctonia	Rhizoctonia solani
X1101.10084.9486__R_128	Eukaryota	Fungi	Ascomycota
X1101.11763.2467__L_250	Eukaryota	Fungi	Ascomycota
X1101.10490.17699__R_102	Eukaryota	Fungi	Basidiomycota	Agaricomycetes	Sebacinales
X1101.10214.15138__R_166	Eukaryota
X1101.11290.5885__R_160
X2101.3923.22453__L_247	Eukaryota	Fungi	Ascomycota	Dothideomycetes	Capnodiales	Teratosphaeriaceae
X1101.10457.13427__L_216
X2104.11231.15947__L_247	Eukaryota	Fungi	Basidiomycota	Agaricomycetes	Agaricales	Entolomataceae
X1101.10420.5163__L_287	Eukaryota	Viridiplantae	Streptophyta	Liliopsida	Poales	Poaceae	Arundinella	Arundinella hirta
X1101.22876.13577__L_152
X2103.10743.26140__R_244	Eukaryota	Fungi	Ascomycota
X1101.23454.13141__R_260	Eukaryota	Fungi	Basidiomycota	Agaricomycetes	Auriculariales	Hyaloriaceae	Tremellodendropsis	Tremellodendropsis tuberosa
X1104.13626.17627__L_224	Eukaryota	Fungi	Ascomycota	Leotiomycetes	Helotiales	Helotiaceae	Hymenoscyphus
X2103.27348.8910__L_188	Eukaryota	Viridiplantae	Streptophyta		Gentianales	Rubiaceae
X1101.11085.14414__L_190	Eukaryota	Fungi	Ascomycota	Dothideomycetes	Pleosporales
X2104.13419.23891__L_175	Eukaryota	Viridiplantae	Streptophyta	Liliopsida	Poales	Cyperaceae	Carex
X1103.21885.20122__R_029	Eukaryota	Fungi	Ascomycota	Sordariomycetes	Magnaporthales	Magnaporthaceae
X1103.16396.13446__R_213	Eukaryota	Fungi	Basidiomycota	Agaricomycetes	Agaricales	Hygrophoraceae
X1101.10172.11897__R_037
X2103.22010.19750__L_285
X1101.11059.28211__L_288	Eukaryota	Fungi	Basidiomycota	Tremellomycetes	Filobasidiales	Filobasidiaceae	Filobasidium
X1101.13127.10137__L_276	Eukaryota	Fungi	Ascomycota
X1104.10225.5022__R_204	Eukaryota	Fungi	Ascomycota	Dothideomycetes	Pleosporales	Pleosporaceae	Drechslera
X1101.12209.17591__R_020	Eukaryota	Fungi	Ascomycota	Sordariomycetes
X1102.23828.22491__L_238	Eukaryota	Fungi	Ascomycota
X1101.15962.23842__L_058	Eukaryota	Viridiplantae	Streptophyta		Rosales	Rosaceae
X1101.14081.8298__R_037	Eukaryota	Fungi	Basidiomycota	Agaricomycetes	Agaricales	Tricholomataceae	Hydropus
X1104.15723.14966__L_120	Eukaryota	Viridiplantae	Streptophyta		Gentianales	Gentianaceae
X1101.10260.15085__R_089	Eukaryota	Fungi	Basidiomycota	Agaricomycetes	Agaricales
X1101.10259.6380__R_106	Eukaryota	Fungi	Ascomycota	Eurotiomycetes	Chaetothyriales	Herpotrichiellaceae	Cladophialophora	Cladophialophora sp. KO-groupE 2014
X1101.10256.27022__R_015
X2101.24449.15601__R_042	Eukaryota	Fungi	Ascomycota
X1103.5375.16260__R_142	Eukaryota	Fungi	Ascomycota	Leotiomycetes	Helotiales	Leotiaceae
X1103.14504.13038__R_254	Eukaryota	Fungi	Ascomycota	Dothideomycetes	Pleosporales	Massarinaceae	Stagonospora	Stagonospora bicolor
X1104.12131.18850__R_113	Eukaryota	Fungi	Ascomycota	Geoglossomycetes	Geoglossales	Geoglossaceae	Hemileucoglossum
X1101.16102.19802__R_290	Eukaryota	Fungi	Ascomycota	Eurotiomycetes	Chaetothyriales	Herpotrichiellaceae	Cladophialophora
X1101.13246.9584__R_045	Eukaryota	Fungi	Basidiomycota	Agaricomycetes	Sebacinales
X1101.10378.23325__R_140	Eukaryota	Fungi	Basidiomycota	Agaricomycetes
X1101.11024.3577__R_094	Eukaryota	Fungi	Ascomycota
X1101.10682.7834__L_281	Eukaryota	Fungi	Basidiomycota	Agaricostilbomycetes	Agaricostilbales	Kondoaceae
X1101.11365.28235__R_026	Eukaryota	Fungi	Basidiomycota	Agaricomycetes	Agaricales
X1101.11679.19737__R_245	Eukaryota	Fungi	Ascomycota
X2103.27343.17329__R_253	Eukaryota	Fungi	Ascomycota
X2103.25334.20635__R_160	Eukaryota	Fungi	Mucoromycota	Glomeromycetes	Glomerales	Glomeraceae	Glomus
X2104.15558.24796__L_240	Eukaryota	Viridiplantae	Streptophyta		Gentianales	Apocynaceae	Vincetoxicum	Vincetoxicum atratum
X1101.11426.24209__R_133	Eukaryota	Fungi	Basidiomycota	Agaricomycetes	Agaricales	Tricholomataceae	Flagelloscypha	Flagelloscypha minutissima
X2104.4307.15193__L_199	Eukaryota	Fungi	Ascomycota	Dothideomycetes	Pleosporales	Periconiaceae	Periconia
X1101.13608.10773__L_201	Eukaryota	Fungi	Ascomycota	Dothideomycetes			Scleroramularia
X2101.10630.21425__L_238	Eukaryota	Fungi
X1101.10206.12099__R_177	Eukaryota	Fungi	Basidiomycota	Agaricomycetes	Agaricales	Bolbitiaceae	Conocybe
X1101.4657.23852__R_209	Eukaryota	Fungi	Ascomycota
X1101.10716.20001__L_179	Eukaryota	Fungi	Ascomycota	Sordariomycetes	Hypocreales	Stachybotryaceae
X1104.15738.3071__R_230	Eukaryota	Fungi	Ascomycota	Leotiomycetes			Leohumicola	Leohumicola minima
X1101.14720.20729__L_102	Eukaryota	Fungi	Ascomycota	Dothideomycetes	Capnodiales	Mycosphaerellaceae
X1103.16339.17802__L_297	Eukaryota	Fungi	Ascomycota	Sordariomycetes	Xylariales	Sporocadaceae
X1101.12269.8794__R_018
X1101.17097.14584__R_213
X1104.18856.20842__L_132	Eukaryota	Viridiplantae	Streptophyta		Oxalidales	Oxalidaceae	Oxalis
X1101.18828.9762__L_037	Eukaryota	Fungi	Ascomycota	Taphrinomycetes	Taphrinales	Taphrinaceae	Taphrina
X1102.4372.17725__L_282	Eukaryota	Fungi	Ascomycota	Sordariomycetes	Glomerellales	Glomerellaceae	Colletotrichum
X2102.17318.27046__R_106	Eukaryota	Fungi	Ascomycota
X1101.18180.18458__R_055	Eukaryota	Fungi	Ascomycota	Sordariomycetes
X1101.15039.3337__L_176	Eukaryota	Fungi	Ascomycota
X1104.23656.6207__R_282	Eukaryota	Fungi	Basidiomycota	Agaricomycetes
X1102.10838.23467__L_156	Eukaryota	Fungi	Ascomycota	Dothideomycetes
X1101.11313.6293__L_080	Eukaryota	Viridiplantae	Streptophyta	Liliopsida	Poales	Cyperaceae	Carex
X1101.16356.5992__R_066	Eukaryota	Fungi	Ascomycota	Dothideomycetes	Pleosporales
X1101.10042.24852__L_290	Eukaryota	Fungi	Basidiomycota	Agaricomycetes	Agaricales	Entolomataceae
X1101.22540.5943__L_099	Eukaryota	Viridiplantae	Streptophyta	Liliopsida	Liliales	Smilacaceae	Smilax	Smilax riparia
X1102.16500.19936__R_268	Eukaryota	Fungi	Basidiomycota
X1101.10896.9004__L_178	Eukaryota	Fungi	Ascomycota
X1101.21756.20420__R_017	Eukaryota	Fungi	Basidiomycota	Agaricomycetes	Agaricales	Hygrophoraceae	Hygrocybe
X1102.12103.24790__L_223	Eukaryota	Fungi	Ascomycota
X1101.16278.8007__R_173	Eukaryota	Fungi	Ascomycota	Sordariomycetes
X1101.16486.2151__R_219	Eukaryota	Fungi	Basidiomycota	Agaricomycetes
X1101.13716.2010__R_266	Eukaryota	Viridiplantae	Streptophyta		Ericales	Primulaceae	Lysimachia	Lysimachia clethroides
X1101.13129.12207__L_058	Eukaryota	Fungi	Ascomycota	Dothideomycetes	Pleosporales
X1101.12930.16117__R_184	Eukaryota	Fungi	Ascomycota	Leotiomycetes	Helotiales		Eleutheromyces
X2104.18697.3896__R_217	Eukaryota	Fungi	Basidiomycota	Agaricomycetes	Cantharellales	Ceratobasidiaceae
X1101.12063.22463__R_292
X1103.24424.5233__L_199
X1101.12480.8263__R_244	Eukaryota	Fungi	Ascomycota
X1103.17671.9512__L_203	Eukaryota	Fungi	Ascomycota	Dothideomycetes	Pleosporales
X1101.12097.19937__L_212	Eukaryota	Fungi	Basidiomycota	Tremellomycetes	Filobasidiales	Filobasidiaceae	Filobasidium	Filobasidium floriforme
X1101.15753.22222__R_196	Eukaryota	Fungi	Mucoromycota	Glomeromycetes	Diversisporales		Entrophospora
X1101.12378.27187__R_098	Eukaryota	Fungi	Basidiomycota	Agaricomycetes	Agaricales	Tricholomataceae	Mycena
X2103.16618.14845__L_159	Eukaryota	Fungi	Basidiomycota	Agaricomycetes	Agaricales	Entolomataceae	Clitopilus
X1103.9629.10004__L_030	Eukaryota	Fungi	Ascomycota	Dothideomycetes	Pleosporales
X1101.15425.10111__L_273	Eukaryota	Fungi	Ascomycota
X1101.19446.2475__L_290	Eukaryota	Fungi	Ascomycota	Dothideomycetes	Capnodiales	Mycosphaerellaceae
X1101.22272.6308__R_211	Eukaryota	Fungi	Basidiomycota	Agaricomycetes
X1101.22469.17681__L_276	Eukaryota	Fungi	Ascomycota	Arthoniomycetes	Lichenostigmatales	Phaeococcomycetaceae	Phaeococcomyces
X1104.25442.18927__R_198	Eukaryota	Viridiplantae	Streptophyta		Ericales	Balsaminaceae	Impatiens
X1101.10545.18138__L_287	Eukaryota	Fungi	Ascomycota	Dothideomycetes	Capnodiales	Dissoconiaceae
X1102.11723.11823__L_199	Eukaryota	Viridiplantae	Streptophyta	Liliopsida	Poales	Cyperaceae	Carex
X1101.18623.13333__R_161	Eukaryota	Fungi	Ascomycota	Leotiomycetes	Helotiales
X1103.26377.13496__R_128	Eukaryota	Fungi	Ascomycota	Dothideomycetes	Capnodiales	Teratosphaeriaceae
X1101.11423.20436__L_224	Eukaryota	Fungi	Ascomycota	Dothideomycetes	Pleosporales
X1101.21406.24582__R_213	Eukaryota	Fungi	Ascomycota	Leotiomycetes	Helotiales
X1103.14668.11367__L_284	Eukaryota	Viridiplantae	Streptophyta
X1101.18200.27133__R_097	Eukaryota	Fungi	Ascomycota	Leotiomycetes	Helotiales	Leotiaceae
X1101.15598.20770__L_266	Eukaryota
X1103.18061.24817__R_043
X1101.13198.22594__R_180	Eukaryota	Fungi	Basidiomycota	Agaricomycetes	Agaricales
X1102.19058.13896__L_109	Eukaryota	Fungi	Ascomycota
X1101.13568.12633__L_193	Eukaryota	Viridiplantae	Streptophyta	Liliopsida	Poales	Poaceae
X1101.13756.2607__L_240	Eukaryota	Fungi	Ascomycota	Dothideomycetes	Capnodiales	Mycosphaerellaceae
X1101.16793.5180__L_184	Eukaryota	Viridiplantae	Streptophyta		Polypodiales
X2104.7419.18029__R_085	Eukaryota	Fungi	Ascomycota	Eurotiomycetes	Chaetothyriales	Herpotrichiellaceae	Cladophialophora	Cladophialophora chaetospira
X1101.11733.24045__R_234
X1101.13455.2178__L_109	Eukaryota	Viridiplantae	Streptophyta		Asterales	Asteraceae	Hieracium
X1101.16833.8815__L_055	Eukaryota	Fungi	Ascomycota	Dothideomycetes	Pleosporales
X1101.15219.17448__L_208	Eukaryota	Viridiplantae	Streptophyta		Fagales	Fagaceae	Quercus
X1104.12394.13854__R_277	Eukaryota	Fungi	Ascomycota	Sordariomycetes
X1101.13307.18597__R_033	Eukaryota	Viridiplantae	Streptophyta		Lamiales	Lamiaceae	Prunella
X2101.23358.7826__R_113	Eukaryota	Fungi	Basidiomycota	Agaricomycetes	Agaricales	Hygrophoraceae	Hygrocybe
X1102.7535.10086__L_142	Eukaryota	Fungi	Basidiomycota	Agaricomycetes	Agaricales	Physalacriaceae
X1101.14072.22348__R_229	Eukaryota	Viridiplantae	Streptophyta		Asterales	Asteraceae	Picris
X1101.6716.10826__L_160	Eukaryota	Viridiplantae	Streptophyta
X1101.14881.12752__L_167	Eukaryota
X1101.8878.8974__R_268
X1101.11337.11843__R_128	Eukaryota	Fungi	Ascomycota
X1104.15483.9496__R_219
X1101.12608.19416__R_114	Eukaryota	Fungi	Ascomycota
X1101.22412.5509__L_187
X1102.17088.20258__R_128	Eukaryota	Fungi	Basidiomycota	Agaricomycetes	Auriculariales
X1104.16928.13624__L_142	Eukaryota	Fungi	Basidiomycota	Agaricomycetes	Cantharellales	Ceratobasidiaceae	Ceratobasidium
X1102.9675.6223__L_261	Eukaryota	Fungi	Ascomycota
X1101.12177.8719__R_043
X1101.11517.27593__R_190	Eukaryota	Fungi	Basidiomycota	Agaricomycetes
X1101.13309.17723__R_287	Eukaryota	Fungi	Basidiomycota	Agaricomycetes
X2104.20803.13371__R_171	Eukaryota	Viridiplantae	Streptophyta		Solanales	Convolvulaceae	Calystegia
X1101.12453.17261__R_162	Eukaryota	Fungi	Ascomycota
X2102.24477.11993__R_190	Eukaryota	Fungi	Basidiomycota	Agaricomycetes	Thelephorales	Thelephoraceae	Tomentella
X1101.18340.13512__R_245
X1101.22486.11401__L_086	Eukaryota	Fungi	Ascomycota	Leotiomycetes	Helotiales
X1101.12685.10484__R_241	Eukaryota	Fungi	Basidiomycota	Agaricomycetes	Sebacinales
X1102.12610.22951__L_281	Eukaryota	Fungi	Ascomycota	Dothideomycetes	Capnodiales	Mycosphaerellaceae
X1101.23027.5608__L_247	Eukaryota	Fungi	Basidiomycota	Agaricomycetes	Agaricales
X2101.6872.5071__R_037	Eukaryota	Fungi	Ascomycota
X2101.25473.11917__R_208	Eukaryota	Fungi	Ascomycota	Sordariomycetes
X1102.15231.20207__L_030	Eukaryota	Fungi	Ascomycota	Dothideomycetes	Pleosporales
X1101.10536.8244__L_234	Eukaryota	Fungi	Ascomycota
X1101.15313.12459__L_220	Eukaryota	Fungi	Basidiomycota	Microbotryomycetes		Chrysozymaceae	Chrysozyma	Chrysozyma griseoflava
X1101.10268.13484__R_239	Eukaryota	Fungi	Basidiomycota	Agaricomycetes
X1101.13578.22177__R_090	Eukaryota	Viridiplantae	Streptophyta		Rosales	Rosaceae	Potentilla
X1103.8230.15631__R_064	Eukaryota	Fungi	Basidiomycota	Agaricomycetes	Agaricales	Psathyrellaceae	Psathyrella
X1101.11141.10987__R_174	Eukaryota	Fungi	Ascomycota	Eurotiomycetes	Chaetothyriales
X1101.11356.12459__R_043
X2104.5564.16581__R_135	Eukaryota	Fungi	Ascomycota	Eurotiomycetes
X1101.15172.9725__L_233	Eukaryota	Fungi	Ascomycota	Sordariomycetes	Xylariales
X1101.15717.16587__R_194	Eukaryota	Fungi	Ascomycota	Sordariomycetes	Glomerellales	Glomerellaceae	Colletotrichum	Colletotrichum graminicola
X1102.6040.22930__L_276	Eukaryota	Fungi	Ascomycota
X1101.24366.14905__R_212	Eukaryota	Fungi	Basidiomycota	Agaricomycetes	Agaricales	Hygrophoraceae	Hygrocybe
X1101.11045.15242__L_216	Eukaryota	Fungi	Basidiomycota	Agaricostilbomycetes
X1101.11823.21071__L_199	Eukaryota	Fungi	Ascomycota	Dothideomycetes	Pleosporales	Massarinaceae	Stagonospora
X1101.10524.19099__R_258	Eukaryota	Fungi	Ascomycota	Sordariomycetes
X1101.10476.19766__L_059	Eukaryota	Fungi	Basidiomycota
X1101.11566.10224__R_184	Eukaryota	Fungi
X1101.9195.12501__R_230
X1101.12469.13578__R_208	Eukaryota	Fungi	Basidiomycota	Agaricomycetes
X1101.11522.6840__L_199	Eukaryota	Fungi	Basidiomycota	Microbotryomycetes		Chrysozymaceae	Bannozyma
X1101.13813.22684__R_194	Eukaryota	Fungi	Basidiomycota	Agaricomycetes	Russulales	Lachnocladiaceae	Asterostroma
X1101.25671.24536__R_121	Eukaryota	Fungi	Ascomycota	Leotiomycetes	Helotiales		Cadophora
X1101.20167.23831__R_180	Eukaryota	Fungi	Basidiomycota	Agaricomycetes
X2103.24075.9064__R_225
X1101.16803.15606__L_274	Eukaryota	Fungi	Ascomycota	Dothideomycetes	Pleosporales	Phaeosphaeriaceae	Ophiosphaerella
X1101.12131.14388__R_292	Eukaryota	Fungi	Ascomycota	Leotiomycetes
X1102.5686.22428__R_139	Eukaryota	Fungi	Ascomycota	Eurotiomycetes
X1101.17688.4976__R_101	Eukaryota	Fungi	Basidiomycota	Agaricomycetes
X1101.12498.7287__L_088
X1102.29027.18658__R_133	Eukaryota	Fungi	Ascomycota	Dothideomycetes
X1102.26732.22877__R_152	Eukaryota	Fungi	Ascomycota
X2103.12342.6669__R_255	Eukaryota	Fungi
X1101.13131.19237__R_261	Eukaryota	Fungi	Ascomycota	Sordariomycetes	Sordariales
X1101.19133.24223__R_075
X1101.10415.6695__L_096	Eukaryota	Fungi	Ascomycota
X1101.24790.8517__L_254	Eukaryota	Fungi	Ascomycota	Dothideomycetes	Capnodiales
X1101.24289.18362__R_006
X2101.22963.9886__L_199	Eukaryota	Fungi	Ascomycota
X1101.14684.11174__R_160	Eukaryota	Fungi	Mucoromycota	Glomeromycetes	Glomerales	Glomeraceae	Glomus
X1101.12794.12285__L_276	Eukaryota	Fungi	Ascomycota	Dothideomycetes	Capnodiales
X1104.21248.23040__L_172	Eukaryota	Viridiplantae	Streptophyta		Vitales	Vitaceae	Ampelopsis
X1101.26781.9826__R_106	Eukaryota	Fungi	Ascomycota
X1103.17226.27781__R_184	Eukaryota	Fungi	Basidiomycota	Agaricomycetes
X1101.16058.3921__L_187	Eukaryota	Fungi	Ascomycota	Dothideomycetes	Pleosporales	Thyridariaceae
X1101.10885.11588__R_223	Eukaryota	Fungi	Ascomycota	Orbiliomycetes	Orbiliales	Orbiliaceae	Orbilia
X1101.13357.5799__R_230	Eukaryota	Fungi	Ascomycota	Eurotiomycetes
X1102.14332.24574__R_148	Eukaryota	Viridiplantae	Streptophyta		Asterales	Asteraceae
X1101.12304.9347__L_122
X1101.10126.25573__L_261
X1101.11482.19121__R_061	Eukaryota	Fungi	Basidiomycota	Agaricomycetes	Sebacinales
X1101.13672.26720__R_196
X2101.11751.6272__R_182	Eukaryota	Fungi	Ascomycota	Sordariomycetes			Atractospora
X1101.18883.14596__L_129	Eukaryota	Fungi	Basidiomycota	Exobasidiomycetes	Entylomatales	Entylomataceae	Entyloma
X1101.11612.24749__R_015	Eukaryota	Fungi	Ascomycota	Leotiomycetes	Helotiales	Leotiaceae
X1101.14943.21612__R_254	Eukaryota	Fungi	Ascomycota	Dothideomycetes	Minutisphaerales	Minutisphaeraceae	Minutisphaera
X1101.19119.3821__L_126	Eukaryota	Fungi	Ascomycota	Dothideomycetes	Capnodiales	Mycosphaerellaceae	Ramularia
X1102.15383.5867__L_266	Eukaryota	Fungi	Ascomycota	Eurotiomycetes	Chaetothyriales
X1101.14973.2682__L_290	Eukaryota	Fungi	Basidiomycota	Agaricomycetes	Agaricales	Entolomataceae	Entoloma
X1102.20739.9429__R_143	Eukaryota	Fungi	Basidiomycota	Agaricomycetes	Agaricales
X1101.14622.3626__L_284
X2101.7582.18509__L_259	Eukaryota	Fungi	Ascomycota
X1101.15082.23823__R_262	Eukaryota	Fungi	Ascomycota
X1101.19918.11927__R_265
X1101.10224.11821__R_274
X1101.27915.15387__R_064	Eukaryota	Fungi	Ascomycota	Leotiomycetes	Helotiales	Leotiaceae	Alatospora
X1101.15861.6452__R_106	Eukaryota	Fungi	Ascomycota	Eurotiomycetes	Chaetothyriales	Herpotrichiellaceae
X1101.16675.25231__L_254	Eukaryota	Fungi	Ascomycota
X1101.5531.15027__R_186	Eukaryota	Fungi	Ascomycota	Dothideomycetes	Pleosporales
X1103.8550.16317__R_237
X1101.19685.14918__L_203	Eukaryota	Fungi	Ascomycota
X1101.18796.19688__R_087	Eukaryota	Fungi	Ascomycota
X1101.15250.18715__L_247	Eukaryota	Viridiplantae	Streptophyta
X1101.13561.7107__R_266
X1104.7450.8357__L_261	Eukaryota	Fungi	Ascomycota				Acremonium
X1101.11171.11011__R_234	Eukaryota
X1101.21256.5237__R_015	Eukaryota	Fungi	Ascomycota	Orbiliomycetes	Orbiliales	Orbiliaceae
X1101.11153.24962__L_274
X1101.10623.24224__R_274	Eukaryota	Fungi	Basidiomycota	Agaricomycetes	Agaricales	Clavariaceae	Camarophyllopsis
X2101.4586.8636__R_015	Eukaryota	Fungi	Basidiomycota	Agaricomycetes
X1101.15797.8588__R_131	Eukaryota	Fungi	Ascomycota	Sordariomycetes
X1101.11290.6462__L_166	Eukaryota	Fungi	Ascomycota
X1101.12568.24487__L_059	Eukaryota	Fungi	Basidiomycota
X1101.21680.17504__L_272	Eukaryota	Fungi	Ascomycota
X1102.19717.18238__L_153	Eukaryota
X1101.11955.22326__R_278	Eukaryota	Fungi	Basidiomycota	Agaricomycetes	Agaricales
X1101.10388.8830__L_276	Eukaryota	Fungi	Ascomycota	Dothideomycetes	Capnodiales	Mycosphaerellaceae
X1101.10545.18502__R_285	Eukaryota	Fungi	Ascomycota	Eurotiomycetes
X1101.17208.14966__R_226	Eukaryota	Fungi	Basidiomycota	Agaricomycetes	Agaricales	Hygrophoraceae	Porpolomopsis
X1101.18873.1691__L_272	Eukaryota	Fungi	Basidiomycota	Tremellomycetes	Tremellales	Bulleraceae	Bullera	Bullera penniseticola
X1101.11460.27784__R_146
X1101.11497.9469__L_219	Eukaryota	Fungi	Basidiomycota	Agaricostilbomycetes
X1101.19969.19209__L_287	Eukaryota	Fungi	Ascomycota	Dothideomycetes	Capnodiales
X1103.9925.19547__L_266	Eukaryota	Fungi	Ascomycota
X1101.25821.9149__R_260	Eukaryota	Fungi	Ascomycota	Sordariomycetes	Hypocreales
X1101.27017.15656__L_276	Eukaryota	Fungi	Ascomycota	Eurotiomycetes	Chaetothyriales
X1101.11590.22281__R_205	Eukaryota	Fungi	Basidiomycota	Agaricomycetes	Sebacinales
X1101.2542.11404__R_202	Eukaryota	Fungi	Ascomycota	Pezizomycetes	Pezizales	Sarcosomataceae	Plectania
X1101.10830.11686__L_153	Eukaryota	Fungi	Ascomycota	Leotiomycetes	Helotiales	Hyaloscyphaceae	Lachnum
X1101.11565.15501__L_197	Eukaryota	Fungi	Ascomycota	Dothideomycetes	Capnodiales	Neodevriesiaceae	Neodevriesia
X1101.15327.13771__L_037	Eukaryota
X1101.7356.25524__R_085	Eukaryota	Fungi	Basidiomycota	Agaricomycetes	Agaricales	Entolomataceae
X1101.10864.10486__L_290	Eukaryota
X1101.24527.18104__L_262	Eukaryota	Fungi	Ascomycota	Dothideomycetes	Pleosporales	Phaeosphaeriaceae
X1102.26437.14525__R_173	Eukaryota	Fungi	Ascomycota	Leotiomycetes	Helotiales	Helotiaceae	Hymenoscyphus	uncultured Hymenoscyphus ericae complex
X1101.10905.2333__L_084	Eukaryota	Fungi	Basidiomycota	Microbotryomycetes
X1101.13204.9717__R_108	Eukaryota	Fungi	Ascomycota	Eurotiomycetes	Chaetothyriales	Herpotrichiellaceae
X1101.10239.21801__L_199	Eukaryota	Fungi	Ascomycota	Leotiomycetes	Helotiales	Hyaloscyphaceae
X1101.3596.16665__L_124	Eukaryota	Fungi	Ascomycota	Sordariomycetes	Hypocreales	Clavicipitaceae	Metapochonia	Metapochonia bulbillosa
X1101.17312.6351__R_239	Eukaryota	Fungi	Ascomycota
X1101.11472.16399__R_167
X1101.24561.19413__R_205	Eukaryota	Fungi	Basidiomycota	Agaricomycetes
X1103.18892.16719__R_282	Eukaryota
X1101.20855.3587__L_109	Eukaryota	Fungi	Ascomycota	Dothideomycetes		Pseudoperisporiaceae	Bryochiton	Bryochiton sp. PW-2014
X1101.11537.4987__R_139	Eukaryota	Fungi	Ascomycota	Geoglossomycetes	Geoglossales	Geoglossaceae	Trichoglossum
X1101.15988.22092__R_195
X1101.20967.25860__R_038	Eukaryota	Viridiplantae	Streptophyta		Malpighiales	Violaceae	Viola
X1101.14804.17022__L_224	Eukaryota	Fungi	Ascomycota
X1101.16048.5988__L_147
X1101.15664.18365__R_156	Eukaryota	Fungi	Ascomycota	Leotiomycetes	Helotiales	Helotiaceae	Meliniomyces
X1101.20502.20254__R_237
X1102.10446.12864__R_103
X1104.28494.11781__R_213
X1101.13162.20646__R_187	Eukaryota	Fungi	Ascomycota	Sordariomycetes	Glomerellales	Reticulascaceae
X1101.13317.2300__L_052	Eukaryota	Fungi	Ascomycota	Taphrinomycetes	Taphrinales	Taphrinaceae	Taphrina
X1101.14033.24276__L_234	Eukaryota	Fungi	Basidiomycota	Tremellomycetes	Cystofilobasidiales	Mrakiaceae	Udeniomyces	Udeniomyces pyricola
X1101.21226.11305__L_227	Eukaryota	Fungi	Ascomycota	Dothideomycetes			Zeloasperisporium
X1101.10618.18286__R_037
X1101.13226.7524__R_189	Eukaryota	Fungi	Ascomycota	Eurotiomycetes	Chaetothyriales	Herpotrichiellaceae	Exophiala
X1103.4421.9552__R_196	Eukaryota	Fungi	Ascomycota
X1101.17684.9754__L_190	Eukaryota	Fungi	Ascomycota
X1101.16655.19418__R_206
X1101.17816.9732__L_079	Eukaryota	Fungi	Basidiomycota	Microbotryomycetes	Kriegeriales	Kriegeriaceae	Kriegeria	Kriegeria eriophori
X1101.19034.7190__R_248	Eukaryota	Fungi	Basidiomycota	Agaricomycetes	Sebacinales
X1101.7126.10683__R_015
X1101.11684.14874__L_125	Eukaryota	Fungi	Ascomycota	Dothideomycetes	Capnodiales	Cladosporiaceae	Rachicladosporium
X1101.14025.24771__R_260
X1101.23975.16360__R_167	Eukaryota	Fungi	Mucoromycota	Glomeromycetes
X1101.27195.15685__R_149	Eukaryota	Fungi
X1102.13499.28720__R_205	Eukaryota	Fungi	Ascomycota	Eurotiomycetes
X2103.13619.11758__R_085	Eukaryota	Fungi	Basidiomycota	Agaricomycetes
X1101.12741.19646__R_184	Eukaryota	Fungi	Basidiomycota	Agaricomycetes
X1102.22814.12991__R_256	Eukaryota	Fungi	Basidiomycota	Agaricomycetes	Sebacinales		Serendipita
X1101.12557.6572__R_218	Eukaryota	Fungi	Ascomycota	Eurotiomycetes	Chaetothyriales	Herpotrichiellaceae	Cladophialophora	Cladophialophora chaetospira
X1101.16109.6423__R_284
X1101.18727.12041__R_001	Eukaryota	Fungi	Ascomycota
X1102.18361.6446__R_223	Eukaryota	Fungi	Ascomycota	Dothideomycetes
X2104.16225.11630__R_187	Eukaryota	Fungi	Basidiomycota	Agaricomycetes	Sebacinales
X1101.12135.20205__L_245	Eukaryota	Fungi	Mucoromycota		Mortierellales	Mortierellaceae	Mortierella
X1101.9354.22244__L_143	Eukaryota	Fungi	Ascomycota	Sordariomycetes	Hypocreales	Ophiocordycipitaceae
X1103.5775.16775__L_179	Eukaryota	Fungi	Ascomycota	Dothideomycetes	Pleosporales		Pseudorobillarda
X1101.11168.3210__L_118	Eukaryota	Viridiplantae	Streptophyta		Celastrales	Celastraceae	Euonymus
X1101.15737.28330__R_143
X1101.7580.17688__R_135	Eukaryota	Fungi	Ascomycota	Geoglossomycetes	Geoglossales	Geoglossaceae	Glutinoglossum
X1101.10222.25310__L_275	Eukaryota	Viridiplantae	Streptophyta	Liliopsida	Liliales	Liliaceae	Lilium
X1101.16890.23123__L_283	Eukaryota	Fungi	Ascomycota	Dothideomycetes	Capnodiales	Schizothyriaceae	Zygophiala
X1101.5246.17764__L_132	Eukaryota	Fungi	Ascomycota	Dothideomycetes			Scleroramularia
X1103.20590.8574__L_272	Eukaryota	Fungi	Ascomycota
X1101.13995.8424__R_194	Eukaryota	Fungi	Basidiomycota	Agaricomycetes
X1101.10796.16542__L_010	Eukaryota	Fungi	Ascomycota	Taphrinomycetes	Taphrinales	Taphrinaceae	Taphrina
X1101.23723.14529__L_199	Eukaryota
X1101.24583.17132__L_219
X1101.15600.2169__R_194	Eukaryota	Fungi	Ascomycota	Sordariomycetes	Hypocreales
X2102.20895.22009__R_289	Eukaryota	Fungi	Ascomycota
X1101.12068.6868__L_074	Eukaryota	Fungi	Ascomycota	Dothideomycetes	Myriangiales	Myriangiaceae
X1101.26978.15012__L_289	Eukaryota
X1101.16764.15862__R_184
X1101.26810.13454__R_030	Eukaryota	Fungi	Ascomycota
X2104.18775.13105__R_176
X1101.11175.8800__L_124	Eukaryota	Fungi	Ascomycota	Sordariomycetes	Hypocreales	Cordycipitaceae
X1101.18139.6688__L_287	Eukaryota	Fungi	Ascomycota	Dothideomycetes	Capnodiales	Schizothyriaceae
X1101.28676.19823__L_205
X1101.13469.13116__R_128	Eukaryota	Fungi	Ascomycota	Sordariomycetes
X1101.10771.9203__L_173	Eukaryota	Fungi	Ascomycota	Sordariomycetes	Hypocreales	Stachybotryaceae
X1101.16940.7678__R_222
X1103.13910.28179__R_196	Eukaryota	Fungi	Ascomycota	Sordariomycetes	Xylariales	Apiosporaceae	Arthrinium
X1101.10755.12366__L_247	Eukaryota	Fungi	Ascomycota	Sordariomycetes	Xylariales	Sporocadaceae
X1101.11785.22498__L_108	Eukaryota	Fungi	Mucoromycota		Mortierellales	Mortierellaceae	Mortierella
X1101.26637.13955__L_059	Eukaryota	Fungi	Ascomycota	Sordariomycetes	Hypocreales	Bionectriaceae
X1101.11636.5436__R_058	Eukaryota	Fungi	Ascomycota	Sordariomycetes
X1101.8208.9714__R_184
X2102.24360.19631__R_222	Eukaryota	Fungi	Ascomycota
X1101.16069.10085__L_107	Eukaryota	Fungi	Ascomycota	Dothideomycetes	Pleosporales
X1102.12773.10578__L_247	Eukaryota
X1101.10098.16930__R_222
X1101.13124.27004__R_198
X1101.13601.8507__R_008	Eukaryota	Fungi	Basidiomycota	Agaricomycetes
X1101.17777.6490__R_285	Eukaryota	Fungi	Ascomycota	Eurotiomycetes	Chaetothyriales	Herpotrichiellaceae	Cladophialophora
X1101.11521.12224__L_050	Eukaryota	Fungi	Basidiomycota	Tremellomycetes	Filobasidiales	Filobasidiaceae	Cryptococcus
X1101.26017.21018__L_199	Eukaryota	Fungi	Basidiomycota	Agaricomycetes	Agaricales	Strophariaceae
X1101.13587.6442__R_138	Eukaryota	Fungi	Ascomycota	Sordariomycetes
X1102.10439.11169__R_089
X1103.11433.17744__R_128	Eukaryota	Fungi	Ascomycota				Leptodiscella
X1101.10370.11364__L_290	Eukaryota	Fungi	Basidiomycota	Agaricomycetes
X1104.10777.18355__L_055	Eukaryota	Fungi	Basidiomycota	Microbotryomycetes	Sporidiobolales	Sporidiobolaceae	Sporobolomyces
X1101.17621.24772__R_206	Eukaryota	Fungi	Basidiomycota	Agaricomycetes	Agaricales	Hygrophoraceae	Hygrocybe
X1101.10764.14553__L_110	Eukaryota	Fungi	Ascomycota	Dothideomycetes	Pleosporales
X1101.17794.8096__L_199	Eukaryota	Fungi	Ascomycota	Leotiomycetes	Helotiales
X1101.23121.7787__L_153	Eukaryota	Fungi	Basidiomycota	Agaricomycetes	Agaricales	Omphalotaceae	Gymnopus
X1101.23662.23602__R_113	Eukaryota	Fungi	Ascomycota	Sordariomycetes
X1101.4551.18914__R_179	Eukaryota	Fungi	Mucoromycota	Glomeromycetes	Glomerales	Glomeraceae	Glomus
X1101.15909.21198__L_249	Eukaryota	Fungi	Basidiomycota	Tremellomycetes	Tremellales	Bulleribasidiaceae	Derxomyces
X1101.16581.12212__L_218	Eukaryota	Fungi	Basidiomycota	Agaricomycetes	Agaricales	Entolomataceae	Entoloma
X1101.19384.13679__L_186	Eukaryota
X1102.21293.10974__L_189	Eukaryota	Fungi	Ascomycota	Dothideomycetes
X1101.11471.24523__R_104	Eukaryota	Fungi	Mucoromycota		Mortierellales	Mortierellaceae	Mortierella
X2101.18741.12240__R_085
X1101.12191.4423__L_297	Eukaryota	Fungi	Ascomycota	Dothideomycetes	Pleosporales	Pleosporaceae	Bipolaris
X1101.14019.4786__R_059
X1101.5550.9914__R_206	Eukaryota	Fungi	Ascomycota
X1101.13732.20486__L_274
X1101.21770.23693__L_085	Eukaryota	Fungi	Ascomycota	Dothideomycetes	Capnodiales	Cladosporiaceae	Cladosporium
X1101.11549.13172__R_223	Eukaryota	Fungi	Basidiomycota	Agaricomycetes	Cantharellales	Ceratobasidiaceae	Ceratobasidium
X1101.15269.17467__R_128	Eukaryota	Fungi
X1101.28379.16909__R_090	Eukaryota	Fungi	Ascomycota	Leotiomycetes	Helotiales
X1102.7357.18037__R_087	Eukaryota	Fungi	Ascomycota	Eurotiomycetes	Eurotiales	Aspergillaceae	Penicillium
X1104.21481.8563__R_152	Eukaryota	Fungi	Ascomycota	Dothideomycetes
X1101.10220.9803__L_092	Eukaryota	Fungi	Mucoromycota		Mortierellales	Mortierellaceae	Mortierella
X1101.21080.24130__L_195	Eukaryota	Fungi	Ascomycota	Dothideomycetes	Capnodiales	Mycosphaerellaceae	Ramularia
X1102.23050.4629__L_273
X1101.14732.15528__R_161	Eukaryota	Fungi	Mucoromycota		Mortierellales	Mortierellaceae	Mortierella
X1102.22901.22363__R_077	Eukaryota	Fungi	Ascomycota	Eurotiomycetes	Chaetothyriales
X1101.16346.23257__L_245	Eukaryota	Fungi	Ascomycota	Orbiliomycetes	Orbiliales	Orbiliaceae
X1101.26910.17939__L_178	Eukaryota	Fungi	Basidiomycota	Tremellomycetes
X1102.10639.26404__L_117	Eukaryota	Fungi	Ascomycota	Leotiomycetes	Helotiales
X1102.25598.23971__L_199	Eukaryota	Fungi	Ascomycota	Dothideomycetes	Pleosporales	Phaeosphaeriaceae	Phaeosphaeria
X1101.14134.5460__R_128	Eukaryota	Fungi	Basidiomycota	Agaricomycetes	Corticiales	Corticiaceae	Subulicystidium
X1101.20945.28138__R_120	Eukaryota	Fungi	Ascomycota
X1101.27849.12393__R_280	Eukaryota	Fungi	Basidiomycota	Agaricomycetes
X1102.16031.5254__R_297
X1101.13929.22492__L_124	Eukaryota	Fungi	Ascomycota	Dothideomycetes
X1101.19261.23634__L_290	Eukaryota	Fungi	Basidiomycota	Agaricomycetes	Agaricales	Bolbitiaceae	Conocybe
X1101.27779.12427__L_109	Eukaryota	Fungi	Ascomycota
X1101.11681.20056__R_128	Eukaryota	Fungi	Basidiomycota	Agaricomycetes
X1101.18090.17128__R_223	Eukaryota	Fungi	Basidiomycota
X1101.19858.12923__R_227
X1101.4328.13125__R_200
X1101.16356.3452__L_086	Eukaryota	Fungi	Basidiomycota	Agaricomycetes	Agaricales	Entolomataceae	Entoloma
X1102.15293.24815__L_192
X1101.12969.11541__R_224	Eukaryota	Fungi	Basidiomycota	Agaricomycetes	Cantharellales	Ceratobasidiaceae
X1101.15042.16280__R_017	Eukaryota	Fungi	Basidiomycota	Agaricomycetes
X1101.18391.22315__R_001	Eukaryota	Fungi	Basidiomycota	Agaricomycetes	Auriculariales
X1101.23254.12842__R_180	Eukaryota	Fungi	Ascomycota	Sordariomycetes	Chaetosphaeriales	Chaetosphaeriaceae
X1101.3723.11989__R_226	Eukaryota	Fungi	Mucoromycota		Mortierellales	Mortierellaceae	Mortierella
X1101.11457.21814__L_209	Eukaryota	Fungi	Basidiomycota	Microbotryomycetes
X1101.12600.9976__L_238	Eukaryota
X1101.16143.7263__L_203	Eukaryota	Fungi	Ascomycota	Eurotiomycetes	Chaetothyriales	Cyphellophoraceae	Cyphellophora
X1101.21774.22074__L_030	Eukaryota	Fungi	Ascomycota	Sordariomycetes	Hypocreales	Stachybotryaceae
X1101.10692.5148__R_246	Eukaryota	Fungi	Basidiomycota	Agaricomycetes	Thelephorales	Thelephoraceae	Thelephora
X1101.12015.14936__R_260
X1102.20338.8245__R_185	Eukaryota	Fungi	Basidiomycota	Agaricomycetes	Sebacinales	Sebacinaceae	Sebacina
X1101.11322.18568__L_159	Eukaryota	Fungi	Basidiomycota	Agaricomycetes	Agaricales	Entolomataceae	Clitopilus	Clitopilus kamaka
X1101.21226.19007__L_272	Eukaryota	Viridiplantae	Streptophyta		Asterales	Asteraceae	Ixeridium	Ixeridium dentatum
X1102.16672.19449__L_245
X1101.10946.5633__R_250	Eukaryota	Fungi	Ascomycota	Dothideomycetes	Pleosporales
X1102.20133.25572__R_158	Eukaryota	Fungi	Basidiomycota	Agaricomycetes	Agaricales
X1101.10226.7349__L_031
X1101.14442.4030__L_286
X1101.20707.20414__L_281
X1101.19568.16759__R_230
X1101.21791.20210__R_069	Eukaryota	Fungi	Ascomycota	Sordariomycetes	Hypocreales	Clavicipitaceae	Paecilomyces
X1101.25190.15702__R_050
X2102.19207.19544__R_260	Eukaryota	Fungi	Ascomycota
X1101.10371.4885__L_276
X1101.11688.16084__R_015	Eukaryota	Fungi	Basidiomycota	Agaricomycetes	Agaricales	Hygrophoraceae	Hygrocybe
X1101.16196.7555__R_043
X1101.24193.18781__R_187	Eukaryota	Fungi	Ascomycota	Sordariomycetes
X1102.24970.8913__R_199
X1101.11565.17607__L_159
X1101.17494.23286__L_122	Eukaryota	Fungi	Basidiomycota	Agaricomycetes
X1101.18388.2876__L_238	Eukaryota	Fungi	Ascomycota	Eurotiomycetes	Chaetothyriales		Strelitziana
X1101.3773.20179__L_172	Eukaryota	Fungi	Ascomycota	Dothideomycetes	Capnodiales	Cladosporiaceae	Rachicladosporium
X1101.11521.18859__R_017
X1101.17573.15406__R_211	Eukaryota	Fungi
X1101.21197.25123__R_139
X1102.9979.13385__R_084	Eukaryota	Fungi	Ascomycota
X1101.11291.6367__L_192	Eukaryota	Fungi	Ascomycota	Dothideomycetes	Capnodiales
X1101.17816.6476__L_269
X1101.18855.23329__L_100	Eukaryota	Fungi	Ascomycota
X1101.2203.15512__L_184
X1101.10174.10059__R_139	Eukaryota	Fungi	Ascomycota	Leotiomycetes	Helotiales
X1101.13300.21497__R_253	Eukaryota	Fungi	Ascomycota	Eurotiomycetes	Chaetothyriales	Herpotrichiellaceae
X1101.13686.11608__R_239
X1101.13977.10522__R_238
X1101.17237.15221__R_222
X1101.20045.12477__R_102
X1101.26300.21027__R_122	Eukaryota	Fungi	Ascomycota	Sordariomycetes	Hypocreales
X1102.25043.14735__R_205	Eukaryota	Fungi	Ascomycota	Eurotiomycetes
X1101.12796.2621__L_275
X1101.20909.26560__L_234
X1103.22541.23998__L_124	Eukaryota	Fungi	Ascomycota	Eurotiomycetes	Chaetothyriales
X1101.14928.21256__R_153	Eukaryota	Fungi	Basidiomycota	Agaricomycetes	Cantharellales		Minimedusa	Minimedusa polyspora
X1101.19646.15614__R_254
X1101.27454.14454__R_112	Eukaryota	Fungi	Basidiomycota	Agaricomycetes	Sebacinales		Serendipita
X1102.13689.12495__R_222
X2104.11641.8462__R_128	Eukaryota	Fungi	Ascomycota
X1101.16923.29034__L_156	Eukaryota	Viridiplantae	Streptophyta	Liliopsida	Asparagales	Orchidaceae	Platanthera
X1101.10168.7896__R_213
X1101.20478.14684__R_188	Eukaryota	Fungi	Basidiomycota	Agaricomycetes	Sebacinales	Sebacinaceae	Sebacina
X1102.21115.20695__R_274
X1102.23052.13151__R_199	Eukaryota	Fungi	Ascomycota	Leotiomycetes	Helotiales	Leotiaceae	Alatospora
X2101.8743.22413__R_030	Eukaryota	Fungi	Ascomycota	Leotiomycetes	Helotiales	Hyaloscyphaceae	Cistella
X1101.11521.3769__L_108	Eukaryota	Fungi	Ascomycota	Sordariomycetes	Xylariales	Xylariaceae	Xylaria
X1101.27807.11059__L_269	Eukaryota	Fungi	Basidiomycota	Agaricomycetes
X1102.22531.8239__L_110	Eukaryota	Viridiplantae	Streptophyta		Malpighiales	Violaceae	Viola
X2103.28677.19252__L_196	Eukaryota
X1101.14665.24234__R_089	Eukaryota	Fungi	Ascomycota
X1101.20234.17804__R_274	Eukaryota	Fungi	Ascomycota
X1101.6464.20568__R_147	Eukaryota	Fungi	Basidiomycota	Agaricomycetes	Agaricales	Clavariaceae
X1102.17813.25146__R_180
X2104.17445.20117__R_101	Eukaryota	Fungi	Basidiomycota
X1101.17061.16776__L_178
X1101.20164.12451__L_245	Eukaryota	Fungi	Basidiomycota	Agaricomycetes	Sebacinales		Serendipita
X1102.13164.10113__L_245	Eukaryota	Fungi	Ascomycota	Dothideomycetes	Pleosporales
X1101.10849.20975__R_114
X1101.13755.7403__R_187
X1101.25522.19759__R_228	Eukaryota	Fungi	Ascomycota
X1101.29624.15352__R_176	Eukaryota	Fungi	Basidiomycota	Agaricomycetes	Auriculariales		Oliveonia	Oliveonia pauxilla
X1102.10917.16247__R_187	Eukaryota	Fungi	Mucoromycota		Mortierellales	Mortierellaceae	Mortierella
X1102.14215.23089__R_209	Eukaryota	Fungi	Ascomycota
X1101.10156.23003__L_111	Eukaryota	Fungi	Ascomycota
X1101.12698.26131__L_187
X1101.25051.6069__L_160	Eukaryota	Fungi	Ascomycota	Dothideomycetes	Pleosporales
X1101.12690.21973__R_120	Eukaryota	Fungi	Ascomycota	Leotiomycetes	Helotiales	Leotiaceae	Alatospora
X1101.23500.21317__R_176	Eukaryota	Fungi	Basidiomycota	Agaricomycetes	Agaricales	Psathyrellaceae	Coprinopsis
X1101.4670.18655__R_255
X1102.14041.20782__R_206
X1102.18298.25475__R_142	Eukaryota	Fungi	Basidiomycota	Agaricomycetes	Agaricales
X1103.12582.3296__R_225	Eukaryota	Fungi	Ascomycota
X1101.11558.20425__L_247	Eukaryota	Fungi	Ascomycota	Pezizomycetes	Pezizales	Pyronemataceae	Wilcoxina
X1101.12896.20053__L_234
X1101.19272.17455__L_183	Eukaryota	Fungi	Ascomycota	Dothideomycetes	Capnodiales	Mycosphaerellaceae	Ramularia
X1101.5342.9345__L_118
X1103.15508.5265__L_031	Eukaryota	Fungi	Ascomycota	Leotiomycetes	Helotiales	Hyaloscyphaceae	Lachnum
X1101.10852.24644__R_141	Eukaryota	Fungi	Basidiomycota	Agaricomycetes	Agaricales	Clavariaceae	Clavaria
X1101.14063.20133__R_245
X1101.20140.9554__R_186	Eukaryota	Fungi	Ascomycota	Pezizomycetes	Pezizales	Pyronemataceae	Scutellinia
X1101.5434.8149__R_176	Eukaryota	Fungi	Basidiomycota	Agaricomycetes
X1102.11334.19704__R_187	Eukaryota	Fungi	Basidiomycota	Agaricomycetes
X1101.10332.26337__L_275
X1101.13652.16165__L_275	Eukaryota	Fungi	Basidiomycota	Cystobasidiomycetes	Erythrobasidiales	Erythrobasidiaceae	Erythrobasidium	Erythrobasidium sp. FF-2011
X1101.18008.10210__L_297	Eukaryota	Fungi	Basidiomycota	Agaricomycetes	Boletales
X1101.23789.22088__L_192	Eukaryota	Fungi	Ascomycota	Dothideomycetes	Pleosporales
X1101.8814.11924__L_124	Eukaryota	Fungi	Basidiomycota	Agaricomycetes	Corticiales	Corticiaceae	Sistotrema
X1102.11181.20347__L_273	Eukaryota	Fungi	Ascomycota	Sordariomycetes
X1101.10107.6571__R_223	Eukaryota	Fungi	Ascomycota	Sordariomycetes
X1101.11496.16290__R_184	Eukaryota	Fungi	Basidiomycota	Agaricomycetes
X1101.17381.14696__R_208	Eukaryota	Fungi	Ascomycota	Leotiomycetes
X1101.18509.18356__R_152	Eukaryota	Fungi	Ascomycota	Sordariomycetes	Sordariales	Chaetomiaceae	Chaetomium	Chaetomium sp.
X1101.18582.26525__R_200
X1101.28493.20176__R_292
X1102.15614.22978__R_068	Eukaryota	Fungi	Ascomycota	Sordariomycetes	Hypocreales	Clavicipitaceae	Metapochonia
X1102.3695.18703__R_043	Eukaryota	Fungi	Basidiomycota	Agaricomycetes	Sebacinales
X1104.16399.18996__R_066	Eukaryota	Fungi	Ascomycota	Leotiomycetes	Helotiales		Spirosphaera	Spirosphaera cupreorufescens
X1101.10986.15212__L_072	Eukaryota	Fungi	Basidiomycota	Agaricomycetes	Agaricales
X1101.13227.19253__L_263	Eukaryota	Fungi	Ascomycota
X1101.15956.14466__L_274
X1101.17881.15684__L_047	Eukaryota
X1101.4413.11408__L_203	Eukaryota	Fungi	Ascomycota	Sordariomycetes	Hypocreales
X1102.14055.24690__L_281
X1102.18780.24289__L_234
X1101.16138.10929__R_166	Eukaryota	Fungi	Mucoromycota		Mortierellales	Mortierellaceae	Mortierella
X1101.23764.19150__R_269	Eukaryota	Fungi	Ascomycota	Sordariomycetes	Hypocreales	Stachybotryaceae
X1101.26322.20105__R_191	Eukaryota	Fungi	Ascomycota	Eurotiomycetes	Chaetothyriales	Herpotrichiellaceae
X1101.5611.20372__R_239	Eukaryota	Fungi	Basidiomycota	Agaricomycetes
X1102.16690.24342__R_225
X1102.23921.22046__R_197	Eukaryota	Fungi	Basidiomycota	Agaricomycetes	Agaricales	Clavariaceae	Clavaria
X1103.17669.15269__R_241
X1101.12340.20948__L_220	Eukaryota	Fungi	Basidiomycota	Microbotryomycetes	Sporidiobolales	Sporidiobolaceae	Rhodosporidiobolus
X1101.16150.22080__L_285	Eukaryota	Fungi	Ascomycota	Sordariomycetes	Xylariales
X1101.18702.17932__L_216	Eukaryota	Fungi	Basidiomycota	Tremellomycetes	Filobasidiales
X1101.24134.7242__L_262
X1102.5978.17357__L_175	Eukaryota
X2104.28613.10821__L_274
X1101.10968.26953__R_102	Eukaryota	Fungi	Ascomycota
X1101.15031.5410__R_226
X1101.20382.6024__R_232
X1101.7875.16703__R_177	Eukaryota	Fungi	Mucoromycota	Glomeromycetes	Glomerales	Glomeraceae	Glomus
X1102.12489.14539__R_269	Eukaryota
X1102.17031.10532__R_274	Eukaryota	Fungi	Basidiomycota	Tremellomycetes	Filobasidiales	Piskurozymaceae	Solicoccozyma
X1103.14760.12569__R_294	Eukaryota	Fungi	Ascomycota	Sordariomycetes
X1101.10198.5171__L_210	Eukaryota	Fungi	Basidiomycota	Agaricomycetes	Russulales	Peniophoraceae	Peniophora	Peniophora cinerea
X1101.12072.11872__L_130	Eukaryota	Fungi	Ascomycota	Leotiomycetes	Helotiales
X1101.22264.17250__L_172	Eukaryota	Fungi	Basidiomycota	Agaricomycetes
X1101.26968.10053__L_084	Eukaryota	Fungi	Basidiomycota	Microbotryomycetes	Sporidiobolales	Sporidiobolaceae	Rhodotorula
X1102.17448.11044__L_144	Eukaryota	Fungi	Ascomycota
X1103.14349.6820__L_189	Eukaryota	Fungi	Ascomycota	Sordariomycetes	Xylariales	Diatrypaceae
X1101.10197.19793__R_131
X1101.15322.5153__R_243
X1101.25818.13338__R_099	Eukaryota	Fungi	Ascomycota	Sordariomycetes
X1102.11531.25384__R_265	Eukaryota	Fungi	Basidiomycota	Agaricomycetes	Agaricales	Hygrophoraceae	Cuphophyllus	Cuphophyllus flavipes
X1102.9461.24703__R_225
X1104.12985.15136__R_057	Eukaryota	Fungi	Ascomycota	Leotiomycetes	Helotiales
X1101.15974.10280__L_066	Eukaryota	Fungi	Basidiomycota	Cystobasidiomycetes	Erythrobasidiales	Erythrobasidiaceae	Erythrobasidium
X1101.21174.2966__L_149	Eukaryota	Fungi	Ascomycota	Sordariomycetes	Hypocreales
X1101.26399.23493__L_194	Eukaryota	Fungi	Ascomycota	Dothideomycetes
X1101.11734.11801__R_057	Eukaryota	Fungi	Basidiomycota	Agaricomycetes	Sebacinales
X1101.15241.23271__R_003	Eukaryota	Fungi	Ascomycota	Leotiomycetes			Leohumicola
X1101.18687.19736__R_180	Eukaryota	Fungi	Ascomycota
X1101.18846.28094__R_091
X1101.22611.25244__R_103
X1101.28432.17224__R_011
X1101.5924.17221__R_253
X1102.15725.15333__R_213	Eukaryota	Fungi	Ascomycota
X1102.16733.17682__R_283
X1102.23895.8456__R_030
X1103.17102.26043__R_100
X2101.21816.15886__R_177	Eukaryota	Fungi	Mucoromycota	Glomeromycetes	Glomerales	Glomeraceae	Glomus
X1101.10375.23388__L_245	Eukaryota	Fungi	Ascomycota	Sordariomycetes	Hypocreales	Hypocreaceae	Trichoderma
X1101.11432.25417__L_186	Eukaryota	Fungi	Basidiomycota
X1101.14609.20574__L_234
X1101.15555.14371__L_132	Eukaryota	Fungi	Ascomycota	Dothideomycetes	Pleosporales
X1101.21495.18729__L_124	Eukaryota	Fungi	Basidiomycota	Agaricomycetes	Agaricales	Bolbitiaceae
X1101.23804.20910__L_285
X1102.11588.9829__L_297	Eukaryota	Fungi	Basidiomycota	Agaricostilbomycetes	Agaricostilbales
X1103.16893.20420__L_212
X2101.27108.19778__L_278	Eukaryota
X1101.10703.12084__R_030
X1101.13451.20032__R_175	Eukaryota	Fungi	Ascomycota	Dothideomycetes	Pleosporales	Dictyosporiaceae	Pseudocoleophoma
X1101.16682.13152__R_219	Eukaryota	Fungi	Ascomycota	Sordariomycetes
X1101.18157.18187__R_128	Eukaryota	Fungi	Ascomycota	Eurotiomycetes	Chaetothyriales	Herpotrichiellaceae	Exophiala
X1101.18675.16095__R_164	Eukaryota	Fungi
X1102.13087.24331__R_222
X1102.19002.13250__R_092	Eukaryota	Fungi	Ascomycota
X1102.6165.17754__R_075
X1104.11018.14335__R_297	Eukaryota	Fungi	Basidiomycota	Agaricomycetes	Agaricales
X2102.25636.12091__R_014	Eukaryota	Fungi	Ascomycota
X1101.11266.22660__L_074	Eukaryota	Fungi	Ascomycota	Taphrinomycetes	Taphrinales	Taphrinaceae	Taphrina
X1101.14204.8950__L_005	Eukaryota	Fungi	Basidiomycota	Microbotryomycetes	Sporidiobolales	Sporidiobolaceae
X1101.16305.5166__L_124	Eukaryota	Fungi	Ascomycota
X1101.17024.10720__L_103	Eukaryota	Fungi	Basidiomycota	Exobasidiomycetes	Entylomatales		Tilletiopsis
X1102.14789.28862__L_297	Eukaryota	Fungi	Basidiomycota	Agaricomycetes	Trechisporales	Hydnodontaceae	Trechispora
X1103.11368.13719__L_247	Eukaryota	Fungi	Basidiomycota	Agaricomycetes	Trechisporales	Hydnodontaceae	Trechispora	Trechispora stellulata
X1104.14624.20909__L_186	Eukaryota	Fungi	Ascomycota	Sordariomycetes	Hypocreales	Stachybotryaceae
X2102.10022.6262__L_026	Eukaryota	Viridiplantae	Streptophyta	Liliopsida	Poales	Poaceae
X1101.19089.20947__R_218	Eukaryota	Fungi	Zoopagomycota		Kickxellales	Kickxellaceae	Ramicandelaber
X1101.21284.24989__R_080
X1101.23892.4511__R_128	Eukaryota	Fungi	Basidiomycota
X1101.26721.10040__R_224
X1102.10052.18637__R_006	Eukaryota	Fungi	Basidiomycota	Agaricomycetes	Agaricales	Strophariaceae	Galerina
X1102.16549.13710__R_194
X1102.19364.24035__R_120	Eukaryota	Fungi	Basidiomycota	Agaricomycetes
X1103.4254.22749__R_178	Eukaryota	Fungi	Ascomycota
X2101.28249.11806__R_186	Eukaryota	Fungi	Zoopagomycota		Kickxellales	Kickxellaceae	Ramicandelaber
X1101.12274.2689__L_261	Eukaryota	Fungi	Ascomycota	Dothideomycetes	Capnodiales	Teratosphaeriaceae	Devriesia
X1101.19388.15959__L_254	Eukaryota	Fungi	Ascomycota
X1101.20514.7418__L_180	Eukaryota	Fungi	Ascomycota	Eurotiomycetes	Chaetothyriales	Herpotrichiellaceae	Rhinocladiella
X1101.20945.16282__L_275	Eukaryota	Fungi	Basidiomycota	Tremellomycetes	Cystofilobasidiales	Mrakiaceae
X1101.24991.14337__L_295	Eukaryota	Fungi	Ascomycota
X1101.8382.9009__L_103	Eukaryota	Fungi	Ascomycota	Dothideomycetes	Capnodiales	Mycosphaerellaceae
X1101.12484.24304__R_063
X1101.17937.25805__R_127
X1101.23891.9248__R_031
X1101.26294.9559__R_189	Eukaryota	Fungi	Ascomycota
X1102.12470.8217__R_167	Eukaryota	Fungi	Basidiomycota	Agaricomycetes	Cantharellales	Ceratobasidiaceae
X1102.20632.24593__R_058
X1103.12294.11187__R_255
X1103.21780.16440__R_123
X1103.8088.13415__R_232
X1101.10705.19084__L_117
X1101.16920.4873__L_187	Eukaryota	Fungi	Ascomycota	Sordariomycetes	Hypocreales	Nectriaceae
X1101.2040.17011__L_156	Eukaryota	Fungi	Ascomycota
X1101.21617.24383__L_098
X1101.22933.20153__L_259	Eukaryota	Fungi	Basidiomycota	Tremellomycetes	Tremellales
X1101.27035.7110__L_238
X1102.19510.16868__L_098	Eukaryota	Fungi	Ascomycota	Leotiomycetes	Helotiales
X1103.13009.5874__L_088	Eukaryota	Fungi	Ascomycota	Sordariomycetes	Glomerellales	Glomerellaceae
X1103.5749.22704__L_245	Eukaryota	Fungi	Basidiomycota	Agaricomycetes	Sebacinales
X2102.10712.10394__L_276	Eukaryota
X1101.11211.16604__R_077	Eukaryota	Fungi	Mucoromycota	Glomeromycetes	Glomerales	Glomeraceae	Glomus
X1101.14606.13776__R_213
X1101.17846.26107__R_084	Eukaryota	Fungi	Ascomycota
X1101.27630.19165__R_058
X1102.12696.10684__R_120	Eukaryota	Fungi	Basidiomycota	Agaricomycetes	Agaricales	Clavariaceae	Hodophilus
X1102.21145.21258__R_245
X1103.13638.20530__R_230	Eukaryota	Fungi	Ascomycota
X2102.12676.6480__R_069
X1101.11695.14869__L_187	Eukaryota	Fungi	Ascomycota
X1101.13484.19548__L_122	Eukaryota	Fungi	Ascomycota	Dothideomycetes	Capnodiales	Teratosphaeriaceae	Devriesia
X1101.16746.12064__L_276
X1101.21857.6692__L_240	Eukaryota	Fungi	Ascomycota	Sordariomycetes	Myrmecridiales	Myrmecridiaceae	Myrmecridium
X1101.25627.15563__L_224	Eukaryota	Fungi	Ascomycota
X1101.7655.18521__L_190	Eukaryota	Fungi	Ascomycota
X1102.16208.23437__L_263	Eukaryota	Fungi	Ascomycota	Leotiomycetes	Helotiales
X1102.17775.10245__L_232	Eukaryota	Fungi	Basidiomycota	Agaricostilbomycetes	Agaricostilbales	Kondoaceae	Kondoa
X1102.22788.22634__L_290	Eukaryota	Fungi	Ascomycota	Dothideomycetes
X1103.16693.21946__L_273	Eukaryota	Fungi	Basidiomycota	Agaricomycetes	Agaricales
X1101.10529.26090__R_097	Eukaryota	Fungi	Mucoromycota		Mortierellales	Mortierellaceae	Mortierella
X1101.15977.5376__R_078	Eukaryota	Fungi	Basidiomycota	Agaricomycetes	Sebacinales
X1101.17082.15606__R_077	Eukaryota	Fungi	Basidiomycota
X1101.2855.12768__R_186	Eukaryota	Fungi	Ascomycota
X1101.8066.5690__R_104	Eukaryota	Fungi	Mucoromycota	Glomeromycetes	Glomerales	Glomeraceae	Glomus
X1102.10677.5668__R_140	Eukaryota	Fungi	Basidiomycota	Agaricomycetes	Auriculariales
X1102.12790.20736__R_175	Eukaryota	Fungi	Basidiomycota	Agaricomycetes	Sebacinales
X1102.16188.28892__R_212	Eukaryota	Fungi	Ascomycota
X1102.7179.25407__R_106	Eukaryota	Fungi	Basidiomycota	Agaricomycetes	Agaricales	Clavariaceae
X1103.22714.22961__R_059
X1101.10457.4157__L_203
X1101.13091.14875__L_105	Eukaryota	Fungi	Basidiomycota	Microbotryomycetes		Chrysozymaceae	Spencerozyma	Spencerozyma crocea
X1101.14350.15152__L_190	Eukaryota	Fungi	Ascomycota	Leotiomycetes	Helotiales	Helotiaceae
X1101.15465.19399__L_297	Eukaryota	Fungi	Basidiomycota	Agaricomycetes	Agaricales	Cortinariaceae	Gymnopilus
X1101.15972.23070__L_172	Eukaryota
X1101.18710.7709__L_167	Eukaryota	Fungi	Basidiomycota	Agaricomycetes	Cantharellales	Clavulinaceae	Clavulina
X1101.27800.17228__L_088	Eukaryota	Fungi	Ascomycota	Dothideomycetes	Pleosporales		Pseudorobillarda
X1101.6123.22441__L_269	Eukaryota	Fungi	Ascomycota	Sordariomycetes	Hypocreales	Nectriaceae	Fusarium
X1101.7830.15981__L_152
X1102.16501.24151__L_054	Eukaryota	Fungi	Basidiomycota	Agaricomycetes	Agaricales	Psathyrellaceae	Coprinopsis
X1102.9231.9997__L_190	Eukaryota	Fungi	Ascomycota	Dothideomycetes	Pleosporales	Leptosphaeriaceae
X1104.14255.17155__L_178
X1101.14784.8003__R_252	Eukaryota
X1101.18995.9130__R_138	Eukaryota	Fungi	Basidiomycota	Agaricomycetes	Agaricales
X1101.25957.9638__R_113
X1101.6296.20818__R_194	Eukaryota	Fungi	Basidiomycota	Agaricomycetes	Cantharellales	Ceratobasidiaceae	Ceratobasidium
X1102.18817.10734__R_254
X1102.7896.5790__R_274
X1104.6633.14286__R_167	Eukaryota	Fungi	Mucoromycota	Glomeromycetes
X1101.15116.22415__L_110
X1101.19667.19588__L_031
X1101.25132.22022__L_098	Eukaryota	Fungi	Basidiomycota	Ustilaginomycetes	Ustilaginales	Ustilaginaceae	Pseudozyma	Pseudozyma hubeiensis
X1101.9399.15782__L_043	Eukaryota
X1102.13547.16270__L_098	Eukaryota	Fungi	Ascomycota	Leotiomycetes	Erysiphales	Erysiphaceae	Podosphaera	Podosphaera pannosa
X2101.14430.14316__L_274	Eukaryota	Fungi	Basidiomycota	Agaricostilbomycetes	Agaricostilbales	Chionosphaeraceae
X1101.12899.16557__R_277	Eukaryota	Fungi	Ascomycota	Leotiomycetes	Helotiales
X1101.17910.18005__R_094
X1101.20964.23152__R_151
X1101.22938.14077__R_043	Eukaryota	Fungi	Basidiomycota	Agaricomycetes	Agaricales	Clavariaceae
X1101.24112.9735__R_162	Eukaryota	Fungi	Basidiomycota
X1101.28262.11236__R_049	Eukaryota	Fungi	Basidiomycota	Agaricomycetes	Agaricales	Clavariaceae
X1101.8441.17936__R_078
X1102.19418.22540__R_211	Eukaryota	Fungi	Ascomycota
X1102.21542.13645__R_189	Eukaryota	Fungi	Ascomycota	Sordariomycetes
X1102.9994.14926__R_179	Eukaryota	Fungi	Basidiomycota	Agaricomycetes	Agaricales	Pluteaceae	Pluteus
X1103.19828.24918__R_043	Eukaryota	Fungi	Basidiomycota	Agaricomycetes
X2101.12335.24743__R_138	Eukaryota	Fungi	Basidiomycota	Agaricomycetes
X1101.11219.11070__L_269	Eukaryota	Fungi	Ascomycota
X1101.11965.16813__L_130	Eukaryota	Fungi	Ascomycota	Dothideomycetes	Pleosporales	Periconiaceae	Periconia
X1101.14555.2714__L_010	Eukaryota	Fungi	Basidiomycota	Agaricomycetes	Agaricales	Strophariaceae	Stropharia	Stropharia rugosoannulata
X1101.15422.18911__L_245
X1101.23713.13285__L_055	Eukaryota	Fungi	Ascomycota	Leotiomycetes
X1101.28974.16603__L_281	Eukaryota	Fungi	Ascomycota	Dothideomycetes	Capnodiales
X1101.8971.22408__L_192	Eukaryota	Fungi	Ascomycota	Eurotiomycetes	Chaetothyriales	Herpotrichiellaceae	Veronaea
X1102.19743.17152__L_266	Eukaryota
X1102.9220.21211__L_158
X1103.13416.17121__L_197	Eukaryota	Fungi	Ascomycota
X1103.16019.12527__L_281
X1103.26291.13229__L_241	Eukaryota	Fungi	Ascomycota	Dothideomycetes	Capnodiales	Capnodiaceae
X1104.7872.23620__L_032	Eukaryota	Fungi	Ascomycota
X1101.10324.25625__R_240	Eukaryota	Fungi	Basidiomycota	Agaricomycetes	Agaricales	Lycoperdaceae	Lycoperdon
X1101.11312.14914__R_121	Eukaryota	Fungi	Basidiomycota	Agaricomycetes	Agaricales	Clavariaceae
X1101.13346.3451__R_106	Eukaryota	Fungi	Ascomycota
X1101.14596.17837__R_053	Eukaryota	Fungi	Mucoromycota		Mortierellales	Mortierellaceae	Mortierella
X1101.16251.20617__R_059
X1101.21352.27156__R_033
X1102.10976.16041__R_069
X1102.13554.23727__R_291
X1102.17823.26082__R_182	Eukaryota	Viridiplantae	Streptophyta		Rosales	Rosaceae	Potentilla
X1102.20429.17247__R_295	Eukaryota	Fungi	Basidiomycota	Agaricomycetes	Thelephorales	Thelephoraceae	Tomentella
X1102.25618.11616__R_092
X1103.19162.20468__R_090	Eukaryota	Viridiplantae	Streptophyta		Rosales	Rosaceae	Potentilla
X1103.6053.13501__R_261	Eukaryota	Fungi	Ascomycota
X1104.18922.10561__R_117
X2101.14478.25272__R_252	Eukaryota	Fungi	Basidiomycota	Agaricomycetes	Cantharellales	Botryobasidiaceae
X2103.13169.22141__R_235
X1101.11613.24513__L_281
X1101.14608.14181__L_196	Eukaryota	Fungi	Basidiomycota	Agaricomycetes	Agaricales	Psathyrellaceae	Coprinopsis	Coprinopsis sclerotiger
X1101.14801.25766__L_144	Eukaryota	Fungi	Ascomycota	Dothideomycetes	Pleosporales	Pleosporaceae
X1101.16075.9315__L_103	Eukaryota	Fungi	Basidiomycota	Agaricomycetes
X1101.19422.14515__L_192	Eukaryota	Fungi	Ascomycota
X1101.20921.18878__L_192	Eukaryota	Fungi	Ascomycota	Leotiomycetes	Helotiales		Phialocephala	Phialocephala piceae
X1101.21326.18839__L_187	Eukaryota	Fungi	Ascomycota	Leotiomycetes
X1101.27226.17680__L_061	Eukaryota	Fungi	Basidiomycota	Agaricomycetes	Hymenochaetales	Hymenochaetaceae	Phellinus
X1101.8990.15534__L_224	Eukaryota	Fungi	Ascomycota	Sordariomycetes	Pleurotheciales	Pleurotheciaceae	Pleurotheciella
X1102.13251.6518__L_091	Eukaryota	Fungi	Ascomycota	Sordariomycetes	Hypocreales	Cordycipitaceae	Beauveria
X1102.16759.13687__L_099	Eukaryota	Fungi	Basidiomycota	Tremellomycetes	Tremellales	Bulleribasidiaceae	Derxomyces	Derxomyces mrakii
X1102.23503.20726__L_117	Eukaryota	Fungi	Ascomycota	Dothideomycetes
X1102.7328.13745__L_084
X1104.23520.17769__L_192	Eukaryota	Fungi	Ascomycota	Dothideomycetes	Dothideales
X2104.9874.6935__L_222
X1101.10711.11996__R_181	Eukaryota	Fungi	Ascomycota	Dothideomycetes	Pleosporales
X1101.16196.7307__R_260
X1101.5161.15052__R_201	Eukaryota	Fungi	Ascomycota
X1101.8787.12537__R_044	Eukaryota	Fungi	Ascomycota	Sordariomycetes	Hypocreales	Ophiocordycipitaceae
X1101.9234.20640__R_069	Eukaryota	Fungi	Basidiomycota	Agaricomycetes	Agaricales	Entolomataceae	Entoloma
X1102.16309.24464__R_099	Eukaryota	Fungi	Basidiomycota
X1102.18943.12330__R_228	Eukaryota	Fungi	Basidiomycota	Agaricomycetes	Agaricales	Hygrophoraceae	Hygrocybe	Hygrocybe laeta
X1102.20458.14003__R_071
X1103.12758.24023__R_064
X1104.9444.10607__R_177
X1101.10621.13902__L_219	Eukaryota	Fungi	Ascomycota	Dothideomycetes	Capnodiales	Mycosphaerellaceae
X1101.16153.26757__L_043	Eukaryota	Fungi	Ascomycota
X1101.16870.9091__L_290	Eukaryota	Fungi	Ascomycota	Dothideomycetes	Capnodiales	Dissoconiaceae
X1101.19796.26420__L_261	Eukaryota	Fungi	Ascomycota	Dothideomycetes	Pleosporales	Leptosphaeriaceae
X1101.25584.15609__L_224	Eukaryota	Fungi
X1101.26736.15868__L_147	Eukaryota	Fungi	Ascomycota	Sordariomycetes	Hypocreales
X1101.3718.22537__L_031	Eukaryota	Fungi	Ascomycota	Sordariomycetes	Xylariales	Xylariaceae	Xylaria
X1101.6263.18179__L_245	Eukaryota	Fungi	Chytridiomycota	Chytridiomycetes	Rhizophydiales
X1101.7539.21909__L_271	Eukaryota	Fungi	Ascomycota	Dothideomycetes
X1102.11553.6493__L_178
X1102.13237.6956__L_265
X1102.16737.18399__L_032	Eukaryota	Fungi	Ascomycota	Dothideomycetes	Pleosporales
X1102.21782.14043__L_223	Eukaryota	Fungi	Ascomycota	Dothideomycetes	Capnodiales
X1103.24637.13296__L_081	Eukaryota	Fungi	Ascomycota	Leotiomycetes
X2103.17844.24274__L_158	Eukaryota	Fungi	Basidiomycota	Cystobasidiomycetes	Erythrobasidiales	Erythrobasidiaceae	Erythrobasidium	Erythrobasidium sp. FF-2011
X1101.11486.11313__R_226
X1101.13231.20215__R_121
X1101.20612.2490__R_240	Eukaryota	Fungi	Mucoromycota		Mortierellales	Mortierellaceae	Mortierella
X1101.25800.18899__R_074	Eukaryota	Fungi	Ascomycota
X1101.27364.20929__R_091
X1101.6060.14071__R_179	Eukaryota	Fungi	Mucoromycota	Glomeromycetes
X1102.10474.21348__R_181	Eukaryota	Fungi	Ascomycota	Sordariomycetes
X1102.23608.15820__R_166	Eukaryota
X1102.3187.19570__R_013	Eukaryota	Fungi	Ascomycota
X1102.6578.18602__R_240
X1103.12116.20148__R_179	Eukaryota	Fungi	Ascomycota
X1103.13560.16614__R_227	Eukaryota	Fungi	Basidiomycota	Agaricomycetes	Agaricales	Hygrophoraceae	Hygrocybe
X1103.6510.14298__R_233	Eukaryota	Fungi	Ascomycota
X1104.20319.6778__R_101	Eukaryota	Fungi	Basidiomycota	Agaricomycetes
X1101.13516.25259__L_274	Eukaryota	Fungi	Ascomycota
X1101.16916.18098__L_124	Eukaryota	Fungi	Basidiomycota	Agaricomycetes	Agaricales	Bolbitiaceae	Conocybe
X1101.21104.4650__L_122	Eukaryota	Fungi	Ascomycota
X1101.24548.9972__L_245	Eukaryota	Fungi	Ascomycota
X1101.25782.13774__L_227	Eukaryota	Fungi	Ascomycota	Sordariomycetes	Xylariales	Xylariaceae	Hypoxylon	Hypoxylon cercidicola
X1101.4718.17640__L_240	Eukaryota	Fungi	Ascomycota
X1102.11274.8814__L_188	Eukaryota	Fungi	Ascomycota	Sordariomycetes	Xylariales	Diatrypaceae
X1102.17022.12895__L_043	Eukaryota	Fungi	Ascomycota	Taphrinomycetes	Taphrinales	Taphrinaceae	Taphrina
X1103.10976.16635__L_227
X1104.20234.27324__L_269	Eukaryota	Fungi	Ascomycota	Sordariomycetes	Hypocreales	Cordycipitaceae
X1101.10269.22252__R_254	Eukaryota	Fungi	Ascomycota
X1101.11751.24658__R_255	Eukaryota	Fungi	Mucoromycota	Glomeromycetes	Glomerales	Glomeraceae	Glomus
X1101.12986.20890__R_227	Eukaryota	Fungi	Ascomycota
X1101.14058.3363__R_045
X1101.15517.29006__R_163	Eukaryota	Fungi	Ascomycota	Leotiomycetes	Helotiales
X1101.16044.22543__R_280	Eukaryota	Fungi	Ascomycota	Lecanoromycetes
X1101.19990.23441__R_246	Eukaryota	Fungi	Ascomycota	Sordariomycetes
X1101.21794.22121__R_106	Eukaryota	Fungi	Basidiomycota	Agaricomycetes	Agaricales	Entolomataceae	Entoloma
X1101.22425.26609__R_176	Eukaryota	Fungi	Ascomycota	Leotiomycetes	Helotiales	Leotiaceae
X1101.25212.24094__R_030
X1101.9730.11601__R_068
X1102.16230.13513__R_130	Eukaryota	Fungi	Mucoromycota		Mortierellales	Mortierellaceae	Mortierella
X1102.18595.4253__R_104	Eukaryota	Fungi	Mucoromycota	Glomeromycetes	Glomerales	Glomeraceae	Glomus
X1102.20805.2944__R_206	Eukaryota	Fungi	Basidiomycota	Agaricomycetes	Agaricales	Hygrophoraceae	Hygrocybe
X1102.26382.17970__R_192	Eukaryota				Thaumatomonadida	Thaumatomastigidae	Thaumatomonas
X1102.4486.21880__R_246	Eukaryota	Fungi	Ascomycota	Orbiliomycetes	Orbiliales
X1102.8621.5788__R_104	Eukaryota	Fungi	Mucoromycota	Glomeromycetes	Diversisporales
X1103.15467.16053__R_297	Eukaryota	Fungi	Basidiomycota	Agaricomycetes	Polyporales		Burgoa
X1104.10963.6702__R_230
X1104.20073.7039__R_196
X1104.25617.11138__R_013	Eukaryota	Fungi	Ascomycota	Leotiomycetes	Helotiales	Hyaloscyphaceae	Arachnopeziza
X1101.11205.10895__L_100	Eukaryota	Fungi	Ascomycota
X1101.13749.23453__L_186
X1101.14901.24155__L_052	Eukaryota	Fungi	Ascomycota	Taphrinomycetes	Taphrinales	Taphrinaceae	Taphrina
X1101.16606.28236__L_208	Eukaryota	Viridiplantae	Streptophyta		Fagales	Fagaceae	Quercus
X1101.17352.11850__L_297
X1101.19630.15393__L_085	Eukaryota	Fungi	Basidiomycota	Agaricomycetes	Agaricales	Entolomataceae	Entoloma
X1101.20759.5255__L_278
X1101.22568.9251__L_199	Eukaryota	Fungi	Basidiomycota	Agaricomycetes	Agaricales	Entolomataceae
X1101.26923.13576__L_296	Eukaryota	Viridiplantae	Streptophyta		Malpighiales	Hypericaceae	Hypericum
X1101.6912.10076__L_297	Eukaryota	Fungi	Basidiomycota	Agaricomycetes	Agaricales
X1101.8996.6185__L_195	Eukaryota	Fungi	Ascomycota	Sordariomycetes
X1102.11062.16712__L_191	Eukaryota	Fungi	Ascomycota	Dothideomycetes	Pleosporales	Phaeosphaeriaceae	Phaeosphaeria
X1102.13717.10488__L_140	Eukaryota	Fungi	Basidiomycota	Microbotryomycetes		Chrysozymaceae	Chrysozyma	Chrysozyma griseoflava
X1102.20171.11177__L_203	Eukaryota	Fungi	Ascomycota	Sordariomycetes
X1102.26838.8428__L_176	Eukaryota	Fungi	Ascomycota
X1103.16726.17137__L_124	Eukaryota	Fungi	Basidiomycota	Microbotryomycetes		Chrysozymaceae	Pseudohyphozyma
X2104.14163.21952__L_191	Eukaryota	Fungi	Ascomycota	Dothideomycetes	Capnodiales	Mycosphaerellaceae
X1101.12314.23057__R_038	Eukaryota	Fungi	Basidiomycota	Agaricomycetes	Agaricales	Bolbitiaceae	Agrocybe	Agrocybe erebia
X1101.12736.8476__R_108	Eukaryota	Fungi	Basidiomycota	Agaricomycetes
X1101.13085.16307__R_179
X1101.18158.12280__R_252
X1101.18503.19592__R_249	Eukaryota	Fungi
X1101.21425.23786__R_211	Eukaryota	Fungi	Basidiomycota	Agaricomycetes	Sebacinales		Serendipita
X1101.23448.5620__R_077	Eukaryota	Fungi	Basidiomycota	Agaricomycetes
X1102.12076.12121__R_114	Eukaryota	Fungi	Ascomycota
X1102.7795.11278__R_072
X1103.10443.14738__R_150
X1103.27697.14912__R_212	Eukaryota	Fungi	Basidiomycota	Agaricomycetes	Agaricales	Lycoperdaceae	Lycoperdon
X1103.7463.13924__R_075
X1104.15633.26243__R_211	Eukaryota	Fungi	Ascomycota	Dothideomycetes	Pleosporales
X1104.18590.22487__R_211	Eukaryota	Fungi	Basidiomycota	Agaricomycetes	Agaricales	Hygrophoraceae	Hygrocybe
X1104.6114.19181__R_141	Eukaryota	Fungi	Ascomycota	Dothideomycetes	Pleosporales	Lentitheciaceae	Darksidea
X2102.24348.21812__R_273	Eukaryota	Fungi	Ascomycota	Leotiomycetes
X2104.11066.26713__R_271	Eukaryota	Fungi	Ascomycota
X1101.13712.15477__L_078	Eukaryota
X1101.15518.16604__L_291	Eukaryota	Fungi	Basidiomycota	Agaricomycetes	Boletales	Serpulaceae	Serpula	Serpula lacrymans
X1101.18798.18406__L_174	Eukaryota	Fungi	Basidiomycota	Cystobasidiomycetes	Erythrobasidiales		Hasegawazyma	Hasegawazyma lactosa
X1101.21749.24603__L_190	Eukaryota	Fungi	Ascomycota
X1101.22845.14531__L_172	Eukaryota	Fungi	Basidiomycota	Agaricomycetes
X1101.26305.14330__L_108	Eukaryota	Fungi	Ascomycota	Sordariomycetes	Xylariales	Apiosporaceae	Arthrinium
X1102.10557.16722__L_178
X1102.12264.8116__L_253	Eukaryota
X1102.15244.3880__L_273	Eukaryota	Fungi	Ascomycota	Sordariomycetes	Hypocreales
X1102.18461.23420__L_190	Eukaryota	Fungi	Ascomycota
X1103.25181.19886__L_104	Eukaryota	Fungi	Ascomycota
X1103.25930.17894__L_190	Eukaryota	Fungi	Basidiomycota	Tremellomycetes
X1104.15919.6827__L_273	Eukaryota	Fungi	Basidiomycota	Agaricomycetes	Agaricales	Entolomataceae	Entoloma
X2102.11091.26522__L_089	Eukaryota	Fungi	Ascomycota	Dothideomycetes	Venturiales
X2104.10928.25622__L_216	Eukaryota	Fungi	Basidiomycota	Agaricostilbomycetes
X1101.10405.6563__R_101	Eukaryota	Fungi	Chytridiomycota	Chytridiomycetes	Rhizophydiales
X1101.10622.25769__R_218
X1101.12406.6827__R_082	Eukaryota	Fungi	Ascomycota	Eurotiomycetes
X1101.15641.16053__R_252
X1101.18165.21075__R_225
X1101.26361.16168__R_152	Eukaryota	Fungi	Ascomycota				Leptodiscella
X1101.27561.19694__R_237
X1101.2923.16885__R_018	Eukaryota	Fungi	Basidiomycota	Agaricomycetes	Agaricales	Clavariaceae
X1101.5482.13989__R_011	Eukaryota	Fungi	Basidiomycota	Agaricomycetes
X1101.9860.17499__R_260
X1102.13960.16570__R_229	Eukaryota	Fungi	Ascomycota	Eurotiomycetes
X1102.15895.20701__R_140	Eukaryota	Fungi	Ascomycota
X1102.20705.12650__R_223	Eukaryota	Fungi	Ascomycota
X1102.23182.8242__R_179
X1102.23658.12865__R_059
X1102.27918.20608__R_174	Eukaryota	Fungi	Ascomycota
X1103.11372.2722__R_276
X1103.20938.14231__R_263
X1104.12753.7948__R_225
X1104.19521.9294__R_002
X2101.7626.15688__R_077
X2102.18230.4567__R_120	Eukaryota	Fungi	Ascomycota	Eurotiomycetes
X2103.28490.18536__R_274	Eukaryota	Fungi	Basidiomycota	Agaricomycetes	Agaricales	Marasmiaceae	Marasmius
X1101.12440.17480__L_156	Eukaryota	Fungi	Ascomycota
X1101.15739.14679__L_284	Eukaryota	Viridiplantae	Streptophyta		Celastrales	Celastraceae	Celastrus
X1101.16360.8849__L_265	Eukaryota	Fungi	Basidiomycota	Agaricomycetes	Agaricales	Strophariaceae	Deconica
X1101.19729.9535__L_111	Eukaryota	Fungi	Ascomycota	Taphrinomycetes	Taphrinales	Taphrinaceae	Taphrina
X1101.6643.14121__L_178
X1101.9827.24287__L_274	Eukaryota	Fungi	Ascomycota	Sordariomycetes
X1102.16986.8476__L_278	Eukaryota	Fungi
X1102.9951.24167__L_160	Eukaryota	Fungi	Ascomycota	Dothideomycetes	Capnodiales	Dissoconiaceae	Ramichloridium
X1103.26142.21271__L_240
X1104.11081.10547__L_283	Eukaryota	Fungi	Ascomycota	Dothideomycetes	Capnodiales	Schizothyriaceae
X1101.14600.15856__R_156	Eukaryota	Fungi	Basidiomycota	Agaricomycetes	Agaricales	Clavariaceae
X1101.15441.7812__R_225
X1101.17543.9888__R_125	Eukaryota	Fungi	Entorrhizomycota	Entorrhizomycetes	Entorrhizales	Entorrhizaceae	Entorrhiza
X1101.20334.4470__R_123
X1101.25097.9977__R_205	Eukaryota	Fungi	Basidiomycota	Agaricomycetes	Agaricales
X1101.28177.14501__R_043
X1101.6555.18627__R_164	Eukaryota	Fungi	Basidiomycota	Agaricomycetes	Agaricales
X1102.11461.7284__R_260
X1102.15868.4384__R_201	Eukaryota	Fungi
X1102.26916.10741__R_011
X1103.11080.7359__R_228
X1103.2727.13558__R_064
X1103.7407.16388__R_231
X2101.13857.5955__R_030	Eukaryota	Fungi	Basidiomycota	Agaricomycetes	Sebacinales
X2101.25742.20370__R_177	Eukaryota	Fungi	Mucoromycota	Glomeromycetes	Glomerales	Glomeraceae	Glomus
X2104.23194.5046__R_166	Eukaryota	Fungi	Ascomycota	Sordariomycetes
X1101.10325.17916__L_240
X1101.12958.12013__L_261	Eukaryota	Fungi	Ascomycota	Sordariomycetes	Hypocreales	Clavicipitaceae	Metapochonia	Metapochonia suchlasporia
X1101.16290.17944__L_186	Eukaryota	Fungi
X1101.18497.14932__L_269
X1101.27373.7933__L_289
X1101.5150.18887__L_124	Eukaryota	Fungi	Basidiomycota	Microbotryomycetes
X1102.10488.14707__L_187	Eukaryota	Fungi	Ascomycota	Dothideomycetes	Pleosporales
X1102.12450.13453__L_196	Eukaryota	Fungi	Ascomycota
X1102.15970.7577__L_103	Eukaryota	Fungi	Ascomycota	Sordariomycetes	Hypocreales	Hypocreaceae	Trichoderma
X1102.19054.14219__L_288
X1102.26370.21423__L_099	Eukaryota	Fungi	Basidiomycota	Agaricomycetes	Agaricales	Entolomataceae
X1103.11389.9469__L_247	Eukaryota	Fungi	Ascomycota
X1103.13647.22367__L_221	Eukaryota	Fungi	Ascomycota	Dothideomycetes	Capnodiales	Mycosphaerellaceae	Ramularia
X1103.24170.15290__L_187	Eukaryota	Fungi	Basidiomycota	Agaricomycetes	Agaricales
X1104.16562.11501__L_110	Eukaryota	Fungi	Ascomycota	Dothideomycetes	Pleosporales	Lentitheciaceae	Keissleriella
X1104.23331.9380__L_250	Eukaryota	Fungi	Basidiomycota	Agaricomycetes	Agaricales
X2101.14832.8335__L_160
X2101.25878.7180__L_246	Eukaryota	Fungi	Ascomycota
X2104.19448.7111__L_032	Eukaryota	Fungi	Ascomycota	Sordariomycetes	Glomerellales	Glomerellaceae	Colletotrichum
X1101.12587.20442__R_297	Eukaryota	Fungi	Ascomycota
X1101.14351.24794__R_183	Eukaryota	Fungi	Ascomycota	Sordariomycetes
X1101.15831.20417__R_206	Eukaryota	Fungi	Ascomycota
X1101.16653.18666__R_244	Eukaryota	Fungi	Ascomycota	Sordariomycetes	Hypocreales
X1101.19054.4746__R_243
X1101.24210.24338__R_005	Eukaryota	Fungi	Mucoromycota	Glomeromycetes	Glomerales	Glomeraceae	Glomus
X1101.25405.8306__R_187
X1101.6320.20699__R_206	Eukaryota	Fungi	Ascomycota	Leotiomycetes
X1102.13199.17566__R_046	Eukaryota	Fungi	Basidiomycota	Agaricomycetes	Russulales	Stereaceae	Stereum
X1102.20220.3285__R_017
X1102.23118.21307__R_142	Eukaryota	Fungi	Basidiomycota	Agaricomycetes	Polyporales
X1102.7393.12030__R_206
X1103.22916.23307__R_081
X1103.23087.23424__R_167	Eukaryota	Fungi	Ascomycota	Leotiomycetes	Helotiales
X1103.3172.10216__R_211	Eukaryota	Fungi	Basidiomycota	Agaricomycetes	Polyporales	Polyporaceae	Trichaptum
X1103.6967.12154__R_120	Eukaryota
X1103.8487.13311__R_190	Eukaryota	Fungi	Ascomycota	Dothideomycetes
X1103.9100.17713__R_188
X1104.11284.4594__R_174
X1104.24519.24032__R_149	Eukaryota	Fungi	Ascomycota
X1104.9616.19632__R_235	Eukaryota	Fungi	Ascomycota
X2101.16495.26460__R_131	Eukaryota	Fungi	Basidiomycota
X2102.11430.15191__R_224
X2102.17421.19765__R_180
X1101.10109.27243__L_133	Eukaryota	Fungi	Ascomycota	Dothideomycetes	Capnodiales	Dissoconiaceae
X1101.10932.18435__L_297	Eukaryota	Fungi	Ascomycota	Leotiomycetes	Helotiales	Hyaloscyphaceae
X1101.13011.2662__L_117	Eukaryota	Fungi	Ascomycota
X1101.15445.2809__L_297	Eukaryota	Fungi	Ascomycota
X1101.16184.1625__L_197	Eukaryota	Fungi	Ascomycota
X1101.17188.18765__L_084	Eukaryota	Fungi	Ascomycota	Pezizomycetes	Pezizales	Sarcosomataceae	Plectania
X1101.19194.24876__L_261	Eukaryota	Fungi	Ascomycota	Leotiomycetes	Helotiales
X1101.20778.16912__L_205	Eukaryota	Fungi	Ascomycota	Sordariomycetes	Xylariales	Xylariaceae	Nemania
X1101.25061.12922__L_142	Eukaryota	Fungi	Basidiomycota	Agaricomycetes	Polyporales	Coriolaceae	Oligoporus	Oligoporus balsameus
X1101.25235.7981__L_261	Eukaryota	Fungi	Ascomycota	Sordariomycetes
X1101.27394.16644__L_247
X1101.6422.17322__L_219	Eukaryota	Viridiplantae	Streptophyta
X1102.12031.6363__L_189	Eukaryota	Fungi	Ascomycota
X1102.17535.5297__L_247	Eukaryota	Fungi	Ascomycota	Sordariomycetes
X1102.21997.20634__L_069	Eukaryota	Viridiplantae	Streptophyta		Malpighiales	Salicaceae
X1102.22515.9514__L_203	Eukaryota	Fungi	Basidiomycota	Agaricomycetes	Agaricales	Entolomataceae	Clitopilus
X1103.14352.7152__L_056	Eukaryota	Fungi	Basidiomycota	Tremellomycetes
X1103.25208.6639__L_207	Eukaryota	Fungi	Basidiomycota	Ustilaginomycetes	Ustilaginales	Ustilaginaceae
X1103.7551.9111__L_244	Eukaryota	Fungi	Ascomycota	Dothideomycetes	Capnodiales	Dissoconiaceae	Ramichloridium	Ramichloridium apiculatum
X1104.12520.8463__L_290
X1104.22333.10850__L_275	Eukaryota	Fungi	Ascomycota	Sordariomycetes	Hypocreales	Nectriaceae	Fusarium
X2101.20973.10669__L_241	Eukaryota	Fungi	Basidiomycota	Agaricomycetes	Agaricales
X1101.10398.14666__R_043	Eukaryota	Fungi	Ascomycota	Pezizomycetes	Pezizales	Pezizaceae
X1101.11932.8679__R_116	Eukaryota	Fungi	Zoopagomycota		Kickxellales	Kickxellaceae	Ramicandelaber
X1101.17498.11272__R_076	Eukaryota	Fungi	Basidiomycota	Agaricomycetes
X1101.19125.6820__R_116
X1101.22978.14781__R_186	Eukaryota	Fungi	Basidiomycota	Agaricomycetes	Agaricales	Cortinariaceae
X1101.24175.10140__R_226	Eukaryota	Fungi	Basidiomycota	Agaricomycetes
X1101.27854.17307__R_206	Eukaryota	Fungi	Basidiomycota	Agaricomycetes
X1101.5063.10562__R_071	Eukaryota	Fungi	Ascomycota
X1102.11345.4227__R_034	Eukaryota	Fungi	Basidiomycota	Agaricomycetes	Agaricales
X1102.11764.5595__R_076	Eukaryota	Fungi	Ascomycota	Sordariomycetes	Hypocreales	Nectriaceae	Cylindrocarpon
X1102.1830.16665__R_187	Eukaryota	Fungi	Ascomycota	Sordariomycetes	Hypocreales
X1102.24300.14795__R_260	Eukaryota	Fungi	Mucoromycota		Mortierellales	Mortierellaceae	Mortierella
X1103.10774.11953__R_187	Eukaryota	Fungi	Mucoromycota		Mortierellales	Mortierellaceae	Mortierella
X1103.19320.23588__R_224	Eukaryota	Fungi	Basidiomycota	Agaricomycetes	Agaricales	Entolomataceae	Entoloma
X1103.25465.10818__R_199	Eukaryota	Fungi	Basidiomycota	Agaricomycetes
X1103.5656.19119__R_176	Eukaryota	Fungi	Ascomycota	Eurotiomycetes	Chaetothyriales	Herpotrichiellaceae	Exophiala
X1103.8416.16905__R_224	Eukaryota	Fungi	Basidiomycota	Agaricomycetes	Thelephorales	Thelephoraceae	Tomentella
X1104.26480.11667__R_139	Eukaryota	Fungi	Basidiomycota	Microbotryomycetes	Sporidiobolales	Sporidiobolaceae	Rhodotorula
X2101.14695.23787__R_244	Eukaryota	Fungi	Ascomycota	Sordariomycetes
X2104.3459.16387__R_180	Eukaryota	Fungi	Ascomycota	Leotiomycetes	Helotiales	Hyaloscyphaceae	Arachnopeziza
X1101.10690.18776__L_289	Eukaryota
X1101.12553.10925__L_116	Eukaryota	Fungi	Ascomycota	Dothideomycetes			Scleroramularia
X1101.16250.21355__L_031	Eukaryota	Fungi	Ascomycota
X1101.17814.13061__L_278	Eukaryota	Fungi	Ascomycota	Dothideomycetes
X1101.19231.15667__L_085	Eukaryota	Fungi	Ascomycota	Sordariomycetes	Hypocreales	Hypocreaceae	Trichoderma	Trichoderma britdaniae
X1101.21016.15196__L_186	Eukaryota	Fungi	Basidiomycota	Agaricostilbomycetes	Agaricostilbales	Kondoaceae
X1101.23474.8912__L_245	Eukaryota	Fungi	Ascomycota	Dothideomycetes
X1101.25319.10604__L_161	Eukaryota	Fungi	Basidiomycota	Agaricomycetes	Trechisporales	Hydnodontaceae	Trechispora
X1101.26089.7662__L_253	Eukaryota	Fungi	Ascomycota	Leotiomycetes	Helotiales	Helotiaceae	Hymenoscyphus
X1101.3301.18900__L_031	Eukaryota	Fungi	Chytridiomycota	Chytridiomycetes	Rhizophydiales
X1101.5940.8434__L_290	Eukaryota	Fungi	Ascomycota	Lecanoromycetes	Lecanorales	Lecanoraceae	Lecanora
X1101.9506.5604__L_275	Eukaryota	Fungi	Ascomycota	Sordariomycetes	Xylariales
X1102.10991.19579__L_173	Eukaryota	Fungi	Ascomycota	Dothideomycetes	Pleosporales
X1102.17930.9528__L_222	Eukaryota	Fungi	Ascomycota	Dothideomycetes	Pleosporales	Pleosporaceae	Curvularia
X1102.19183.23485__L_253	Eukaryota	Fungi	Ascomycota
X1102.21918.14178__L_151	Eukaryota	Fungi	Ascomycota	Sordariomycetes	Hypocreales	Clavicipitaceae	Paecilomyces
X1102.22547.23812__L_266	Eukaryota	Fungi	Basidiomycota	Agaricomycetes
X1102.9841.12680__L_174	Eukaryota	Fungi	Ascomycota	Dothideomycetes	Pleosporales
X1103.11280.13943__L_023	Eukaryota	Fungi	Basidiomycota	Agaricomycetes
X1103.16923.15461__L_140	Eukaryota	Fungi	Basidiomycota	Agaricomycetes	Agaricales
X1103.18573.15929__L_269	Eukaryota	Fungi	Ascomycota	Sordariomycetes	Hypocreales
X1103.22685.15267__L_192	Eukaryota	Fungi	Ascomycota	Sordariomycetes	Diaporthales	Gnomoniaceae
X1103.27680.11772__L_189	Eukaryota	Fungi	Ascomycota	Sordariomycetes	Hypocreales	Nectriaceae
X1103.6769.16718__L_244	Eukaryota	Fungi	Ascomycota	Sordariomycetes	Chaetosphaeriales	Chaetosphaeriaceae	Dinemasporium
X1104.16727.6933__L_274	Eukaryota	Fungi	Basidiomycota	Agaricomycetes	Polyporales	Coriolaceae	Trametes	Trametes versicolor
X1104.27751.12422__L_276	Eukaryota	Fungi	Ascomycota	Dothideomycetes	Capnodiales	Mycosphaerellaceae
X1104.5729.22838__L_103
X2101.14558.18446__L_103	Eukaryota	Fungi	Basidiomycota
X2101.25588.19224__L_195
X1101.10577.25015__R_005	Eukaryota	Fungi	Ascomycota
X1101.12718.4289__R_039	Eukaryota	Fungi	Ascomycota				Berkleasmium
X1101.13083.25853__R_265
X1101.15134.18172__R_204	Eukaryota	Fungi	Basidiomycota	Agaricomycetes	Agaricales	Hygrophoraceae	Hygrocybe
X1101.15328.14337__R_179
X1101.16124.28943__R_021	Eukaryota	Fungi	Basidiomycota	Agaricomycetes	Polyporales	Coriolaceae	Trametes
X1101.18997.15512__R_281	Eukaryota	Fungi	Basidiomycota
X1101.21390.21840__R_170	Eukaryota	Fungi	Basidiomycota	Agaricomycetes	Sebacinales		Serendipita
X1101.21971.9106__R_240	Eukaryota	Fungi	Basidiomycota	Agaricomycetes	Agaricales	Hygrophoraceae	Gliophorus	Gliophorus psittacinus
X1101.22736.6844__R_211	Eukaryota	Fungi	Basidiomycota	Agaricomycetes	Agaricales
X1101.24765.19032__R_231
X1101.7909.10185__R_226
X1101.9763.24250__R_177	Eukaryota	Fungi	Ascomycota	Leotiomycetes	Helotiales		Cadophora
X1102.13765.3038__R_232
X1102.16862.15826__R_058	Eukaryota	Fungi	Ascomycota	Eurotiomycetes
X1102.20621.25937__R_132	Eukaryota	Fungi	Mucoromycota		Mortierellales	Mortierellaceae	Mortierella
X1102.22299.17622__R_151
X1102.23477.22589__R_245	Eukaryota	Fungi	Basidiomycota	Agaricomycetes	Sebacinales
X1103.10266.7848__R_263	Eukaryota	Fungi	Basidiomycota	Agaricomycetes	Sebacinales
X1103.14756.11317__R_207	Eukaryota	Fungi	Basidiomycota	Agaricomycetes	Sebacinales
X1103.5617.18574__R_011
X1104.25156.14895__R_176	Eukaryota	Fungi	Ascomycota	Sordariomycetes	Sordariales	Lasiosphaeriaceae
X2101.14523.7641__R_246
X2101.23935.25406__R_197	Eukaryota	Fungi	Mucoromycota	Glomeromycetes
X2101.8535.17484__R_204	Eukaryota	Fungi	Ascomycota	Eurotiomycetes
X2102.21193.17209__R_192	Eukaryota	Fungi	Ascomycota
X2103.26632.17938__R_102	Eukaryota	Fungi	Mucoromycota		Mortierellales	Mortierellaceae	Mortierella
X2104.7793.8904__R_233	Eukaryota	Fungi	Ascomycota
X1101.13305.22314__L_133	Eukaryota	Viridiplantae	Streptophyta		Rosales	Rosaceae	Rosa
X1101.13523.25590__L_274	Eukaryota	Fungi	Ascomycota	Dothideomycetes	Pleosporales
X1101.15292.11810__L_187	Eukaryota	Fungi	Ascomycota	Eurotiomycetes	Chaetothyriales	Trichomeriaceae	Trichomerium
X1101.19235.9845__L_080
X1101.19523.11217__L_195	Eukaryota	Fungi	Basidiomycota	Agaricomycetes	Polyporales	Phanerochaetaceae
X1101.20385.5499__L_124	Eukaryota	Fungi	Basidiomycota	Agaricomycetes	Agaricales	Bolbitiaceae	Conocybe
X1101.21045.22477__L_055	Eukaryota	Fungi	Ascomycota	Leotiomycetes	Helotiales
X1101.21502.20494__L_203	Eukaryota	Fungi	Basidiomycota	Agaricomycetes
X1101.21839.5311__L_160
X1101.2486.13128__L_104	Eukaryota	Fungi	Basidiomycota	Tremellomycetes	Tremellales	Trimorphomycetaceae	Carlosrosaea
X1101.27684.14622__L_249
X1101.4804.8192__L_003	Eukaryota	Fungi	Basidiomycota	Agaricomycetes
X1101.7480.23237__L_152	Eukaryota	Fungi	Ascomycota
X1102.15829.15960__L_269	Eukaryota	Fungi	Basidiomycota	Agaricomycetes	Trechisporales	Hydnodontaceae	Trechispora
X1102.16243.24506__L_103	Eukaryota	Fungi	Ascomycota	Dothideomycetes	Capnodiales
X1102.16851.8849__L_147	Eukaryota	Fungi	Ascomycota
X1102.25095.14935__L_058	Eukaryota	Viridiplantae	Streptophyta		Rosales	Rosaceae	Malus	Malus domestica
X1102.9838.12029__L_166
X1103.16210.9116__L_189	Eukaryota	Fungi	Basidiomycota	Agaricomycetes	Atheliales	Atheliaceae
X1103.17859.7495__L_278	Eukaryota	Fungi	Ascomycota	Sordariomycetes	Hypocreales
X1103.24955.17901__L_080	Eukaryota
X1103.4857.16423__L_091	Eukaryota	Fungi	Basidiomycota	Agaricomycetes	Trechisporales	Hydnodontaceae	Trechispora
X1103.9221.4817__L_054	Eukaryota	Fungi	Ascomycota
X1104.11362.25568__L_181	Eukaryota	Fungi	Ascomycota	Dothideomycetes	Pleosporales	Lophiostomataceae
X1104.21609.6963__L_276	Eukaryota	Fungi	Ascomycota	Sordariomycetes	Xylariales	Xylariaceae
X1104.6781.13025__L_203	Eukaryota
X1101.11355.4208__R_005
X1101.18193.3954__R_212
X1101.21003.19444__R_174	Eukaryota	Fungi	Ascomycota	Sordariomycetes
X1101.22623.13069__R_230	Eukaryota	Fungi	Ascomycota
X1101.2365.12065__R_030
X1101.25327.25449__R_104	Eukaryota	Fungi	Zoopagomycota		Kickxellales	Kickxellaceae	Ramicandelaber	Ramicandelaber longisporus
X1101.4031.15558__R_230	Eukaryota	Fungi	Ascomycota	Eurotiomycetes
X1101.5819.20909__R_246	Eukaryota	Fungi	Ascomycota	Orbiliomycetes	Orbiliales	Orbiliaceae	Orbilia
X1101.7838.17699__R_266
X1102.10385.19040__R_208	Eukaryota	Fungi	Ascomycota	Sordariomycetes
X1102.11850.15732__R_123
X1102.12572.15752__R_284
X1102.16316.22497__R_266
X1102.16531.4841__R_206	Eukaryota	Fungi	Basidiomycota	Agaricomycetes
X1102.17604.8068__R_059
X1102.18257.29086__R_053
X1102.19774.15902__R_211	Eukaryota	Fungi	Ascomycota	Sordariomycetes	Hypocreales	Hypocreaceae
X1102.22966.25017__R_245	Eukaryota	Viridiplantae	Streptophyta		Brassicales	Brassicaceae
X1102.25341.19034__R_191	Eukaryota	Viridiplantae	Streptophyta	Liliopsida	Poales	Poaceae	Brachypodium	Brachypodium distachyon
X1103.15594.20733__R_018
X1103.17987.16525__R_282	Eukaryota	Fungi	Ascomycota	Saccharomycetes	Saccharomycetales	Phaffomycetaceae	Barnettozyma	Barnettozyma californica
X1103.22410.5937__R_189	Eukaryota	Fungi	Mucoromycota		Mortierellales	Mortierellaceae	Mortierella
X1103.5398.11822__R_127	Eukaryota	Fungi	Mucoromycota	Glomeromycetes	Glomerales	Glomeraceae	Glomus
X1104.15434.7057__R_219
X1104.25179.20992__R_147	Eukaryota	Fungi	Ascomycota
X1104.8372.16036__R_101	Eukaryota	Fungi	Mucoromycota		Mortierellales	Mortierellaceae	Mortierella
X2101.12380.6595__R_240	Eukaryota	Fungi	Zoopagomycota		Zoopagales	Piptocephalidaceae	Syncephalis
X2101.20452.5421__R_276	Eukaryota	Fungi	Basidiomycota	Agaricomycetes	Sebacinales		Serendipita
X2102.16902.7305__R_108	Eukaryota	Fungi	Basidiomycota	Agaricomycetes	Trechisporales	Hydnodontaceae	Trechispora
X2102.7680.9432__R_084	Eukaryota	Fungi	Ascomycota	Eurotiomycetes	Chaetothyriales	Herpotrichiellaceae	Cladophialophora
X2103.20057.6540__R_201
X2103.26728.8704__R_168	Eukaryota	Fungi	Basidiomycota	Agaricomycetes
X1101.11141.14182__L_080	Eukaryota
X1101.13494.9942__L_197	Eukaryota	Fungi	Ascomycota	Dothideomycetes	Capnodiales
X1101.14780.8763__L_238
X1101.16764.11480__L_281	Eukaryota	Fungi	Basidiomycota
X1101.23560.6892__L_218	Eukaryota	Fungi	Basidiomycota	Agaricomycetes	Agaricales	Inocybaceae	Inocybe
X1101.25587.23438__L_266	Eukaryota	Fungi	Ascomycota	Dothideomycetes	Capnodiales
X1101.26048.9108__L_160	Eukaryota	Fungi	Zoopagomycota		Kickxellales	Kickxellaceae	Ramicandelaber
X1101.5222.14990__L_283
X1101.7540.14397__L_266	Eukaryota	Fungi	Ascomycota	Sordariomycetes	Xylariales	Xylariaceae
X1101.9420.18509__L_032	Eukaryota	Fungi	Ascomycota	Sordariomycetes	Sordariales	Chaetomiaceae	Dichotomopilus
X1102.12152.5605__L_227
X1102.13941.24859__L_142	Eukaryota	Fungi	Basidiomycota	Agaricomycetes	Hymenochaetales	Tubulicrinaceae	Tubulicrinis
X1102.16787.3195__L_031	Eukaryota	Fungi	Basidiomycota	Agaricomycetes	Agaricales	Omphalotaceae	Gymnopus	Gymnopus luxurians
X1102.22571.26749__L_212
X1102.24540.19253__L_282	Eukaryota	Viridiplantae	Streptophyta		Dipsacales	Caprifoliaceae
X1102.6454.11853__L_072	Eukaryota	Fungi	Ascomycota	Leotiomycetes	Helotiales		Cadophora
X1103.10998.7798__L_030	Eukaryota	Fungi	Basidiomycota	Agaricomycetes	Atheliales	Atheliaceae
X1103.11118.21351__L_272	Eukaryota	Fungi	Ascomycota	Sordariomycetes
X1103.12731.17108__L_237
X1103.14085.15569__L_123	Eukaryota	Fungi	Ascomycota	Dothideomycetes
X1103.15250.24573__L_124	Eukaryota	Fungi	Ascomycota				Tetracladium
X1103.19723.20343__L_108
X1103.23237.8519__L_253	Eukaryota	Fungi	Ascomycota	Dothideomycetes	Capnodiales	Mycosphaerellaceae	Ramularia	Ramularia coleosporii
X1103.24146.19288__L_249	Eukaryota	Fungi	Ascomycota	Dothideomycetes	Pleosporales
X1103.9583.11382__L_249	Eukaryota	Fungi	Ascomycota	Dothideomycetes	Capnodiales	Dissoconiaceae	Dissoconium
X1104.13443.26009__L_050	Eukaryota	Fungi	Ascomycota
X1104.15928.8126__L_258	Eukaryota	Fungi	Basidiomycota	Ustilaginomycetes	Ustilaginales	Ustilaginaceae	Moesziomyces	Moesziomyces aphidis
X1104.25244.22247__L_290	Eukaryota	Fungi	Ascomycota
X1104.3811.19838__L_178	Eukaryota	Fungi	Ascomycota	Orbiliomycetes	Orbiliales	Orbiliaceae	Orbilia
X1104.7518.22948__L_091	Eukaryota	Fungi	Ascomycota	Sordariomycetes
X2101.24096.9691__L_106	Eukaryota	Fungi	Ascomycota	Sordariomycetes	Myrmecridiales	Myrmecridiaceae	Myrmecridium
X2103.10823.14666__L_205	Eukaryota	Fungi	Ascomycota	Dothideomycetes	Capnodiales	Mycosphaerellaceae
X2103.19180.5376__L_117	Eukaryota	Fungi	Basidiomycota	Microbotryomycetes
X2103.20319.2444__L_263	Eukaryota	Fungi	Ascomycota	Dothideomycetes	Capnodiales
X2104.4895.12247__L_238	Eukaryota	Fungi	Ascomycota	Dothideomycetes	Capnodiales
X1101.10123.23805__R_291	Eukaryota	Fungi	Basidiomycota	Agaricomycetes	Thelephorales	Thelephoraceae	Thelephora	Thelephora terrestris
X1101.13487.21179__R_077	Eukaryota	Fungi	Ascomycota
X1101.15358.14333__R_134	Eukaryota	Fungi	Ascomycota	Leotiomycetes
X1101.16861.10104__R_146	Eukaryota	Fungi	Ascomycota
X1101.18611.9942__R_077	Eukaryota	Fungi	Ascomycota	Sordariomycetes	Hypocreales	Nectriaceae	Volutella
X1101.18950.21220__R_139	Eukaryota	Fungi	Ascomycota
X1101.20246.6886__R_123	Eukaryota	Fungi	Ascomycota
X1101.20491.16930__R_241	Eukaryota	Fungi	Ascomycota	Leotiomycetes		Pseudeurotiaceae
X1101.23106.24283__R_206	Eukaryota
X1101.23401.17279__R_128	Eukaryota	Fungi	Ascomycota
X1101.23795.19414__R_035
X1101.27921.17314__R_205
X1101.6776.6170__R_233	Eukaryota	Fungi	Ascomycota	Leotiomycetes	Helotiales	Hyaloscyphaceae
X1102.16147.25569__R_260	Eukaryota	Fungi	Mucoromycota		Mortierellales	Mortierellaceae	Mortierella
X1102.24238.22665__R_101	Eukaryota	Fungi	Basidiomycota	Agaricomycetes	Agaricales	Clavariaceae	Hodophilus
X1102.24842.17648__R_196	Eukaryota	Fungi	Ascomycota	Dothideomycetes	Pleosporales	Cucurbitariaceae	Pyrenochaeta
X1102.2687.18611__R_240	Eukaryota	Fungi	Ascomycota	Saccharomycetes	Saccharomycetales	Debaryomycetaceae	Debaryomyces
X1102.27114.11751__R_196
X1102.6518.7177__R_133	Eukaryota	Fungi	Ascomycota	Sordariomycetes	Hypocreales	Clavicipitaceae	Pochonia	Pochonia chlamydosporia
X1102.9798.8929__R_179	Eukaryota	Fungi	Basidiomycota	Agaricomycetes	Agaricales
X1103.15876.20666__R_058
X1103.16956.16318__R_112
X1103.20128.16916__R_141	Eukaryota	Fungi	Basidiomycota	Agaricomycetes	Agaricales	Clavariaceae
X1103.21413.13170__R_037	Eukaryota	Fungi	Ascomycota
X1103.26649.13455__R_149	Eukaryota	Fungi	Ascomycota	Dothideomycetes	Pleosporales
X1103.4035.11711__R_160	Eukaryota	Fungi	Basidiomycota	Agaricomycetes	Boletales	Boletaceae
X1103.9930.24690__R_174	Eukaryota	Fungi	Basidiomycota	Agaricomycetes	Cantharellales	Ceratobasidiaceae	Ceratobasidium
X1104.11465.16450__R_104	Eukaryota	Fungi	Ascomycota	Leotiomycetes	Helotiales	Leotiaceae
X1104.14036.8389__R_243	Eukaryota	Fungi	Ascomycota
X1104.16480.28365__R_105	Eukaryota	Fungi	Ascomycota	Dothideomycetes	Pleosporales
X1104.19943.24002__R_237	Eukaryota	Fungi	Mucoromycota		Mortierellales	Mortierellaceae	Mortierella
X1104.20979.24565__R_240	Eukaryota	Fungi	Ascomycota	Sordariomycetes	Sordariales	Chaetomiaceae
X1104.22563.16005__R_104	Eukaryota	Fungi
X2101.10883.9860__R_224	Eukaryota
X2101.15033.21887__R_274
X2101.16610.12780__R_167	Eukaryota
X2101.23171.15729__R_241
X2102.12283.12590__R_213	Eukaryota	Fungi	Ascomycota	Eurotiomycetes
X2103.15549.9420__R_254
X2103.27793.8463__R_012
X2104.8660.15543__R_089
X1101.10792.11624__L_289	Eukaryota	Fungi	Ascomycota	Dothideomycetes
X1101.12992.8865__L_216
X1101.14588.16976__L_192	Eukaryota	Fungi	Ascomycota	Dothideomycetes	Pleosporales
X1101.16664.24604__L_205	Eukaryota	Fungi	Basidiomycota	Agaricomycetes	Polyporales	Coriolaceae	Postia	Postia leucomallella
X1101.17303.22566__L_275
X1101.17907.27255__L_160
X1101.19339.13000__L_258	Eukaryota	Fungi	Basidiomycota	Agaricomycetes	Cantharellales	Ceratobasidiaceae
X1101.20194.22677__L_066	Eukaryota	Fungi	Ascomycota
X1101.24774.12966__L_276	Eukaryota	Fungi	Basidiomycota	Tremellomycetes
X1101.25964.11862__L_023	Eukaryota	Fungi	Basidiomycota	Agaricomycetes	Agaricales	Omphalotaceae	Gymnopus
X1101.28678.19969__L_146
X1101.4640.16434__L_193	Eukaryota	Fungi	Basidiomycota	Agaricomycetes	Trechisporales	Hydnodontaceae	Trechispora
X1101.5968.8330__L_078	Eukaryota	Fungi	Basidiomycota	Agaricomycetes	Agaricales	Psathyrellaceae	Psathyrella
X1101.9381.18339__L_044	Eukaryota	Fungi	Ascomycota	Leotiomycetes	Helotiales	Hyaloscyphaceae	Hyalopeziza	Hyalopeziza pygmaea
X1102.11565.4636__L_276	Eukaryota	Viridiplantae	Streptophyta		Celastrales	Celastraceae	Euonymus
X1102.12480.3907__L_032	Eukaryota	Fungi	Ascomycota	Dothideomycetes	Pleosporales	Didymellaceae	Didymella
X1102.15346.20218__L_080
X1102.16517.18197__L_237
X1102.17671.23938__L_064	Eukaryota	Fungi	Ascomycota	Dothideomycetes	Capnodiales
X1102.20033.5887__L_050	Eukaryota	Fungi	Ascomycota	Dothideomycetes	Capnodiales
X1102.21906.16172__L_180	Eukaryota	Fungi	Ascomycota	Dothideomycetes	Pleosporales
X1102.26099.16309__L_153	Eukaryota	Fungi	Basidiomycota	Microbotryomycetes		Chrysozymaceae
X1102.5898.10521__L_096	Eukaryota	Fungi	Basidiomycota	Agaricomycetes	Russulales	Stereaceae	Stereum	Stereum sanguinolentum
X1102.8282.8455__L_110	Eukaryota	Viridiplantae	Streptophyta		Malpighiales	Violaceae	Viola
X1102.9499.22131__L_106	Eukaryota	Fungi	Basidiomycota	Tremellomycetes	Tremellales	Trimorphomycetaceae	Carlosrosaea	Carlosrosaea vrieseae
X1103.10749.10909__L_084	Eukaryota	Fungi	Basidiomycota	Agaricomycetes	Polyporales	Polyporaceae	Abundisporus	Abundisporus pubertatis
X1103.13023.13629__L_223	Eukaryota	Fungi	Ascomycota
X1103.13187.23287__L_284	Eukaryota	Fungi	Ascomycota	Dothideomycetes	Capnodiales	Mycosphaerellaceae
X1103.17204.13019__L_115	Eukaryota	Viridiplantae	Streptophyta		Dipsacales	Caprifoliaceae	Scabiosa
X1103.18221.8059__L_125	Eukaryota	Fungi	Ascomycota
X1103.20012.13710__L_190	Eukaryota	Fungi	Ascomycota	Eurotiomycetes	Chaetothyriales	Herpotrichiellaceae	Veronaea
X1103.21040.4765__L_040	Eukaryota	Fungi	Ascomycota	Leotiomycetes	Helotiales	Hyaloscyphaceae	Albotricha	Albotricha acutipila
X1103.23510.23150__L_191	Eukaryota	Fungi	Ascomycota	Lecanoromycetes	Caliciales	Physciaceae	Phaeophyscia
X1103.26419.22279__L_160	Eukaryota	Fungi	Basidiomycota	Agaricomycetes	Agaricales
X1103.8326.6549__L_218
X1104.11020.20578__L_252	Eukaryota	Fungi	Ascomycota	Lecanoromycetes
X1104.14172.12903__L_078	Eukaryota	Fungi	Basidiomycota	Agaricomycetes	Hymenochaetales		Resinicium	Resinicium bicolor
X1104.16463.18477__L_054	Eukaryota	Fungi	Basidiomycota	Agaricomycetes	Corticiales	Corticiaceae	Limonomyces	Limonomyces roseipellis
X1104.16535.6160__L_274
X1104.20482.6278__L_193	Eukaryota	Fungi	Ascomycota	Dothideomycetes
X1104.7943.5833__L_078	Eukaryota	Fungi	Basidiomycota	Agaricomycetes	Agaricales	Bolbitiaceae	Panaeolus
X2101.13178.21076__L_142	Eukaryota	Fungi	Basidiomycota	Agaricomycetes
X2101.21586.19861__L_283	Eukaryota	Fungi	Basidiomycota	Exobasidiomycetes	Tilletiales	Tilletiaceae	Tilletia
X2101.22927.5548__L_285	Eukaryota	Fungi	Ascomycota	Sordariomycetes	Diaporthales
X2101.25761.8922__L_237
X2103.12430.25845__L_219	Eukaryota	Viridiplantae	Streptophyta
X2103.18812.19884__L_190	Eukaryota	Fungi	Ascomycota	Eurotiomycetes	Chaetothyriales
X1101.10283.22655__R_053	Eukaryota	Fungi	Basidiomycota	Agaricomycetes	Cantharellales	Ceratobasidiaceae
X1101.14249.13848__R_066	Eukaryota	Fungi	Ascomycota	Leotiomycetes	Helotiales	Hyaloscyphaceae	Lachnum
X1101.15765.20302__R_184	Eukaryota	Fungi	Ascomycota	Sordariomycetes	Xylariales
X1101.16268.5988__R_274	Eukaryota	Fungi	Basidiomycota	Tremellomycetes	Filobasidiales	Piskurozymaceae	Solicoccozyma	Solicoccozyma terreus
X1101.16533.20697__R_176	Eukaryota	Fungi	Basidiomycota	Agaricomycetes	Agaricales	Marasmiaceae	Marasmius
X1101.19747.27303__R_196	Eukaryota	Fungi	Ascomycota	Sordariomycetes
X1101.23579.19508__R_066	Eukaryota	Fungi	Mucoromycota		Mortierellales	Mortierellaceae	Mortierella
X1101.27904.22024__R_240	Eukaryota	Fungi	Basidiomycota	Agaricomycetes	Agaricales	Clavariaceae
X1101.7129.6022__R_077	Eukaryota	Fungi	Mucoromycota		Mortierellales	Mortierellaceae	Mortierella
X1101.9276.18474__R_226	Eukaryota	Fungi	Basidiomycota	Agaricomycetes
X1102.12825.14064__R_194	Eukaryota	Fungi	Ascomycota	Leotiomycetes	Helotiales	Rutstroemiaceae
X1102.14129.5532__R_053	Eukaryota	Fungi
X1102.15817.22384__R_231
X1102.20316.16158__R_190	Eukaryota	Fungi	Ascomycota	Sordariomycetes
X1102.2958.14523__R_224	Eukaryota	Fungi	Ascomycota
X1103.10423.20201__R_190
X1103.12800.18479__R_076
X1103.22055.20160__R_241
X1103.26546.11083__R_018	Eukaryota	Fungi	Ascomycota	Sordariomycetes	Ophiostomatales	Ophiostomataceae	Sporothrix
X1104.10670.21438__R_061	Eukaryota	Fungi	Ascomycota	Sordariomycetes	Hypocreales	Nectriaceae	Fusarium
X1104.15196.26477__R_128	Eukaryota	Fungi	Ascomycota	Eurotiomycetes	Chaetothyriales	Herpotrichiellaceae	Cladophialophora	Cladophialophora chaetospira
X1104.25353.16380__R_033	Eukaryota	Fungi	Ascomycota	Sordariomycetes	Hypocreales	Nectriaceae
X1104.8916.19837__R_153	Eukaryota	Fungi	Zoopagomycota		Kickxellales	Kickxellaceae	Ramicandelaber
X2101.13059.17375__R_213
X2101.20803.13899__R_189	Eukaryota	Fungi	Ascomycota	Sordariomycetes
X2101.27288.10710__R_112	Eukaryota	Fungi	Basidiomycota	Agaricomycetes	Agaricales	Entolomataceae	Entoloma
X2102.10105.12059__R_288	Eukaryota	Fungi	Basidiomycota	Agaricomycetes	Agaricales	Cortinariaceae
X2102.15684.7410__R_071	Eukaryota	Fungi	Basidiomycota	Agaricomycetes	Sebacinales
X2102.16124.15100__R_102
X2102.24692.25827__R_102	Eukaryota	Fungi	Ascomycota
X2103.11152.21981__R_186
X2103.22295.14553__R_226	Eukaryota	Fungi	Ascomycota
X1101.10686.23968__L_261	Eukaryota
X1101.11050.20159__L_205	Eukaryota	Fungi	Basidiomycota	Agaricomycetes	Agaricales	Strophariaceae	Psilocybe
X1101.11558.4686__L_140	Eukaryota	Fungi	Ascomycota	Sordariomycetes	Magnaporthales	Magnaporthaceae	Pyricularia
X1101.13402.24875__L_221	Eukaryota	Fungi	Ascomycota
X1101.13681.4251__L_245
X1101.14273.5157__L_023	Eukaryota	Viridiplantae	Streptophyta		Rosales	Rosaceae
X1101.17572.13117__L_238
X1101.18556.9933__L_061	Eukaryota	Fungi	Basidiomycota	Microbotryomycetes	Leucosporidiales	Leucosporidiaceae	Leucosporidium
X1101.20556.3131__L_053	Eukaryota	Fungi	Basidiomycota	Microbotryomycetes	Sporidiobolales	Sporidiobolaceae
X1101.22324.24457__L_192	Eukaryota	Fungi	Ascomycota	Dothideomycetes	Pleosporales
X1101.26690.12525__L_103	Eukaryota	Fungi	Ascomycota	Eurotiomycetes	Chaetothyriales	Herpotrichiellaceae	Veronaea
X1101.5080.24086__L_224	Eukaryota	Fungi	Ascomycota	Dothideomycetes	Pleosporales	Lophiostomataceae
X1101.7581.12062__L_272	Eukaryota	Fungi	Basidiomycota	Agaricomycetes	Corticiales	Corticiaceae	Sistotrema
X1101.8481.9373__L_258	Eukaryota	Fungi	Ascomycota	Sordariomycetes
X1101.8850.21100__L_243	Eukaryota	Fungi	Ascomycota	Eurotiomycetes	Eurotiales	Aspergillaceae	Penicillium
X1102.14552.21636__L_154	Eukaryota	Fungi	Basidiomycota
X1102.16129.5628__L_260	Eukaryota	Fungi	Ascomycota	Dothideomycetes			Zeloasperisporium
X1102.17105.6705__L_247	Eukaryota	Fungi	Ascomycota
X1102.24397.17309__L_288	Eukaryota	Fungi	Basidiomycota	Tremellomycetes
X1102.27001.12417__L_197	Eukaryota
X1102.28311.13823__L_245
X1103.11518.7018__L_265	Eukaryota	Fungi	Basidiomycota	Agaricomycetes	Agaricales	Lycoperdaceae
X1103.12864.5356__L_250
X1103.15259.16515__L_044	Eukaryota	Fungi	Ascomycota	Dothideomycetes	Capnodiales
X1103.20569.26226__L_184	Eukaryota	Fungi	Ascomycota
X1103.24917.14592__L_108
X1103.4882.11979__L_178
X1103.7902.8617__L_047
X1104.10700.28103__L_092	Eukaryota	Fungi	Ascomycota	Sordariomycetes	Hypocreales	Clavicipitaceae	Metarhizium	Metarhizium rileyi
X1104.11832.20853__L_140	Eukaryota	Fungi	Ascomycota	Sordariomycetes	Myrmecridiales	Myrmecridiaceae	Myrmecridium
X1104.22859.14240__L_224	Eukaryota	Fungi	Ascomycota
X1104.24110.23488__L_013	Eukaryota	Fungi	Basidiomycota	Microbotryomycetes	Sporidiobolales	Sporidiobolaceae	Sporobolomyces
X2101.16626.20406__L_085	Eukaryota	Fungi	Ascomycota	Dothideomycetes
X2101.8274.10392__L_166
X2103.7418.16402__L_199
X2104.10188.21494__L_037	Eukaryota	Fungi	Basidiomycota	Agaricomycetes	Agaricales
X2104.13173.15872__L_151	Eukaryota	Fungi	Ascomycota	Leotiomycetes
X2104.19949.23337__L_190	Eukaryota
X1101.10252.7313__R_085
X1101.11978.10307__R_091	Eukaryota	Fungi	Basidiomycota	Agaricomycetes	Agaricales
X1101.12855.17558__R_195	Eukaryota	Fungi
X1101.14415.5703__R_175
X1101.16227.3243__R_049	Eukaryota	Fungi	Ascomycota	Sordariomycetes	Savoryellales
X1101.17879.14388__R_134	Eukaryota	Fungi	Zoopagomycota		Kickxellales	Kickxellaceae	Ramicandelaber
X1101.19264.19966__R_023
X1101.21941.9056__R_217
X1101.22689.22017__R_206
X1101.22987.11998__R_213	Eukaryota	Fungi	Ascomycota
X1101.24803.19780__R_213	Eukaryota
X1101.29603.15589__R_173
X1101.5926.16751__R_103	Eukaryota	Fungi	Basidiomycota	Agaricomycetes
X1101.6130.14963__R_238	Eukaryota	Fungi	Ascomycota
X1101.8693.15289__R_226	Eukaryota	Fungi	Ascomycota
X1102.10382.22465__R_283	Eukaryota	Fungi	Basidiomycota	Malasseziomycetes	Malasseziales	Malasseziaceae	Malassezia	Malassezia furfur
X1102.11492.20103__R_110	Eukaryota	Fungi	Basidiomycota	Agaricomycetes	Polyporales	Polyporaceae	Trichaptum	Trichaptum biforme
X1102.18139.23841__R_253
X1102.18817.17319__R_249	Eukaryota	Fungi	Ascomycota	Sordariomycetes	Hypocreales
X1102.23416.11921__R_050
X1102.8337.21497__R_243	Eukaryota	Fungi	Basidiomycota
X1103.12736.16129__R_190	Eukaryota
X1103.15462.8212__R_186
X1103.16281.17499__R_224	Eukaryota	Fungi	Ascomycota	Sordariomycetes	Chaetosphaeriales	Chaetosphaeriaceae	Chaetosphaeria
X1103.17824.22502__R_190	Eukaryota	Fungi	Ascomycota
X1103.18225.24633__R_231
X1103.27012.13086__R_091
X1103.6703.21047__R_205
X1104.17147.20993__R_162	Eukaryota	Fungi	Basidiomycota	Agaricomycetes
X1104.20420.7748__R_214	Eukaryota	Viridiplantae	Streptophyta		Rosales	Rosaceae	Potentilla
X1104.22699.26707__R_271	Eukaryota	Fungi	Zoopagomycota		Zoopagales	Piptocephalidaceae	Syncephalis
X1104.7585.16215__R_108	Eukaryota	Fungi	Basidiomycota	Agaricomycetes	Trechisporales	Hydnodontaceae	Trechispora
X1104.8904.20517__R_104	Eukaryota	Fungi	Ascomycota	Sordariomycetes	Hypocreales	Stachybotryaceae
X2101.15309.15448__R_295	Eukaryota	Fungi	Ascomycota	Leotiomycetes	Helotiales		Phialocephala	Phialocephala fortinii
X2101.16371.11064__R_222
X2101.18265.18308__R_145
X2101.20702.15498__R_231
X2101.22144.24754__R_176	Eukaryota	Fungi	Basidiomycota	Agaricomycetes
X2102.16137.16241__R_220
X2102.21185.23157__R_078
X2102.8650.13739__R_101
X2103.16401.8133__R_245
X2103.22595.18401__R_255	Eukaryota	Fungi	Mucoromycota	Glomeromycetes	Glomerales	Glomeraceae	Glomus	Glomus multisubstensum
X2103.7754.23907__R_211
X2104.21780.14342__R_103
X2104.24824.9054__R_258	Eukaryota	Fungi	Basidiomycota
X1101.10602.13440__L_220	Eukaryota	Fungi	Basidiomycota	Agaricomycetes	Agaricales	Psathyrellaceae	Psathyrella
X1101.11840.4266__L_156	Eukaryota	Fungi	Ascomycota	Dothideomycetes	Pleosporales	Tetraplosphaeriaceae	Tetraplosphaeria
X1101.13265.25219__L_109	Eukaryota	Fungi	Ascomycota
X1101.16185.28564__L_092
X1101.17293.12577__L_125	Eukaryota	Fungi	Ascomycota	Taphrinomycetes	Taphrinales	Taphrinaceae	Taphrina	Taphrina inositophila
X1101.17414.8563__L_207	Eukaryota	Fungi	Basidiomycota	Microbotryomycetes	Sporidiobolales	Sporidiobolaceae	Sporidiobolus
X1101.17833.17399__L_122	Eukaryota	Fungi	Basidiomycota	Agaricomycetes	Trechisporales	Hydnodontaceae	Trechispora
X1101.18666.24525__L_176	Eukaryota	Fungi	Ascomycota
X1101.20125.8847__L_068
X1101.21401.25409__L_093	Eukaryota	Fungi	Basidiomycota	Agaricomycetes	Polyporales	Polyporaceae	Polyporus	Polyporus varius
X1101.24100.21110__L_265	Eukaryota	Fungi	Ascomycota	Dothideomycetes	Capnodiales
X1101.25726.12040__L_103
X1101.4716.18369__L_284	Eukaryota	Viridiplantae	Streptophyta
X1102.12313.2129__L_287	Eukaryota	Fungi	Ascomycota
X1102.13191.27687__L_172	Eukaryota	Fungi	Basidiomycota	Agaricomycetes	Agaricales	Entolomataceae	Entoloma
X1102.16680.19685__L_207	Eukaryota	Fungi	Ascomycota	Dothideomycetes	Capnodiales
X1102.20462.21095__L_187	Eukaryota	Fungi	Basidiomycota	Agaricomycetes	Trechisporales	Hydnodontaceae	Trechispora
X1102.21059.26331__L_194	Eukaryota	Fungi	Basidiomycota	Tremellomycetes	Tremellales
X1102.22820.5030__L_237	Eukaryota	Fungi	Ascomycota	Dothideomycetes	Capnodiales	Teratosphaeriaceae
X1102.27483.16473__L_192	Eukaryota	Fungi	Ascomycota	Dothideomycetes	Pleosporales
X1102.5063.15872__L_203	Eukaryota	Fungi	Ascomycota	Dothideomycetes	Pleosporales	Sporormiaceae	Preussia
X1102.9966.16184__L_015	Eukaryota	Fungi	Ascomycota	Dothideomycetes	Pleosporales	Phaeosphaeriaceae
X1103.17598.20471__L_088	Eukaryota	Fungi	Basidiomycota	Agaricomycetes	Agaricales	Agaricaceae	Agaricus
X1103.23827.15280__L_219	Eukaryota	Fungi	Basidiomycota	Agaricostilbomycetes
X1103.25710.16956__L_266	Eukaryota
X1103.28999.11331__L_072	Eukaryota	Fungi	Basidiomycota	Tremellomycetes	Tremellales
X1103.4349.8918__L_050
X1104.14502.5561__L_197	Eukaryota	Fungi	Ascomycota
X1104.18965.22519__L_266	Eukaryota	Fungi	Basidiomycota	Agaricomycetes	Agaricales	Cortinariaceae	Gymnopilus
X1104.24240.23125__L_180
X1104.9691.15597__L_281	Eukaryota	Fungi	Ascomycota	Leotiomycetes	Helotiales	Hyaloscyphaceae	Trichopezizella	Trichopezizella otanii
X2101.10027.18010__L_109
X2101.13503.14784__L_054	Eukaryota	Fungi	Basidiomycota	Agaricomycetes	Corticiales	Corticiaceae	Laetisaria	Laetisaria fuciformis
X2101.24772.25407__L_224
X2101.26572.15995__L_142	Eukaryota	Fungi	Ascomycota	Dothideomycetes
X2103.11823.24077__L_132	Eukaryota	Fungi	Ascomycota	Dothideomycetes	Pleosporales
X2103.20007.8836__L_291	Eukaryota	Fungi	Ascomycota	Eurotiomycetes	Chaetothyriales	Trichomeriaceae	Trichomerium
X2103.25892.16664__L_276	Eukaryota	Fungi	Ascomycota	Dothideomycetes	Capnodiales
X1101.10175.10513__R_103
X1101.11770.13675__R_179
X1101.15854.14683__R_262
X1101.18519.20799__R_222	Eukaryota	Fungi	Ascomycota	Sordariomycetes	Hypocreales
X1101.18802.6492__R_199	Eukaryota	Fungi	Ascomycota	Sordariomycetes
X1101.18953.5744__R_262	Eukaryota	Fungi	Ascomycota
X1101.21383.8864__R_260	Eukaryota	Fungi	Basidiomycota	Agaricomycetes
X1101.22049.21586__R_180	Eukaryota	Fungi	Basidiomycota	Agaricomycetes	Auriculariales
X1101.27105.10535__R_042	Eukaryota	Fungi	Ascomycota	Orbiliomycetes	Orbiliales	Orbiliaceae
X1102.10276.6972__R_178	Eukaryota	Fungi	Ascomycota	Leotiomycetes	Helotiales		Roesleria	Roesleria subterranea
X1102.11356.8549__R_188
X1102.13742.14433__R_039	Eukaryota	Fungi				Olpidiaceae	Olpidium	Olpidium brassicae
X1102.14265.16755__R_180	Eukaryota	Fungi	Ascomycota	Sordariomycetes
X1102.18516.25599__R_180	Eukaryota	Fungi	Basidiomycota	Agaricomycetes	Cantharellales	Tulasnellaceae
X1102.21916.23320__R_234
X1102.23931.13090__R_203
X1102.28188.13341__R_176
X1102.5395.13069__R_247	Eukaryota	Fungi	Mucoromycota	Glomeromycetes	Glomerales	Glomeraceae
X1103.18009.5877__R_187	Eukaryota	Fungi	Ascomycota	Eurotiomycetes	Chaetothyriales
X1103.9604.5161__R_121
X1104.11622.11596__R_240	Eukaryota	Fungi	Ascomycota
X1104.17602.8390__R_045	Eukaryota	Fungi	Ascomycota	Sordariomycetes
X1104.20117.17019__R_102	Eukaryota	Fungi	Ascomycota	Sordariomycetes	Hypocreales	Hypocreaceae	Trichoderma
X1104.23314.7661__R_182
X1104.6745.10681__R_187
X1104.7962.10034__R_211	Eukaryota	Fungi	Ascomycota
X1104.8805.6635__R_066
X2101.11769.11623__R_004
X2102.11019.2271__R_261	Eukaryota	Fungi	Basidiomycota	Agaricomycetes	Agaricales	Cyphellaceae	Rectipilus
X2102.22603.15978__R_278	Eukaryota	Viridiplantae	Streptophyta		Saxifragales	Crassulaceae	Hylotelephium
X2103.14315.20989__R_229	Eukaryota	Fungi	Ascomycota	Dothideomycetes	Pleosporales
X2103.21388.16632__R_101
X1101.12066.5385__L_262	Eukaryota	Fungi	Basidiomycota	Microbotryomycetes
X1101.12656.11137__L_254	Eukaryota	Fungi	Ascomycota	Dothideomycetes	Capnodiales
X1101.14955.6568__L_219	Eukaryota	Fungi	Ascomycota	Dothideomycetes
X1101.15613.17485__L_265	Eukaryota	Fungi	Ascomycota	Dothideomycetes	Pleosporales	Phaeosphaeriaceae	Ophiosphaerella
X1101.17366.26677__L_218	Eukaryota	Fungi	Ascomycota	Dothideomycetes	Pleosporales	Phaeosphaeriaceae
X1101.18193.26290__L_124	Eukaryota	Viridiplantae	Streptophyta		Caryophyllales	Caryophyllaceae	Stellaria
X1101.19079.19065__L_199	Eukaryota	Fungi	Ascomycota
X1101.23542.6926__L_259	Eukaryota	Fungi	Basidiomycota	Agaricomycetes
X1101.26346.19621__L_068
X1101.26606.16260__L_209	Eukaryota	Fungi	Ascomycota	Sordariomycetes	Sordariales	Sordariaceae
X1101.3918.13916__L_127	Eukaryota	Fungi	Ascomycota	Dothideomycetes	Capnodiales	Mycosphaerellaceae
X1101.5663.16567__L_258	Eukaryota	Fungi	Ascomycota	Dothideomycetes
X1101.8306.14885__L_210	Eukaryota	Fungi	Basidiomycota	Exobasidiomycetes	Tilletiales	Tilletiaceae	Tilletia
X1101.9316.11459__L_273	Eukaryota	Fungi	Basidiomycota	Agaricomycetes	Agaricales
X1102.10302.10401__L_160	Eukaryota	Fungi	Basidiomycota	Agaricomycetes	Corticiales	Corticiaceae	Phlebia
X1102.12863.23205__L_218	Eukaryota	Fungi	Ascomycota	Leotiomycetes	Helotiales		Cadophora
X1102.13510.23315__L_266	Eukaryota	Fungi	Ascomycota	Dothideomycetes	Capnodiales	Mycosphaerellaceae	Mycosphaerella
X1102.16313.3349__L_275	Eukaryota	Fungi	Ascomycota
X1102.20012.5343__L_245
X1102.2841.20622__L_086	Eukaryota	Fungi	Basidiomycota	Agaricomycetes	Polyporales
X1102.6281.7132__L_028	Eukaryota	Fungi	Basidiomycota	Agaricomycetes	Agaricales	Strophariaceae
X1102.7411.19881__L_100	Eukaryota	Fungi	Basidiomycota	Tremellomycetes	Cystofilobasidiales	Mrakiaceae	Mrakia
X1102.8069.14919__L_043	Eukaryota	Fungi	Basidiomycota	Agaricomycetes	Polyporales	Cystostereaceae
X1102.8801.13483__L_265	Eukaryota	Fungi	Basidiomycota	Agaricomycetes	Corticiales	Corticiaceae	Hypochnicium
X1102.9506.12927__L_118	Eukaryota	Fungi	Ascomycota	Eurotiomycetes
X1103.12552.25076__L_289	Eukaryota	Fungi	Ascomycota	Dothideomycetes	Pleosporales
X1103.16609.7702__L_100
X1103.22049.13060__L_054	Eukaryota	Fungi	Basidiomycota	Tremellomycetes	Tremellales	Bulleraceae	Genolevuria	Genolevuria amylolytica
X1103.6517.23907__L_273	Eukaryota	Fungi	Basidiomycota	Agaricomycetes	Agaricales	Entolomataceae	Entoloma
X1103.9110.17709__L_187	Eukaryota	Fungi	Ascomycota	Dothideomycetes	Pleosporales	Lophiostomataceae
X1103.9518.5760__L_266
X1104.10873.19944__L_196	Eukaryota	Fungi	Basidiomycota	Agaricomycetes	Agaricales
X1104.12543.8826__L_187	Eukaryota	Fungi	Ascomycota	Sordariomycetes
X1104.23600.25332__L_265	Eukaryota	Fungi	Ascomycota	Leotiomycetes	Helotiales
X1104.29160.15299__L_071	Eukaryota	Viridiplantae	Streptophyta		Rosales	Rosaceae	Malus
X2101.16810.5666__L_269	Eukaryota	Fungi	Basidiomycota	Agaricomycetes	Agaricales	Psathyrellaceae	Psathyrella
X2101.21413.15606__L_261	Eukaryota	Viridiplantae	Streptophyta		Caryophyllales	Caryophyllaceae	Moehringia	Moehringia lateriflora
X2101.7709.12370__L_285	Eukaryota	Viridiplantae	Streptophyta		Fabales	Fabaceae	Lespedeza
X2103.18453.11936__L_160	Eukaryota	Fungi	Basidiomycota	Agaricomycetes
X2103.21256.26592__L_144	Eukaryota	Fungi	Ascomycota
X2103.24524.8073__L_294	Eukaryota	Fungi	Ascomycota	Sordariomycetes	Diaporthales	Gnomoniaceae
X2103.26299.19877__L_142	Eukaryota	Fungi	Ascomycota	Leotiomycetes	Helotiales		Cadophora
X2104.18682.22507__L_043	Eukaryota	Fungi	Basidiomycota	Agaricomycetes	Agaricales
X1101.15237.3676__R_221	Eukaryota	Fungi	Ascomycota
X1101.16681.12291__R_117	Eukaryota	Fungi	Ascomycota	Dothideomycetes
X1101.22395.24536__R_030	Eukaryota	Fungi	Mucoromycota		Mortierellales	Mortierellaceae	Mortierella
X1101.22775.8608__R_255
X1101.23770.17121__R_272	Eukaryota	Fungi	Basidiomycota	Agaricomycetes
X1102.10609.18638__R_161	Eukaryota	Fungi	Basidiomycota	Agaricomycetes	Agaricales	Clavariaceae	Clavaria
X1102.13560.10009__R_066	Eukaryota	Fungi	Ascomycota	Sordariomycetes	Hypocreales	Nectriaceae
X1102.13939.7996__R_184	Eukaryota	Fungi	Ascomycota	Sordariomycetes	Hypocreales	Nectriaceae
X1102.19323.21362__R_023
X1102.4929.18131__R_043	Eukaryota	Fungi	Mucoromycota	Glomeromycetes	Glomerales	Glomeraceae
X1102.7116.10914__R_161	Eukaryota	Fungi	Ascomycota	Sordariomycetes	Hypocreales	Nectriaceae	Fusarium
X1103.10020.11340__R_224	Eukaryota	Fungi
X1103.19284.15093__R_258
X1104.15162.22037__R_240	Eukaryota	Fungi	Chytridiomycota	Chytridiomycetes	Spizellomycetales	Spizellomycetaceae	Kochiomyces
X1104.17391.3910__R_001	Eukaryota	Fungi	Ascomycota
X1104.19770.15134__R_077	Eukaryota	Fungi	Ascomycota
X1104.23193.20652__R_292
X2101.13202.26576__R_244	Eukaryota	Fungi	Basidiomycota	Agaricomycetes	Agaricales	Clavariaceae	Clavaria
X2101.14315.10680__R_087
X2101.15394.9316__R_021	Eukaryota	Fungi	Ascomycota
X2101.26814.20486__R_109	Eukaryota	Fungi
X2102.15426.12489__R_197	Eukaryota	Fungi	Basidiomycota	Agaricomycetes
X2102.23577.6926__R_246
X2104.17065.8181__R_250
X1101.10238.23855__L_078	Eukaryota	Fungi	Ascomycota	Dothideomycetes	Capnodiales	Neodevriesiaceae	Neodevriesia
X1101.11184.19147__L_245	Eukaryota	Fungi	Ascomycota
X1101.12357.12406__L_109
X1101.13846.10079__L_278	Eukaryota	Fungi	Ascomycota
X1101.14941.24715__L_187	Eukaryota	Fungi	Ascomycota	Dothideomycetes	Pleosporales	Lophiostomataceae
X1101.15445.8340__L_142	Eukaryota	Fungi	Ascomycota	Dothideomycetes	Pleosporales
X1101.16659.20763__L_085	Eukaryota	Fungi	Ascomycota	Dothideomycetes
X1101.17353.9881__L_015	Eukaryota	Fungi	Basidiomycota	Tremellomycetes	Tremellales	Bulleribasidiaceae	Bulleribasidium
X1101.19058.23118__L_265	Eukaryota	Fungi	Basidiomycota	Agaricomycetes	Thelephorales	Thelephoraceae
X1101.20241.28287__L_146	Eukaryota	Fungi	Basidiomycota	Tremellomycetes
X1101.22485.12841__L_083	Eukaryota	Fungi	Ascomycota	Leotiomycetes	Helotiales
X1101.24329.13861__L_125
X1101.26906.14979__L_276	Eukaryota	Fungi	Ascomycota	Dothideomycetes	Pleosporales	Phaeosphaeriaceae
X1101.7575.13268__L_273	Eukaryota	Fungi	Ascomycota
X1101.9670.23280__L_196	Eukaryota	Fungi	Ascomycota	Leotiomycetes	Helotiales	Chaetomellaceae	Pilidium
X1102.13874.19434__L_221	Eukaryota	Fungi	Basidiomycota	Tremellomycetes
X1102.15061.9686__L_074	Eukaryota	Fungi	Basidiomycota	Cystobasidiomycetes			Symmetrospora	Symmetrospora gracilis
X1102.27875.20898__L_288	Eukaryota
X1102.4986.7337__L_125	Eukaryota	Fungi	Ascomycota	Dothideomycetes	Pleosporales
X1102.5390.6485__L_061	Eukaryota	Fungi	Basidiomycota	Agaricomycetes	Cantharellales	Ceratobasidiaceae	Rhizoctonia	Rhizoctonia solani
X1102.8320.9346__L_088	Eukaryota	Fungi	Basidiomycota	Agaricomycetes	Corticiales	Corticiaceae	Phlebia
X1103.11016.25291__L_274	Eukaryota	Fungi	Basidiomycota	Agaricostilbomycetes
X1103.13137.16391__L_283
X1103.14094.24020__L_192	Eukaryota	Fungi	Ascomycota	Leotiomycetes	Helotiales	Rutstroemiaceae
X1103.27285.17868__L_164	Eukaryota	Fungi	Ascomycota	Leotiomycetes	Helotiales
X1103.5919.17579__L_056	Eukaryota	Fungi	Ascomycota				Phialocephala
X1104.15388.11876__L_273	Eukaryota	Fungi	Basidiomycota	Agaricomycetes
X1104.17587.22230__L_289	Eukaryota	Fungi	Ascomycota	Leotiomycetes	Helotiales
X1104.20470.23993__L_188	Eukaryota	Viridiplantae	Streptophyta		Gentianales	Rubiaceae
X1104.24971.23695__L_099	Eukaryota	Fungi	Basidiomycota	Agaricomycetes	Trechisporales	Hydnodontaceae	Trechispora
X1104.25434.7199__L_123	Eukaryota	Fungi	Basidiomycota
X1104.4058.14594__L_031	Eukaryota	Fungi	Basidiomycota	Agaricomycetes
X2101.10828.15426__L_266	Eukaryota	Fungi	Ascomycota	Dothideomycetes	Capnodiales	Mycosphaerellaceae
X2101.14991.19438__L_276	Eukaryota	Fungi	Ascomycota	Dothideomycetes
X2102.15291.7707__L_245	Eukaryota	Fungi	Ascomycota	Sordariomycetes	Hypocreales	Hypocreaceae	Trichoderma
X2103.12505.22719__L_059	Eukaryota	Fungi	Mucoromycota		Mortierellales	Mortierellaceae	Mortierella
X2103.16372.19069__L_262	Eukaryota	Fungi	Ascomycota
X2103.18424.6674__L_108
X2103.18713.11878__L_109	Eukaryota	Fungi	Ascomycota	Dothideomycetes	Pleosporales	Didymosphaeriaceae
X2103.9012.11585__L_262	Eukaryota	Fungi	Ascomycota	Sordariomycetes	Hypocreales
X2104.15997.7526__L_278
X1101.13012.14676__R_010	Eukaryota	Fungi	Basidiomycota	Agaricomycetes	Auriculariales
X1101.14099.9212__R_205
X1101.15074.2380__R_197
X1101.15600.12135__R_247	Eukaryota	Fungi	Mucoromycota	Glomeromycetes	Glomerales	Glomeraceae
X1101.20683.5898__R_071
X1101.22860.11289__R_180	Eukaryota	Fungi	Basidiomycota	Agaricomycetes
X1101.25674.20140__R_151	Eukaryota	Fungi	Mucoromycota	Glomeromycetes	Glomerales	Glomeraceae
X1101.26697.12405__R_274	Eukaryota	Fungi	Ascomycota	Leotiomycetes	Helotiales	Dermateaceae
X1101.6898.17010__R_256	Eukaryota	Fungi	Ascomycota	Sordariomycetes
X1102.14156.19641__R_196	Eukaryota	Fungi	Ascomycota
X1102.15072.20609__R_131	Eukaryota	Fungi	Ascomycota	Eurotiomycetes	Eurotiales
X1102.16283.15681__R_241
X1102.19786.26871__R_058	Eukaryota	Fungi	Ascomycota
X1102.23690.21704__R_084
X1102.28454.16085__R_247	Eukaryota	Fungi	Mucoromycota	Glomeromycetes	Glomerales	Glomeraceae
X1102.4418.20855__R_211	Eukaryota	Fungi	Mucoromycota		Mortierellales	Mortierellaceae	Mortierella
X1102.6597.19822__R_114	Eukaryota	Fungi	Ascomycota	Sordariomycetes	Hypocreales	Nectriaceae	Fusarium
X1102.8028.9309__R_099	Eukaryota	Fungi	Basidiomycota	Agaricomycetes	Agaricales	Clavariaceae
X1103.11256.5156__R_094	Eukaryota	Fungi	Ascomycota	Leotiomycetes	Helotiales
X1103.13862.12052__R_118	Eukaryota	Fungi	Mucoromycota	Glomeromycetes	Glomerales	Glomeraceae
X1103.15681.5812__R_216	Eukaryota	Fungi	Ascomycota	Eurotiomycetes	Onygenales	Gymnoascaceae	Gymnoascus
X1103.9915.25823__R_206
X1104.19578.22266__R_071	Eukaryota	Fungi	Ascomycota	Dothideomycetes
X1104.20677.10176__R_149
X1104.22793.13933__R_224	Eukaryota
X1104.7720.10884__R_216
X2101.15987.4002__R_184	Eukaryota	Fungi	Basidiomycota	Agaricomycetes	Agaricales	Tricholomataceae	Flagelloscypha	Flagelloscypha minutissima
X2101.18218.18287__R_192	Eukaryota	Fungi	Ascomycota	Leotiomycetes	Helotiales
X2102.17119.25527__R_192	Eukaryota	Fungi	Basidiomycota	Agaricomycetes	Agaricales	Tricholomataceae	Flagelloscypha	Flagelloscypha minutissima
X2102.17745.17194__R_180	Eukaryota	Fungi	Ascomycota
X2103.10326.12567__R_258
X2103.12929.10323__R_112	Eukaryota	Fungi	Basidiomycota	Agaricomycetes	Agaricales
X2103.26252.13905__R_247	Eukaryota	Fungi	Mucoromycota	Glomeromycetes	Glomerales	Glomeraceae
X2104.11773.3354__R_199	Eukaryota	Fungi	Ascomycota
X2104.24019.19005__R_290
X2104.24790.5402__R_090	Eukaryota	Fungi	Basidiomycota	Agaricomycetes	Russulales	Lachnocladiaceae	Vararia
X1101.13467.20768__L_261
X1101.13915.18264__L_245	Eukaryota	Fungi	Ascomycota	Dothideomycetes	Pleosporales	Massarinaceae	Stagonospora
X1101.15784.19112__L_212	Eukaryota	Fungi	Ascomycota	Dothideomycetes	Capnodiales	Mycosphaerellaceae
X1101.18995.18998__L_187	Eukaryota	Fungi	Ascomycota	Sordariomycetes
X1101.19516.11026__L_155	Eukaryota	Fungi	Ascomycota	Dothideomycetes	Capnodiales	Mycosphaerellaceae	Ramularia
X1101.19702.20867__L_281
X1101.20099.15200__L_053	Eukaryota	Fungi	Ascomycota	Sordariomycetes	Diaporthales	Gnomoniaceae
X1101.20291.14338__L_189	Eukaryota	Fungi	Basidiomycota	Agaricomycetes	Agaricales	Entolomataceae	Entoloma
X1101.21524.24186__L_109
X1101.27527.14130__L_247	Eukaryota	Fungi	Ascomycota	Sordariomycetes
X1101.28250.17004__L_115	Eukaryota	Fungi	Basidiomycota	Tremellomycetes	Tremellales
X1101.5378.19583__L_189
X1101.9640.18651__L_192	Eukaryota	Fungi	Ascomycota	Dothideomycetes	Pleosporales	Phaeosphaeriaceae
X1102.14182.5175__L_278
X1102.16525.1931__L_212	Eukaryota	Fungi	Basidiomycota
X1102.16943.8191__L_247	Eukaryota	Fungi	Basidiomycota	Agaricomycetes	Russulales	Gloeocystidiellaceae	Gloeocystidiellum	Gloeocystidiellum porosum
X1102.18326.18054__L_183	Eukaryota	Fungi	Ascomycota	Dothideomycetes	Pleosporales	Phaeosphaeriaceae	Phaeosphaeria
X1102.21055.24412__L_212	Eukaryota	Fungi	Ascomycota	Dothideomycetes	Pleosporales	Didymellaceae
X1102.4648.9126__L_167	Eukaryota	Fungi	Basidiomycota
X1102.9275.19031__L_013
X1102.9990.5437__L_297
X1103.10668.16449__L_192	Eukaryota	Fungi	Basidiomycota
X1103.11719.15815__L_273	Eukaryota	Fungi	Ascomycota	Sordariomycetes
X1103.13338.29115__L_026	Eukaryota	Fungi	Ascomycota	Dothideomycetes	Capnodiales	Mycosphaerellaceae
X1103.19935.12554__L_107	Eukaryota	Viridiplantae	Streptophyta		Rosales	Rosaceae	Rubus
X1103.22256.9057__L_154	Eukaryota	Fungi	Basidiomycota	Tremellomycetes	Filobasidiales	Filobasidiaceae
X1103.22911.17159__L_176	Eukaryota	Fungi	Basidiomycota	Tremellomycetes
X1103.24718.19453__L_266	Eukaryota	Fungi	Ascomycota	Dothideomycetes	Capnodiales
X1103.25626.9714__L_013	Eukaryota	Fungi	Ascomycota	Dothideomycetes	Capnodiales
X1104.14083.25120__L_290	Eukaryota
X1104.16672.6916__L_068
X1104.16676.11396__L_135	Eukaryota	Fungi	Basidiomycota	Agaricomycetes	Agaricales	Psathyrellaceae	Coprinellus
X1104.18085.21688__L_179	Eukaryota	Fungi	Ascomycota	Dothideomycetes	Pleosporales
X1104.8938.7758__L_100	Eukaryota	Fungi	Basidiomycota	Agaricostilbomycetes
X2101.12560.10668__L_158
X2101.13563.20463__L_132	Eukaryota	Fungi	Ascomycota
X2101.27671.13465__L_178	Eukaryota	Fungi	Ascomycota	Sordariomycetes	Hypocreales		Trichothecium	Trichothecium roseum
X2101.7332.20219__L_188	Eukaryota	Fungi	Ascomycota	Sordariomycetes	Hypocreales	Hypocreaceae	Trichoderma
X2101.7809.19801__L_224	Eukaryota	Fungi	Basidiomycota	Agaricomycetes
X2101.9476.17426__L_189	Eukaryota	Fungi	Basidiomycota	Agaricomycetes	Polyporales	Coriolaceae	Tyromyces	Tyromyces chioneus
X2102.16175.6032__L_096	Eukaryota	Viridiplantae	Streptophyta		Cornales	Hydrangeaceae
X2103.16772.25781__L_199	Eukaryota	Fungi	Ascomycota	Leotiomycetes	Helotiales
X2103.19839.19805__L_054	Eukaryota	Fungi	Ascomycota	Leotiomycetes	Helotiales	Helotiaceae
X2104.13338.2380__L_111
X2104.16281.28296__L_013	Eukaryota	Fungi	Basidiomycota	Agaricomycetes	Agaricales	Crepidotaceae	Crepidotus	Crepidotus crocophyllus
X2104.8520.9565__L_096	Eukaryota	Fungi	Ascomycota	Leotiomycetes	Helotiales	Vibrisseaceae	Vibrissea
X1101.11287.5302__R_207	Eukaryota	Fungi	Mucoromycota	Glomeromycetes	Glomerales	Glomeraceae
X1101.13958.13730__R_111	Eukaryota	Fungi	Basidiomycota	Agaricomycetes	Agaricales	Hygrophoraceae
X1101.18897.4176__R_285	Eukaryota	Fungi	Ascomycota
X1101.19115.21649__R_177	Eukaryota	Fungi	Ascomycota	Sordariomycetes	Sordariales	Lasiosphaeriaceae
X1101.20152.13838__R_153
X1101.20866.21635__R_180	Eukaryota	Fungi	Ascomycota	Sordariomycetes
X1101.25260.21627__R_278	Eukaryota	Fungi	Ascomycota
X1101.26699.11911__R_106	Eukaryota	Fungi				Olpidiaceae	Olpidium
X1101.29391.12489__R_033	Eukaryota	Fungi	Mucoromycota	Glomeromycetes	Glomerales	Claroideoglomeraceae	Claroideoglomus
X1101.4826.12680__R_053	Eukaryota	Fungi	Ascomycota	Sordariomycetes	Hypocreales	Clavicipitaceae	Claviceps
X1101.6503.5773__R_252
X1101.7432.5363__R_276	Eukaryota	Fungi	Ascomycota	Saccharomycetes	Saccharomycetales	Saccharomycetaceae	Saccharomyces	Saccharomyces cerevisiae
X1102.13018.21007__R_170
X1102.18716.14011__R_263	Eukaryota	Fungi	Basidiomycota	Tremellomycetes	Tremellales	Bulleribasidiaceae	Vishniacozyma
X1102.23332.23921__R_071
X1102.24436.16726__R_206
X1102.25407.19562__R_249	Eukaryota	Fungi	Ascomycota	Sordariomycetes	Hypocreales	Nectriaceae
X1103.11219.25590__R_258
X1103.15367.24437__R_163	Eukaryota	Fungi	Mucoromycota		Mortierellales	Mortierellaceae	Mortierella
X1103.24056.16796__R_181	Eukaryota	Fungi	Basidiomycota	Tremellomycetes	Tremellales	Bulleribasidiaceae	Dioszegia
X1103.25820.14586__R_223	Eukaryota	Fungi	Ascomycota	Sordariomycetes	Hypocreales
X1103.26649.18598__R_076
X1103.8434.14149__R_190	Eukaryota	Fungi	Ascomycota
X1104.11198.17246__R_068	Eukaryota	Fungi	Ascomycota	Dothideomycetes	Pleosporales
X1104.12128.23562__R_288	Eukaryota	Fungi	Mucoromycota		Mortierellales	Mortierellaceae	Mortierella
X1104.22908.12006__R_191
X1104.26940.17976__R_187
X1104.6407.11708__R_005	Eukaryota	Fungi	Mucoromycota	Glomeromycetes	Glomerales	Glomeraceae
X2101.15230.11416__R_247	Eukaryota	Fungi	Mucoromycota	Glomeromycetes	Glomerales	Glomeraceae
X2101.17250.6743__R_061	Eukaryota	Fungi	Ascomycota	Dothideomycetes	Pleosporales	Torulaceae	Dendryphion	Dendryphion nanum
X2101.21336.21559__R_094	Eukaryota	Fungi	Ascomycota
X2102.16190.27814__R_160	Eukaryota	Fungi	Mucoromycota	Glomeromycetes	Glomerales	Glomeraceae	Glomus
X2102.22642.11377__R_269	Eukaryota	Fungi	Basidiomycota
X2102.5481.15804__R_061
X2103.14166.5080__R_190	Eukaryota	Fungi	Mucoromycota	Glomeromycetes	Glomerales	Claroideoglomeraceae	Claroideoglomus	Claroideoglomus claroideum
X2103.20341.19115__R_221
X2103.7223.6587__R_254	Eukaryota	Fungi	Ascomycota
X2104.10522.16949__R_177
X2104.12346.8099__R_049
X2104.4023.16680__R_237	Eukaryota	Fungi	Mucoromycota	Glomeromycetes	Glomerales	Glomeraceae	Glomus
X1101.11148.16549__L_265	Eukaryota	Fungi	Ascomycota	Dothideomycetes	Capnodiales	Mycosphaerellaceae
X1101.12729.16942__L_266	Eukaryota	Fungi	Basidiomycota	Tremellomycetes	Tremellales
X1101.13044.21639__L_238	Eukaryota	Fungi	Ascomycota	Sordariomycetes	Xylariales	Microdochiaceae	Microdochium
X1101.13237.8607__L_104	Eukaryota	Viridiplantae	Streptophyta		Lamiales	Plantaginaceae	Plantago
X1101.13419.22270__L_084	Eukaryota	Fungi	Basidiomycota	Tremellomycetes
X1101.14891.19234__L_275	Eukaryota	Fungi	Basidiomycota	Agaricostilbomycetes
X1101.17514.18882__L_277	Eukaryota	Fungi	Basidiomycota	Tremellomycetes	Tremellales	Bulleribasidiaceae	Dioszegia	Dioszegia crocea
X1101.21729.22494__L_272	Eukaryota	Fungi	Ascomycota
X1101.22098.5138__L_043	Eukaryota	Fungi	Basidiomycota	Tremellomycetes
X1101.24425.10387__L_265	Eukaryota	Fungi	Ascomycota	Dothideomycetes
X1101.4797.19648__L_274	Eukaryota	Fungi	Basidiomycota	Tremellomycetes
X1101.7389.6786__L_227	Eukaryota	Fungi	Ascomycota	Dothideomycetes	Capnodiales	Mycosphaerellaceae
X1101.8686.19905__L_181	Eukaryota	Fungi	Ascomycota	Dothideomycetes	Pleosporales
X1101.9697.19363__L_286	Eukaryota	Fungi	Ascomycota	Dothideomycetes	Pleosporales
X1102.11374.18947__L_296	Eukaryota	Fungi	Basidiomycota	Agaricomycetes	Agaricales	Agaricaceae
X1102.12391.14534__L_140	Eukaryota	Fungi	Ascomycota	Leotiomycetes	Helotiales	Hyaloscyphaceae
X1102.14897.17743__L_088	Eukaryota	Fungi	Ascomycota	Sordariomycetes	Xylariales
X1102.15166.22779__L_054	Eukaryota	Fungi	Ascomycota	Dothideomycetes	Capnodiales	Mycosphaerellaceae	Zymoseptoria
X1102.16690.23407__L_275	Eukaryota	Fungi	Ascomycota	Dothideomycetes	Pleosporales
X1102.17205.22845__L_189	Eukaryota	Fungi	Ascomycota	Sordariomycetes	Hypocreales
X1102.17488.24957__L_295	Eukaryota	Fungi	Ascomycota	Dothideomycetes	Capnodiales
X1102.17828.26794__L_187	Eukaryota	Fungi	Ascomycota	Sordariomycetes	Hypocreales
X1102.18131.26700__L_092	Eukaryota	Fungi	Mucoromycota		Mortierellales	Mortierellaceae	Mortierella
X1102.19577.14185__L_117	Eukaryota	Fungi	Ascomycota	Leotiomycetes	Helotiales
X1102.21230.24566__L_276	Eukaryota	Fungi	Basidiomycota	Agaricomycetes	Agaricales	Omphalotaceae	Gymnopus	Gymnopus dryophilus
X1102.24266.18433__L_224	Eukaryota	Fungi	Ascomycota	Dothideomycetes	Pleosporales
X1102.24569.18551__L_064	Eukaryota	Fungi	Ascomycota	Dothideomycetes	Capnodiales
X1102.26115.15369__L_074	Eukaryota	Fungi	Ascomycota
X1102.4062.9883__L_118	Eukaryota	Fungi	Basidiomycota	Tremellomycetes
X1102.9495.20773__L_216	Eukaryota	Fungi	Basidiomycota	Tremellomycetes
X1103.10471.12954__L_030	Eukaryota	Fungi	Basidiomycota	Tremellomycetes	Tremellales	Bulleribasidiaceae	Dioszegia	Dioszegia rishiriensis
X1103.19847.20285__L_099	Eukaryota
X1103.24661.17404__L_154	Eukaryota	Fungi	Ascomycota
X1103.25487.14991__L_188	Eukaryota	Fungi	Ascomycota	Dothideomycetes	Capnodiales	Teratosphaeriaceae
X1103.5604.18957__L_219	Eukaryota	Fungi	Basidiomycota	Tremellomycetes
X1103.9240.7838__L_010	Eukaryota	Fungi	Ascomycota
X1104.15738.14197__L_166	Eukaryota	Fungi	Ascomycota	Dothideomycetes	Capnodiales
X1104.18064.16740__L_175	Eukaryota	Fungi	Basidiomycota	Tremellomycetes	Tremellales	Bulleribasidiaceae	Dioszegia	Dioszegia xingshanensis
X1104.21452.9584__L_275	Eukaryota	Fungi	Ascomycota	Sordariomycetes	Hypocreales
X1104.6193.21679__L_115	Eukaryota	Fungi	Basidiomycota	Agaricomycetes	Polyporales	Coriolaceae	Diplomitoporus	Diplomitoporus rimosus
X1104.8320.13262__L_192	Eukaryota	Fungi	Ascomycota	Dothideomycetes	Capnodiales	Teratosphaeriaceae
X2101.20898.13022__L_246	Eukaryota	Fungi	Ascomycota	Sordariomycetes	Xylariales
X2101.22424.5052__L_066	Eukaryota	Fungi	Basidiomycota	Tremellomycetes
X2101.24869.6956__L_288	Eukaryota	Fungi	Ascomycota
X2101.9269.22979__L_249	Eukaryota	Fungi	Basidiomycota	Agaricostilbomycetes
X2101.9737.8670__L_216	Eukaryota	Fungi	Basidiomycota	Exobasidiomycetes	Exobasidiales	Exobasidiaceae	Exobasidium
X2102.15743.10581__L_063	Eukaryota	Fungi	Ascomycota	Sordariomycetes	Glomerellales	Glomerellaceae	Colletotrichum
X2102.8400.22818__L_254
X2103.13964.23828__L_176	Eukaryota	Fungi	Ascomycota	Dothideomycetes	Pleosporales	Tetraplosphaeriaceae
X2103.18592.6333__L_014	Eukaryota	Fungi	Basidiomycota	Tremellomycetes
X2103.20533.18545__L_016	Eukaryota	Fungi	Basidiomycota	Tremellomycetes
X2103.21243.20511__L_261	Eukaryota	Fungi	Ascomycota	Sordariomycetes
X2103.24964.13847__L_013	Eukaryota	Fungi	Ascomycota	Dothideomycetes
X2103.26065.17624__L_015	Eukaryota	Fungi	Basidiomycota
X2104.10882.25772__L_250
X1101.10504.25912__R_121	Eukaryota	Fungi	Mucoromycota	Glomeromycetes	Glomerales	Glomeraceae	Glomus
X1101.11049.4471__R_135	Eukaryota	Fungi	Mucoromycota	Glomeromycetes	Glomerales	Glomeraceae
X1101.11206.6098__R_170	Eukaryota	Fungi	Mucoromycota	Glomeromycetes	Glomerales	Glomeraceae	Glomus
X1101.12105.16438__R_147	Eukaryota	Viridiplantae	Streptophyta	Liliopsida	Asparagales
X1101.13305.17974__R_266	Eukaryota	Fungi	Mucoromycota	Glomeromycetes	Glomerales	Glomeraceae
X1101.13399.25730__R_293	Eukaryota	Fungi	Ascomycota
X1101.14527.2847__R_197	Eukaryota	Fungi	Mucoromycota	Glomeromycetes	Glomerales	Glomeraceae
X1101.14748.19358__R_131	Eukaryota	Fungi	Mucoromycota	Glomeromycetes	Glomerales	Glomeraceae	Glomus
X1101.14917.24217__R_177	Eukaryota	Fungi	Mucoromycota	Glomeromycetes	Glomerales	Glomeraceae
X1101.15972.5125__R_160	Eukaryota	Fungi	Mucoromycota	Glomeromycetes	Glomerales	Glomeraceae
X1101.16078.18865__R_001	Eukaryota	Fungi	Mucoromycota	Glomeromycetes	Glomerales	Glomeraceae	Glomus
X1101.16889.14441__R_167	Eukaryota	Fungi	Mucoromycota	Glomeromycetes	Glomerales
X1101.17107.6629__R_284	Eukaryota	Fungi	Mucoromycota	Glomeromycetes	Diversisporales	Gigasporaceae
X1101.17788.14787__R_108	Eukaryota	Fungi	Mucoromycota	Glomeromycetes	Glomerales
X1101.18075.3355__R_253	Eukaryota	Fungi	Mucoromycota	Glomeromycetes	Glomerales	Glomeraceae	Glomus
X1101.18793.22435__R_160	Eukaryota	Fungi	Mucoromycota	Glomeromycetes	Glomerales	Glomeraceae	Glomus
X1101.21526.11729__R_268	Eukaryota	Fungi	Mucoromycota	Glomeromycetes	Glomerales	Glomeraceae
X1101.22099.9173__R_237	Eukaryota	Fungi	Mucoromycota	Glomeromycetes	Glomerales	Glomeraceae	Glomus
X1101.22870.8883__R_170	Eukaryota	Fungi	Mucoromycota	Glomeromycetes	Glomerales	Glomeraceae	Glomus
X1101.23273.22092__R_194	Eukaryota	Fungi	Ascomycota	Sordariomycetes
X1101.24144.11261__R_284	Eukaryota	Fungi	Mucoromycota	Glomeromycetes	Glomerales	Glomeraceae
X1101.24729.17989__R_274	Eukaryota	Fungi	Ascomycota	Leotiomycetes
X1101.26666.7539__R_269	Eukaryota	Fungi	Mucoromycota	Glomeromycetes	Glomerales	Glomeraceae
X1101.26935.17328__R_015
X1101.27224.18169__R_104	Eukaryota	Fungi	Mucoromycota	Glomeromycetes	Glomerales	Glomeraceae
X1101.27442.11726__R_074	Eukaryota	Fungi	Mucoromycota	Glomeromycetes	Glomerales	Glomeraceae
X1101.28931.13621__R_097	Eukaryota	Fungi	Ascomycota	Saccharomycetes	Saccharomycetales	Dipodascaceae
X1101.5141.10953__R_033	Eukaryota	Fungi	Mucoromycota	Glomeromycetes	Glomerales	Glomeraceae
X1101.5750.13305__R_057	Eukaryota	Fungi	Ascomycota	Leotiomycetes			Leohumicola
X1101.6373.8430__R_103	Eukaryota	Fungi	Mucoromycota	Glomeromycetes	Glomerales	Glomeraceae
X1101.6556.7570__R_037
X1101.6831.5165__R_192	Eukaryota	Fungi	Ascomycota
X1101.7765.25926__R_197	Eukaryota	Fungi	Mucoromycota	Glomeromycetes	Glomerales	Glomeraceae	Glomus
X1101.8132.15606__R_017	Eukaryota	Fungi	Mucoromycota	Glomeromycetes	Glomerales	Glomeraceae	Glomus
X1101.9336.21390__R_296	Eukaryota	Fungi	Ascomycota
X1102.10523.14512__R_224	Eukaryota	Fungi	Ascomycota	Leotiomycetes
X1102.11392.23971__R_224	Eukaryota	Fungi	Basidiomycota
X1102.13047.22965__R_143	Eukaryota	Fungi				Olpidiaceae	Olpidium	Olpidium brassicae
X1102.13943.1533__R_231
X1102.14482.25522__R_225	Eukaryota	Fungi	Mucoromycota	Glomeromycetes	Glomerales	Glomeraceae	Glomus
X1102.14625.1641__R_015	Eukaryota	Fungi	Basidiomycota
X1102.14850.2530__R_068	Eukaryota	Fungi	Mucoromycota	Glomeromycetes	Glomerales	Glomeraceae	Glomus
X1102.15066.17571__R_011	Eukaryota	Fungi	Ascomycota	Sordariomycetes	Chaetosphaeriales	Chaetosphaeriaceae	Chaetosphaeria
X1102.16514.23402__R_284	Eukaryota	Fungi	Mucoromycota	Glomeromycetes	Diversisporales	Gigasporaceae
X1102.17426.9328__R_284	Eukaryota	Fungi	Mucoromycota	Glomeromycetes	Glomerales	Glomeraceae
X1102.17858.23939__R_151	Eukaryota	Fungi	Mucoromycota	Glomeromycetes	Glomerales	Glomeraceae
X1102.19362.21665__R_218	Eukaryota	Fungi	Mucoromycota		Mortierellales	Mortierellaceae	Mortierella
X1102.19838.23956__R_226	Eukaryota	Fungi	Chytridiomycota	Chytridiomycetes	Rhizophydiales
X1102.20912.28106__R_274
X1102.21730.14569__R_083	Eukaryota	Fungi	Ascomycota
X1102.21995.16836__R_177	Eukaryota	Fungi	Mucoromycota	Glomeromycetes	Glomerales	Glomeraceae	Glomus
X1102.23024.18717__R_139	Eukaryota	Fungi	Mucoromycota	Glomeromycetes	Glomerales	Glomeraceae
X1102.23351.24038__R_177	Eukaryota	Fungi	Mucoromycota	Glomeromycetes
X1102.26017.10686__R_133	Eukaryota	Fungi	Mucoromycota	Glomeromycetes	Glomerales	Glomeraceae
X1102.4710.20165__R_031
X1102.5408.9839__R_284	Eukaryota	Fungi	Mucoromycota	Glomeromycetes	Glomerales	Glomeraceae
X1102.5920.11013__R_282	Eukaryota	Fungi	Mucoromycota	Glomeromycetes	Glomerales	Glomeraceae
X1102.7479.14121__R_075	Eukaryota	Fungi	Mucoromycota	Glomeromycetes	Glomerales	Glomeraceae	Glomus
X1102.8427.21396__R_197	Eukaryota	Fungi	Mucoromycota	Glomeromycetes	Glomerales	Glomeraceae
X1102.8736.22416__R_228	Eukaryota	Fungi	Mucoromycota		Mortierellales	Mortierellaceae	Mortierella
X1102.9308.10998__R_191	Eukaryota	Fungi	Mucoromycota	Glomeromycetes	Glomerales	Glomeraceae	Glomus
X1103.13044.27152__R_231	Eukaryota	Fungi	Mucoromycota	Glomeromycetes	Glomerales	Glomeraceae
X1103.13624.3779__R_135	Eukaryota	Fungi	Mucoromycota	Glomeromycetes	Glomerales	Glomeraceae
X1103.15813.22843__R_103	Eukaryota	Fungi	Ascomycota	Geoglossomycetes	Geoglossales	Geoglossaceae	Geoglossum
X1103.18355.17116__R_076	Eukaryota
X1103.18981.8481__R_284	Eukaryota	Fungi	Mucoromycota	Glomeromycetes	Glomerales	Glomeraceae	Glomus
X1103.19913.15614__R_101
X1103.20571.9383__R_167	Eukaryota	Fungi	Mucoromycota	Glomeromycetes	Glomerales	Glomeraceae	Glomus
X1103.22561.20396__R_246
X1103.22807.23742__R_167	Eukaryota	Fungi	Mucoromycota	Glomeromycetes	Glomerales	Glomeraceae	Glomus
X1103.24526.12124__R_237	Eukaryota	Fungi	Mucoromycota	Glomeromycetes	Glomerales	Glomeraceae
X1103.25742.11136__R_039	Eukaryota	Fungi	Ascomycota	Sordariomycetes	Sordariales	Lasiosphaeriaceae	Podospora	Podospora intestinacea
X1103.26313.6501__R_145	Eukaryota	Fungi	Mucoromycota	Glomeromycetes	Glomerales	Glomeraceae
X1103.26789.17667__R_177	Eukaryota	Fungi	Mucoromycota	Glomeromycetes	Diversisporales	Acaulosporaceae	Acaulospora
X1103.27389.11822__R_190	Eukaryota	Fungi	Mucoromycota	Glomeromycetes	Glomerales	Claroideoglomeraceae	Claroideoglomus
X1103.8991.7218__R_107	Eukaryota	Fungi	Basidiomycota
X1104.10937.14318__R_147	Eukaryota	Fungi
X1104.11712.27925__R_255	Eukaryota	Fungi	Mucoromycota	Glomeromycetes	Glomerales	Glomeraceae
X1104.11956.7793__R_253	Eukaryota	Fungi	Mucoromycota	Glomeromycetes	Glomerales	Glomeraceae	Glomus
X1104.12388.19921__R_200	Eukaryota	Fungi	Mucoromycota	Glomeromycetes	Glomerales	Glomeraceae
X1104.12692.4217__R_186	Eukaryota	Fungi	Mucoromycota	Glomeromycetes	Glomerales	Glomeraceae	Glomus
X1104.14257.8946__R_218	Eukaryota	Fungi	Ascomycota	Leotiomycetes			Leohumicola
X1104.18510.13921__R_045	Eukaryota	Fungi	Mucoromycota	Glomeromycetes	Glomerales	Glomeraceae
X1104.19950.10599__R_197	Eukaryota	Fungi	Mucoromycota	Glomeromycetes	Glomerales	Glomeraceae	Glomus
X1104.20698.27392__R_237	Eukaryota	Fungi	Mucoromycota	Glomeromycetes	Glomerales	Glomeraceae	Glomus
X1104.22200.9184__R_288
X1104.22521.8146__R_250	Eukaryota	Fungi	Mucoromycota		Mortierellales	Mortierellaceae	Mortierella
X1104.23846.16569__R_076	Eukaryota	Fungi	Mucoromycota	Glomeromycetes	Glomerales
X1104.24623.12866__R_127	Eukaryota	Fungi	Ascomycota	Saccharomycetes	Saccharomycetales	Lipomycetaceae	Lipomyces
X1104.24843.16635__R_288	Eukaryota	Fungi	Ascomycota
X1104.5990.16642__R_225	Eukaryota	Fungi	Mucoromycota	Glomeromycetes	Glomerales	Glomeraceae
X1104.8309.6648__R_133	Eukaryota	Fungi	Mucoromycota	Glomeromycetes	Glomerales	Glomeraceae
X2101.10661.18652__R_292	Eukaryota	Fungi	Mucoromycota	Glomeromycetes	Glomerales	Glomeraceae
X2101.11229.13907__R_127	Eukaryota	Fungi	Mucoromycota	Glomeromycetes	Glomerales	Glomeraceae
X2101.12305.27521__R_219	Eukaryota	Fungi	Ascomycota
X2101.13724.11149__R_210	Eukaryota	Fungi	Ascomycota	Sordariomycetes	Hypocreales	Nectriaceae
X2101.16809.21989__R_058
X2101.18511.18563__R_288
X2101.19764.6473__R_250
X2101.20246.18956__R_232	Eukaryota	Fungi	Mucoromycota	Glomeromycetes	Glomerales	Glomeraceae
X2101.21003.11381__R_297	Eukaryota	Fungi	Mucoromycota	Glomeromycetes	Glomerales	Glomeraceae	Glomus
X2101.24655.11642__R_190
X2101.27332.20805__R_185	Eukaryota	Fungi	Mucoromycota	Glomeromycetes	Glomerales	Glomeraceae
X2101.4581.22529__R_077	Eukaryota	Fungi	Mucoromycota	Glomeromycetes	Glomerales	Glomeraceae
X2101.6388.11378__R_214	Eukaryota	Fungi	Mucoromycota	Glomeromycetes	Glomerales	Glomeraceae	Glomus
X2101.7452.20690__R_293	Eukaryota	Fungi	Ascomycota	Sordariomycetes
X2102.12106.28002__R_023	Eukaryota	Fungi	Mucoromycota	Glomeromycetes	Glomerales	Glomeraceae
X2102.12371.25093__R_284	Eukaryota	Fungi	Mucoromycota	Glomeromycetes	Diversisporales	Gigasporaceae	Scutellospora
X2102.15569.18662__R_190	Eukaryota
X2102.15736.16922__R_106	Eukaryota	Fungi	Mucoromycota	Glomeromycetes	Glomerales	Glomeraceae
X2102.16092.11764__R_167	Eukaryota	Fungi	Mucoromycota	Glomeromycetes	Glomerales	Glomeraceae	Glomus	Glomus sp. BEG104
X2102.19689.5218__R_100	Eukaryota	Fungi
X2102.22034.3429__R_063	Eukaryota	Fungi	Basidiomycota
X2102.24044.22510__R_145	Eukaryota	Fungi	Mucoromycota	Glomeromycetes	Glomerales	Glomeraceae
X2102.26056.18062__R_167	Eukaryota	Fungi	Mucoromycota	Glomeromycetes	Diversisporales	Gigasporaceae	Scutellospora	Scutellospora calospora
X2102.6632.10162__R_029	Eukaryota	Fungi	Ascomycota	Sordariomycetes
X2103.10526.16828__R_143
X2103.11633.9431__R_199	Eukaryota	Fungi	Ascomycota
X2103.17826.10520__R_231	Eukaryota	Fungi	Mucoromycota	Glomeromycetes	Glomerales	Glomeraceae	Rhizophagus	Rhizophagus intraradices
X2103.23259.7427__R_078	Eukaryota	Fungi	Mucoromycota	Glomeromycetes	Glomerales	Glomeraceae	Glomus
X2103.23961.25330__R_179	Eukaryota	Fungi	Mucoromycota	Glomeromycetes
X2103.24453.22757__R_210	Eukaryota	Fungi	Mucoromycota	Glomeromycetes	Glomerales	Claroideoglomeraceae	Claroideoglomus
X2103.27244.15390__R_278	Eukaryota	Fungi	Ascomycota
X2103.28935.13758__R_177	Eukaryota	Fungi	Mucoromycota	Glomeromycetes	Glomerales	Glomeraceae
X2103.6003.16364__R_044	Eukaryota	Fungi	Ascomycota	Sordariomycetes
X2103.7214.14398__R_177	Eukaryota	Fungi	Mucoromycota	Glomeromycetes	Glomerales	Glomeraceae
X2104.14421.16275__R_179
X2104.15463.3345__R_197	Eukaryota	Fungi	Mucoromycota	Glomeromycetes
X2104.19976.23352__R_170	Eukaryota	Fungi	Mucoromycota	Glomeromycetes	Glomerales	Glomeraceae
X2104.20944.15282__R_167	Eukaryota	Fungi	Mucoromycota	Glomeromycetes	Glomerales	Claroideoglomeraceae	Claroideoglomus
X2104.24442.17976__R_230	Eukaryota	Fungi
X2104.9309.6187__R_282	Eukaryota	Fungi	Mucoromycota	Glomeromycetes
X2104.9630.17448__R_230	Eukaryota	Fungi	Mucoromycota	Glomeromycetes	Glomerales	Glomeraceae	Rhizophagus	Rhizophagus intraradices
X1101.10269.13345__L_233	Eukaryota	Fungi	Basidiomycota	Tremellomycetes	Tremellales	Bulleribasidiaceae	Bulleribasidium
X1101.11724.22480__L_166	Eukaryota	Fungi	Basidiomycota	Tremellomycetes
X1101.11900.26530__L_066	Eukaryota	Fungi	Basidiomycota	Tremellomycetes	Tremellales	Bulleribasidiaceae	Dioszegia
X1101.14795.9283__L_107	Eukaryota	Fungi	Ascomycota	Dothideomycetes
X1101.15572.3664__L_037	Eukaryota
X1101.17950.18163__L_209	Eukaryota	Viridiplantae	Streptophyta
X1101.18744.8459__L_261	Eukaryota	Fungi	Ascomycota	Dothideomycetes	Capnodiales	Teratosphaeriaceae	Devriesia
X1101.19349.21496__L_037	Eukaryota	Fungi	Basidiomycota	Cystobasidiomycetes			Symmetrospora	Symmetrospora symmetrica
X1101.20626.14876__L_167	Eukaryota	Fungi	Ascomycota	Dothideomycetes	Capnodiales	Mycosphaerellaceae
X1101.22291.4793__L_044	Eukaryota	Fungi	Basidiomycota
X1101.2236.17163__L_175	Eukaryota	Fungi	Basidiomycota	Tremellomycetes	Tremellales	Bulleribasidiaceae	Dioszegia
X1101.24533.19987__L_196	Eukaryota	Fungi	Ascomycota	Dothideomycetes	Pleosporales
X1101.26997.15241__L_100	Eukaryota	Fungi	Basidiomycota	Tremellomycetes
X1101.28911.19739__L_043	Eukaryota	Fungi	Basidiomycota	Tremellomycetes
X1101.3621.10386__L_261	Eukaryota	Fungi	Basidiomycota	Tremellomycetes	Tremellales	Bulleribasidiaceae	Bulleribasidium
X1101.4391.18790__L_105	Eukaryota	Fungi	Basidiomycota	Tremellomycetes	Tremellales	Cuniculitremaceae	Kockovaella
X1101.5642.18275__L_172	Eukaryota	Fungi	Ascomycota	Dothideomycetes	Capnodiales	Teratosphaeriaceae
X1101.7468.17475__L_274	Eukaryota
X1101.7640.5515__L_030	Eukaryota	Fungi	Ascomycota	Leotiomycetes	Helotiales	Hyaloscyphaceae	Trichopeziza
X1101.9717.18552__L_158	Eukaryota	Fungi	Ascomycota	Dothideomycetes	Capnodiales	Mycosphaerellaceae	Neoceratosperma
[truncated: 4,319 more rows]
