# Supplementary material for: Factors Influencing Leaf- and Root-Associated Communities of Bacteria and Fungi Across 33 Plant Orders in a Grassland
Source: Front Microbiol. 2019 Feb 19;10:241. doi: 10.3389/fmicb.2019.00241 (PMC6390183; doi:10.3389/fmicb.2019.00241)
Supplement: Supplementary file 4 [file Data_sheet_3.zip › Supplementary.Data_3/Before.Rarefaction.16S.Leaf.txt]

samplename	X1101.12147.17833__R_110	X1102.21175.7719__R_211	X1104.4156.11440__R_060	X1101.8123.17940__L_295	X1102.15715.13994__R_097	X2101.25862.20558__R_261	X1101.11067.3425__R_179	X1101.21275.9994__R_037	X1102.15156.13958__R_056	X1104.16027.15171__R_223	X2104.13876.20873__R_163	X1103.12227.16857__L_106	X1104.9129.16322__L_175	X2101.25471.16269__L_175	X1101.18071.11667__R_104	X1101.19670.26319__R_054	X1101.22023.17187__R_010	X1101.24436.12468__R_284	X1101.26798.15639__R_199	X1101.5160.15336__R_245	X1102.11789.10387__R_219	X1102.12038.6700__R_149	X1102.13974.8533__R_187	X1102.21553.15742__R_155	X1102.3918.14815__R_014	X1102.7567.19035__R_003	X1103.21837.20687__R_181	X1103.23386.10881__R_271	X1104.14087.3971__R_262	X1104.21528.17939__R_168	X1104.7151.17854__R_238	X1104.9374.26189__R_121	X2101.22319.9552__R_176	X2102.26269.12787__R_142	X2104.15916.24988__R_230	X1102.20148.25630__L_275	X2101.11935.6172__L_117	X2103.9914.15192__L_250	X1101.11553.8874__R_181	X1101.12049.7625__R_085	X1101.12825.19800__R_197	X1101.21630.24411__R_063	X1102.17855.24762__R_037	X1102.9412.9433__R_054	X1103.7528.10220__R_070	X1104.20226.23573__R_230	X1104.20580.28400__R_274	X2101.12955.24078__R_094	X2104.9485.18392__L_238	X1103.2497.15620__R_174	X1103.13357.9900__R_288	X1101.14550.29040__L_272	X1101.12741.5759__L_266	X1101.10131.9979__R_092	X1101.13970.16727__R_239	X1101.20556.19888__R_163	X1101.20748.22712__R_101	X1101.26760.11723__R_253	X1101.3962.20837__R_043	X1101.4835.12653__R_084	X1101.6160.8721__R_156	X1101.6366.23213__R_161	X1101.9689.27193__R_098	X1102.17555.16596__R_127	X1102.26294.11046__R_191	X1102.7161.15267__R_134	X1103.11574.7667__R_094	X1103.14825.10413__R_089	X1104.19286.3193__R_204	X1104.23237.22071__R_160	X2101.20873.18473__R_165	X2103.20277.14820__R_247	X2104.15939.22707__R_039	X1101.27016.9741__L_260	X1102.11676.16694__L_126	X1102.13087.26301__L_266	X1104.13172.23267__R_049	X1101.10897.12390__R_015	X1101.10927.13801__R_140	X1101.12261.25715__R_278	X1101.12564.13756__R_286	X2101.18968.15364__R_153	X2104.16733.20899__R_094	X1101.14300.20948__R_156	X1101.10684.2363__R_013	X1101.11436.10340__R_174	X1102.19509.28681__R_140	X1103.8884.17274__R_247	X1104.12535.6814__R_274	X1104.17478.20513__R_196	X1101.4829.14199__R_001	X1101.6574.12158__R_199	X1102.12586.23993__R_165	X1102.13601.10925__R_104	X1101.10000.15290__R_131	X1101.10039.20717__R_184	X1101.10615.7790__R_069	X1101.11043.10768__R_138	X1101.11207.6141__R_127	X1101.12049.10888__R_199	X1101.12508.13573__R_189	X1101.13038.22610__R_127	X1101.13039.20598__R_113	X1101.13109.20695__R_205	X1101.13910.13505__R_241	X1101.14057.4509__R_270	X1101.14191.3722__R_093	X1101.16013.14690__R_173	X1101.16319.22758__R_211	X1101.16393.18084__R_045	X1101.17673.17556__R_053	X1101.17678.19536__R_078	X1101.20987.19385__R_176	X1101.21527.9067__R_240	X1101.21711.11804__R_138	X1101.22565.22500__R_285	X1101.22920.11387__R_187	X1101.28017.18891__R_269	X1101.3887.8328__R_207	X1101.6772.7726__R_241	X1101.6911.22497__R_154	X1101.7268.6893__R_196	X1101.8073.14235__R_241	X1101.8169.23260__R_271	X1102.11097.21786__R_001	X1102.11676.18941__R_178	X1102.13832.9856__R_101	X1102.14510.23850__R_263	X1102.16427.6074__R_277	X1102.17206.26846__R_230	X1102.18597.28870__R_265	X1102.19373.7252__R_142	X1102.22665.11474__R_004	X1102.23364.7709__R_187	X1102.23738.13313__R_034	X1102.24699.25382__R_244	X1102.3549.9121__R_176	X1102.5969.18118__R_181	X1102.6427.7778__R_094	X1102.7129.24302__R_001	X1102.8231.16969__R_069	X1102.8274.14241__R_013	X1103.11965.6899__R_106	X1103.13070.15454__R_189	X1103.18583.27232__R_034	X1103.19394.25778__R_114	X1103.20977.10191__R_176	X1103.21011.12731__R_206	X1103.21357.6291__R_154	X1103.27383.8343__R_134	X1103.28644.12351__R_116	X1103.8624.7692__R_235	X1104.10898.18263__R_089	X1104.12830.25257__R_212	X1104.14030.8640__R_141	X1104.17588.5956__R_110	X1104.19191.19223__R_271	X1104.22569.7827__R_101	X1104.24426.18811__R_294	X1104.5870.22055__R_151	X1104.7336.22841__R_224	X1104.8630.21675__R_274	X2101.10533.22487__R_116	X2101.18670.11404__R_175	X2101.20187.7149__R_164	X2102.11457.19257__R_161	X2102.20255.23950__R_037	X2102.20308.24076__R_123	X2103.12496.14247__R_003	X2103.13054.18829__R_234	X2103.14196.16833__R_094	X2103.14495.13681__R_034	X2103.14755.5918__R_240	X2103.17195.12275__R_209	X2103.22034.11814__R_285	X2104.11864.21058__R_271	X2104.12014.23269__R_185	X2104.23290.19789__R_012	X1101.16052.15063__L_100	X1101.16391.5368__L_054	X1101.22175.22565__L_272	X1101.4485.11503__L_058	X1101.5628.20972__L_061	X1102.13748.27340__L_174	X1101.10281.19939__R_026	X1101.12539.17095__R_019	X1101.15149.22599__R_222	X1101.26267.17401__R_252	X1101.26913.13485__R_181	X1101.6433.16999__R_032	X1101.7119.10545__R_099	X1102.10919.12571__R_278	X1102.11879.20226__R_096	X1102.12377.10151__R_230	X1103.16008.6592__R_060	X1103.20845.6466__R_057	X1103.26184.13395__R_010	X1103.8284.14396__R_033	X1104.19070.14106__R_110	X2101.17335.15035__R_187	X2102.23196.18903__R_218	X2103.12085.6805__R_176	X2103.24473.15524__R_075	X1102.18386.15427__R_150	X1101.13497.17404__R_064	X1101.24322.17990__R_216	X1102.25341.8820__R_177	X1104.24711.24359__R_106	X2102.23782.25482__R_150	X2102.6769.20018__R_179	X2102.6871.12412__R_106	X1101.10520.13471__R_194	X1101.18317.12818__R_173	X1101.22774.22681__R_284	X1101.23612.9576__R_294	X1101.23898.11309__R_258	X1101.27115.21971__R_050	X1101.8579.21150__R_050	X1102.17331.8752__R_205	X1102.19503.10872__R_151	X1102.6691.19133__R_067	X1103.19657.6527__R_141	X1103.20701.14549__R_214	X1103.4302.16987__R_245	X1104.18086.19700__R_094	X1104.3613.17886__R_214	X1104.6030.14083__R_070	X2101.14973.20357__R_233	X2101.15031.14752__R_087	X2101.28784.15754__R_140	X2101.5357.22596__R_110	X1101.10272.23343__L_273	X1101.10830.18406__L_062	X1101.10006.13274__R_176	X1101.15857.5085__R_053	X1101.16861.18546__R_190	X1103.11788.15074__R_216	X2101.19487.3558__R_149	X2103.22113.11342__R_285	X1101.14295.13266__L_258	X2101.28020.19428__R_077	X1101.11865.27527__L_296	X1102.10764.17899__R_187	X1101.10311.10351__R_090	X1101.11180.21018__R_077	X1101.11420.15512__R_199	X1101.14031.17423__R_199	X1101.21605.5613__R_185	X1101.24214.21960__R_245	X1101.9958.18148__R_113	X1102.15500.26016__R_120	X1102.16344.26444__R_037	X1102.16448.4098__R_050	X1102.18402.18528__R_088	X1102.19041.17978__R_130	X1102.27731.9548__R_219	X1102.3621.18764__R_038	X1103.13126.14431__R_232	X1103.13853.22617__R_176	X1103.15155.6742__R_187	X1103.5355.15169__R_128	X1103.9137.7021__R_252	X1104.19279.16272__R_286	X2101.21269.6073__R_261	X2104.16584.8191__R_174	X2104.18851.15628__R_278	X2104.23210.12572__R_104	X2104.25833.14762__R_032	X1101.13803.25314__L_091	X1101.25233.11284__R_292	X1101.26212.16552__R_212	X1102.27694.9101__R_250	X1101.17537.9704__R_116	X1101.23722.11992__R_156	X1101.13324.9532__L_085	X1103.16729.5444__R_102	X1101.11831.15395__R_248	X1101.17129.15956__R_096	X1101.19282.26977__R_127	X1101.21082.21381__R_128	X1101.21892.23203__R_074	X1101.23659.4662__R_166	X1101.26656.10907__R_058	X1101.9484.12439__R_066	X1102.11749.12094__R_061	X1102.13450.26179__R_143	X1102.25683.15390__R_244	X1102.5513.6256__R_223	X1102.9619.14456__R_175	X1103.12035.26085__R_128	X1103.14973.21958__R_068	X1103.16900.28545__R_109	X1104.15917.11053__R_247	X1104.5463.14520__R_084	X2101.25958.8655__R_277	X2102.11007.10005__R_203	X2102.15775.19192__R_114	X2103.12660.8332__R_039	X1101.10190.16736__L_125	X1101.11300.11409__L_273	X1101.15400.24434__L_196	X1103.19054.8345__L_297	X2101.9953.24084__L_238	X1101.17630.14719__R_006	X1101.7045.10185__R_109	X1102.10496.17662__R_050	X1103.25977.21049__R_034	X1104.11900.17606__R_058	X1104.12176.25659__R_127	X2104.25380.17109__R_178	X1102.16539.17884__R_191	X1102.27612.14381__R_252	X1101.10628.12998__L_262	X1101.15339.23475__L_233	X1102.12699.8237__L_261	X1102.27782.17846__L_224	X2103.19577.15869__L_151	X1102.11990.6055__R_050	X1102.22204.11012__R_255	X1102.9759.16459__R_264	X1101.20529.20646__L_153	X1101.12119.15217__L_218	X1101.21262.9146__R_181	X1102.6191.18888__R_040	X1103.10200.11893__R_184	X1102.15958.6304__R_063	X1101.12938.3612__R_131	X1102.22816.11330__R_163	X1101.16057.8945__R_107	X2102.21292.15854__R_163	X1103.7421.23537__L_261	X1103.23650.10632__R_004	X1101.21023.18083__R_200	X1102.18246.12238__R_190	X1101.23360.17805__R_254	X1102.14561.15580__R_142	X1101.10642.14142__R_061	X1101.19266.17656__R_142	X1102.13644.16781__R_199	X1104.15373.4204__R_174	X2103.19897.18211__R_031	X1101.4530.13229__L_149	X1103.15592.27965__L_268	X1103.8772.11312__L_149	X1103.9036.24817__L_207	X1104.22577.26931__L_180	X1101.22750.20642__R_128	X1101.12534.15515__R_231	X1101.26667.12999__R_245	X1101.8371.26769__R_038	X1102.16850.7695__R_224	X1102.19553.22565__R_142	X1103.22468.24258__R_114	X1103.25145.6665__R_176	X1103.28449.18550__R_015	X2103.19119.5735__R_007	X1102.6018.19219__L_108	X1103.22292.23023__L_108	X2102.11514.9716__L_137	X1101.27233.21543__L_190	X1102.12684.24801__R_133	X1101.13124.16932__R_122	X1103.24613.25379__L_061	X1103.26708.23689__L_149	X1102.27370.15683__R_039	X1102.9173.6245__R_196	X1104.25343.18271__R_145	X2104.18567.8809__R_083	X2104.27330.13515__R_122	X1101.11727.16709__L_098	X1103.18983.18709__L_259	X1102.16040.21096__L_233	X1103.15387.20568__R_120	X1102.26371.10345__L_153	X1102.27258.14859__R_171	X1101.15185.11292__R_252	X1101.2008.16663__R_025	X1101.23175.5193__R_263	X1102.12136.8758__R_263	X1102.12839.7212__R_196	X1102.15650.7323__R_176	X1103.13185.11479__R_096	X1103.4874.17200__R_192	X1103.9577.18657__R_263	X1104.15970.18558__R_190	X1104.5144.8790__R_156	X2101.14151.26535__R_108	X2101.23087.7820__R_176	X2101.27011.18262__R_187	X2102.23972.17833__R_253	X2102.4239.13204__R_290	X2104.16235.24953__R_140	X1101.12230.20544__L_196	X1101.17061.27284__L_227	X2101.12025.11044__L_274	X2103.13918.4782__L_227	X2103.20013.10203__L_262	X2103.9611.20083__L_098	X2104.13151.24917__L_240	X1102.25252.13088__L_278	X1103.15240.27142__L_205	X1101.11226.7934__R_232	X1101.16104.11361__R_184	X1101.21352.18561__R_184	X1101.22184.21024__R_264	X1103.9053.23087__R_168	X1104.10233.5618__R_211	X1104.14698.15923__R_175	X1104.27359.8475__R_255	X2101.18683.14139__R_128	X2103.23710.10877__R_103	X1101.9810.16507__L_180	X1102.24375.21592__L_260	X2104.9769.9486__L_295	X1101.15420.7040__R_004	X1101.17063.12067__R_250	X1101.17344.1682__R_068	X1101.23658.14466__R_184	X1103.17588.23808__R_192	X1103.9596.10681__R_075	X1104.13236.9566__R_128	X1104.16196.9075__R_030	X2102.20212.16602__R_020	X2102.7581.14897__R_149	X1101.11689.8956__R_191	X1101.26646.17166__R_176	X1101.18206.9614__R_053	X1101.10003.24010__R_245	X1101.10984.14626__R_026	X1101.18503.24470__R_143	X1103.14028.21969__R_195	X2101.12987.16740__R_137	X2101.26558.19091__R_201	X1103.11749.10091__R_185	X1101.13957.13787__R_253	X1102.12678.28875__R_192	X1102.15475.4769__R_029	X1103.7648.8191__R_176	X2103.20879.3225__R_222	X1102.7192.13084__R_175	X1101.10362.12105__R_128	X1101.10503.12954__R_026	X1101.10818.4708__R_196	X1101.10945.6102__R_114	X1101.11872.18882__R_245	X1101.12311.21075__R_146	X1101.12622.22167__R_149	X1101.13609.18626__R_263	X1101.14424.4437__R_178	X1101.14914.26520__R_180	X1101.14932.3675__R_263	X1101.16706.23412__R_114	X1101.16996.10075__R_260	X1101.19388.12637__R_258	X1101.20827.10847__R_175	X1101.20827.16015__R_077	X1101.20911.24343__R_245	X1101.21868.19917__R_199	X1101.21872.9623__R_025	X1101.22012.19817__R_113	X1101.22658.8024__R_131	X1101.24633.17209__R_123	X1101.25312.21902__R_143	X1101.25776.18146__R_175	X1101.3831.19211__R_184	X1101.7954.13619__R_176	X1101.8144.20649__R_066	X1101.8278.16517__R_121	X1101.8984.16013__R_138	X1102.11287.7125__R_258	X1102.11401.17212__R_103	X1102.11688.9952__R_128	X1102.12253.24823__R_245	X1102.12393.9173__R_103	X1102.13442.28947__R_034	X1102.13528.7742__R_187	X1102.14109.22293__R_263	X1102.14174.15591__R_263	X1102.14591.9357__R_083	X1102.15974.10772__R_287	X1102.16842.24273__R_175	X1102.17286.6100__R_219	X1102.20015.20696__R_223	X1102.20452.10844__R_256	X1102.20950.20855__R_192	X1102.20957.5304__R_184	X1102.25661.11072__R_245	X1102.28184.15298__R_254	X1102.7395.5149__R_206	X1102.7445.18273__R_184	X1102.8119.4498__R_023	X1102.8525.20605__R_175	X1103.10903.13243__R_143	X1103.12862.13552__R_128	X1103.15310.17781__R_128	X1103.15441.17893__R_245	X1103.15760.24666__R_231	X1103.19644.19661__R_231	X1103.19713.19012__R_274	X1103.20579.20088__R_038	X1103.23265.24658__R_061	X1103.3480.12171__R_108	X1103.6136.12681__R_103	X1103.8237.26769__R_066	X1103.8250.11071__R_231	X1103.8493.15516__R_256	X1104.11477.17406__R_154	X1104.20353.22915__R_261	X1104.22810.7125__R_197	X1104.26122.10546__R_104	X1104.27221.9137__R_196	X2101.13761.16754__R_174	X2101.23776.23145__R_175	X2102.12031.6580__R_208	X2103.15137.16534__R_253	X2103.26610.14767__R_253	X2104.11087.24769__R_143	X2104.18749.13874__R_256	X2104.22232.5073__R_185	X1102.14022.17980__L_258	X1101.17112.7115__R_187	X1102.10248.24640__R_190	X1103.21836.22182__R_061	X2103.24895.17581__R_025	X2104.20998.5463__R_104	X1101.15288.26552__L_265	X1102.11358.9438__L_132	X1101.19233.25593__L_261	X1103.19562.15517__L_198	X1101.20295.20435__R_061	X1103.14066.6762__R_252	X2102.10042.9723__L_187	X1101.22644.15186__R_178	X1101.22929.24835__R_184	X1101.25057.11210__R_066	X1102.17578.11031__R_234	X1102.21643.5098__R_145	X1103.15001.4143__R_184	X1103.7360.18487__R_066	X1103.8484.10016__R_043	X1104.7353.8424__R_252	X2102.23267.17508__R_174	X2103.11178.24913__R_184	X2104.19964.12642__R_194	X1101.12267.17234__L_190	X1101.16698.10065__L_012	X1101.17817.24890__L_181	X1101.22003.13252__L_125	X1101.23450.14296__L_244	X1102.15076.3831__L_218	X1102.20263.14739__L_259	X1104.24856.23283__L_278	X1104.9678.2803__L_259	X1101.21986.9127__R_116	X1101.27742.11344__R_114	X1102.13321.5064__R_188	X1102.24498.22996__R_181	X1104.11681.15726__R_184	X1104.22673.25078__R_182	X2103.7130.11793__R_187	X2104.28096.9414__R_175	X1101.5059.23090__L_188	X1103.25692.21720__L_190	X1101.16313.5251__L_254	X1101.9811.8936__L_056	X1101.10016.4242__R_261	X1101.13573.20536__R_116	X1101.21072.26160__R_177	X1101.5238.7005__R_180	X1102.12147.15388__R_116	X1101.17064.16467__R_094	X1101.8866.17527__R_199	X2103.9810.18706__R_196	X1101.12795.14391__R_187	X1101.15474.9289__R_232	X1103.10162.25431__R_180	X1103.8670.20069__R_121	X2103.8821.23931__R_106	X1101.13266.12920__L_273	X1101.14972.22279__L_243	X1104.8212.16450__L_127	X1101.12065.19520__R_283	X1101.13448.10633__R_145	X1101.13814.18045__R_154	X1101.15526.12980__R_128	X1101.18844.17268__R_203	X1101.24125.19360__R_245	X1101.8882.8415__R_128	X1102.17744.12118__R_204	X1102.19268.10316__R_128	X1102.23932.11244__R_245	X1103.14684.10148__R_106	X1103.21705.13183__R_146	X1104.16638.13688__R_184	X1104.21614.22651__R_180	X1104.22050.13239__R_135	X2102.16004.27914__R_187	X1102.14978.19976__L_203	X1101.10232.9587__R_204	X1101.10408.11035__R_192	X1101.10598.12768__R_168	X1101.12745.26451__R_134	X1101.14708.28623__R_182	X1101.15175.14216__R_263	X1101.2482.15366__R_106	X1101.28541.17261__R_184	X1101.3644.13680__R_049	X1101.4582.17584__R_058	X1102.26405.13488__R_049	X1102.9972.7715__R_182	X1103.16421.20194__R_243	X1103.18034.19425__R_106	X1104.13488.15243__R_234	X1104.23585.11934__R_173	X1104.25220.16012__R_134	X2102.21806.8490__R_108	X2104.18738.21386__R_190	X2104.28461.15810__R_192	X2104.3171.12532__R_197	X1101.10350.21321__R_198	X1101.18984.24998__R_165	X1101.8371.11616__R_263	X1102.11886.10284__R_107	X1102.17392.17486__R_246	X1102.26900.15276__R_224	X1102.8546.26515__R_154	X1103.12968.14658__R_165	X1104.18127.8600__R_165	X1104.20420.17692__R_109	X2101.11401.13809__R_109	X2101.12522.9520__R_059	X2102.6222.14932__R_140	X1101.25152.16092__R_021	X1101.13229.5231__R_162	X1101.14348.3876__R_097	X1101.20011.21048__R_040	X1101.5107.12909__R_219	X1103.18450.7601__R_162	X2101.22392.9569__R_064	X2102.26380.14609__R_278	X2104.18674.9878__R_206	X1102.17240.9100__R_013	X1101.23488.12222__R_029	X1102.6498.16172__R_026	X1104.7948.12999__R_262	X1101.16725.14187__L_179	X1101.17053.10631__R_220	X1101.22842.16082__R_208	X1101.23192.22245__R_190	X1103.5791.6746__R_208	X1104.22601.14458__R_094	X2102.10761.15588__R_041	X2103.23583.16291__R_212	X1101.13778.6707__R_026	X1104.17441.23535__R_006	X1101.4254.16664__L_061	X2101.12871.21798__R_128	X1101.24894.10843__R_077	X1102.10194.21643__R_165	X2101.23830.15188__R_109	X1101.11270.20922__R_231	X1101.11934.21266__R_235	X1101.12614.19050__R_203	X1101.20344.14896__R_234	X1101.5230.14662__R_211	X1102.13015.18016__R_121	X1102.14937.10188__R_231	X1102.8798.9794__R_142	X2101.9226.3881__R_240	X2102.6703.13115__R_224	X1101.16450.7478__L_080	X1101.10904.8117__R_071	X1101.15937.16677__R_234	X1101.17468.20236__R_250	X1101.17621.13177__R_003	X1101.18801.24935__R_089	X1101.20112.27042__R_211	X1101.2061.14404__R_218	X1101.24182.12567__R_033	X1101.24570.18471__R_227	X1101.26047.13854__R_282	X1101.26473.14196__R_206	X1101.26735.9903__R_219	X1101.5188.17368__R_155	X1101.7471.6996__R_137	X1101.9253.18292__R_128	X1101.9297.19881__R_108	X1101.9599.4871__R_292	X1102.15438.14595__R_292	X1102.20621.25114__R_068	X1102.21742.18349__R_090	X1102.22668.8788__R_227	X1102.25011.21020__R_090	X1103.12143.11614__R_248	X1103.21950.4488__R_013	X1104.20876.10478__R_003	X1104.24733.6489__R_234	X2101.14572.4075__R_244	X2101.16770.16283__R_234	X2102.27341.15439__R_157	X2103.11482.4868__R_250	X2103.4265.19080__R_250	X2104.15195.16117__R_219	X2104.18541.12509__R_071	X1101.11606.15098__R_133	X1101.13285.24893__R_167	X1101.13677.7423__R_149	X1101.14313.6524__R_216	X1101.14416.24915__R_252	X1101.15576.10133__R_173	X1101.15602.14107__R_106	X1101.16777.21698__R_262	X1101.17742.21342__R_088	X1101.17887.24529__R_206	X1101.18513.13173__R_048	X1101.18643.21982__R_113	X1101.19294.19420__R_184	X1101.19563.20019__R_154	X1101.19593.24200__R_044	X1101.19822.18448__R_255	X1101.20287.25327__R_146	X1101.20304.13581__R_176	X1101.21776.23063__R_142	X1101.23890.22358__R_106	X1101.23979.10353__R_035	X1101.26106.10764__R_063	X1101.2693.17363__R_075	X1101.2780.14262__R_155	X1101.28160.13062__R_196	X1101.28997.15997__R_219	X1101.3396.11742__R_184	X1101.4238.9950__R_278	X1101.4339.18965__R_031	X1101.4468.12381__R_083	X1101.5304.13256__R_260	X1101.6935.16832__R_245	X1101.7472.8617__R_258	X1101.8273.9467__R_235	X1101.8440.19566__R_075	X1101.8712.11966__R_220	X1101.8969.9575__R_063	X1101.9191.18586__R_275	X1101.9251.13092__R_181	X1101.9465.22478__R_244	X1101.9662.11655__R_065	X1102.13305.21946__R_274	X1102.14142.24817__R_033	X1102.14319.15530__R_071	X1102.15681.4338__R_156	X1102.16781.9265__R_146	X1102.17340.21788__R_142	X1102.17535.18069__R_004	X1102.19746.15413__R_031	X1102.23200.10268__R_219	X1102.23255.25011__R_185	X1102.24865.14508__R_180	X1102.3152.14826__R_133	X1102.5291.19187__R_010	X1102.6914.23754__R_039	X1102.7788.7643__R_033	X1102.8211.14642__R_068	X1102.9905.18217__R_227	X1103.10338.18110__R_127	X1103.11219.7751__R_211	X1103.13616.10967__R_211	X1103.14254.7182__R_187	X1103.14803.15042__R_149	X1103.16104.21020__R_245	X1103.16668.3569__R_192	X1103.19629.16649__R_005	X1103.20096.8209__R_271	X1103.20167.15052__R_114	X1103.22552.22537__R_142	X1103.22812.16623__R_274	X1103.24885.21115__R_176	X1103.26284.17978__R_184	X1103.4714.10593__R_006	X1103.5156.20194__R_119	X1103.5168.21571__R_151	X1103.9253.18642__R_135	X1103.9409.19585__R_188	X1104.14188.5848__R_130	X1104.14762.25620__R_164	X1104.16159.6739__R_246	X1104.17525.11841__R_258	X1104.17527.9839__R_214	X1104.19719.7141__R_253	X1104.21364.18368__R_096	X1104.24554.13295__R_275	X1104.25376.13800__R_245	X1104.28859.16794__R_248	X1104.9068.6047__R_260	X2101.12860.25523__R_293	X2101.13225.14445__R_017	X2101.13899.21840__R_219	X2101.13979.12994__R_212	X2101.15568.16788__R_143	X2101.16120.25675__R_143	X2101.18536.20713__R_245	X2101.22337.12837__R_150	X2101.23330.8234__R_011	X2101.23792.22825__R_176	X2102.13327.3091__R_145	X2102.14794.23365__R_235	X2102.15859.6065__R_146	X2102.23319.19850__R_128	X2102.23803.20465__R_061	X2102.7575.21863__R_279	X2102.9613.11602__R_187	X2103.11225.13915__R_151	X2103.12561.22827__R_285	X2103.13655.15071__R_141	X2103.17634.19661__R_230	X2103.20073.17775__R_231	X2103.20313.7808__R_176	X2103.20595.12980__R_211	X2103.23055.8764__R_086	X2103.27444.15701__R_177	X2103.5690.14503__R_290	X2103.7744.8256__R_231	X2104.20262.19312__R_150	X2104.22663.12417__R_162	X2104.8601.9690__R_143	X2104.9349.10043__R_015	X1101.10161.19438__L_245	X1101.10186.14534__L_224	X1101.10222.22648__L_245	X1101.13320.13062__L_186	X1101.15374.8340__L_039	X1101.15692.22966__L_288	X1101.16138.24914__L_268	X1101.18236.17580__L_022	X1101.21438.9356__L_181	X1101.24919.10246__L_278	X1101.25166.22057__L_108	X1103.21994.20596__L_149	X1103.24143.8910__L_188	X1103.2466.11254__L_190	X1103.25855.11722__L_188	X1103.7840.10222__L_118	X2103.28652.17030__L_265	X1101.16280.12110__R_245	X1101.24943.5011__R_033	X1101.25222.25512__R_048	X1102.26637.18888__R_120	X1102.8039.9790__R_197	X1102.8720.9421__R_122	X2103.23427.14886__L_016	X1101.24246.10833__R_254	X1101.9404.20314__R_153	X1103.21904.4495__R_194	X2104.14526.18859__R_142	X1101.10819.11236__R_161	X1101.11125.14773__R_130	X1101.12343.9470__R_263	X1101.14925.5408__R_273	X1101.18542.16943__R_058	X1101.23030.5829__R_127	X1101.26382.23372__R_227	X1101.27179.22165__R_050	X1101.6040.17065__R_208	X1101.8842.19726__R_011	X1101.9609.18763__R_034	X1101.9991.10939__R_199	X1102.11136.3739__R_098	X1102.13098.20444__R_279	X1102.18098.18622__R_224	X1102.19703.14542__R_181	X1103.16346.15240__R_190	X1103.20371.22613__R_032	X1103.21839.17854__R_026	X1103.22535.22005__R_211	X1103.9783.26477__R_158	X1104.10786.21692__R_163	X1104.20262.19826__R_101	X2101.17033.18774__R_123	X2101.6015.21395__R_288	X2102.24232.9054__R_224	X2103.17677.22570__R_067	X1101.12196.21968__L_054	X1104.15636.27581__L_125	X1101.10473.9153__R_103	X1101.18544.21413__R_167	X1101.4544.9436__R_245	X1102.18805.17204__R_050	X1102.20072.19806__R_252	X1102.20902.10522__R_039	X1102.24235.18631__R_130	X1102.8864.14200__R_015	X1103.7886.13621__R_106	X1104.20039.27128__R_068	X2101.7784.21292__R_100	X2103.28688.19842__R_134	X2104.17911.26151__R_181	X1101.10237.26695__R_233	X1101.12280.20350__R_094	X1101.14339.5714__R_133	X1101.14655.24616__R_254	X1101.21855.14177__R_050	X1101.4903.15815__R_248	X1101.5330.10789__R_122	X1102.10316.17151__R_275	X1102.11449.4746__R_255	X1102.23580.9545__R_199	X1103.16460.25524__R_232	X1104.15873.24913__R_022	X1104.24609.12128__R_211	X1104.26770.9834__R_190	X1104.28354.9481__R_151	X2101.9971.17431__R_167	X2102.24798.18529__R_133	X2102.27801.20123__R_271	X2104.15071.11547__R_104	X1101.18212.17933__L_287	X1103.25003.14230__L_125	X1101.20196.4072__R_061	X1102.4849.19315__R_187	X2101.23033.15568__R_025	X1101.10734.7546__R_164	X1101.11672.17514__R_177	X1101.14469.26112__R_064	X1101.16160.25921__R_054	X1101.16674.12540__R_011	X1101.18298.24191__R_269	X1101.19246.19071__R_211	X1101.20536.14412__R_178	X1101.21034.15173__R_269	X1101.21235.10254__R_104	X1101.21645.6039__R_220	X1101.23912.9663__R_254	X1101.25771.13013__R_139	X1101.26511.18899__R_258	X1101.26898.14235__R_153	X1101.28537.15096__R_246	X1101.28953.16158__R_050	X1101.2912.12789__R_022	X1101.5290.17543__R_269	X1101.8169.26564__R_075	X1101.8921.20883__R_197	X1102.17678.23299__R_185	X1102.17974.25631__R_231	X1102.18848.2870__R_151	X1102.20899.27260__R_150	X1102.22059.9809__R_112	X1102.9173.24773__R_208	X1102.9913.10850__R_142	X1103.10986.22705__R_276	X1103.11831.19197__R_173	X1103.14310.9407__R_101	X1103.19223.21002__R_164	X1103.21066.23663__R_152	X1103.23958.17614__R_248	X1103.8996.4883__R_134	X1103.9399.17448__R_277	X1104.15775.16772__R_103	X1104.18397.6543__R_001	X1104.3000.11614__R_181	X1104.7222.8481__R_215	X1104.7392.10111__R_239	X2101.14924.9834__R_147	X2101.16473.6482__R_265	X2101.20049.14358__R_194	X2101.26807.20747__R_149	X2101.26862.9681__R_165	X2102.11604.17933__R_187	X2102.20349.27463__R_106	X2102.20379.12297__R_180	X2102.21666.12725__R_013	X2102.26883.21429__R_050	X2102.4621.14891__R_153	X2102.6299.5598__R_110	X2103.12182.17285__R_140	X2103.13456.17648__R_039	X2103.15492.12855__R_291	X2103.26530.11872__R_038	X2103.6865.16642__R_220	X2104.16405.23004__R_142	X1101.15794.25715__L_245	X1102.15401.16397__L_258	X1102.27624.19959__L_245	X1103.6973.16835__L_258	X2101.15637.14026__L_197	X1101.19271.15562__R_198	X1102.23985.20787__R_179	X1101.12840.24680__R_179	X1101.17673.4123__R_194	X1101.17842.12237__R_219	X1101.18367.25650__R_075	X1101.19122.16405__R_050	X1101.21528.8874__R_049	X1101.25514.16174__R_142	X1101.27772.8786__R_044	X1102.12850.22680__R_142	X1102.15275.24893__R_177	X1102.19113.18337__R_269	X1102.21343.22469__R_271	X1103.19839.28146__R_058	X1103.22587.19698__R_178	X1103.8545.5859__R_185	X1104.10227.18186__R_254	X1104.18343.21246__R_187	X2101.5768.19697__R_184	X2102.17632.21453__R_176	X2102.17678.13470__R_175	X2103.11554.6720__R_030	X2103.15895.15283__R_113	X2104.7483.9690__R_156	X2104.7884.21727__R_221	X1101.12101.5522__L_225	X1102.12796.19618__L_039	X2103.18705.5209__L_245	X1101.10639.3955__R_245	X1101.10649.2491__R_190	X1101.10805.12350__R_184	X1101.11650.16037__R_288	X1101.11698.6312__R_220	X1101.11798.5266__R_157	X1101.11919.5137__R_241	X1101.12001.17653__R_067	X1101.12580.12576__R_072	X1101.12633.22442__R_180	X1101.12674.3263__R_132	X1101.12800.12330__R_207	X1101.12950.19594__R_106	X1101.13037.15592__R_273	X1101.13187.13908__R_181	X1101.13296.10135__R_211	X1101.14780.12178__R_039	X1101.15012.8613__R_125	X1101.15095.9356__R_235	X1101.15150.9665__R_142	X1101.15480.28230__R_045	X1101.16071.2435__R_078	X1101.16500.6496__R_069	X1101.16792.8253__R_158	X1101.18000.19056__R_160	X1101.18029.22251__R_199	X1101.18840.9259__R_177	X1101.18849.18442__R_163	X1101.19027.18714__R_149	X1101.19187.21118__R_269	X1101.19917.18166__R_163	X1101.20743.28212__R_200	X1101.21851.13932__R_273	X1101.21860.18569__R_108	X1101.21951.23563__R_123	X1101.23890.15007__R_150	X1101.24354.16114__R_125	X1101.24463.8161__R_279	X1101.24994.8581__R_068	X1101.25066.8310__R_030	X1101.25464.17851__R_133	X1101.25912.6124__R_113	X1101.25917.18397__R_038	X1101.25968.9231__R_042	X1101.2646.14619__R_178	X1101.26582.8323__R_019	X1101.26612.17341__R_153	X1101.2681.16677__R_110	X1101.26820.13234__R_140	X1101.2908.18063__R_212	X1101.3286.21185__R_232	X1101.3790.11371__R_190	X1101.5773.13700__R_245	X1101.6212.17082__R_077	X1101.7105.9884__R_019	X1101.8245.17616__R_254	X1101.9040.6346__R_120	X1102.11230.26036__R_291	X1102.11289.24083__R_279	X1102.11799.12898__R_057	X1102.11956.14879__R_194	X1102.12391.13689__R_209	X1102.12700.4732__R_001	X1102.14762.9613__R_265	X1102.14901.18295__R_245	X1102.15038.9246__R_144	X1102.15290.24622__R_092	X1102.15352.18061__R_185	X1102.15564.22058__R_023	X1102.15950.11886__R_278	X1102.16660.15974__R_219	X1102.17892.12871__R_179	X1102.19242.12777__R_127	X1102.19437.10983__R_280	X1102.20466.11251__R_250	X1102.21028.10256__R_173	X1102.21187.8187__R_167	X1102.21505.12143__R_014	X1102.21808.8681__R_181	X1102.22062.21940__R_283	X1102.23963.17491__R_176	X1102.24230.10526__R_233	X1102.25167.18256__R_185	X1102.25554.11233__R_235	X1102.25755.17903__R_069	X1102.26064.9952__R_258	X1102.27922.15562__R_284	X1102.7531.21700__R_258	X1102.8380.13280__R_013	X1102.8703.24986__R_011	X1102.9620.3816__R_178	X1102.9638.20847__R_219	X1103.10842.25263__R_067	X1103.11423.8566__R_175	X1103.11992.2629__R_186	X1103.12277.5618__R_113	X1103.12691.13182__R_067	X1103.13497.24888__R_015	X1103.15789.17962__R_038	X1103.16166.23068__R_108	X1103.16989.24314__R_038	X1103.17816.15694__R_271	X1103.20640.23848__R_094	X1103.21736.14357__R_043	X1103.22973.8849__R_069	X1103.26483.23225__R_187	X1103.5993.10465__R_259	X1103.9182.9451__R_271	X1103.9655.9888__R_022	X1104.13260.7829__R_053	X1104.13621.10429__R_018	X1104.13694.18789__R_212	X1104.16816.9359__R_148	X1104.20487.22710__R_015	X1104.20551.20086__R_263	X1104.20616.27226__R_011	X1104.22978.10545__R_146	X1104.24695.11087__R_130	X1104.26100.16295__R_110	X1104.27816.21211__R_092	X1104.28323.20177__R_272	X1104.8877.10270__R_219	X1104.9900.6329__R_146	X2101.19124.28426__R_038	X2101.19402.12679__R_252	X2101.21729.18851__R_199	X2101.23833.7133__R_113	X2101.24884.14246__R_263	X2101.25603.13986__R_033	X2102.10342.20374__R_091	X2102.11869.21717__R_187	X2102.12909.16469__R_061	X2102.17200.18419__R_245	X2102.19617.12341__R_056	X2102.19751.22674__R_134	X2102.25558.6996__R_034	X2102.7449.23819__R_175	X2102.7613.21786__R_214	X2103.10744.7923__R_178	X2103.12440.9940__R_149	X2103.14507.10117__R_057	X2103.15103.20701__R_125	X2103.16855.7154__R_026	X2103.19860.21823__R_151	X2103.20251.16775__R_187	X2103.22653.3208__R_271	X2103.27531.20689__R_001	X2103.7386.13251__R_130	X2104.19560.10800__R_228	X2104.24562.12147__R_273	X1101.10134.15244__L_207	X1101.10266.11084__L_150	X1101.17217.16540__L_181	X1101.20156.17693__L_258	X1101.23728.15619__L_179	X1102.10955.7256__L_243	X1102.25606.18069__L_141	X1103.10304.17435__L_187	X1103.17338.9585__L_199	X1101.14295.13493__L_058	X1102.10630.21304__R_261	X1101.22111.22843__R_185	X1101.17654.15771__R_106	X1102.24107.14147__R_018	X1101.11920.23505__R_184	X1101.7707.15216__R_109	X1101.16534.25483__R_208	X1101.23036.25426__R_245	X1102.13120.28912__R_150	X1102.20357.5568__R_173	X1102.4968.13447__R_066	X1103.18674.15270__R_175	X1104.18338.8555__R_129	X2103.10478.19154__R_068	X1101.4781.21740__L_054	X1102.10568.16889__R_180	X1102.20221.12426__R_205	X2101.11414.15027__R_181	X1101.20824.18488__R_004	X1103.19177.25500__R_100	X2102.28901.18048__R_013	X1102.11464.24523__R_192	X1103.19576.23138__R_077	X2101.20572.25578__R_245	X2102.13388.12326__R_195	X1103.9252.6941__R_227	X1103.20250.19016__R_124	X1101.18582.17497__R_138	X1102.20460.18520__R_128	X1102.7520.11557__R_277	X1104.8205.16575__R_143	X2101.27203.22107__R_011	X2101.7142.11023__R_185	X1101.10087.26676__R_263	X1101.10579.12382__R_061	X1101.11453.26303__R_178	X1101.11539.18703__R_238	X1101.11550.15015__R_187	X1101.11733.15083__R_075	X1101.13665.29088__R_187	X1101.14222.14427__R_254	X1101.15756.3044__R_238	X1101.16255.5741__R_108	X1101.16643.19518__R_190	X1101.19434.16108__R_039	X1101.21756.10551__R_037	X1101.21785.25027__R_263	X1101.22468.6788__R_297	X1101.23524.16818__R_135	X1101.24780.8820__R_297	X1101.25727.13059__R_205	X1101.28307.13598__R_178	X1101.28810.19711__R_122	X1101.5571.12153__R_181	X1101.7392.11958__R_185	X1101.8867.20220__R_149	X1102.11704.16916__R_270	X1102.15078.11647__R_297	X1102.15355.9027__R_031	X1102.15921.3981__R_120	X1102.17123.20952__R_096	X1102.7433.14201__R_067	X1102.8232.3813__R_066	X1103.15852.18066__R_114	X1103.19602.5473__R_174	X1103.21790.16828__R_178	X1103.3625.19036__R_243	X1103.5380.16933__R_111	X1103.9571.7649__R_175	X1104.10622.11309__R_186	X1104.11700.16150__R_003	X1104.15077.10281__R_278	X1104.18335.25545__R_176	X1104.18435.15865__R_260	X1104.6411.23683__R_177	X2101.10189.4893__R_228	X2101.12146.21503__R_177	X2101.15261.9465__R_199	X2101.16786.8197__R_277	X2101.20816.5041__R_214	X2101.7979.13000__R_128	X2102.13201.5493__R_167	X2102.16042.20539__R_123	X2103.14173.26121__R_114	X2104.8034.10860__R_083	X1101.11170.5284__L_245	X1101.11553.4574__L_265	X1101.15399.24682__L_269	X1101.6881.11358__L_154	X1101.8624.16539__L_246	X2104.5388.10014__L_245	X1101.10828.23276__R_196	X1103.11964.27742__R_271	X1101.16185.10424__R_066	X1101.13812.3446__R_176	X1101.23137.23491__R_218	X1103.13742.26526__R_256	X1101.12146.7028__L_165	X1103.20114.26683__R_252	X2102.13968.24035__R_180	X2102.16697.27518__R_026	X1101.26074.6204__L_125	X1101.10927.25664__R_128	X1102.7838.16257__R_075	X2101.13283.12385__R_181	X1103.7503.14826__L_224	X1101.11080.27751__R_261	X1102.11347.21486__R_176	X1102.11580.11079__R_175	X1102.23150.19805__R_135	X1102.23214.14986__R_175	X1103.10872.3321__R_015	X1103.18154.9301__R_180	X1103.20463.16134__R_269	X1103.20680.7735__R_175	X1103.7768.17768__R_143	X1104.23317.24115__R_142	X2101.5384.10492__R_128	X2102.17363.19647__R_190	X2102.24842.18007__R_135	X2102.9093.10332__R_258	X2103.12457.10359__R_102	X1102.18689.8258__R_114	X1103.9484.5315__R_030	X1102.23227.12138__L_077	X1103.17800.9316__R_175	X1101.9256.22056__R_178	X1102.23431.6580__R_128	X1103.14652.19690__R_069	X1104.18068.7801__R_239	X2103.25897.12257__R_261	X1101.12710.28749__L_240	X1101.19468.18869__L_123	X1101.6203.19416__L_288	X1101.7998.24610__L_219	X1101.8121.9174__L_297	X1102.12284.23885__L_100	X1102.16930.12866__L_275	X1103.12480.5430__L_233	X1103.12534.9815__L_187	X1103.25687.15626__L_191	X1104.15221.23641__L_154	X2101.15262.5114__L_198	X2101.24459.12639__L_245	X2104.10110.21520__L_187	X1101.10963.10680__R_292	X1101.11992.12733__R_254	X1101.13114.22721__R_053	X1101.13946.22203__R_175	X1101.16033.22407__R_280	X1101.16306.11131__R_106	X1101.23221.12720__R_179	X1101.2945.19791__R_013	X1101.3658.11902__R_279	X1101.9847.13266__R_284	X1102.20285.18420__R_020	X1102.21407.17597__R_175	X1102.2226.17871__R_066	X1102.4459.18026__R_153	X1102.5466.7896__R_013	X1102.9783.13190__R_263	X1103.10699.4462__R_149	X1103.5554.11678__R_179	X2101.20273.20697__R_233	X2101.20686.19964__R_061	X2103.13630.22205__R_161	X2104.20157.11360__R_263	X2104.21901.6402__R_090	X1101.17409.19377__L_245	X2101.4605.12493__L_274	X1101.10120.16959__L_224	X1101.10501.17623__L_274	X1101.12467.13220__L_280	X1101.15370.25810__L_254	X1101.16341.25226__L_190	X1101.17193.22825__L_243	X1101.18184.16830__L_274	X1101.20341.3598__L_247	X1101.20968.21630__L_149	X1103.28046.12910__L_179	X1104.23293.6583__L_131	X1104.25401.22274__L_277	X2101.21984.17457__L_224	X2102.10213.18343__L_277	X2102.19207.17724__L_233	X2103.16440.4155__L_288	X1101.16562.14237__R_261	X1101.17620.15512__R_254	X1101.18848.4602__R_197	X1101.21963.19978__R_238	X1101.9755.8248__R_181	X1102.10009.10424__R_180	X1102.18853.16988__R_150	X1102.20037.5844__R_238	X1102.23188.24868__R_143	X1103.11553.18220__R_277	X1103.13537.19041__R_194	X1103.19367.24829__R_175	X1103.19649.10251__R_087	X1103.20738.18527__R_167	X1104.13708.10306__R_205	X1104.15294.17977__R_222	X1104.19039.19803__R_192	X2101.11471.4811__R_250	X2101.4860.21949__R_151	X2103.13863.21170__R_174	X2104.18756.24890__R_135	X1101.8398.22279__R_189	X1102.19722.13028__R_190	X1102.22105.20489__R_176	X2102.10957.10009__R_180	X1101.9471.21166__R_180	X1102.10687.9227__L_142	X1104.6534.22251__R_255	X1101.24389.8323__R_245	X1102.7508.13366__R_295	X2103.18410.9244__R_173	X1101.10849.20515__L_173	X1101.18213.20227__L_114	X1103.5952.9357__L_190	X1102.6125.20856__L_153	X1103.4213.15486__R_179	X1101.17658.11295__R_179	X1101.19212.10388__R_180	X1101.21809.5485__R_180	X1101.23427.17713__R_214	X1101.9931.18004__R_039	X1102.18450.8247__R_181	X1102.21101.3871__R_180	X1102.21742.11043__R_289	X1102.22629.21874__R_187	X1102.9634.14593__R_180	X1103.16733.22374__R_104	X1103.20915.8163__R_066	X1104.20004.4391__R_196	X2101.3093.17790__R_180	X2104.8364.15277__R_196	X1101.10596.7525__L_173	X1101.13638.7363__L_043	X1101.15969.20541__L_142	X1102.2870.18724__L_154	X1102.5480.8274__L_153	X1103.28176.12818__L_142	X1102.23837.10669__R_198	X1103.14980.22446__L_153	X1104.14369.4306__L_190	X2101.7438.13337__L_058	X1101.18421.19681__R_156	X1102.12643.18196__R_222	X1102.14436.19352__R_187	X1102.17051.5393__R_273	X1102.19127.3017__R_256	X1104.7852.6231__R_207	X1101.20435.6808__L_237	X1101.22188.10321__L_061	X1101.22345.26089__L_225	X1101.24505.10366__L_243	X2102.15874.25221__L_191	X1101.12110.19482__L_222	X1101.13425.4056__R_128	X1103.11626.16835__R_180	X1101.11460.10235__L_134	X1102.20325.20091__L_173	X2102.19336.16385__L_190	X1101.13978.11234__R_161	X1101.20275.18678__R_141	X1101.27675.11641__R_123	X1104.23723.21784__R_031	X2102.23039.22512__R_001	X1102.17333.11402__R_181	X1101.10710.18738__L_153	X1101.17393.11831__L_153	X1102.23413.18065__L_174	X1104.20999.25872__L_173	X1101.10075.5922__R_282	X1101.19759.5289__R_083	X1102.16595.13872__R_258	X1102.23615.11678__R_250	X1103.12741.22724__R_261	X2101.19595.15591__R_109	X2102.24940.12747__R_175	X2103.15452.19715__R_214	X1101.10381.23785__L_218	X1101.6316.17255__L_225	X2101.28298.16396__L_288	X1101.10639.3291__R_084	X1101.10862.10180__R_273	X1101.10996.19375__R_182	X1101.11309.12655__R_039	X1101.12298.15495__R_184	X1101.12361.15065__R_068	X1101.12533.10968__R_080	X1101.12985.9336__R_222	X1101.13119.19963__R_261	X1101.13317.6404__R_231	X1101.14496.9285__R_255	X1101.15458.13524__R_203	X1101.16899.17370__R_250	X1101.17320.23985__R_153	X1101.17948.10787__R_293	X1101.18137.17923__R_263	X1101.18522.21962__R_178	X1101.18671.28441__R_106	X1101.19320.6857__R_262	X1101.21685.24489__R_203	X1101.22388.5831__R_184	X1101.22880.5359__R_158	X1101.24055.25621__R_108	X1101.24084.9452__R_124	X1101.24395.13674__R_278	X1101.26221.7700__R_104	X1101.28086.19658__R_245	X1101.28293.20588__R_199	X1101.28426.17345__R_261	X1101.28912.10758__R_182	X1101.4095.15441__R_278	X1101.5155.15409__R_134	X1101.6951.13322__R_195	X1101.7453.14916__R_263	X1101.9330.4529__R_153	X1102.10378.23571__R_192	X1102.10930.10541__R_015	X1102.11368.12049__R_255	X1102.11504.13852__R_156	X1102.12110.12851__R_261	X1102.12252.24605__R_016	X1102.13455.18092__R_103	X1102.13485.15092__R_233	X1102.14237.13632__R_161	X1102.16019.17333__R_153	X1102.16396.13499__R_053	X1102.18186.20394__R_039	X1102.18227.17518__R_119	X1102.1859.14671__R_086	X1102.20109.23603__R_179	X1102.20326.3235__R_021	X1102.22608.11318__R_134	X1102.23184.26434__R_222	X1102.26668.20061__R_033	X1102.27707.12308__R_106	X1102.5557.9785__R_264	X1102.5667.18754__R_253	X1102.9549.14387__R_180	X1103.10597.4333__R_231	X1103.11055.8077__R_238	X1103.12598.11535__R_104	X1103.14134.6631__R_286	X1103.16541.25902__R_027	X1103.16845.20675__R_057	X1103.17486.5395__R_143	X1103.22947.19995__R_132	X1103.24199.15450__R_232	X1103.26848.10910__R_217	X1103.28418.19542__R_186	X1103.28748.16720__R_167	X1103.5479.22751__R_227	X1103.5864.15127__R_216	X1103.6616.22750__R_109	X1103.7578.12303__R_175	X1103.7903.22784__R_071	X1104.10745.10273__R_199	X1104.13578.6692__R_031	X1104.14518.6932__R_134	X1104.14596.18059__R_067	X1104.14596.4356__R_174	X1104.15169.27701__R_015	X1104.16216.18805__R_175	X1104.16357.24081__R_151	X1104.5015.16717__R_219	X1104.5053.15787__R_219	X1104.8249.9675__R_195	X2101.13399.12119__R_261	X2101.15693.11966__R_087	X2101.15857.10305__R_077	X2101.17693.6573__R_269	X2101.19927.27116__R_218	X2101.20370.14302__R_261	X2101.21419.19608__R_192	X2101.23526.20774__R_190	X2101.24113.16390__R_227	X2101.26446.8586__R_179	X2101.7000.13609__R_181	X2102.13541.20566__R_128	X2102.21284.5420__R_101	X2102.23290.26992__R_143	X2102.25476.17262__R_134	X2103.10554.14379__R_222	X2103.12000.15309__R_102	X2103.12048.10708__R_097	X2103.13114.6522__R_127	X2103.13230.6854__R_194	X2103.13297.26528__R_283	X2103.22629.18596__R_068	X2103.25373.18568__R_041	X2103.26490.14815__R_103	X2103.9565.17315__R_176	X2104.14366.23231__R_117	X2104.20065.15799__R_128	X2104.21226.8408__R_180	X2104.24778.5008__R_146	X2104.26587.14669__R_240	X2104.6672.16449__R_011	X1101.12887.4808__L_201	X1101.20374.7489__L_196	X1101.27389.12520__L_165	X1102.16089.6212__L_142	X1102.18134.17029__L_245	X1102.20691.23614__L_278	X1102.6873.16648__L_219	X1102.9942.12359__L_142	X1103.13932.10078__L_124	X1103.16855.14730__L_260	X1103.5058.6407__L_132	X1104.8962.8623__L_285	X2101.14063.10856__L_245	X2101.9752.6464__L_295	X2103.12252.21904__R_117	X1103.18899.14270__R_294	X1102.21819.20663__L_295	X1101.10411.23172__R_087	X1101.14987.4734__R_040	X1101.23196.21238__R_061	X1101.2373.14931__R_250	X1101.25253.5735__R_138	X1101.9063.16686__R_204	X1102.27729.14536__R_243	X1103.12165.19550__R_049	X1103.17870.3035__R_275	X1103.21169.11261__R_250	X1104.8647.5154__R_122	X2103.24232.21382__R_036	X1104.19946.6406__L_243	X1101.15803.21423__R_269	X1104.25650.20349__R_237	X2101.19675.20782__R_110	X1101.3549.17058__R_141	X1102.25287.18167__R_149	X1103.16356.2997__R_230	X1103.18476.16559__R_263	X1104.16913.17841__R_050	X2104.12869.21790__R_197	X1101.10892.10306__L_066	X1104.26972.16551__R_261	X1102.15990.3486__R_176	X1101.13325.17918__R_294	X1101.14348.8809__R_019	X1101.15563.14319__R_294	X1101.18061.18857__R_290	X1101.3588.10800__R_263	X1101.5533.11590__R_117	X1102.16697.12376__R_252	X1102.1970.13562__R_079	X1102.20161.24776__R_084	X1102.22146.17627__R_138	X1102.25626.11095__R_239	X1102.26509.9547__R_179	X1103.15055.9563__R_230	X1103.16689.7800__R_090	X1103.17908.21098__R_141	X1103.25232.12994__R_297	X1103.6001.19210__R_030	X1104.13477.13700__R_158	X1104.14278.24293__R_120	X1104.24207.19427__R_263	X2102.15447.17460__R_149	X2102.21085.15671__R_290	X1101.11028.3293__R_128	X1101.13216.27641__R_198	X1101.14428.17384__R_175	X1101.14490.17124__R_013	X1101.20808.13432__R_154	X1102.15999.20371__R_134	X1103.7521.11537__R_167	X1104.16743.6653__R_176	X2101.21285.20094__R_263	X2102.9307.22582__R_114	X1101.11325.20081__R_184	X1101.17484.6903__R_185	X1102.8968.5637__R_122	X1104.24392.7188__R_245	X2101.25878.9953__R_271	X1101.14883.8546__L_247	X1101.17568.28590__R_181	X2103.8087.13539__R_104	X2104.7337.17273__R_178	X1103.17153.16117__R_212	X1101.12106.7056__R_033	X1101.20816.21074__R_279	X1102.20171.21137__R_198	X1104.17994.5644__R_143	X2103.25493.8343__R_180	X1104.2387.17874__R_176	X1101.21453.9220__R_177	X1102.8390.7018__R_181	X1101.10014.16529__R_253	X1101.10617.4091__R_045	X1101.10756.18849__R_089	X1101.11135.13045__R_250	X1101.11175.26838__R_091	X1101.11570.21242__R_256	X1101.11805.3070__R_134	X1101.11943.22490__R_253	X1101.12209.5121__R_270	X1101.12765.7720__R_230	X1101.13250.25950__R_075	X1101.13929.2667__R_206	X1101.14353.4738__R_227	X1101.14587.28420__R_252	X1101.14660.1645__R_094	X1101.15573.17296__R_071	X1101.15669.6328__R_207	X1101.15970.22737__R_256	X1101.16104.22996__R_154	X1101.16608.17909__R_246	X1101.16644.11376__R_284	X1101.17051.7409__R_206	X1101.17106.24462__R_205	X1101.17891.15224__R_176	X1101.18009.15895__R_075	X1101.18086.22838__R_271	X1101.18356.16417__R_045	X1101.18899.11760__R_285	X1101.19154.8392__R_054	X1101.19398.12790__R_196	X1101.20947.17050__R_224	X1101.21997.8385__R_288	X1101.23294.18076__R_044	X1101.24382.20310__R_282	X1101.25120.19158__R_153	X1101.25842.13261__R_021	X1101.26431.14406__R_089	X1101.27173.14895__R_158	X1101.28189.19348__R_122	X1101.4783.12984__R_193	X1101.5618.6782__R_165	X1101.6034.11438__R_205	X1101.6333.21467__R_037	X1101.8638.20903__R_239	X1101.9499.25230__R_216	X1102.12237.17488__R_171	X1102.12402.12572__R_205	X1102.12810.6280__R_205	X1102.14126.12876__R_154	X1102.15808.17714__R_155	X1102.15933.7225__R_006	X1102.16101.8505__R_018	X1102.16266.15087__R_246	X1102.16892.23334__R_154	X1102.17434.18860__R_120	X1102.19345.2590__R_271	X1102.20453.24330__R_290	X1102.21965.9515__R_024	X1102.22062.12699__R_154	X1102.25079.15943__R_279	X1102.6452.19480__R_163	X1102.9868.18971__R_208	X1103.12373.25270__R_213	X1103.13907.19447__R_142	X1103.14015.6549__R_218	X1103.14702.9489__R_213	X1103.14707.6848__R_256	X1103.15283.22478__R_071	X1103.15567.9462__R_265	X1103.16932.11804__R_273	X1103.17323.3444__R_218	X1103.17963.9222__R_044	X1103.22204.5895__R_173	X1103.24416.15496__R_228	X1103.24666.23311__R_117	X1103.26709.21650__R_245	X1103.28137.14491__R_045	X1103.5046.11870__R_138	X1103.6587.6887__R_110	X1103.9388.19250__R_061	X1103.9724.15230__R_103	X1104.10372.16452__R_206	X1104.10500.14767__R_176	X1104.12291.21310__R_208	X1104.17179.10424__R_079	X1104.22619.26249__R_003	X1104.26284.15257__R_296	X2101.10757.6673__R_239	X2101.11606.12043__R_206	X2101.11621.9202__R_250	X2101.15998.16755__R_213	X2101.19809.19510__R_077	X2101.19865.3401__R_256	X2101.21161.12527__R_232	X2101.22734.10764__R_003	X2101.23395.19411__R_112	X2101.26479.17063__R_204	X2101.26717.19369__R_174	X2101.8701.24091__R_205	X2102.14650.18642__R_232	X2102.16436.13660__R_045	X2102.20757.19845__R_213	X2102.5878.6231__R_280	X2102.9191.15688__R_165	X2103.13035.18531__R_077	X2103.13763.22339__R_154	X2103.15766.4899__R_090	X2103.16398.8788__R_205	X2103.17318.15117__R_071	X2103.18056.4369__R_264	X2103.21437.8098__R_231	X2103.24042.24115__R_294	X2103.25624.12083__R_058	X2103.27091.12076__R_215	X2103.7023.17891__R_018	X2104.12601.12022__R_205	X2104.16141.24017__R_208	X2104.17644.14809__R_297	X2104.18688.8723__R_033	X2104.20962.13609__R_099	X2104.24321.14179__R_246	X2104.26959.14779__R_161	X1102.10904.21215__L_293	X1102.22350.7613__L_061	X1102.7668.7294__L_225	X1103.16116.20361__L_285	X1101.10189.19173__R_003	X1101.13109.25622__R_044	X1101.13354.11895__R_147	X1101.15836.6562__R_204	X1101.18501.16091__R_269	X1101.18556.4178__R_213	X1101.21598.18025__R_013	X1101.24266.7854__R_271	X1101.24999.13852__R_024	X1101.28380.18249__R_265	X1101.8925.23165__R_254	X1102.15564.12865__R_274	X1102.15880.28344__R_151	X1102.2304.13062__R_231	X1102.23250.12012__R_253	X1102.28076.11327__R_215	X1103.14699.28818__R_055	X1103.14878.11050__R_238	X1104.13414.20801__R_288	X2101.15709.4981__R_174	X2101.17922.21297__R_284	X2101.17955.10218__R_038	X2102.26936.12883__R_140	X2102.8950.17844__R_207	X2103.18003.21775__R_288	X2103.19855.16405__R_269	X2103.23340.9669__R_003	X2104.11410.13014__R_213	X2104.24258.18852__R_204	X1102.13530.21635__L_061	X1103.9620.6344__L_247	X1104.21430.22620__L_064	X1101.13041.25280__R_111	X1102.18744.20394__R_252	X1104.12744.24985__R_018	X1101.13012.3635__R_204	X1101.15494.4981__R_204	X1101.9428.17353__R_175	X1102.4848.9002__R_044	X1103.12302.15693__R_154	X1103.12931.11906__R_214	X1103.13879.18589__R_003	X1103.25068.7569__R_171	X2103.24100.6729__R_077	X2104.26108.15817__R_213	X1101.19942.23710__L_225	X1101.10270.20249__R_176	X1101.2123.16154__R_142	X1101.23966.13095__R_090	X1101.6101.15771__R_199	X1102.13658.25717__R_187	X1102.15737.22455__R_211	X1102.25763.14468__R_184	X1102.3814.10607__R_189	X1103.22751.23142__R_176	X1104.6958.6252__R_174	X2101.28617.17740__R_100	X2101.5276.17237__R_020	X2103.18496.14299__R_265	X1101.12717.23925__L_282	X1103.18167.6692__L_187	X1101.21548.26456__R_061	X1101.13101.13530__R_185	X1101.8657.10260__R_106	X1102.28599.12266__R_150	X2101.5625.21173__R_245	X2102.8631.22491__R_227	X1101.29311.13694__L_184	X1104.15299.19926__L_100	X2101.24518.12486__L_031	X2103.21246.21014__L_245	X1101.20676.20883__R_066	X1101.11514.6320__R_198	X1101.12712.8507__R_284	X1101.13027.7578__R_181	X1101.13313.15610__R_204	X1101.14334.29084__R_281	X1101.15688.27777__R_252	X1101.18039.23115__R_194	X1101.18576.20455__R_019	X1101.19222.10973__R_224	X1101.19410.14097__R_044	X1101.20298.6829__R_178	X1101.20516.12436__R_176	X1101.20837.21732__R_181	X1101.23147.10228__R_240	X1101.3349.17339__R_187	X1101.4462.21989__R_146	X1101.5344.8994__R_263	X1101.8626.15783__R_258	X1101.9028.13916__R_015	X1101.9844.12411__R_075	X1102.16078.9335__R_252	X1102.16147.21196__R_184	X1102.19929.10393__R_220	X1102.20146.20632__R_159	X1102.20326.6095__R_142	X1102.24021.13966__R_176	X1102.24556.8031__R_127	X1103.14193.8580__R_206	X1103.3477.18482__R_066	X1103.7403.17831__R_050	X1104.20836.11719__R_263	X1104.20882.22265__R_018	X1104.8551.8589__R_103	X2101.15741.4471__R_151	X2101.19839.6270__R_147	X2101.25521.11522__R_240	X2101.28534.11578__R_213	X2101.5455.22308__R_245	X2102.24141.18255__R_142	X2102.7248.16692__R_245	X2103.10139.20940__R_053	X2104.8594.11722__R_148	X1101.18014.24081__L_238	X1101.20889.3869__L_047	X1103.6660.14480__L_252	X2103.25737.25086__L_262	X1103.8938.5521__R_178	X1103.23212.22237__R_056	X1101.21531.24151__L_145	X1101.26002.16399__R_195	X1101.5270.15473__R_245	X2102.22054.21589__R_193	X1101.11062.19414__L_103	X1101.12005.4798__L_272	X1101.12560.14305__L_232	X1101.13580.25973__L_223	X1101.16031.5950__L_249	X1104.14772.7687__L_107	X2101.24307.18278__L_224	X1101.14297.12038__R_153	X1101.15073.15456__R_012	X1103.17434.25896__R_091	X1104.12592.20253__R_022	X1104.14968.17127__R_098	X2101.18162.8367__R_241	X2102.12969.10056__R_018	X2103.16258.11503__R_056	X1102.14463.17227__R_035	X1103.10824.16913__R_178	X1101.18391.8881__L_102	X1101.11747.27091__R_044	X1101.16125.25723__R_058	X1101.20328.18538__R_067	X1101.22305.11960__R_286	X1102.12269.23388__R_042	X1102.23314.21046__R_022	X1103.15482.11700__R_166	X1103.27778.14227__R_278	X1104.15385.15246__R_042	X1104.21943.9998__R_053	X1104.6272.12655__R_274	X2101.20826.16702__R_024	X2102.9548.14796__R_054	X2103.14998.15350__R_194	X1102.18901.3511__L_205	X1102.7394.13063__L_124	X2103.24545.22850__L_296	X1101.10485.6414__R_110	X1101.12068.24048__R_275	X1101.8849.12125__R_033	X1102.12295.15707__R_128	X1103.12693.11193__R_219	X1103.2012.17224__R_097	X1104.8305.21802__R_234	X2103.14990.13708__R_240	X2103.7254.23606__R_241	X1102.7631.9424__L_291	X1101.17519.26434__R_206	X2101.2712.14748__R_220	X1102.12970.18517__R_227	X1101.11272.22930__R_014	X1101.17712.17188__R_021	X1101.10128.15161__R_274	X1101.11412.21812__R_123	X1101.13707.20737__R_269	X1101.15224.11246__R_058	X1101.17175.27287__R_206	X1101.17627.21567__R_227	X1101.18554.17792__R_097	X1101.18744.23829__R_110	X1101.26198.17882__R_275	X1101.27543.12676__R_018	X1101.6481.10932__R_288	X1101.7145.11316__R_269	X1101.9663.7292__R_167	X1102.10680.19956__R_163	X1102.11406.17983__R_034	X1102.12631.16485__R_158	X1102.15654.18917__R_060	X1102.17318.12780__R_149	X1102.17913.17505__R_054	X1102.20248.24653__R_216	X1102.25971.11866__R_295	X1102.4017.21890__R_233	X1103.11059.4998__R_269	X1103.11326.18873__R_245	X1103.11461.7150__R_134	X1103.16561.4602__R_183	X1103.20406.11929__R_234	X1103.22796.22291__R_219	X1103.8491.22871__R_167	X1104.12732.17925__R_194	X1104.15697.10632__R_060	X2101.20471.12115__R_244	X2102.15909.3760__R_263	X2103.18869.12627__R_152	X2103.22699.4465__R_221	X2103.26892.7864__R_179	X2104.10293.18443__R_207	X1101.10506.18851__L_275	X1101.12488.4653__L_190	X1101.13253.24550__L_246	X1101.14117.16757__L_012	X1101.15995.10361__L_173	X1101.21171.3844__L_203	X1101.26282.15500__L_167	X1102.13377.13599__L_145	X1102.18927.5323__L_240	X1102.20680.19705__L_191	X1103.19888.8764__L_288	X1104.7483.9032__L_054	X2104.12298.16700__L_225	X1102.11337.13411__L_173	X1101.19303.4809__R_245	X1103.18430.15601__R_158	X1104.16861.12345__R_053	X2103.14788.5619__R_181	X1101.21950.21374__L_108	X1102.13298.18874__L_191	X1101.11273.6418__R_185	X1101.13101.24556__R_176	X1101.13169.16692__R_187	X1101.14416.9961__R_019	X1101.17223.3875__R_271	X1101.19079.5467__R_269	X1101.26947.9002__R_176	X1101.27079.8017__R_130	X1101.3699.15926__R_128	X1101.5778.24839__R_176	X1102.11070.14328__R_106	X1102.16640.24294__R_142	X1103.15461.17379__R_175	X1103.5752.7212__R_263	X1103.7627.16664__R_053	X1103.8707.15638__R_179	X1104.11864.7400__R_182	X1104.15634.9934__R_133	X1104.20575.22565__R_142	X1104.28319.15816__R_061	X1104.3364.18047__R_187	X1104.5664.19565__R_265	X1104.7311.23273__R_156	X1104.9606.20313__R_219	X2101.17406.1519__R_175	X2103.15413.5958__R_175	X2103.9540.20419__R_263	X2104.15870.24939__R_137	X2104.17975.26771__R_258	X1101.11283.12491__L_244	X1101.13267.26268__L_216	X1102.19531.8290__L_188	X1101.10032.8447__R_273	X2102.10988.22630__R_010	X1101.14796.20053__L_224	X1104.19952.25111__R_070	X1101.8438.6746__R_154	X1102.7836.8418__R_273	X1103.11701.23929__R_273	X2101.14344.22503__R_214	X2104.20356.7160__L_222	X1102.12159.23571__L_175	X1101.14185.27836__R_245	X1101.14383.22775__R_155	X1101.18108.26334__R_232	X1101.24870.15084__R_019	X1102.10812.18223__R_263	X1102.12059.22655__R_024	X1102.13731.6579__R_067	X1102.21049.23606__R_294	X1102.23623.19550__R_140	X1102.27344.14691__R_175	X1102.3151.11472__R_026	X1102.5147.8830__R_245	X1102.8128.13375__R_265	X1103.14235.13217__R_060	X1103.17162.15462__R_227	X1103.17302.3802__R_205	X1103.18671.24895__R_123	X1103.19625.24361__R_219	X1103.19794.28375__R_149	X1103.20002.11437__R_279	X1103.22766.23441__R_060	X1103.6210.12077__R_256	X1103.6616.10079__R_005	X1104.15207.9417__R_054	X1104.26798.14585__R_287	X1104.9839.15982__R_021	X2101.19676.17677__R_083	X2101.25310.9581__R_142	X2101.7017.13789__R_205	X2102.21779.14887__R_219	X2102.21955.9735__R_192	X2102.23387.25739__R_205	X1101.6087.23397__L_064	X1101.9346.26090__L_007	X1102.12657.5678__L_192	X1102.20210.14058__L_080	X2104.25454.15276__L_167	X1101.23469.3969__L_149	X1102.12298.6205__L_261	X1102.18648.13726__L_288	X2101.23578.23442__L_203	X2103.13259.13296__L_058	X1102.12788.12513__R_228	X1101.17053.14030__R_228	X1103.17540.28580__L_058	X1103.11569.14691__L_288	X1101.10272.11943__R_117	X1101.10809.17058__R_128	X1101.14246.13593__R_239	X1101.26324.9255__R_252	X1101.3743.18428__R_061	X1102.3476.11191__R_128	X1103.10993.23347__R_092	X1103.14280.21175__R_133	X2101.9131.15944__R_219	X1102.13507.27407__R_113	X1102.17854.4475__R_273	X1104.26314.11363__R_266	X1101.6263.15268__L_191	X1101.10938.10853__R_039	X1101.10969.16871__R_275	X1101.13703.23980__R_208	X1101.20791.24920__R_275	X1102.18334.24728__R_130	X1102.8509.21166__R_130	X1103.19876.6269__R_230	X1104.11255.11979__R_070	X2102.19468.20824__R_175	X2103.15551.20143__R_273	X2104.11929.11352__R_194	X2104.14403.25040__R_063	X1101.12154.7826__L_272	X1102.19581.11213__L_039	X1102.12362.21635__R_011	X1103.8564.21122__R_063	X1104.22858.9698__R_067	X2102.9907.17659__R_130	X1101.17442.6843__R_029	X1102.18095.14502__R_067	X1101.25172.6248__R_068	X1101.25173.17806__R_122	X1101.10182.20689__R_175	X1101.13963.18440__R_197	X1101.16145.20351__R_216	X1101.18318.24979__R_230	X1102.13152.14040__R_157	X1102.5623.21366__R_163	X1103.17182.4729__R_167	X1103.18717.23924__R_078	X1103.24295.6434__R_037	X1103.25315.8152__R_219	X1104.13465.23382__R_116	X1104.21156.16341__R_277	X1104.8296.12697__R_279	X2101.20444.26462__R_100	X2102.24970.12942__R_113	X2104.12438.15359__R_056	X2104.4607.20855__R_068	X1101.13617.4104__L_275	X1101.13879.12368__L_200	X1101.16574.26831__L_273	X1101.7038.21407__L_056	X1102.16711.17280__L_180	X1102.18911.10140__L_196	X1104.15745.26551__L_061	X1102.23426.22755__R_254	X1103.12951.13380__R_246	X1104.19414.5462__R_050	X1102.13626.21671__L_125	X1102.24480.22376__L_224	X1101.2272.16579__L_241	X1101.18403.15271__R_031	X2101.14548.9715__R_282	X1101.11428.15223__R_230	X1101.11516.17226__R_252	X1101.13193.2776__R_280	X1101.13695.10336__R_146	X1101.15177.8301__R_153	X1101.21018.8321__R_094	X1101.21968.24176__R_212	X1101.23368.12840__R_113	X1101.5164.8534__R_185	X1101.5751.11403__R_174	X1101.9250.16270__R_094	X1101.9612.18324__R_094	X1102.14404.8431__R_054	X1102.15549.11043__R_284	X1102.16448.6416__R_116	X1102.16496.8403__R_150	X1102.16894.10792__R_269	X1102.20302.10845__R_058	X1102.22310.22081__R_033	X1102.23178.13476__R_199	X1102.4514.19918__R_044	X1103.10595.13030__R_039	X1103.11697.19186__R_094	X1103.13804.12096__R_245	X1104.19261.8871__R_093	X1104.21471.5435__R_094	X2101.10729.6087__R_061	X2101.14031.18030__R_161	X2101.23772.14596__R_001	X2101.23844.21372__R_143	X2102.12738.12755__R_123	X2102.19537.5025__R_207	X2102.21637.13295__R_288	X2102.21956.22606__R_017	X2102.24977.18159__R_110	X2102.27052.19217__R_207	X2102.7983.17736__R_037	X2103.18474.22881__R_142	X2104.19524.12068__R_034	X1101.23290.16983__L_085	X1102.16756.10603__L_291	X1103.11876.4876__L_080	X1101.10344.15556__R_203	X1101.10408.19864__R_022	X1101.15273.24296__R_266	X1101.18095.27357__R_091	X1101.18898.18932__R_273	X1101.20603.20694__R_203	X1101.21620.8947__R_110	X1101.21766.15366__R_275	X1101.22054.11272__R_109	X1101.9443.16197__R_254	X1102.10214.23228__R_213	X1102.11124.4351__R_237	X1102.11254.25904__R_106	X1102.14076.3665__R_075	X1102.19650.17922__R_067	X1102.23338.19928__R_204	X1102.24798.25111__R_261	X1102.28452.15258__R_254	X1102.29666.15090__R_250	X1102.8831.13963__R_071	X1103.10874.14868__R_122	X1103.11591.20843__R_042	X1103.19105.11987__R_273	X1103.5580.19670__R_275	X1104.10058.5990__R_176	X1104.14450.26027__R_178	X1104.15146.19932__R_258	X1104.16620.10215__R_178	X1104.22456.20651__R_271	X2101.27861.8501__R_187	X2102.14316.7547__R_230	X2102.24035.18637__R_057	X2103.12219.11984__R_059	X2103.22807.12357__R_213	X2104.2024.15143__R_013	X1101.13207.22637__L_273	X1101.21171.11063__L_232	X1101.25164.8017__L_054	X1102.10838.6067__L_062	X1104.17579.11341__L_204	X1101.15170.10603__R_181	X1101.16007.13892__R_265	X1102.5881.21457__R_185	X1101.7300.16437__R_273	X1103.10023.8574__R_056	X1103.16423.8893__R_288	X1104.27165.16315__R_094	X2101.4655.15982__R_099	X1101.24150.20200__R_017	X1101.24694.24242__R_217	X1102.11878.9400__R_096	X1102.14918.15276__R_164	X1103.10325.14408__R_292	X1103.13446.24764__R_238	X1103.13881.18347__R_261	X1103.29406.13163__R_096	X1104.10694.26379__R_127	X1104.13014.13108__R_161	X1104.23859.13936__R_252	X1104.5373.22732__R_089	X2102.16347.11020__R_142	X1101.10414.22183__R_197	X1101.10961.11828__R_016	X1101.11089.14498__R_244	X1101.11140.17539__R_031	X1101.11154.10972__R_181	X1101.11772.16022__R_142	X1101.12447.10034__R_110	X1101.12704.16158__R_168	X1101.12993.2995__R_090	X1101.13066.24172__R_230	X1101.13199.16553__R_197	X1101.13251.19416__R_232	X1101.13293.17558__R_190	X1101.13502.16128__R_240	X1101.13837.19483__R_297	X1101.13889.25939__R_167	X1101.14064.5025__R_069	X1101.14140.11181__R_208	X1101.14593.28075__R_252	X1101.14611.23922__R_113	X1101.14619.14502__R_271	X1101.14786.17663__R_282	X1101.14799.5668__R_282	X1101.15409.26279__R_225	X1101.15477.11310__R_232	X1101.15742.6411__R_278	X1101.15928.28023__R_212	X1101.16499.16277__R_213	X1101.16557.19707__R_049	X1101.16626.14458__R_067	X1101.16897.27122__R_265	X1101.17008.20551__R_057	X1101.17025.12456__R_120	X1101.17323.25697__R_190	X1101.17614.27255__R_252	X1101.18617.13698__R_269	X1101.18838.7660__R_060	X1101.19699.24537__R_049	X1101.19836.25325__R_090	X1101.20435.13663__R_254	X1101.2054.15481__R_149	X1101.21348.8273__R_080	X1101.21904.22697__R_088	X1101.22149.11623__R_166	X1101.22151.13822__R_122	X1101.22293.26384__R_099	X1101.22916.11258__R_291	X1101.23451.24342__R_278	X1101.23814.6832__R_142	X1101.23999.14742__R_120	X1101.25106.23080__R_273	X1101.25676.8607__R_190	X1101.25697.13886__R_043	X1101.25875.10715__R_133	X1101.25980.10637__R_171	X1101.26303.13149__R_206	X1101.27806.9083__R_044	X1101.27858.13398__R_068	X1101.28090.13728__R_013	X1101.3270.21695__R_053	X1101.4110.14586__R_290	X1101.4143.17673__R_208	X1101.4804.15351__R_155	X1101.4840.19299__R_216	X1101.5550.19917__R_218	X1101.5576.22788__R_116	X1101.6659.18042__R_057	X1101.6754.20868__R_066	X1101.6820.16871__R_050	X1101.7028.9978__R_271	X1101.7248.24433__R_254	X1101.7312.9951__R_116	X1101.7363.10580__R_079	X1101.7790.9524__R_240	X1101.8034.16462__R_213	X1101.9321.18527__R_178	X1102.10682.21428__R_098	X1102.10694.13887__R_110	X1102.11078.19734__R_094	X1102.11865.12636__R_039	X1102.11927.13153__R_042	X1102.12201.17992__R_218	X1102.12739.23044__R_116	X1102.13226.18276__R_133	X1102.13677.16615__R_130	X1102.13725.14962__R_230	X1102.13783.4711__R_044	X1102.14343.7745__R_261	X1102.14603.13380__R_157	X1102.14955.2876__R_084	X1102.14998.13918__R_090	X1102.15395.6136__R_285	X1102.15856.10773__R_218	X1102.16072.5798__R_142	X1102.16197.4021__R_278	X1102.16207.18908__R_230	X1102.16556.19474__R_093	X1102.16965.21236__R_002	X1102.17234.6098__R_090	X1102.17889.19843__R_212	X1102.18018.20932__R_098	X1102.18334.3655__R_240	X1102.18950.26303__R_205	X1102.19468.10275__R_278	X1102.20506.15528__R_034	X1102.21283.18403__R_277	X1102.21960.7854__R_211	X1102.22159.14618__R_208	X1102.22804.9755__R_206	X1102.23500.6761__R_100	X1102.23524.18876__R_195	X1102.24700.8118__R_207	X1102.25431.17017__R_147	X1102.25450.17664__R_001	X1102.25598.8120__R_077	X1102.25737.17056__R_282	X1102.25905.17096__R_187	X1102.3264.10326__R_219	X1102.3721.9043__R_034	X1102.4016.19063__R_003	X1102.4052.20005__R_227	X1102.4200.8867__R_213	X1102.5680.14972__R_207	X1102.6072.10256__R_185	X1102.6816.16907__R_083	X1102.7592.11368__R_190	X1102.8128.7348__R_110	X1102.8398.13153__R_207	X1102.8779.10609__R_241	X1102.9379.19798__R_291	X1102.9785.10398__R_098	X1103.10079.15375__R_297	X1103.10408.23310__R_106	X1103.10460.18813__R_216	X1103.12075.3181__R_155	X1103.12572.8023__R_122	X1103.13482.12818__R_165	X1103.13953.2224__R_185	X1103.13976.9488__R_277	X1103.14756.10747__R_264	X1103.15145.5537__R_120	X1103.15473.9368__R_265	X1103.15724.16265__R_204	X1103.16417.17902__R_241	X1103.16484.9453__R_286	X1103.17636.3593__R_119	X1103.18327.3870__R_117	X1103.19651.26730__R_100	X1103.19870.9135__R_246	X1103.19875.10579__R_205	X1103.20855.9787__R_234	X1103.22401.14572__R_243	X1103.22481.14890__R_110	X1103.22520.7494__R_273	X1103.2438.15068__R_100	X1103.25365.21279__R_250	X1103.25941.22946__R_281	X1103.26601.15676__R_245	X1103.26686.20090__R_230	X1103.28848.12887__R_245	X1103.29183.14139__R_266	X1103.6850.18628__R_220	X1103.8244.22746__R_053	X1103.8365.16510__R_281	X1103.8699.19690__R_262	X1103.8845.19441__R_094	X1104.11111.20882__R_057	X1104.11613.13485__R_235	X1104.12277.24164__R_271	X1104.13339.11564__R_238	X1104.13522.21039__R_224	X1104.14609.22180__R_294	X1104.15913.6710__R_127	X1104.16020.23211__R_216	X1104.17539.10966__R_277	X1104.17596.16744__R_080	X1104.18934.10840__R_035	X1104.19318.11448__R_230	X1104.22346.21259__R_107	X1104.22493.24504__R_238	X1104.4782.16972__R_142	X1104.5367.18940__R_261	X1104.5731.17771__R_196	X1104.5987.10064__R_278	X1104.6986.21032__R_162	X1104.7912.15996__R_219	X2101.10899.4649__R_211	X2101.11298.11943__R_022	X2101.11369.14678__R_277	X2101.19743.3866__R_285	X2101.19768.28640__R_090	X2101.20263.23619__R_050	X2101.22498.13188__R_097	X2101.24074.23657__R_263	X2101.27070.13291__R_013	X2101.28987.14372__R_120	X2101.4439.13640__R_098	X2101.8621.25845__R_288	X2102.12186.19883__R_155	X2102.14291.11563__R_133	X2102.14733.7556__R_265	X2102.16424.13848__R_109	X2102.22983.18141__R_205	X2102.24235.4687__R_292	X2102.5978.19895__R_234	X2102.6800.17161__R_232	X2102.8099.9213__R_049	X2102.9398.20395__R_253	X2103.17389.12471__R_208	X2103.18609.24203__R_099	X2103.21945.7497__R_237	X2103.23120.25696__R_194	X2103.27168.7365__R_050	X2103.27318.18942__R_211	X2103.8007.18510__R_147	X2103.9098.9326__R_270	X2103.9965.8744__R_219	X2104.15849.9472__R_093	X2104.26059.14908__R_155	X2104.26831.14352__R_110	X2104.8555.19802__R_100	X2104.9756.16176__R_036	X1101.10403.13859__L_241	X1101.12161.21963__L_238	X1101.15731.14254__L_222	X1101.20598.18683__L_247	X1101.21379.20564__L_223	X1101.24879.21411__L_254	X1101.25572.7366__L_180	X1102.18640.18606__L_224	X1102.18719.8408__L_091	X1103.19367.22536__L_125	X1104.9051.13797__L_285	X1104.9560.15757__L_290	X1101.17158.13539__R_219	X1101.22042.22106__R_289	X1101.23434.9253__R_080	X1101.23919.10303__R_211	X1101.29668.16524__R_205	X1101.6677.9602__R_185	X1102.17469.1635__R_227	X1102.29268.17725__R_225	X1103.14102.1469__R_234	X1103.20944.10176__R_163	X1103.22443.6907__R_175	X1103.26293.8412__R_263	X2102.17568.11387__R_234	X2103.17346.10937__R_174	X2103.8093.21099__R_217	X2104.10201.20115__R_217	X2104.11198.3572__R_077	X2104.25630.6849__R_288	X1101.16024.27255__L_100	X1101.10024.5657__R_122	X1101.10954.23213__R_001	X1101.10959.11069__R_196	X1101.10990.15846__R_075	X1101.11302.6827__R_211	X1101.11303.7266__R_259	X1101.12211.25133__R_049	X1101.13594.9579__R_219	X1101.13646.25203__R_123	X1101.13646.6027__R_040	X1101.13653.7997__R_189	X1101.14045.2186__R_165	X1101.14743.24818__R_216	X1101.14780.7058__R_158	X1101.15286.13348__R_197	X1101.15942.6691__R_090	X1101.17065.9763__R_261	X1101.17468.21229__R_026	X1101.17506.26536__R_068	X1101.17816.7199__R_171	X1101.19516.21597__R_283	X1101.19715.26828__R_052	X1101.20781.20811__R_154	X1101.21593.22531__R_149	X1101.23211.7172__R_238	X1101.23735.13809__R_061	X1101.25189.10955__R_087	X1101.25301.23480__R_121	X1101.26149.20846__R_120	X1101.3274.20204__R_263	X1101.3977.15890__R_185	X1101.7307.14084__R_022	X1101.8081.10128__R_273	X1101.8134.13109__R_199	X1102.10600.14773__R_284	X1102.11818.5725__R_240	X1102.12785.19548__R_042	X1102.12808.6057__R_151	X1102.12940.17276__R_080	X1102.12964.21772__R_155	X1102.13185.4130__R_061	X1102.14534.27808__R_053	X1102.15090.12361__R_044	X1102.16101.2773__R_213	X1102.16221.11254__R_240	X1102.17748.18913__R_077	X1102.19019.5268__R_266	X1102.19745.4242__R_042	X1102.20961.16683__R_197	X1102.21841.18675__R_296	X1102.21980.21320__R_230	X1102.22159.23421__R_069	X1102.22980.17304__R_263	X1102.23839.24964__R_013	X1102.24649.18742__R_186	X1102.25751.21100__R_205	X1102.25802.16272__R_291	X1102.26381.9267__R_219	X1102.28361.17672__R_094	X1102.4818.13021__R_033	X1102.9011.11947__R_069	X1102.9197.17886__R_271	X1103.11423.7872__R_176	X1103.12844.25243__R_031	X1103.12845.6936__R_094	X1103.12913.15688__R_222	X1103.14400.8855__R_123	X1103.14677.3192__R_216	X1103.14962.26818__R_178	X1103.16377.8445__R_094	X1103.16745.11378__R_208	X1103.17041.5452__R_258	X1103.19187.4792__R_050	X1103.19859.20031__R_255	X1104.10214.22805__R_271	X1104.17423.4800__R_120	X1104.19555.12071__R_033	X1104.21881.20027__R_219	X1104.22561.21411__R_151	X1104.29034.17281__R_258	X1104.4618.15065__R_158	X1104.5263.7339__R_137	X1104.9252.4405__R_034	X2101.14833.12146__R_167	X2101.15901.17534__R_065	X2101.19167.15755__R_015	X2101.20152.19829__R_117	X2101.25955.16585__R_145	X2103.22306.17876__R_101	X2103.3827.17174__R_286	X2104.10772.18370__R_068	X2104.11410.10161__R_137	X2104.13686.3842__R_071	X2104.17118.26586__R_161	X2104.19306.17319__R_155	X2104.24239.13387__R_185	X2104.8091.12339__R_263	X2104.8413.19883__R_213	X1101.13606.3790__L_274	X1101.16216.19960__L_247	X1101.19923.22905__L_072	X1101.8592.12706__L_247	X1103.12357.11362__L_225	X1104.18831.9745__L_188	X1104.24613.12199__L_244	X2103.21864.18193__L_246	X1101.28239.12587__R_290	X1102.14022.7597__R_196	X2104.10355.8232__R_297	X1101.10124.21649__R_001	X1101.10161.19487__R_197	X1101.10445.5998__R_240	X1101.10843.17815__R_098	X1101.10943.11950__R_227	X1101.10967.14464__R_238	X1101.11326.12421__R_198	X1101.11671.23271__R_269	X1101.11944.7108__R_041	X1101.12119.16611__R_241	X1101.12495.25116__R_273	X1101.12560.26777__R_102	X1101.13192.5894__R_285	X1101.13244.19309__R_186	X1101.13256.7731__R_273	X1101.13499.20254__R_120	X1101.14478.6673__R_011	X1101.15366.13853__R_166	X1101.15460.15774__R_050	X1101.15570.8938__R_033	X1101.15961.9419__R_175	X1101.16062.16710__R_266	X1101.16661.9090__R_241	X1101.16767.23819__R_100	X1101.16861.28049__R_181	X1101.17393.18167__R_220	X1101.17924.4492__R_205	X1101.18146.13458__R_039	X1101.18317.22325__R_100	X1101.18338.24630__R_050	X1101.18405.21634__R_200	X1101.18742.14537__R_190	X1101.19213.17409__R_271	X1101.19845.20043__R_026	X1101.20031.23005__R_271	X1101.20442.25905__R_147	X1101.21311.13791__R_256	X1101.21723.8621__R_264	X1101.21894.9203__R_197	X1101.22300.11840__R_243	X1101.22428.17330__R_198	X1101.2270.12760__R_162	X1101.23169.16124__R_138	X1101.23597.13050__R_238	X1101.24127.18980__R_106	X1101.24181.9023__R_027	X1101.24806.12831__R_085	X1101.25306.13992__R_265	X1101.28580.17657__R_138	X1101.3174.18630__R_238	X1101.3722.12099__R_093	X1101.4154.9273__R_151	X1101.4685.17906__R_178	X1101.4781.16256__R_049	X1101.5485.19327__R_142	X1101.5589.20363__R_159	X1101.5714.14549__R_049	X1101.6498.22601__R_237	X1101.7506.10516__R_205	X1101.7854.19514__R_142	X1101.8060.11879__R_176	X1101.9357.19461__R_252	X1101.9542.11350__R_253	X1101.9715.4212__R_277	X1101.9775.13647__R_197	X1101.9783.10946__R_179	X1102.10564.15900__R_181	X1102.10931.19189__R_140	X1102.10937.13179__R_161	X1102.10938.11375__R_178	X1102.11911.19315__R_173	X1102.12518.24616__R_282	X1102.12986.8778__R_054	X1102.15809.24671__R_271	X1102.16484.16410__R_197	X1102.16937.19053__R_158	X1102.17202.2229__R_134	X1102.17849.20568__R_256	X1102.18408.16657__R_197	X1102.18676.26299__R_176	X1102.19505.6977__R_110	X1102.20523.17608__R_271	X1102.22367.21308__R_078	X1102.22381.10044__R_211	X1102.22841.25228__R_064	X1102.23405.15090__R_171	X1102.24390.21933__R_296	X1102.26122.8614__R_205	X1102.26521.9531__R_086	X1102.27493.10283__R_138	X1102.4071.12397__R_131	X1102.5563.16538__R_074	X1102.6799.12868__R_001	X1103.10772.26964__R_282	X1103.11502.18113__R_245	X1103.12366.5973__R_156	X1103.13570.16173__R_277	X1103.13804.4071__R_021	X1103.14475.25143__R_125	X1103.14722.23836__R_194	X1103.14771.25857__R_282	X1103.15034.15761__R_213	X1103.16357.10748__R_021	X1103.18314.23642__R_269	X1103.19087.25210__R_106	X1103.20325.14716__R_213	X1103.20343.22044__R_208	X1103.21854.13489__R_245	X1103.22002.7220__R_001	X1103.22274.14275__R_176	X1103.22298.17669__R_271	X1103.22560.4517__R_281	X1103.23057.11151__R_269	X1103.23158.15330__R_031	X1103.25828.12545__R_174	X1103.26291.8463__R_241	X1103.27129.13113__R_110	X1103.27169.11140__R_094	X1103.28161.16459__R_070	X1103.4971.23435__R_015	X1103.6389.13236__R_061	X1103.8249.13172__R_127	X1103.8592.8853__R_081	X1104.11607.20095__R_232	X1104.11981.17446__R_261	X1104.12874.10420__R_186	X1104.13247.8336__R_208	X1104.13252.17336__R_062	X1104.16302.13309__R_161	X1104.16585.10122__R_292	X1104.17963.15134__R_106	X1104.19465.11535__R_288	X1104.19574.12475__R_120	X1104.22525.5620__R_131	X1104.23834.18589__R_204	X1104.24014.12024__R_138	X1104.25654.20675__R_050	X1104.7327.24143__R_265	X1104.9618.14865__R_093	X1104.9958.11678__R_056	X2101.11808.20965__R_130	X2101.13105.3823__R_067	X2101.14489.5861__R_031	X2101.14507.24885__R_018	X2101.19264.20857__R_130	X2101.21704.9363__R_043	X2101.21935.3973__R_045	X2101.7469.5444__R_001	X2101.8382.6749__R_043	X2101.9406.19755__R_094	X2102.11527.17418__R_254	X2102.15315.15811__R_182	X2102.17507.10222__R_263	X2102.19044.10015__R_211	X2102.21895.3938__R_013	X2102.23145.17316__R_179	X2102.27095.16027__R_206	X2103.11704.22955__R_021	X2103.14137.13530__R_239	X2103.17021.24461__R_175	X2103.18460.8118__R_187	X2103.18544.15446__R_053	X2103.18844.12855__R_034	X2103.23002.8255__R_092	X2103.23313.10695__R_071	X2104.11414.16593__R_234	X2104.14667.20429__R_230	X2104.15509.14167__R_208	X2104.15909.4821__R_198	X2104.17206.23553__R_112	X2104.23071.14890__R_071	X2104.23287.18703__R_240	X2104.2692.14436__R_297	X2104.8162.23365__R_123	X2104.9375.17623__R_156	X1101.12189.5543__L_186	X1101.17433.13043__L_125	X1101.17596.19249__L_207	X1101.21578.7891__L_125	X1101.9946.11108__L_181	X1102.11541.25427__L_203	X1102.13553.7012__L_259	X1102.26304.8618__L_125	X1103.12249.14668__L_262	X1103.16735.19869__L_125	X2101.23429.9953__L_091	X1101.13589.25231__R_100	X1101.15117.24425__R_271	X1101.24814.21957__R_070	X1102.21816.10535__R_174	X1103.21397.12526__R_269	X1103.25137.23993__R_205	X1104.18014.3875__R_026	X1101.10837.20396__L_218	X1101.11000.10707__R_186	X1101.11079.22985__R_155	X1101.11452.15253__R_222	X1101.11678.19163__R_058	X1101.12388.17106__R_001	X1101.12547.11060__R_092	X1101.13498.8801__R_117	X1101.13526.7800__R_269	X1101.13871.11669__R_021	X1101.15714.15149__R_227	X1101.15739.20935__R_127	X1101.18004.18611__R_230	X1101.18198.8193__R_205	X1101.18294.5278__R_065	X1101.18467.23867__R_194	X1101.18679.6051__R_127	X1101.18691.2330__R_265	X1101.18978.9159__R_228	X1101.19316.3097__R_269	X1101.20828.10067__R_185	X1101.21911.18467__R_190	X1101.22769.12055__R_254	X1101.22870.16745__R_037	X1101.23362.7937__R_116	X1101.24225.12363__R_110	X1101.26009.8466__R_031	X1101.26722.21128__R_167	X1101.27903.10629__R_128	X1101.28144.13050__R_219	X1101.28905.13728__R_104	X1101.3435.21683__R_127	X1101.3857.13453__R_039	X1101.4475.14454__R_208	X1101.4569.13717__R_205	X1101.5103.8484__R_093	X1101.5269.8695__R_206	X1101.6082.13128__R_016	X1101.6115.17319__R_250	X1101.7287.14403__R_128	X1101.8109.8126__R_060	X1101.8816.14794__R_061	X1102.10294.19388__R_275	X1102.11024.2247__R_098	X1102.11025.23697__R_186	X1102.11865.11976__R_039	X1102.12570.26802__R_224	X1102.12684.10949__R_003	X1102.13725.15586__R_184	X1102.14106.19463__R_290	X1102.16067.7395__R_006	X1102.16668.18003__R_158	X1102.17043.21444__R_271	X1102.17873.5687__R_241	X1102.18437.16805__R_245	X1102.21105.6575__R_250	X1102.4287.17518__R_197	X1102.5529.10140__R_239	X1102.6614.12218__R_151	X1102.6650.14017__R_110	X1102.7699.8576__R_252	X1102.9928.21595__R_261	X1103.10035.24227__R_053	X1103.10910.15410__R_050	X1103.12697.5767__R_013	X1103.14323.14718__R_252	X1103.15043.10593__R_111	X1103.18146.9173__R_285	X1103.18886.23884__R_297	X1103.1972.15233__R_205	X1103.22284.17583__R_070	X1103.23132.11323__R_001	X1103.23618.12745__R_090	X1103.25999.17006__R_280	X1103.4674.13688__R_039	X1103.4796.15931__R_151	X1103.4811.10270__R_203	X1103.5622.6731__R_042	X1103.6045.20817__R_043	X1103.6474.22923__R_240	X1103.8212.17212__R_279	X1104.10742.12092__R_054	X1104.11380.18333__R_233	X1104.12067.21381__R_001	X1104.12202.21411__R_205	X1104.12649.9017__R_238	X1104.13550.15446__R_186	X1104.13915.7550__R_104	X1104.15531.12332__R_271	X1104.15600.17439__R_279	X1104.18615.8366__R_196	X1104.19421.24112__R_054	X1104.20514.16144__R_071	X1104.22374.8592__R_110	X1104.23431.16579__R_287	X1104.23665.6929__R_194	X1104.28495.20406__R_174	X1104.3092.19021__R_006	X1104.3439.15130__R_190	X1104.4715.11234__R_049	X1104.5092.17408__R_232	X1104.7622.13544__R_122	X1104.8284.17207__R_037	X1104.9207.15009__R_167	X1104.9663.20056__R_147	X2101.11931.3701__R_269	X2101.18699.17432__R_240	X2101.5873.15536__R_004	X2101.6724.19115__R_182	X2101.7078.20794__R_094	X2101.8311.17154__R_024	X2102.14996.16438__R_243	X2102.16331.12045__R_157	X2102.18744.23966__R_203	X2102.19399.11170__R_239	X2102.24515.11067__R_147	X2102.26190.12311__R_049	X2102.5651.13760__R_190	X2103.10598.19682__R_158	X2103.16865.5389__R_240	X2103.17819.10079__R_083	X2103.22310.17946__R_289	X2103.23433.8593__R_184	X2104.10209.18292__R_278	X2104.11061.18953__R_008	X2104.16940.13834__R_197	X2104.21028.5405__R_269	X2104.23182.11891__R_178	X2104.25738.13141__R_292	X2104.5149.19425__R_288	X2104.6187.13558__R_096	X1101.10186.9032__L_125	X1101.11633.7061__L_197	X1101.12666.25890__L_254	X1101.13927.18986__L_125	X1101.15181.2120__L_244	X1101.18669.20311__L_265	X1101.21168.13738__L_197	X1101.22222.13723__L_026	X1101.24087.20186__L_199	X1101.25395.7031__L_240	X1101.25470.11628__L_061	X1101.25673.17264__L_262	X1101.6566.12943__L_280	X1101.9400.19622__L_273	X1101.9948.23361__L_271	X1102.12587.26370__L_240	X1102.14171.12239__L_219	X1102.14882.11265__L_192	X1102.22549.15347__L_203	X1102.23343.10133__L_260	X1102.24799.9110__L_031	X1102.8920.18792__L_163	X1103.15531.11160__L_199	X1103.17185.16677__L_199	X1103.24211.15633__L_115	X1103.3201.14728__L_211	X1104.14922.25620__L_203	X1104.23347.7853__L_019	X1104.8267.20508__L_262	X2103.12367.16402__L_125	X2103.24751.20438__L_188	X2104.11327.12254__L_288	X1101.12536.15996__R_163	X1101.17717.13964__R_151	X1101.17784.25378__R_203	X1102.10467.9436__R_028	X1102.13725.23437__R_147	X1103.5688.18831__R_071	X2103.22419.14594__R_174	X1103.18831.19042__L_245	X2103.15505.16624__L_273	X1101.12036.19141__R_103	X1101.13122.25945__R_098	X1101.14109.2466__R_264	X1101.15861.24020__R_165	X1101.18525.22743__R_232	X1101.19091.6188__R_029	X1101.19092.11221__R_155	X1101.20272.25629__R_074	X1101.21143.27707__R_185	X1101.22798.25279__R_050	X1101.22818.14640__R_096	X1101.24350.24350__R_084	X1101.26041.10591__R_241	X1101.28697.19998__R_264	X1101.7817.21596__R_252	X1101.8424.21650__R_271	X1101.8999.24212__R_094	X1102.12323.13477__R_142	X1102.13369.14753__R_179	X1102.13411.7764__R_056	X1102.14192.17927__R_111	X1102.17561.11932__R_281	X1102.17996.12052__R_027	X1102.18185.14817__R_216	X1102.20555.19544__R_087	X1102.21138.14367__R_245	X1103.16218.13555__R_151	X1103.17668.10760__R_123	X1103.26869.20397__R_279	X1103.27651.14438__R_222	X1103.27778.18167__R_110	X1103.5108.15862__R_191	X1103.7986.22026__R_155	X1104.13079.19637__R_205	X1104.24012.12307__R_093	X1104.24466.8168__R_221	X2101.16100.8324__R_089	X2101.21399.8069__R_155	X2101.22054.19918__R_099	X2101.22833.12468__R_042	X2102.15678.15376__R_269	X2102.21171.24715__R_026	X2102.26078.12696__R_123	X2103.12470.17422__R_161	X2103.20226.18361__R_074	X2104.22821.21227__R_232	X1101.12578.7998__L_243	X1101.13864.18313__L_125	X1101.14552.5811__L_238	X1101.14560.16109__L_273	X1101.15539.10945__L_030	X1101.19731.19063__L_062	X1101.22487.16844__L_273	X1102.13216.6744__L_062	X1102.14800.2518__L_102	X1102.19971.16010__L_132	X1103.11301.14437__L_156	X1103.23563.25906__L_197	X1103.23989.14271__L_191	X2101.15384.26011__L_216	X2101.25188.6545__L_192	X2103.22308.13271__L_100	X1101.12002.10877__R_132	X1101.12458.17670__R_187	X1101.12468.28194__R_176	X1101.13688.26560__R_240	X1101.15197.18730__R_173	X1101.22981.20790__R_064	X1101.28272.18251__R_187	X1102.11000.15324__R_176	X1102.11990.11443__R_219	X1102.14354.14528__R_196	X1102.15730.22172__R_208	X1102.18642.20787__R_013	X1102.21075.13946__R_188	X1102.26561.8335__R_211	X1102.28185.17992__R_131	X1102.28362.19588__R_230	X1102.5402.18919__R_101	X1102.6000.11897__R_131	X1102.9327.23236__R_254	X1103.16866.23280__R_063	X1103.19028.10411__R_187	X1103.6930.23821__R_050	X1104.15026.16566__R_223	X1104.15386.15672__R_205	X1104.21756.20202__R_121	X1104.9859.10266__R_176	X2101.28911.15812__R_021	X2103.12038.9441__R_254	X2104.25036.9278__R_096	X2104.8592.12774__R_258	X1101.23806.12977__L_125	X1102.15525.23570__L_179	X1103.13188.6920__R_039	X1101.10267.7564__R_110	X1101.13409.10569__R_061	X1101.14743.28491__R_084	X1101.17446.20148__R_228	X1101.21977.24259__R_069	X1101.6280.7345__R_187	X1101.7718.17789__R_219	X1102.11693.16602__R_187	X1102.13858.5149__R_128	X1102.14318.1715__R_235	X1102.17324.15872__R_128	X1102.21985.6603__R_263	X1102.27872.21920__R_030	X1102.6209.17988__R_110	X1102.8095.21530__R_282	X1103.15146.25955__R_196	X1103.15601.14202__R_044	X1103.17051.27353__R_212	X1103.20647.21476__R_275	X1103.23556.10049__R_026	X1103.27973.17516__R_049	X1104.21955.11228__R_119	X2101.11022.17494__R_187	X2101.12241.10830__R_187	X2101.17837.8781__R_030	X2101.9715.7249__R_096	X2102.18189.25431__R_185	X2102.7708.14477__R_278	X2104.11212.16331__R_177	X2104.18489.18135__R_133	X1101.10984.2637__L_019	X1101.14065.17363__L_243	X1101.6607.18292__L_187	X1102.26334.9074__L_141	X1101.18986.18494__R_128	X1104.21558.26192__R_114	X1101.11097.10927__R_219	X1101.11766.23399__R_187	X1101.16403.14869__R_084	X1101.19347.14806__R_190	X1101.22133.12133__R_190	X1101.24380.20702__R_246	X1101.26152.11914__R_158	X1102.10210.20423__R_128	X1102.24324.16312__R_061	X1103.11318.23779__R_018	X1103.13836.9272__R_069	X1103.14496.10919__R_174	X1103.21863.24361__R_171	X1103.6947.16807__R_049	X1103.7763.20976__R_148	X1104.10042.26114__R_222	X1104.19237.15125__R_151	X1104.4239.23165__R_187	X1104.6666.18887__R_199	X2101.20719.25875__R_050	X2101.27996.16341__R_214	X2104.18794.12240__R_109	X2104.21260.17005__R_181	X1101.10610.20927__R_238	X1101.10694.18864__R_288	X1101.10980.16004__R_230	X1101.11230.3250__R_058	X1101.11417.28263__R_031	X1101.11492.17690__R_241	X1101.11606.20847__R_199	X1101.11664.18314__R_203	X1101.11851.15983__R_271	X1101.12029.17204__R_110	X1101.12183.15937__R_208	X1101.12247.24089__R_116	X1101.12323.10568__R_109	X1101.12472.6565__R_071	X1101.12553.26086__R_199	X1101.13416.16552__R_232	X1101.13529.10231__R_190	X1101.13620.28353__R_230	X1101.14055.24688__R_123	X1101.14277.13246__R_218	X1101.14450.23327__R_042	X1101.14641.26918__R_088	X1101.14737.14382__R_100	X1101.15434.24136__R_281	X1101.15544.21697__R_137	X1101.15694.15863__R_265	X1101.16309.26206__R_273	X1101.16923.18596__R_282	X1101.18006.19563__R_153	X1101.18131.12114__R_209	X1101.18164.10662__R_039	X1101.18572.26245__R_220	X1101.23241.7547__R_116	X1101.23633.7971__R_228	X1101.23690.9867__R_292	X1101.23809.20690__R_141	X1101.24202.20824__R_187	X1101.24858.9760__R_050	X1101.26042.16664__R_205	X1101.26077.8766__R_050	X1101.26565.22314__R_093	X1101.27592.15025__R_088	X1101.27789.14238__R_259	X1101.4134.10007__R_057	X1101.6015.12558__R_164	X1101.6249.24307__R_089	X1101.6442.22686__R_135	X1101.6648.15913__R_093	X1101.7975.16520__R_232	X1102.10000.10458__R_138	X1102.10312.10707__R_161	X1102.10372.21020__R_283	X1102.10857.11118__R_018	X1102.10934.21043__R_205	X1102.13059.24092__R_264	X1102.14360.23922__R_284	X1102.15173.18947__R_138	X1102.16253.13965__R_252	X1102.16271.24919__R_104	X1102.16308.13757__R_286	X1102.16912.21172__R_143	X1102.17184.18780__R_206	X1102.18384.8047__R_276	X1102.18940.20798__R_181	X1102.19345.16693__R_241	X1102.19757.26296__R_205	X1102.19835.16565__R_019	X1102.20437.21273__R_265	X1102.22519.19130__R_227	X1102.24265.8219__R_110	X1102.24285.22815__R_246	X1102.26738.7991__R_057	X1102.26950.21879__R_013	X1102.28573.9938__R_042	X1102.3824.20203__R_025	X1102.6918.10429__R_197	X1102.8938.19520__R_246	X1103.10401.8801__R_211	X1103.10472.22456__R_270	X1103.11233.7914__R_060	X1103.12408.22583__R_089	X1103.13044.14576__R_265	X1103.14146.9481__R_093	X1103.15043.20171__R_278	X1103.15487.13495__R_012	X1103.17046.8022__R_174	X1103.17159.14219__R_097	X1103.18389.4245__R_049	X1103.19002.23511__R_030	X1103.20768.4540__R_235	X1103.2113.17382__R_050	X1103.21366.16366__R_140	X1103.2145.15987__R_171	X1103.23294.8940__R_254	X1103.23506.6909__R_094	X1103.24360.22896__R_089	X1103.24534.17827__R_241	X1103.2681.15602__R_282	X1103.27949.21057__R_117	X1103.28911.16145__R_134	X1103.6069.18516__R_123	X1103.7835.11114__R_294	X1103.7841.22282__R_102	X1103.7967.25181__R_181	X1103.9873.5972__R_250	X1104.10131.19809__R_013	X1104.10782.12713__R_247	X1104.11000.13752__R_078	X1104.12109.2167__R_211	X1104.13643.18754__R_018	X1104.14596.22434__R_034	X1104.15088.20551__R_203	X1104.15368.3362__R_277	X1104.16557.12165__R_213	X1104.17752.5482__R_130	X1104.18557.23376__R_224	X1104.18907.10416__R_198	X1104.19620.22256__R_110	X1104.21437.22821__R_203	X1104.21754.7399__R_155	X1104.24371.16514__R_205	X1104.25069.7486__R_208	X1104.25467.16859__R_087	X1104.7627.19611__R_277	X2101.13407.7319__R_243	X2101.14175.23966__R_240	X2101.18719.11035__R_099	X2101.19137.4949__R_110	X2101.19243.10265__R_121	X2101.20854.14597__R_013	X2101.23408.8710__R_152	X2101.24768.24698__R_258	X2101.26625.20965__R_213	X2101.3634.20486__R_199	X2101.5839.12530__R_147	X2101.9351.21235__R_134	X2102.11186.22909__R_175	X2102.13873.21136__R_276	X2102.15042.26088__R_266	X2102.18939.23752__R_120	X2102.19924.15026__R_291	X2102.20753.9193__R_122	X2102.27630.20807__R_271	X2102.8983.6440__R_167	X2103.13550.21706__R_227	X2103.14503.17223__R_194	X2103.8855.17196__R_068	X2104.10616.16471__R_237	X2104.15243.25552__R_081	X2104.18969.22183__R_187	X2104.24945.16798__R_094	X2104.5459.16226__R_123	X2104.5592.18830__R_057	X1101.10854.19431__L_247	X1101.12314.3451__L_272	X1101.12754.28503__L_245	X1101.14801.18764__L_266	X1101.20842.17035__L_243	X1102.26611.6538__L_247	X1103.17807.5980__L_250	X1104.10086.10689__L_225	X1104.17797.17501__L_287	X1104.22099.21852__L_245	X2101.15233.25119__R_123	X1101.10119.3706__R_003	X1101.19973.10899__R_044	X1101.6005.19784__R_030	X1101.7818.10468__R_015	X1102.14537.16964__R_143	X1102.18692.14987__R_039	X2104.11709.17252__R_230	X1102.9088.16353__R_222	X1103.19272.10785__R_173	X2102.9304.9149__R_066	X1104.19773.14838__L_114	X1101.21026.14470__R_273	X1103.6077.13813__R_288	X2101.14311.26391__R_293	X2103.6614.11669__L_156	X1101.27785.21030__R_245	X1104.4589.11821__L_142	X1102.17579.13969__R_294	X1102.7200.12529__R_067	X2101.10224.8228__R_177	X2103.12109.17396__R_088	X1101.13698.1699__R_217	X1101.23565.8373__R_107	X1101.8579.19383__R_085	X1102.6898.13192__R_230	X1104.15669.9274__R_250	X1104.7205.10111__R_228	X2101.11004.18016__R_250	X1101.11089.22322__R_249	X1101.13309.28426__R_053	X1101.16414.17783__R_188	X1101.16733.26404__R_103	X1101.17679.16755__R_053	X1101.19524.10726__R_018	X1101.19541.13763__R_280	X1101.23633.19830__R_107	X1101.24745.13374__R_054	X1101.5783.7402__R_066	X1101.9946.16455__R_212	X1102.16350.13332__R_187	X1102.16367.10955__R_234	X1102.19723.12286__R_212	X1103.13262.11654__R_269	X1103.15358.18297__R_261	X1103.15839.19496__R_163	X1103.16961.10365__R_037	X1104.15352.13107__R_117	X1104.17397.17010__R_263	X1104.17532.17694__R_263	X1104.6470.16144__R_165	X2101.6034.12028__R_116	X2103.18260.19914__R_170	X1101.10496.8136__L_286	X1103.14642.10066__L_224	X1101.28873.18518__R_168	X1101.4898.6533__R_205	X1101.3759.11716__L_180	X2103.12676.23798__L_167	X1102.4284.14644__R_138	X1103.22688.13979__R_158	X1101.15349.17273__R_084	X1101.16559.15801__R_100	X1101.25285.18359__R_273	X1101.26333.23007__R_208	X1102.23787.25138__R_206	X1103.14474.24589__R_088	X2101.13423.6457__R_164	X2103.23353.19089__R_271	X2104.27749.20391__R_013	X1101.11952.10933__R_119	X1101.16884.26987__R_089	X1102.22342.8559__R_125	X1104.18749.20966__R_156	X2104.4091.13053__R_121	X1101.24097.20348__R_175	X1103.22797.23381__R_128	X1101.10395.22162__L_202	X1101.8627.9317__L_131	X1101.13005.24523__R_264	X1101.5321.20952__R_288	X1102.25804.23961__R_148	X1102.3083.11809__R_030	X1101.20805.10443__L_266	X1101.5331.20831__L_031	X1102.21816.21354__L_240	X1103.2611.15358__L_122	X2101.27271.9252__R_199	X1101.10162.17267__R_058	X1101.15721.20818__R_108	X1101.22152.20540__R_261	X1102.16679.5565__R_098	X1102.17295.25740__R_183	X1103.15677.17487__R_264	X1103.22213.8502__R_274	X1101.10459.12886__R_134	X1101.10627.21651__R_024	X1101.16534.13165__R_262	X1101.18424.23371__R_037	X1101.19857.20878__R_104	X1101.3660.12415__R_182	X1101.5377.12928__R_268	X1101.7206.11832__R_040	X1101.9935.12219__R_033	X1102.15493.10719__R_053	X1102.19301.23063__R_194	X1102.6762.19481__R_096	X1102.8551.16086__R_256	X1103.22973.10816__R_117	X1103.9000.15383__R_034	X2102.20770.13293__R_083	X2102.25611.8066__R_261	X2103.22440.14023__R_090	X2103.9450.9698__R_192	X2104.23147.5763__R_114	X2104.25696.13435__R_128	X2101.3341.18247__L_125	X2102.17988.16456__L_243	X2103.14453.6943__L_153	X1102.7423.21956__R_273	X1102.8207.4087__R_061	X1102.13398.15052__L_187	X1103.18381.25695__L_190	X1103.19972.27367__L_192	X1104.4600.16655__L_188	X1103.7611.15649__R_176	X1101.12965.17464__R_243	X1101.13572.22925__R_198	X1102.16322.27379__R_255	X1102.19486.20821__R_199	X1101.17789.7121__R_234	X1103.15178.25148__R_237	X1103.19379.24022__R_199	X1104.15148.11186__R_234	X1104.22398.15279__R_145	X2101.13398.7601__R_284	X1101.18502.10007__L_201	X1101.13174.2874__R_187	X2102.28374.18426__R_255	X1102.18026.17776__L_142	X1103.23768.12593__R_281	X1101.10560.17049__R_178	X1101.12537.7610__R_006	X1101.13724.18759__R_045	X1101.24070.21749__R_228	X1101.4444.20140__R_001	X1102.21064.20073__R_111	X1102.21846.26973__R_222	X1102.3767.8693__R_205	X1102.9352.5273__R_133	X1102.9618.16330__R_230	X1103.17528.7423__R_221	X1103.25989.11202__R_161	X1103.6618.16833__R_120	X1103.7901.26771__R_113	X2102.13417.15252__R_197	X2102.24871.24806__R_252	X1101.11621.20106__R_175	X1101.13269.19373__R_114	X1101.19793.2520__R_203	X1102.15510.11345__R_027	X1103.18494.19764__R_077	X1103.23459.20086__R_101	X1104.18853.26579__R_143	X2101.10879.17406__R_176	X2101.18507.19893__R_131	X1103.11153.10780__R_232	X1103.23456.7490__R_128	X2102.15315.12492__R_128	X2102.9070.11325__R_252	X2103.11517.4925__R_176	X1101.10001.18520__L_281	X1101.10746.4749__L_102	X1101.12261.20103__L_164	X1101.17427.24434__L_273	X1101.17982.12575__L_050	X1101.22582.6080__L_114	X1101.24255.12377__L_235	X1101.4775.16668__L_170	X1101.8737.9106__L_262	X1101.9570.7867__L_281	X1102.11979.7706__L_247	X1102.12028.8490__L_114	X1102.15024.10216__L_261	X1102.15768.20023__L_130	X1102.18718.10772__L_227	X1102.21261.6710__L_114	X1102.22383.10637__L_038	X1102.24723.8790__L_234	X1102.3722.14612__L_088	X1102.7010.17698__L_054	X1103.21538.16022__L_235	X1103.9274.7855__L_261	X1103.9786.12150__L_108	X1104.11954.13698__L_052	X1104.16853.9748__L_274	X1104.17998.4098__L_027	X1104.21719.12563__L_149	X1104.24701.6253__L_150	X1104.5132.17049__L_088	X2101.19403.22666__L_274	X2101.21117.21715__L_031	X2101.22833.25259__L_291	X2103.10546.21508__L_195	X2103.22147.12668__L_274	X2103.27496.19056__L_223	X2104.11459.12616__L_148	X2104.27580.11917__L_274	X1104.10664.5827__L_085	X2101.2454.11829__R_177	X2104.16173.22095__L_261	X2103.13611.4206__R_034	X1101.11905.23173__L_125	X1102.23721.5851__L_142	X1101.13512.24722__R_146	X1101.22500.19767__R_050	X1101.24282.10002__R_231	X1101.7762.16391__R_258	X1101.9636.21922__R_025	X1102.2979.15492__R_262	X1103.12208.16243__R_210	X1103.8138.5382__R_106	X2101.11328.21088__R_177	X2101.13601.15409__R_175	X2101.7652.15055__R_181	X1101.18502.7608__R_153	X2101.18865.18420__R_108	X1101.10198.7659__R_088	X1102.10336.27048__L_187	X1101.10162.15377__R_114	X1101.10590.25869__R_164	X1101.12871.19709__R_131	X1101.17995.22550__R_264	X1102.10066.16496__R_199	X1104.14420.5046__R_128	X1104.14719.7849__R_142	X1104.5389.11143__R_128	X1104.8188.23850__R_262	X2101.10610.16625__R_217	X2101.18140.21255__R_109	X2102.16497.19883__R_176	X2102.18804.19962__R_181	X2103.14465.4867__R_182	X2104.22304.17752__R_217	X2104.25679.9114__R_056	X1101.16497.19856__L_288	X1102.24026.25028__L_142	X2102.10672.8905__L_262	X1101.10645.27143__R_194	X1101.12508.14262__R_156	X1101.24905.14306__R_232	X1101.28949.13891__R_132	X1102.14819.10017__R_274	X1102.9367.15062__R_114	X2101.11821.24161__R_033	X2103.15613.19761__R_283	X2103.28712.12426__R_005	X2104.5852.12804__R_239	X1102.9345.5531__L_245	X1102.10010.18626__L_037	X1101.10126.8504__R_113	X1101.10189.19347__R_268	X1101.10266.12526__R_206	X1101.11125.5485__R_232	X1101.11169.5940__R_053	X1101.11576.19838__R_125	X1101.11661.16540__R_247	X1101.11774.25876__R_291	X1101.11852.10429__R_117	X1101.11866.10792__R_269	X1101.11986.10879__R_276	X1101.12181.5225__R_294	X1101.12842.9921__R_263	X1101.12996.22509__R_278	X1101.13203.24514__R_125	X1101.13497.11791__R_068	X1101.14085.14477__R_044	X1101.14728.22379__R_189	X1101.15586.2714__R_269	X1101.15695.7403__R_176	X1101.15697.8170__R_066	X1101.15790.18886__R_109	X1101.15951.20933__R_286	X1101.16185.4086__R_083	X1101.16626.18056__R_069	X1101.16898.17596__R_285	X1101.17529.7016__R_219	X1101.17788.27471__R_245	X1101.17996.2808__R_214	X1101.18171.14090__R_226	X1101.18238.5750__R_271	X1101.19011.4119__R_074	X1101.19235.14030__R_173	X1101.19299.3485__R_198	X1101.19866.11956__R_127	X1101.20264.16901__R_258	X1101.20274.15474__R_256	X1101.20399.11109__R_084	X1101.20754.9596__R_227	X1101.21032.11345__R_004	X1101.21253.2749__R_106	X1101.22334.19152__R_194	X1101.22703.5881__R_243	X1101.24007.17570__R_179	X1101.24868.12818__R_127	X1101.25371.7452__R_181	X1101.25559.11602__R_019	X1101.26678.14519__R_142	X1101.27965.21052__R_255	X1101.2830.17091__R_213	X1101.3237.14019__R_001	X1101.3797.17267__R_149	X1101.4342.9999__R_230	X1101.4931.14961__R_131	X1101.4966.13154__R_178	X1101.5499.14742__R_278	X1101.5856.12162__R_085	X1101.5868.16268__R_176	X1101.6829.25307__R_269	X1101.6960.22918__R_250	X1101.7651.15418__R_128	X1101.8490.12642__R_037	X1101.9235.14263__R_110	X1102.10152.16143__R_150	X1102.10531.6465__R_049	X1102.11134.11395__R_187	X1102.11299.9924__R_141	X1102.12585.24604__R_024	X1102.13321.9466__R_127	X1102.13955.7470__R_271	X1102.15927.22000__R_241	X1102.16302.1442__R_265	X1102.16462.27303__R_075	X1102.16912.22868__R_049	X1102.17097.21174__R_211	X1102.19519.19978__R_207	X1102.19724.14155__R_223	X1102.20733.14630__R_287	X1102.20904.12596__R_142	X1102.21113.10076__R_188	X1102.21938.12811__R_155	X1102.25963.7931__R_077	X1102.5187.19229__R_185	X1102.5574.6237__R_264	X1103.10462.23655__R_290	X1103.10813.17885__R_018	X1103.11020.26711__R_141	X1103.15965.9023__R_245	X1103.16456.20168__R_133	X1103.16683.19458__R_176	X1103.16711.19565__R_042	X1103.17713.19893__R_240	X1103.17968.13487__R_034	X1103.18253.26502__R_109	X1103.20209.17649__R_090	X1103.20884.8104__R_122	X1103.22717.17773__R_001	X1103.23701.9237__R_245	X1103.25684.18168__R_284	X1103.28389.11258__R_203	X1103.29102.18828__R_128	X1103.4864.13173__R_142	X1103.7301.17430__R_175	X1104.10041.20305__R_196	X1104.10516.25814__R_264	X1104.12487.7036__R_121	X1104.13126.20604__R_134	X1104.13625.11751__R_111	X1104.13761.9669__R_181	X1104.13925.13976__R_025	X1104.15630.10614__R_192	X1104.18090.3639__R_274	X1104.18635.10612__R_067	X1104.20532.11332__R_157	X1104.20804.10460__R_227	X1104.21268.4913__R_262	X1104.21543.11003__R_187	X1104.22143.8821__R_263	X1104.3353.21644__R_275	X1104.3839.20133__R_228	X1104.8038.12609__R_114	X2101.15736.10066__R_256	X2101.16299.18085__R_207	X2101.20776.21359__R_194	X2101.22191.19936__R_223	X2101.24506.23016__R_164	X2101.24886.25712__R_021	X2101.4415.9684__R_245	X2101.5119.15991__R_075	X2101.5352.20773__R_158	X2101.9673.10690__R_089	X2102.11944.18216__R_263	X2102.17241.9227__R_205	X2102.24867.18531__R_262	X2102.3036.16575__R_131	X2103.13686.13069__R_084	X2103.18828.12025__R_294	X2103.26384.12301__R_175	X2103.7508.22260__R_201	X2104.10598.19183__R_211	X2104.13024.25367__R_094	X2104.23731.11072__R_264	X2104.27012.17374__R_271	X2104.5978.12429__R_203	X1101.10237.19787__L_254	X1101.10641.23272__L_261	X1101.12409.9430__L_286	X1101.12617.19891__L_275	X1101.14971.8545__L_102	X1101.18230.26801__L_008	X1101.19291.17798__L_004	X1101.20767.9752__L_285	X1101.28929.13152__L_156	X1101.6470.13867__L_064	X1102.16528.12027__L_056	X1102.16766.23455__L_245	X1102.24716.8957__L_240	X1102.25843.11493__L_274	X1102.28290.20732__L_126	X1102.4042.10470__L_219	X1102.5674.11218__L_217	X1103.17558.28182__L_240	X1103.18348.19227__L_089	X1103.19880.22714__L_290	X1103.20798.21396__L_104	X1103.4670.10102__L_205	X1104.12917.23898__L_238	X1104.7690.16301__L_216	X2101.18631.9962__L_144	X2102.12219.12798__L_219	X2103.19444.17160__L_275	X2103.27573.15313__L_290	X2104.10105.16856__L_216	X1101.17375.2975__R_182	X1101.18898.15497__R_075	X1101.13108.14890__R_105	X1101.4289.16298__R_181	X1102.23412.16204__R_234	X1104.19329.20471__R_010	X1103.10275.11506__R_094	X1104.16806.15077__R_086	X1102.22274.22579__L_249	X1103.7458.15130__R_239	X1101.17861.19045__L_079	X1103.28659.19778__R_212	X1103.8079.15426__R_260	X2102.14767.17468__R_106	X1101.4259.13626__L_084	X1101.8088.25363__R_119	X1101.14187.24644__L_058	X2103.15252.14386__R_199	X2104.23231.12603__R_131	X1101.23236.9173__L_277	X1101.8644.15554__L_131	X1102.11458.2403__L_190	X2103.14982.27482__L_178	X1101.10105.5911__R_083	X1101.11665.9370__R_271	X1101.13648.5083__R_037	X1101.15466.21896__R_119	X1101.18356.28137__R_033	X1101.23493.22970__R_227	X1101.25333.16995__R_117	X1101.9296.18003__R_206	X1102.12773.20346__R_070	X1102.20061.22211__R_277	X1102.20550.14070__R_266	X1102.22884.10786__R_078	X1102.26109.21036__R_214	X1102.29321.17184__R_278	X1102.5550.8717__R_230	X1102.9686.24642__R_101	X1104.26578.20707__R_241	X2101.26928.13539__R_227	X2101.7487.21665__R_107	X2103.4859.18976__R_151	X2103.8571.10497__R_292	X2104.27949.16247__R_282	X2104.10774.17187__L_293	X1101.10780.25124__R_157	X1101.14233.8201__R_034	X1101.15568.21404__R_283	X1101.17766.16581__R_034	X1101.19165.19976__R_174	X1101.20595.15724__R_053	X1101.20973.17366__R_090	X1101.26924.23031__R_261	X1101.5194.7875__R_134	X1101.8529.21893__R_222	X1102.12100.24413__R_199	X1102.22363.15325__R_213	X1102.23297.4625__R_013	X1102.23588.11043__R_279	X1102.26417.20212__R_120	X1102.29061.14764__R_094	X1103.12237.18288__R_254	X1103.14149.16849__R_243	X1103.17885.14823__R_288	X1103.19576.2725__R_291	X1103.20120.13020__R_174	X1103.22205.7126__R_227	X1103.2398.18934__R_277	X1104.14468.12988__R_278	X1104.14736.12155__R_094	X1104.16580.20044__R_018	X2101.11532.16546__R_199	X2101.27811.12675__R_102	X2101.6870.21613__R_271	X2102.16581.5647__R_107	X2102.24956.18187__R_241	X2103.14149.14460__R_296	X2104.16531.27074__R_174	X1101.10984.20614__L_204	X1101.12104.12826__L_240	X1101.16746.27256__L_240	X1101.21113.11901__L_110	X1102.12557.16345__L_180	X1102.13420.7703__L_297	X1102.16609.28571__L_240	X1102.17795.15014__L_195	X1103.15803.14275__L_115	X1103.17630.20196__L_204	X1103.18007.8688__L_100	X2104.11807.7099__R_250	X1101.14213.23054__R_168	X1101.12230.14806__R_119	X1101.13337.7839__R_288	X1101.15612.27665__R_227	X1101.17033.15337__R_199	X1101.17080.22663__R_227	X1101.22250.16192__R_091	X1101.5790.22071__R_160	X1101.5928.23280__R_293	X1102.10875.5281__R_205	X1102.10955.5690__R_013	X1102.17056.6384__R_119	X1102.21538.17253__R_001	X1102.22004.16746__R_228	X1102.23481.12085__R_205	X1102.24699.16002__R_127	X1102.6201.15928__R_119	X1103.10541.20610__R_057	X1103.22412.18058__R_106	X1103.9662.5246__R_090	X1104.11958.18409__R_161	X1104.12018.15783__R_238	X2101.24840.23825__R_212	X2102.16825.13395__R_204	X2103.16669.18525__R_154	X1101.11089.3905__R_132	X1101.12374.24236__R_104	X1101.17008.16126__R_268	X1103.25676.9005__R_250	X1101.16636.20923__R_119	X1103.21190.4814__R_263	X1101.17289.19980__R_282	X1101.18301.21858__R_119	X1104.19773.2150__R_219	X2102.18975.9755__R_141	X1101.10420.4607__R_222	X1101.13958.6583__R_274	X1101.14702.21303__R_058	X1101.14878.23335__R_160	X1101.15608.7704__R_089	X1101.15722.6716__R_084	X1101.17781.5756__R_106	X1101.17850.12141__R_227	X1101.18819.16291__R_049	X1101.5542.18795__R_097	X1102.10435.18288__R_269	X1102.12542.19559__R_119	X1102.24125.17093__R_238	X1102.5822.16466__R_219	X1103.15246.17399__R_261	X1103.19150.21253__R_017	X1103.19910.21145__R_075	X1103.23576.7637__R_269	X1103.25733.7945__R_240	X1103.8502.6840__R_176	X1104.8568.26790__R_113	X2101.14296.7684__R_058	X2101.21413.6005__R_275	X2101.6793.18269__R_232	X1101.14947.26345__R_254	X1101.15096.20334__R_064	X1101.15646.15818__R_110	X1101.17718.5314__R_084	X1101.17895.18267__R_239	X1101.18362.11801__R_274	X1101.19099.25391__R_093	X1101.19603.19212__R_106	X1101.20658.11327__R_003	X1101.21924.9846__R_265	X1101.25572.22798__R_190	X1101.27400.9677__R_275	X1101.6305.6750__R_131	X1102.12021.6970__R_062	X1102.12646.12486__R_282	X1102.14235.10257__R_195	X1102.16215.12093__R_098	X1102.17208.19559__R_278	X1102.17439.22556__R_269	X1102.17810.12899__R_101	X1102.20597.23513__R_212	X1102.23476.13631__R_204	X1102.4376.12433__R_093	X1102.7246.14617__R_280	X1103.10899.9626__R_004	X1103.11135.16193__R_053	X1103.14035.19321__R_275	X1103.14783.17524__R_265	X1103.16760.11632__R_171	X1103.24906.9162__R_208	X1103.27754.20832__R_216	X1103.29427.13865__R_290	X1103.5034.14922__R_290	X1103.8188.21724__R_098	X1104.14211.11496__R_265	X1104.20071.10001__R_185	X1104.21347.10073__R_294	X1104.22050.9906__R_207	X1104.23283.24025__R_285	X1104.5004.7174__R_245	X2101.12088.8176__R_070	X2101.21128.22118__R_190	X2102.18852.22053__R_067	X2102.21313.22729__R_075	X2102.8649.18837__R_026	X2103.16280.24592__R_131	X2103.17958.26238__R_292	X2103.22369.23068__R_154	X2103.8799.13298__R_151	X2104.10435.8237__R_154	X2104.11343.10224__R_117	X2104.15223.10282__R_190	X2104.20204.10223__R_227	X2104.23012.6389__R_246	X2104.7139.11475__R_057	X1101.13304.25053__L_238	X1101.26676.9954__L_243	X1102.10972.5200__L_243	X2101.23618.10650__L_273	X1104.15147.28766__R_297	X1101.16864.25186__R_029	X1104.15894.10796__R_261	X1101.2324.15732__R_238	X1102.19534.23835__R_262	X2103.19086.17190__R_274	X2103.25433.21538__R_229	X1101.11257.5724__L_254	X1101.23345.11463__L_261	X1103.25315.12578__L_145	X1104.8507.15999__L_135	X1101.3834.9821__R_027	X1101.17965.12696__R_142	X1101.8898.21278__R_003	X1104.24161.7979__L_156	X1101.22206.4167__R_250	X1103.16357.20793__R_256	X1101.18531.12705__R_175	X1101.8850.5605__R_056	X2104.25763.10957__R_106	X1101.18255.26061__L_181	X2102.10718.13903__L_181	X2103.27038.8392__R_104	X1103.28741.18550__L_125	X1101.11472.26804__R_187	X1101.13215.26391__R_075	X1101.13643.9915__R_173	X1101.14330.14509__R_219	X1101.14529.22675__R_030	X1101.20641.14465__R_245	X1101.22604.21936__R_062	X1102.15442.10880__R_256	X1102.16532.27880__R_131	X1102.17337.23798__R_190	X1102.4264.13646__R_092	X1103.15965.6048__R_214	X1103.23023.19420__R_127	X1103.9072.18780__R_261	X1104.17201.24760__R_265	X1104.22570.7604__R_166	X1104.27568.19333__R_131	X1104.9383.21091__R_263	X1104.9653.22389__R_183	X2101.14061.5354__R_145	X2101.17630.22972__R_033	X2101.8408.15356__R_103	X2102.10318.23735__R_132	X2102.14734.15814__R_128	X2102.17908.20282__R_232	X2102.18026.13727__R_176	X2103.14545.26546__R_192	X2103.21496.23514__R_140	X2104.22731.20938__R_120	X1101.12226.27850__L_026	X1101.13878.13068__L_225	X1101.14164.22490__L_278	X1101.15082.4510__L_249	X1101.15370.18553__L_225	X1101.16647.8926__L_219	X1101.16831.4055__L_277	X1101.23959.24357__L_192	X1101.26751.10544__L_259	X1101.4490.12348__L_104	X1101.7870.8380__L_278	X1101.7968.9031__L_274	X1101.9600.21154__L_274	X1102.21971.14877__L_265	X1102.22077.8042__L_237	X1103.17264.28109__L_277	X1103.23762.22580__L_131	X1104.10708.22792__L_199	X1104.21018.23646__L_234	X1104.22408.25880__L_274	X1104.28015.14934__L_181	X1104.29277.15554__L_124	X2101.26152.18003__L_225	X2102.13061.2895__L_273	X2103.18267.1874__L_281	X2103.24112.22807__L_274	X2103.25880.22322__L_007	X2103.4916.18454__L_199	X1101.12416.20184__R_056	X1101.13329.14543__R_016	X1101.14053.27936__R_106	X1101.14423.27581__R_196	X1101.16585.14581__R_192	X1101.20198.12070__R_256	X1101.25381.19749__R_001	X1101.28310.14779__R_187	X1101.5740.17541__R_056	X1101.7153.13615__R_039	X1102.9798.5122__R_106	X1103.12313.13626__R_181	X1103.21996.27221__R_265	X2101.10383.13704__R_175	X2101.12463.14108__R_068	X2101.26827.14551__R_180	X2102.12558.9240__R_187	X2102.18576.3791__R_175	X2102.20523.12324__R_068	X2102.21005.4834__R_269	X1101.12276.11012__L_265	X1101.12980.16628__L_142	X1102.12562.6657__L_077	X1102.18065.10989__L_154	X1103.20443.10910__L_246	X1104.27361.17979__L_218	X2101.20610.20206__L_142	X2102.11964.25384__L_180	X2103.16908.6537__L_246	X1101.13782.24938__R_068	X1101.14299.15886__R_103	X1101.20185.10226__R_033	X1101.26411.8015__R_245	X1102.18074.21711__R_187	X1102.8831.6733__R_173	X2104.15149.13443__R_075	X2101.18810.22140__L_192	X1101.24460.18707__R_271	X1104.10275.6062__R_219	X1101.13466.9871__R_053	X1104.11834.18620__R_212	X1101.10011.21830__R_019	X1101.10200.8997__R_066	X1101.10287.22208__R_243	X1101.10470.9016__R_247	X1101.10801.20301__R_087	X1101.10864.10698__R_130	X1101.11289.16806__R_001	X1101.11534.9751__R_066	X1101.11914.11179__R_138	X1101.12542.17971__R_084	X1101.13525.10415__R_124	X1101.13661.22882__R_279	X1101.14140.21045__R_269	X1101.14308.22836__R_090	X1101.14336.14870__R_069	X1101.15705.19525__R_265	X1101.17518.10960__R_103	X1101.18023.5140__R_244	X1101.18931.21696__R_246	X1101.19898.17198__R_245	X1101.20065.13436__R_201	X1101.20851.5368__R_289	X1101.21704.23534__R_075	X1101.22794.12221__R_124	X1101.23207.5078__R_212	X1101.23883.14042__R_125	X1101.23977.25160__R_003	X1101.24527.14747__R_188	X1101.24863.20276__R_142	X1101.25432.16330__R_039	X1101.26051.18339__R_101	X1101.26875.16548__R_097	X1101.27284.8154__R_045	X1101.27319.13115__R_245	X1101.4874.19308__R_104	X1101.5318.7930__R_203	X1101.6045.8648__R_130	X1101.6714.19631__R_093	X1101.6782.16663__R_271	X1101.6999.10748__R_027	X1101.7713.16039__R_110	X1101.8462.3603__R_125	X1101.8548.25179__R_234	X1101.8746.11810__R_138	X1101.8830.22972__R_260	X1101.8840.15801__R_055	X1101.9214.17195__R_142	X1102.11259.19449__R_133	X1102.11411.8015__R_194	X1102.11730.12488__R_268	X1102.11819.23872__R_058	X1102.12185.24673__R_075	X1102.13184.8678__R_295	X1102.13628.20750__R_007	X1102.13937.16628__R_212	X1102.14382.11382__R_101	X1102.14617.16328__R_039	X1102.15607.12893__R_181	X1102.16097.7058__R_189	X1102.17025.17906__R_230	X1102.17504.4669__R_288	X1102.17509.15308__R_072	X1102.18559.14428__R_259	X1102.19155.4244__R_071	X1102.20282.21477__R_156	X1102.23165.10680__R_088	X1102.24251.11983__R_091	X1102.24528.13519__R_240	X1102.24553.11311__R_258	X1102.25177.25414__R_261	X1102.27963.16846__R_024	X1102.4788.18035__R_244	X1102.5949.15014__R_273	X1102.6458.23238__R_154	X1102.6528.15944__R_217	X1102.8701.11814__R_278	X1103.10207.20261__R_243	X1103.18256.20374__R_179	X1103.19042.20778__R_176	X1103.19852.3703__R_006	X1103.21232.4803__R_141	X1103.27205.10414__R_277	X1103.28954.17333__R_061	X1103.6193.23278__R_279	X1104.10608.6973__R_037	X1104.13341.15295__R_294	X1104.14628.21227__R_071	X1104.15609.20429__R_214	X1104.15740.12443__R_107	X1104.17844.17442__R_288	X1104.18344.5548__R_039	X1104.19693.22557__R_061	X1104.20698.14759__R_003	X1104.20722.17589__R_142	X1104.25749.13955__R_110	X1104.7915.11362__R_213	X1104.7983.18073__R_177	X2101.17041.13813__R_011	X2101.17079.25589__R_175	X2101.18043.20767__R_265	X2101.20416.24472__R_238	X2101.20646.21613__R_176	X2101.21267.24771__R_204	X2101.3232.12729__R_278	X2101.7203.18025__R_123	X2101.8360.9261__R_043	X2102.10400.14039__R_279	X2102.13183.12048__R_150	X2102.15474.17091__R_037	X2102.21568.23493__R_294	X2102.24402.22092__R_093	X2102.26203.19174__R_179	X2102.26766.11207__R_058	X2102.27915.19951__R_006	X2103.10626.10444__R_160	X2103.13831.17330__R_078	X2103.14070.15290__R_264	X2103.14087.11184__R_117	X2103.15856.2704__R_168	X2103.18338.11674__R_186	X2103.21433.20480__R_212	X2103.21763.18766__R_292	X2103.24103.13247__R_013	X2103.24643.4755__R_101	X2103.27348.18055__R_238	X2104.19593.9670__R_100	X2104.22582.8254__R_234	X2104.22611.20326__R_196	X2104.23886.17885__R_232	X2104.24744.14772__R_123	X2104.27756.8409__R_096	X2104.3402.20661__R_196	X2104.9059.9832__R_245	X1101.11504.27373__L_180	X1101.13040.20266__L_202	X1101.13184.16668__L_218	X1101.13399.19112__L_225	X1101.15635.4902__L_125	X1101.18003.19492__L_175	X1101.20324.27313__L_142	X1101.22436.15316__L_277	X1101.24466.19119__L_135	X1102.11009.21964__L_138	X1102.18718.7635__L_203	X1102.19437.17953__L_137	X1103.15534.8534__L_135	X1103.18788.20420__L_275	X2101.27673.13344__L_285	X2101.8735.17447__L_295	X2102.10967.8473__L_084	X2103.15795.23501__L_192	X1101.14831.11777__L_288	X1104.27332.9650__L_225	X1101.12301.22681__R_093	X1101.27154.8540__R_171	X1102.16086.5284__R_184	X1102.25394.22129__R_142	X2102.23435.21476__R_212	X2103.16222.9986__R_099	X1101.5926.11885__L_243	X1101.10127.14457__R_280	X1103.6869.25487__R_158	X1104.8111.10302__R_195	X1101.11258.15469__L_262	X1101.10191.19404__R_284	X1101.10374.15588__R_163	X1101.12604.25683__R_272	X1101.14743.6440__R_190	X1101.17825.13349__R_288	X1101.19281.13457__R_053	X1101.23183.6264__R_210	X1101.25992.18563__R_296	X1101.4161.14519__R_270	X1101.7356.6236__R_044	X1101.9625.9915__R_146	X1102.10860.13094__R_290	X1102.11676.11441__R_111	X1102.19493.13783__R_293	X1102.19704.14669__R_097	X1102.19893.14101__R_271	X1102.24236.16520__R_148	X1103.10080.19783__R_015	X1103.5593.21138__R_258	X2101.15149.9180__R_280	X2101.23474.23057__R_253	X2103.14276.5653__R_205	X2104.21274.7041__R_038	X2104.25033.12431__R_135	X1101.16583.22885__R_206	X1102.14875.12892__L_288	X2101.11870.8040__R_109	X1102.17286.14141__L_063	X1101.19337.12853__L_234	X1101.18940.8565__R_006	X1102.15473.6840__R_109	X1104.10215.12205__R_108	X1104.20818.16120__R_253	X1101.11523.3756__R_247	X1101.13572.14503__R_156	X1101.13791.3808__R_219	X1101.16466.11721__R_133	X1101.18062.11067__R_106	X1101.18877.13654__R_192	X1101.19137.12840__R_021	X1101.19444.11961__R_108	X1101.23924.25352__R_280	X1101.24558.15569__R_206	X1101.25520.16320__R_247	X1101.27324.21018__R_216	X1102.12286.24852__R_231	X1102.15259.8872__R_282	X1102.22041.8334__R_192	X1102.22421.15448__R_192	X1102.23585.23999__R_138	X1102.26723.19857__R_075	X1102.5161.11284__R_295	X1102.7432.15987__R_128	X1102.9112.13034__R_256	X1103.11998.7509__R_149	X1103.15524.9819__R_197	X1103.22029.12836__R_179	X1103.22048.18760__R_184	X1103.28231.12898__R_143	X1103.5868.9840__R_134	X1103.8430.23201__R_154	X1104.20931.15215__R_081	X1104.21276.26274__R_277	X2101.11724.12147__R_156	X2101.12555.24071__R_196	X2101.22260.18634__R_083	X2103.16978.16037__R_256	X2104.19691.22033__R_053	X2104.9952.12968__R_184	X1101.12601.22704__L_142	X1103.18527.25512__L_190	X2103.15232.26733__L_282	X1102.20136.5889__R_119	X1101.11465.7160__R_255	X1102.13140.22582__R_188	X2102.11085.24865__R_189	X2103.5072.15473__R_255	X1102.12428.12880__L_098	X1102.12568.14517__R_120	X1103.9795.15498__R_078	X2104.6836.9457__L_297	X1104.21883.25166__R_177	X1103.14338.12013__L_135	X1102.9800.10031__R_188	X1102.15219.17938__R_161	X1101.12331.5488__R_187	X1101.13376.21989__R_149	X1101.13829.22521__R_100	X1101.15196.20151__R_278	X1101.15573.28214__R_113	X1101.16410.16729__R_274	X1101.17048.27916__R_070	X1101.18359.12024__R_165	X1101.18685.20738__R_231	X1101.18942.10597__R_075	X1101.20083.21764__R_180	X1101.21108.12250__R_070	X1101.22452.11644__R_187	X1101.23254.15219__R_197	X1101.24139.16058__R_077	X1101.2457.16326__R_270	X1101.27459.8491__R_185	X1101.4578.7956__R_204	X1101.7066.13158__R_228	X1101.7682.12135__R_280	X1102.10193.8484__R_165	X1102.10332.4300__R_189	X1102.10380.9778__R_189	X1102.13146.8974__R_232	X1102.15247.6590__R_096	X1102.16028.18136__R_070	X1102.16048.18070__R_167	X1102.16717.11054__R_033	X1102.17720.13264__R_034	X1102.18830.12478__R_213	X1102.19100.2335__R_013	X1102.19920.17082__R_225	X1102.20286.18819__R_249	X1102.22452.6999__R_145	X1102.22695.18554__R_119	X1102.22991.9716__R_141	X1102.23805.8252__R_057	X1102.26342.11965__R_157	X1102.5961.6643__R_022	X1102.5993.15808__R_123	X1102.8513.15527__R_238	X1103.10293.28050__R_099	X1103.22526.20337__R_181	X1103.4048.17411__R_017	X1103.6442.11861__R_056	X1104.11677.5058__R_098	X1104.16850.24405__R_013	X1104.27387.20451__R_213	X1104.3737.14210__R_138	X1104.7204.19658__R_072	X2101.10198.19160__R_075	X2101.11950.14895__R_278	X2101.15743.10415__R_191	X2101.20169.16238__R_196	X2101.22115.22043__R_258	X2101.26314.14853__R_194	X2101.9366.18824__R_238	X2102.14604.17200__R_261	X2102.16672.7364__R_107	X2103.12837.22716__R_285	X2103.13422.3968__R_189	X2103.21663.8602__R_282	X2103.22483.16983__R_245	X2103.6805.19458__R_133	X2104.14298.23583__R_112	X1101.11412.23278__L_063	X1101.12735.10000__L_145	X1101.15677.24843__L_162	X1101.21482.18896__L_158	X1101.21840.22251__L_218	X1101.6244.13370__L_008	X1103.20498.23372__L_225	X2103.19534.23981__L_031	X2104.7364.17589__L_115	X1102.6375.11027__R_086	X1102.12789.5604__R_104	X1102.9729.5963__R_039	X1101.11280.19358__R_117	X1101.11295.24903__R_245	X1101.12462.9226__R_134	X1101.13909.25831__R_297	X1101.18784.19113__R_178	X1101.18943.8209__R_133	X1101.20242.17493__R_245	X1101.2153.17385__R_110	X1101.24269.13706__R_219	X1101.4171.12339__R_279	X1101.4725.15688__R_266	X1101.5954.18257__R_262	X1101.8691.22848__R_066	X1101.9380.25849__R_029	X1102.11321.12290__R_069	X1102.11897.23419__R_069	X1102.14197.4823__R_119	X1102.19187.19785__R_104	X1102.25682.18809__R_131	X1102.6249.18840__R_112	X1103.11133.26754__R_277	X1103.13157.15607__R_286	X1103.14455.10276__R_244	X1103.18823.7960__R_034	X1103.20803.24767__R_143	X1104.10149.7202__R_265	X1104.23981.11364__R_271	X1104.28794.12411__R_034	X1104.3605.13488__R_247	X1104.3932.12259__R_203	X2101.15911.19773__R_234	X2102.18509.12571__R_271	X2103.18136.14712__R_013	X1101.11753.8633__L_162	X1101.17815.23577__L_126	X1101.22791.9677__L_261	X1101.2382.15197__L_225	X1101.9245.5739__L_262	X1101.9620.3095__L_191	X1102.10832.20168__L_038	X1102.15340.21137__L_246	X1102.5926.12474__L_187	X1103.12032.16906__L_142	X1103.27426.18364__L_150	X1104.13694.12086__L_142	X1104.23199.21420__L_061	X2102.11092.13665__L_261	X1101.14365.14209__R_208	X1103.19272.17440__R_100	X1104.19786.24387__R_292	X2101.18894.5334__R_154	X1101.16618.27913__L_126	X1101.5330.10599__R_269	X1101.5360.14391__R_110	X1104.5058.19040__L_142	X1102.10568.13240__R_163	X1101.6123.11662__R_163	X1104.10192.14482__R_084	X1104.15111.9751__R_167	X1101.6824.17174__R_196	X1103.19077.22309__R_278	X1101.11863.8047__R_184	X1101.14846.20804__R_178	X1101.16762.17818__R_274	X1101.18004.16942__R_145	X1101.21782.22699__R_122	X1101.6192.20298__R_274	X1102.21359.18245__R_134	X1102.26123.11534__R_175	X2101.25913.17744__R_278	X2102.24662.15866__R_246	X2102.17266.19196__L_282	X1101.13372.11685__R_274	X1101.14229.29015__R_099	X1101.26326.20756__R_142	X1101.28949.12105__R_138	X1102.11140.14157__R_142	X1103.21329.10844__R_265	X1103.21759.12916__R_278	X2101.10937.11854__R_178	X2102.6162.19645__R_201	X1102.13454.9531__R_261	X1103.7392.14639__R_271	X1101.13216.12834__R_237	X1101.16297.26461__R_001	X1101.3176.14958__R_147	X1102.15220.14766__R_258	X1103.12270.5381__R_075	X1103.15039.21660__R_274	X1104.24562.14117__R_133	X1101.13575.3734__R_132	X1101.14779.13993__R_273	X1101.16022.20533__R_084	X1101.16096.2824__R_032	X1101.7103.20610__R_232	X1101.9111.14617__R_269	X1101.9191.12102__R_271	X1102.13567.13622__R_244	X1102.16858.14420__R_261	X1102.17027.6093__R_001	X1102.20089.5591__R_234	X1102.21637.21882__R_110	X1102.7974.21894__R_246	X1103.14300.16474__R_110	X1103.15248.10495__R_123	X1103.8182.3945__R_286	X1103.8815.8611__R_197	X1104.10482.16966__R_203	X1104.16073.8994__R_174	X1104.17880.15903__R_272	X2101.13103.19913__R_244	X2101.14380.11112__R_070	X2101.17092.12969__R_034	X2101.18674.24250__R_271	X2101.22084.25877__R_158	X2102.21323.19146__R_128	X2103.15510.11530__R_269	X2103.6701.10958__R_285	X2103.6961.7030__R_206	X1101.14884.20734__L_262	X1103.15125.27993__L_245	X1102.14696.5459__R_069	X2104.13687.6646__R_103	X1102.8703.7467__R_013	X1103.20189.28046__R_180	X1104.21425.16791__L_203	X2102.10546.7502__L_142	X1101.12277.5993__R_138	X1101.14104.14165__R_232	X1101.14295.4578__R_061	X1101.14921.2525__R_230	X1101.16423.16793__R_222	X1101.17619.5144__R_127	X1101.17744.9482__R_191	X1101.20332.3182__R_143	X1101.28272.14924__R_271	X1101.9682.4688__R_258	X1102.10581.5320__R_238	X1102.24583.19337__R_125	X1102.28237.15555__R_033	X1102.4041.11690__R_212	X1102.8482.13636__R_269	X1103.10560.17270__R_061	X1103.18302.20046__R_165	X1103.23247.23045__R_044	X1103.23571.4374__R_071	X1103.27048.7963__R_096	X1103.5017.19142__R_262	X1104.7612.13662__R_237	X2102.10234.18184__R_053	X2104.22048.16398__R_071	X1101.13177.21538__R_110	X1101.24987.16467__R_200	X1104.9072.25985__R_042	X2101.19550.15091__R_238	X1101.10432.21014__R_254	X1101.11486.13181__R_077	X1101.11759.8267__R_113	X1101.12628.3828__R_084	X1101.13189.14768__R_075	X1101.14591.15302__R_016	X1101.15988.20359__R_212	X1101.16201.27894__R_239	X1101.17413.4117__R_194	X1101.19425.5406__R_138	X1101.20315.12867__R_017	X1101.23949.6515__R_181	X1101.26453.12136__R_074	X1101.3275.21211__R_176	X1101.5160.19510__R_269	X1101.7226.22622__R_165	X1101.7898.5057__R_185	X1102.13120.5654__R_217	X1102.15390.23642__R_070	X1102.15570.17242__R_250	X1102.16886.18796__R_141	X1102.22615.22411__R_269	X1102.22869.26382__R_154	X1102.7384.5617__R_269	X1102.8193.11813__R_013	X1103.12066.12527__R_222	X1103.12360.12593__R_061	X1103.15722.21835__R_003	X1103.18860.25855__R_269	X1103.7858.12448__R_140	X1104.13067.13429__R_240	X1104.22046.6596__R_127	X1104.22860.11310__R_274	X1104.2477.17049__R_274	X1104.8056.19594__R_234	X2101.13898.4163__R_066	X2101.17410.13296__R_061	X2101.7126.7572__R_106	X2101.7682.16213__R_128	X2102.10561.16145__R_050	X2102.14339.14900__R_049	X2102.14523.18594__R_180	X2102.17140.24143__R_188	X2102.17826.3538__R_167	X2104.10633.21587__R_097	X2104.20655.23118__R_171	X2104.21006.18664__R_235	X2104.25048.12932__R_106	X1101.17121.21036__L_258	X2101.26110.12684__L_243	X1101.29049.12819__R_181	X1101.18139.16541__R_211	X1101.16283.16979__R_053	X1104.11373.27569__R_197	X1101.11380.14458__R_140	X1101.12945.6284__R_238	X1101.15860.12427__R_263	X1101.19929.4911__R_167	X1101.21057.25801__R_274	X1101.6355.19609__R_003	X1102.12182.25012__R_206	X1102.19494.26110__R_175	X1102.3250.17108__R_192	X1103.24765.6861__R_085	X2103.12347.11633__R_053	X2103.16055.4457__R_176	X1102.20372.16003__L_269	X1102.2916.16396__L_233	X1101.12717.23861__R_181	X1101.9680.6620__R_110	X1102.7132.19424__R_196	X1104.3979.9383__R_279	X2102.14073.8439__R_269	X1101.10739.17283__R_211	X1101.11648.21671__R_262	X1101.11831.11440__R_094	X1101.19013.12126__R_027	X1101.21839.10772__R_266	X1101.4816.17569__R_182	X1101.6000.13481__R_145	X1102.15098.5340__R_192	X1102.17843.11930__R_127	X1102.18942.22845__R_162	X1103.11254.18892__R_189	X1103.18060.3206__R_287	X1104.9789.22343__R_053	X2101.15831.18148__R_206	X2102.10145.11021__R_269	X2102.18400.12931__R_173	X2102.29662.15211__R_282	X2103.27209.17179__R_117	X1101.10492.23475__L_238	X1101.16032.28151__R_245	X1101.23048.8604__R_069	X2103.16928.9437__R_262	X1101.12521.12690__R_262	X1101.13343.21087__R_012	X1101.14623.2712__R_243	X1101.15875.8951__R_080	X1101.16324.19428__R_025	X1101.18702.28642__R_249	X1101.19107.25033__R_212	X1101.19173.6807__R_050	X1101.19986.10052__R_163	X1101.20246.13594__R_122	X1101.21124.20291__R_091	X1101.23879.11212__R_150	X1101.24054.20030__R_228	X1101.24908.16371__R_282	X1101.27094.20030__R_026	X1101.2949.12473__R_042	X1101.5145.16486__R_024	X1102.12206.21953__R_264	X1102.13213.7619__R_224	X1102.15141.11987__R_297	X1102.17932.19240__R_123	X1102.20494.14031__R_297	X1102.22331.19051__R_184	X1102.22394.4131__R_275	X1102.28961.14523__R_256	X1102.6539.14700__R_096	X1102.9077.4942__R_161	X1103.10516.24990__R_223	X1103.12622.18101__R_162	X1103.16240.4503__R_103	X1103.19438.12701__R_220	X1103.20918.14598__R_290	X1103.6285.9201__R_121	X1103.8324.19958__R_001	X1103.9024.3525__R_262	X1104.14898.23197__R_154	X1104.15347.19527__R_183	X1104.24483.25504__R_143	X1104.25979.16693__R_053	X2101.12778.10797__R_042	X2101.17459.15754__R_101	X2101.19896.7708__R_092	X2101.27826.17790__R_113	X2101.8421.22632__R_262	X2102.20200.13460__R_110	X2102.28068.10886__R_174	X2103.11522.9691__R_179	X2104.13624.8734__R_196	X2104.14465.15528__R_127	X2104.16063.10831__R_233	X1101.9307.19371__L_262	X1104.8492.18820__L_216	X1101.10767.18177__R_189	X1101.10960.9493__R_061	X1101.11641.12099__R_171	X1101.12086.14716__R_176	X1101.12268.21421__R_266	X1101.12897.14807__R_023	X1101.12979.17515__R_176	X1101.13011.14726__R_096	X1101.13146.6809__R_068	X1101.13420.11959__R_069	X1101.14095.5246__R_013	X1101.14418.21675__R_261	X1101.14522.17574__R_067	X1101.14749.12178__R_181	X1101.14966.23612__R_296	X1101.15342.14477__R_167	X1101.17234.17633__R_263	X1101.17593.17365__R_054	X1101.17620.12987__R_001	X1101.18140.27516__R_013	X1101.18258.22812__R_187	X1101.18800.23900__R_245	X1101.19564.6202__R_017	X1101.19605.12231__R_138	X1101.20067.13085__R_072	X1101.20618.21736__R_232	X1101.21550.26106__R_230	X1101.22051.22353__R_294	X1101.23963.17679__R_042	X1101.24363.19571__R_273	X1101.24445.22071__R_294	X1101.24670.8095__R_058	X1101.26230.19121__R_262	X1101.4728.23120__R_206	X1101.5985.9434__R_120	X1101.8064.7889__R_003	X1102.10224.5832__R_001	X1102.10428.12026__R_216	X1102.11081.16870__R_245	X1102.11369.2528__R_261	X1102.11376.9133__R_120	X1102.12358.21981__R_238	X1102.12602.20407__R_281	X1102.12975.18726__R_004	X1102.13161.25592__R_165	X1102.13403.6096__R_036	X1102.15731.15281__R_011	X1102.15918.12661__R_252	X1102.16663.25309__R_037	X1102.17182.26159__R_143	X1102.17541.22984__R_117	X1102.17969.26991__R_175	X1102.19429.18004__R_204	X1102.19592.2497__R_084	X1102.19855.27142__R_083	X1102.20294.9682__R_053	X1102.20551.15707__R_141	X1102.21256.21803__R_206	X1102.22507.5027__R_262	X1102.22894.13517__R_262	X1102.23603.15438__R_244	X1102.24931.17970__R_155	X1102.25445.15206__R_128	X1102.26082.6284__R_178	X1102.28002.10889__R_038	X1102.4072.11248__R_211	X1102.6654.11863__R_181	X1102.8323.13628__R_153	X1103.10038.3497__R_087	X1103.10123.17533__R_075	X1103.10476.18374__R_066	X1103.11003.6978__R_175	X1103.11710.4550__R_066	X1103.14859.15159__R_174	X1103.15521.13881__R_185	X1103.15689.14720__R_212	X1103.16853.8127__R_069	X1103.17609.10498__R_090	X1103.17919.15508__R_261	X1103.18348.3655__R_153	X1103.18613.3328__R_039	X1103.18783.12928__R_270	X1103.19293.12817__R_285	X1103.19353.9209__R_134	X1103.21103.12505__R_018	X1103.21640.16348__R_259	X1103.22618.4715__R_142	X1103.24886.5768__R_263	X1103.25347.12652__R_163	X1103.28909.14827__R_177	X1103.3075.11577__R_017	X1103.6570.13610__R_109	X1104.12869.15647__R_293	X1104.15229.25860__R_175	X1104.17063.18335__R_217	X1104.17587.14581__R_269	X1104.21837.8897__R_258	X1104.23281.14946__R_213	X1104.23518.23274__R_162	X1104.25482.12205__R_001	X1104.28022.19141__R_285	X1104.3514.15319__R_042	X1104.3634.15006__R_151	X1104.4688.12365__R_165	X2101.10328.23343__R_263	X2101.11235.23347__R_198	X2101.11433.21992__R_188	X2101.17728.16501__R_117	X2101.21587.9587__R_066	X2101.28118.17772__R_269	X2101.8772.4276__R_250	X2102.10261.7552__R_194	X2102.10740.6251__R_184	X2102.23685.8454__R_004	X2102.6651.12005__R_211	X2103.12007.12896__R_125	X2103.13124.17792__R_199	X2103.13827.15413__R_068	X2103.17429.4859__R_015	X2103.17846.9132__R_224	X2103.20589.12522__R_194	X2103.20961.16270__R_021	X2103.22621.24521__R_280	X2103.23437.22208__R_131	X2103.26814.16526__R_064	X2103.6737.17378__R_258	X2104.12231.10492__R_038	X2104.13892.15734__R_216	X2104.14287.7883__R_003	X2104.17657.22033__R_062	X2104.21163.6012__R_255	X2104.28162.17357__R_228	X2104.9288.20009__R_102	X1101.11385.13733__L_186	X1101.17859.5517__L_254	X1101.21613.3949__L_281	X1102.11474.26526__L_245	X1102.15874.3943__L_219	X1102.17309.14173__L_225	X1103.12611.6861__L_178	X1103.18877.5185__L_254	X1101.10002.14276__R_029	X1101.10060.26878__R_213	X1101.12424.15663__R_181	X1101.13174.2670__R_215	X1101.13588.11803__R_084	X1101.13733.6679__R_100	X1101.15030.22873__R_234	X1101.15303.16393__R_085	X1101.15486.21194__R_196	X1101.16284.6754__R_128	X1101.16444.5453__R_045	X1101.16458.6351__R_185	X1101.16697.14897__R_133	X1101.16823.22687__R_030	X1101.17387.8573__R_290	X1101.17562.4807__R_053	X1101.19374.18057__R_054	X1101.20019.20310__R_053	X1101.20685.24390__R_297	X1101.20895.18729__R_273	X1101.22755.7182__R_023	X1101.22777.19252__R_044	X1101.23097.17512__R_194	X1101.23254.4229__R_231	X1101.23435.16818__R_205	X1101.23448.6492__R_194	X1101.23651.8440__R_200	X1101.24182.5864__R_168	X1101.24226.16834__R_198	X1101.24557.23115__R_230	X1101.25017.12130__R_197	X1101.25197.13536__R_263	X1101.26432.7876__R_197	X1101.26842.15664__R_167	X1101.26883.13878__R_128	X1101.28240.20618__R_049	X1101.3339.13180__R_275	X1101.3869.17701__R_216	X1101.4795.23686__R_070	X1101.5053.15634__R_092	X1101.5500.21832__R_177	X1101.9013.10372__R_106	X1102.10283.6734__R_084	X1102.10703.24611__R_110	X1102.11155.10976__R_148	X1102.11304.18342__R_133	X1102.12806.21156__R_057	X1102.14372.9034__R_198	X1102.14985.1697__R_208	X1102.15140.10171__R_153	X1102.18650.14423__R_141	X1102.18879.5990__R_265	X1102.20254.8408__R_281	X1102.20839.25801__R_212	X1102.2094.14639__R_021	X1102.22755.12264__R_213	X1102.22782.25550__R_034	X1102.2575.15155__R_239	X1102.26824.19051__R_246	X1102.28644.16128__R_256	X1102.6947.21053__R_179	X1102.7179.22532__R_153	X1102.9274.22517__R_278	X1102.9714.13909__R_261	X1103.11245.20991__R_155	X1103.12125.13688__R_087	X1103.12976.8274__R_006	X1103.13160.11399__R_150	X1103.13556.4983__R_094	X1103.13640.24194__R_153	X1103.15258.7408__R_216	X1103.15292.6840__R_288	X1103.15672.21999__R_213	X1103.17042.23023__R_154	X1103.17223.19614__R_180	X1103.18947.16488__R_016	X1103.20312.15335__R_190	X1103.20535.15532__R_234	X1103.20985.13345__R_113	X1103.21954.7192__R_261	X1103.22066.16356__R_280	X1103.24093.22744__R_045	X1103.2910.10371__R_198	X1103.3758.17766__R_112	X1103.4852.19867__R_066	X1103.7919.14681__R_212	X1103.9493.3941__R_134	X1104.10411.13460__R_224	X1104.11404.20634__R_030	X1104.11445.6083__R_239	X1104.11723.21704__R_263	X1104.16238.8998__R_097	X1104.18380.21120__R_090	X1104.22014.6605__R_292	X1104.22049.23961__R_213	X1104.22076.10120__R_188	X1104.24452.5863__R_185	X1104.25010.20516__R_209	X1104.7288.5154__R_029	X2101.14492.12776__R_254	X2101.17738.17909__R_243	X2101.26208.18603__R_050	X2101.3773.14318__R_041	X2101.6262.15117__R_207	X2102.14645.26171__R_102	X2102.15702.16928__R_194	X2102.16287.22772__R_176	X2102.16426.14951__R_107	X2102.20084.17271__R_230	X2102.7178.19764__R_271	X2102.8238.16468__R_075	X2103.25370.11350__R_161	X2103.3494.11673__R_101	X2104.11190.10861__R_153	X2104.15918.20532__R_271	X2104.22932.8792__R_131	X2104.8877.6126__R_288	X1101.10020.5633__L_271	X1101.14805.14863__L_262	X1101.25002.21667__L_064	X1101.5933.19992__L_297	X1101.7297.11127__L_019	X1102.15638.13340__L_115	X1103.21001.22104__L_247	X1104.14940.13558__L_244	X1104.16468.2307__L_199	X2101.24454.6845__L_080	X1101.15530.8173__R_034	X1102.2429.18891__R_089	X1101.17755.27336__R_263	X1104.10094.22737__R_178	X1103.10268.23625__R_085	X1103.24717.12952__R_016	X2102.19314.8040__R_040	X1101.13144.23841__L_288	X1101.12461.27063__L_123	X1101.26806.18127__L_288	X2103.20178.3229__R_066	X1101.22106.6221__L_062	X1101.23958.10114__L_026	X1102.13712.5749__L_055	X1101.10426.21637__R_127	X1101.11459.22979__R_191	X1101.14117.22381__R_022	X1101.18145.15898__R_219	X1101.19203.4639__R_265	X1101.22197.19620__R_277	X1101.25020.23361__R_138	X1101.26570.13828__R_284	X1101.27025.9142__R_195	X1101.3200.14539__R_086	X1101.8514.23261__R_122	X1101.9162.10254__R_243	X1102.11193.20086__R_019	X1102.18495.21030__R_174	X1102.18573.24983__R_134	X1102.18585.5810__R_158	X1102.20778.24283__R_199	X1102.2288.15555__R_157	X1102.24224.16846__R_198	X1102.9147.10034__R_218	X1102.9704.13352__R_138	X1103.12946.15896__R_150	X1103.13570.11459__R_035	X1103.14608.18765__R_058	X1103.18554.21493__R_285	X1103.24485.21943__R_089	X1104.13479.19363__R_205	X1104.17589.2666__R_058	X1104.21253.3325__R_129	X1104.26792.19703__R_007	X1104.9874.21796__R_277	X2101.14688.9766__R_187	X2101.22953.24621__R_061	X2102.17747.1640__R_241	X2102.18703.3396__R_288	X2104.17021.20930__R_194	X2104.18573.9457__R_148	X2104.21635.4713__R_049	X1103.11688.9463__L_247	X2103.15001.7418__L_237	X1101.13474.9670__R_288	X1101.5077.18826__R_138	X1102.20234.22478__R_296	X1102.28165.18291__R_017	X1103.18619.28876__R_265	X1103.19010.25899__R_141	X1103.4535.10586__R_163	X1103.6144.7068__R_271	X2103.13633.14580__R_057	X2103.17238.19858__R_271	X1103.7433.11254__R_275	X1103.16441.19226__L_061	X1101.21638.13085__R_057	X1102.3505.20847__R_213	X1103.17943.21092__R_110	X1103.27843.11799__R_291	X2102.9288.7013__R_263	X1102.11419.27766__R_289	X1102.12122.6789__R_053	X1103.24849.18347__R_006	X1103.7130.23668__R_064	X1101.23573.16142__R_292	X1101.3486.10352__R_192	X2102.23545.18942__R_061	X1101.10089.11171__R_205	X1101.15339.21851__R_061	X1101.18138.28465__R_050	X1101.23080.22230__R_197	X1101.23244.21121__R_162	X1102.17767.4721__R_057	X1104.23220.19872__R_070	X2101.21536.22757__R_055	X2101.7015.18545__R_187	X2103.15292.16266__R_053	X2103.27838.8500__R_098	X2104.12707.16860__R_243	X2104.4680.14909__R_106	X1101.14175.7744__L_240	X1102.7963.7636__L_181	X1103.12408.12745__L_115	X1103.14138.22232__L_250	X1101.10729.5461__R_098	X1101.11300.20468__R_151	X1101.18770.17677__R_133	X1101.19945.9545__R_155	X1101.20911.6994__R_194	X1101.21913.18897__R_050	X1101.22669.5580__R_288	X1101.25732.14466__R_163	X1101.3858.12312__R_278	X1101.9127.25038__R_093	X1101.9166.20117__R_265	X1102.12105.12207__R_192	X1102.12482.22255__R_288	X1102.16058.6664__R_206	X1102.22157.20487__R_265	X1102.23261.6026__R_252	X1102.23781.21910__R_050	X1102.25695.21140__R_042	X1103.12310.15027__R_243	X1103.13918.18145__R_134	X1103.15727.14509__R_297	X1103.18943.12086__R_083	X1103.21956.16806__R_234	X1103.5984.18618__R_053	X1103.8262.26071__R_264	X2101.14505.8799__R_205	X2101.16029.17904__R_061	X2102.17512.20141__R_123	X2102.9093.18531__R_022	X2104.14988.9946__R_154	X1101.10834.11080__L_238	X1101.12723.23750__L_290	X1101.14812.11597__L_273	X1101.22220.6853__L_179	X1101.22521.13777__L_218	X1102.13530.19233__L_218	X1102.18437.2863__L_149	X1103.17768.9315__L_203	X2101.22382.6818__L_262	X2103.17315.13854__L_203	X1101.19275.6286__R_058	X2102.18235.17580__R_178	X2102.20631.11659__R_104	X1101.10326.17009__R_110	X1101.10708.13192__R_204	X1101.17841.23910__R_018	X1101.20526.22094__R_119	X1101.22201.12811__R_212	X1103.16940.3656__R_256	X2101.21311.10087__R_089	X1101.12679.13972__R_282	X1101.25738.22444__R_069	X1101.6167.15888__R_054	X1101.8272.22886__R_171	X1102.16477.17475__R_187	X1102.23493.22932__R_187	X1102.9498.14390__R_044	X1103.10756.12746__R_128	X1103.11065.17964__R_013	X1103.2384.12633__R_150	X1103.9568.4177__R_085	X1103.9822.24249__R_142	X1104.10636.5632__R_174	X1104.15038.22336__R_127	X1104.16857.12713__R_272	X1104.20004.7842__R_245	X1104.21780.8719__R_050	X2101.15114.24235__R_127	X2101.25127.20801__R_121	X2102.14441.18995__R_245	X2103.14554.20186__R_230	X2104.13646.12873__R_158	X1101.26938.22153__R_288	X2102.21490.10540__R_078	X1101.10539.18643__R_281	X1101.23170.10777__L_201	X1102.5034.13218__R_150	X1104.17824.15046__R_058	X1104.20526.27202__R_084	X1101.10497.10581__R_116	X1101.11038.4564__R_049	X1101.13220.9137__R_201	X1101.4313.7401__R_091	X1101.4793.13871__R_013	X1101.4989.13920__R_107	X1102.12276.21009__R_161	X1102.13230.16835__R_070	X1102.15012.1715__R_154	X1102.20770.23500__R_201	X1103.15970.15689__R_165	X2101.24225.26392__R_117	X2103.7951.17432__R_063	X1101.11446.15116__R_013	X1101.11663.10180__R_288	X1101.12384.17944__R_239	X1101.13116.18589__R_211	X1101.13481.15611__R_093	X1101.19777.12649__R_075	X1102.15168.3102__R_085	X1102.17191.7095__R_271	X1102.17819.10112__R_227	X1102.19865.9792__R_224	X1102.7666.12977__R_021	X1103.16813.21538__R_262	X2101.8796.7335__R_205	X2102.12276.7649__R_109	X2104.19660.6879__R_117	X2104.8525.14172__R_217	X1101.10613.4711__R_279	X1101.15251.21489__R_106	X1102.17946.23694__R_093	X1103.24890.16226__R_041	X1101.10086.20474__R_084	X1101.2807.10755__L_110	X1104.6626.20994__L_115	X1101.10521.17979__R_103	X1101.15379.21815__R_128	X1101.18333.27284__R_205	X1101.18674.14510__R_085	X1102.13803.7121__R_294	X1102.14777.7443__R_197	X1102.18543.21043__R_205	X1102.19852.5305__R_083	X1102.21458.6346__R_143	X1102.26461.16862__R_176	X1103.11356.20917__R_110	X1103.16831.5634__R_161	X1103.23578.3883__R_188	X1103.3947.15382__R_205	X1104.17273.25029__R_185	X2101.18327.14355__R_213	X2101.24015.16745__R_213	X1101.13751.15837__L_104	X1101.3201.15568__L_104	X1101.9789.11054__L_118	X1102.7190.11975__L_173	X1103.16633.8481__L_176	X1104.12466.13561__L_176	X1104.24503.19549__R_176	X1102.10573.6857__R_297	X1102.8973.24665__R_187	X1103.20852.27022__R_176	X1101.11718.23545__L_039	X1101.12958.19470__R_055	X1104.3407.18207__R_108	X1101.12457.9806__R_191	X1101.18888.6573__R_159	X1101.20656.5780__R_106	X1102.11901.27035__R_217	X1102.12297.26067__R_181	X1102.18720.6732__R_217	X1103.12799.16731__R_256	X2102.14518.21724__R_233	X1101.10658.13314__L_152	X1103.18400.13179__L_176	X1101.14077.24052__R_263	X1101.20603.3652__R_187	X1101.13675.13847__L_145	X2101.11918.6282__R_185	X1102.6257.14017__L_199	X2101.13186.8460__R_006	X1101.16507.15409__L_152	X1101.10027.8132__R_090	X1101.17548.3632__R_132	X1102.8181.4712__R_030	X1104.18232.28704__R_271	X2101.28831.16690__R_277	X2101.9221.5948__R_180	X2103.14612.4512__R_204	X2104.2694.13633__R_066	X1101.12385.23235__L_190	X1101.14876.15519__L_180	X1101.10708.20407__R_103	X1101.15864.24305__R_245	X1101.17964.3583__R_285	X1101.21698.10981__R_196	X1101.22862.26404__R_096	X1101.23584.8430__R_245	X1101.2562.16050__R_285	X1102.18703.16803__R_103	X1103.12024.7302__R_253	X1103.9366.3896__R_245	X1104.11515.18461__R_075	X1104.15211.21362__R_232	X1104.16678.22377__R_177	X2103.16464.19399__R_199	X1101.10319.21192__R_017	X1101.10654.14212__R_165	X1101.10845.2983__R_165	X1101.11229.26121__R_162	X1101.11438.16410__R_109	X1101.11957.12358__R_243	X1101.12056.17779__R_149	X1101.12071.3968__R_280	X1101.12097.16118__R_053	X1101.12291.2176__R_230	X1101.12370.24550__R_273	X1101.13083.14811__R_041	X1101.13112.3715__R_219	X1101.13151.12027__R_259	X1101.13319.25026__R_027	X1101.14128.27269__R_104	X1101.14280.26574__R_127	X1101.14731.15605__R_219	X1101.14981.25797__R_011	X1101.15272.20739__R_206	X1101.15302.17471__R_100	X1101.15638.23290__R_117	X1101.15802.6341__R_034	X1101.16125.16388__R_184	X1101.16354.9613__R_285	X1101.16959.16188__R_273	X1101.17293.20817__R_269	X1101.17334.6140__R_280	X1101.17510.7730__R_101	X1101.17639.21185__R_262	X1101.17851.16192__R_187	X1101.17860.18182__R_098	X1101.18063.24649__R_176	X1101.18164.13413__R_201	X1101.18326.20370__R_013	X1101.18653.8444__R_196	X1101.19149.25978__R_113	X1101.19467.22140__R_039	X1101.20174.11167__R_181	X1101.20259.11145__R_088	X1101.20528.26722__R_279	X1101.20562.25257__R_019	X1101.20563.15418__R_110	X1101.20596.6860__R_003	X1101.20631.5268__R_165	X1101.21518.6758__R_263	X1101.21582.10128__R_222	X1101.22083.22319__R_212	X1101.22366.26475__R_247	X1101.22391.6880__R_135	X1101.23131.26190__R_053	X1101.23134.17433__R_092	X1101.23950.22711__R_243	X1101.24733.11401__R_279	X1101.25165.16719__R_130	X1101.25335.18315__R_261	X1101.27864.13311__R_134	X1101.28188.18669__R_067	X1101.28219.14195__R_258	X1101.3578.12295__R_035	X1101.4755.13745__R_130	X1101.7613.15455__R_165	X1101.8058.18339__R_155	X1101.9248.18730__R_280	X1101.9671.24249__R_287	X1102.10122.12974__R_178	X1102.10203.26214__R_241	X1102.10571.12249__R_197	X1102.12380.27003__R_271	X1102.12386.8981__R_113	X1102.12599.13513__R_077	X1102.12990.19830__R_208	X1102.13358.5768__R_108	X1102.13432.4526__R_292	X1102.13585.27734__R_130	X1102.13619.9431__R_211	X1102.13840.16682__R_218	X1102.14908.23725__R_001	X1102.15084.11369__R_280	X1102.15152.1489__R_269	X1102.16190.12488__R_241	X1102.16850.24738__R_103	X1102.16958.13800__R_285	X1102.17872.26762__R_103	X1102.17890.17687__R_196	X1102.18353.16586__R_135	X1102.18400.14180__R_189	X1102.19124.28870__R_218	X1102.19378.13285__R_050	X1102.20277.8807__R_015	X1102.20318.6702__R_023	X1102.20451.22393__R_262	X1102.20836.9607__R_181	X1102.21075.2638__R_219	X1102.21674.10813__R_151	X1102.21701.27009__R_256	X1102.22023.4664__R_027	X1102.22709.8061__R_160	X1102.23196.16822__R_163	X1102.23244.12138__R_206	X1102.23594.25841__R_084	X1102.23630.4454__R_015	X1102.24008.13222__R_196	X1102.24901.15348__R_086	X1102.24990.12992__R_258	X1102.26850.18839__R_003	X1102.27250.22200__R_041	X1102.27475.16077__R_279	X1102.27882.18777__R_273	X1102.5636.10867__R_208	X1102.5928.23431__R_186	X1102.7964.19287__R_213	X1102.8042.4475__R_269	X1102.8372.13558__R_271	X1102.8423.25289__R_075	X1102.8783.25841__R_149	X1102.9823.17637__R_094	X1102.9967.23764__R_262	X1103.10490.5395__R_102	X1103.11131.11818__R_198	X1103.11325.7696__R_260	X1103.11478.25907__R_178	X1103.11928.8338__R_171	X1103.12475.25113__R_243	X1103.12581.4847__R_205	X1103.13552.3671__R_227	X1103.13822.7885__R_247	X1103.13892.8011__R_090	X1103.15507.10395__R_279	X1103.16162.2609__R_292	X1103.16714.3331__R_012	X1103.16934.17448__R_230	X1103.17638.6940__R_171	X1103.17856.10326__R_197	X1103.18045.4857__R_187	X1103.21377.20851__R_238	X1103.21726.22194__R_239	X1103.23263.12806__R_125	X1103.24352.24688__R_250	X1103.24581.17825__R_013	X1103.24801.16183__R_113	X1103.26738.22248__R_044	X1103.28168.17893__R_077	X1103.3500.9541__R_053	X1103.8241.12517__R_281	X1103.8860.23423__R_070	X1103.9053.10626__R_076	X1104.11502.26863__R_005	X1104.12391.4354__R_135	X1104.13986.8358__R_031	X1104.15136.16541__R_217	X1104.15197.23562__R_270	X1104.15960.22340__R_162	X1104.17082.9383__R_103	X1104.18555.5249__R_123	X1104.18734.18922__R_245	X1104.19234.20104__R_265	X1104.19705.23192__R_208	X1104.21368.21402__R_149	X1104.21397.4887__R_227	X1104.21444.17511__R_271	X1104.23378.23276__R_213	X1104.23584.24729__R_270	X1104.24303.10620__R_250	X1104.26012.22868__R_274	X1104.27190.7623__R_263	X1104.2914.13368__R_039	X2101.12181.11473__R_213	X2101.13359.18142__R_201	X2101.13777.13025__R_243	X2101.17951.20374__R_243	X2101.22118.24893__R_163	X2101.22603.5845__R_225	X2101.22687.20925__R_273	X2101.22865.19489__R_143	X2101.3924.18232__R_068	X2101.5832.13809__R_225	X2101.6813.4897__R_226	X2101.7066.14568__R_262	X2102.11443.23226__R_219	X2102.12894.11926__R_149	X2102.14604.21022__R_143	X2102.17536.6875__R_133	X2102.18883.21498__R_221	X2102.19540.10718__R_058	X2102.20433.20709__R_287	X2102.21473.8901__R_094	X2102.8657.19377__R_016	X2102.9819.3517__R_261	X2103.10152.4964__R_219	X2103.10472.17542__R_134	X2103.13679.5151__R_141	X2103.23258.10939__R_160	X2103.23963.21660__R_049	X2103.25316.22136__R_208	X2103.25354.10161__R_264	X2103.4793.22281__R_220	X2103.7889.9136__R_058	X2104.11982.26890__R_238	X2104.12499.17767__R_103	X2104.13575.17773__R_238	X2104.14127.15055__R_151	X2104.18185.20908__R_197	X2104.26090.21117__R_006	X2104.8852.18919__R_271	X1101.10341.18526__L_019	X1101.12091.2831__L_271	X1101.17937.17219__L_038	X1101.24608.9134__L_225	X1101.24960.15932__L_247	X1101.4686.9570__L_203	X1102.12856.11823__L_055	X1102.18859.2087__L_261	X1102.9403.14396__L_192	X1103.16349.10504__L_261	X1103.18945.13653__L_130	X1103.4722.7702__L_261	X1104.16868.26900__L_203	X1104.18355.22505__L_283	X2101.20092.10576__L_246	X2103.15394.20586__L_262	X2103.9556.3949__L_072	X1101.10121.21878__R_127	X1101.10446.16307__R_106	X1101.10505.14780__R_103	X1101.10568.8196__R_004	X1101.10614.3934__R_187	X1101.10909.4965__R_243	X1101.10946.15679__R_230	X1101.11232.21016__R_243	X1101.11271.4305__R_031	X1101.11401.13601__R_034	X1101.11645.16085__R_154	X1101.11674.15356__R_156	X1101.11704.7866__R_293	X1101.11748.2748__R_138	X1101.11916.17433__R_178	X1101.12133.9004__R_121	X1101.12225.20514__R_013	X1101.12269.15717__R_122	X1101.12383.24451__R_069	X1101.12605.6080__R_187	X1101.12866.10316__R_223	X1101.13088.18922__R_053	X1101.13102.8419__R_013	X1101.13229.20463__R_098	X1101.13246.21305__R_098	X1101.13315.21485__R_138	X1101.13442.20907__R_133	X1101.13936.11003__R_225	X1101.14496.22124__R_214	X1101.14586.21749__R_281	X1101.14842.6610__R_199	X1101.15158.17670__R_241	X1101.15680.18580__R_042	X1101.16328.10331__R_199	X1101.16356.10793__R_084	X1101.16800.9558__R_282	X1101.17079.9041__R_125	X1101.17344.17058__R_138	X1101.17394.26639__R_117	X1101.17482.21799__R_187	X1101.17653.25131__R_277	X1101.17866.8160__R_167	X1101.17988.22422__R_066	X1101.18248.16070__R_285	X1101.18333.25738__R_265	X1101.18562.11819__R_034	X1101.18566.11095__R_013	X1101.19045.22071__R_161	X1101.19306.27670__R_034	X1101.19904.8683__R_167	X1101.19916.16223__R_031	X1101.20075.13251__R_119	X1101.20156.6951__R_273	X1101.20520.24268__R_271	X1101.20859.21616__R_061	X1101.21055.9523__R_191	X1101.22134.6418__R_098	X1101.22494.16075__R_017	X1101.23120.18285__R_061	X1101.23129.20371__R_225	X1101.23282.4632__R_232	X1101.23754.19587__R_205	X1101.23843.22287__R_153	X1101.23967.13694__R_114	X1101.24122.18489__R_131	X1101.24757.13942__R_245	X1101.25488.20444__R_074	X1101.25666.13500__R_287	X1101.26937.14901__R_013	X1101.27952.14590__R_208	X1101.28447.17872__R_194	X1101.3645.15212__R_013	X1101.4388.14936__R_204	X1101.5800.21192__R_256	X1101.5854.15165__R_227	X1101.5979.13171__R_067	X1101.7137.10834__R_071	X1101.7414.21148__R_050	X1101.8421.12453__R_104	X1101.8638.13169__R_104	X1101.8778.16284__R_058	X1101.8794.24863__R_127	X1101.9016.5160__R_220	X1101.9102.5270__R_069	X1101.9618.20949__R_213	X1101.9752.9990__R_050	X1102.10149.15252__R_124	X1102.10836.20720__R_149	X1102.11723.12360__R_034	X1102.11747.10647__R_241	X1102.12145.19151__R_155	X1102.13374.18519__R_245	X1102.13719.7835__R_116	X1102.14568.6793__R_110	X1102.14612.8210__R_017	X1102.14898.14599__R_004	X1102.15217.7588__R_106	X1102.15793.5802__R_190	X1102.16065.9876__R_088	X1102.16452.22884__R_164	X1102.16873.14371__R_096	X1102.18656.12407__R_207	X1102.18915.18640__R_097	X1102.19001.24630__R_093	X1102.19586.13573__R_252	X1102.19875.23215__R_193	X1102.19969.3770__R_219	X1102.20130.19813__R_080	X1102.20185.15914__R_167	X1102.22165.20417__R_243	X1102.22523.18849__R_256	X1102.22551.6104__R_084	X1102.23621.14277__R_111	X1102.25096.8405__R_245	X1102.25235.18540__R_025	X1102.25644.10798__R_021	X1102.25910.16034__R_069	X1102.26361.19118__R_037	X1102.26716.20106__R_031	X1102.26989.19721__R_018	X1102.27125.14877__R_241	X1102.27876.17795__R_271	X1102.28614.16647__R_042	X1102.2966.20812__R_292	X1102.5211.20562__R_090	X1102.5700.16705__R_230	X1102.7345.7833__R_234	X1102.7969.6298__R_127	X1102.8235.21495__R_278	X1102.8453.22029__R_194	X1102.8651.8365__R_285	X1102.9639.14523__R_187	X1103.10164.2677__R_206	X1103.10185.5723__R_282	X1103.10286.15541__R_084	X1103.11084.23873__R_017	X1103.13667.23610__R_167	X1103.14555.16560__R_119	X1103.14737.4124__R_107	X1103.15190.12785__R_130	X1103.15440.15607__R_156	X1103.15734.10938__R_034	X1103.17887.7210__R_240	X1103.18016.14506__R_189	X1103.18607.23257__R_296	X1103.18875.1918__R_290	X1103.18894.13442__R_294	X1103.19507.23046__R_174	X1103.19834.4551__R_274	X1103.20118.18936__R_076	X1103.20133.9860__R_214	X1103.20834.20163__R_291	X1103.22237.3743__R_208	X1103.23220.12114__R_148	X1103.23638.18307__R_093	X1103.2834.20131__R_219	X1103.3776.21041__R_254	X1103.4921.12711__R_010	X1103.7694.21855__R_026	X1103.7870.14789__R_130	X1103.8844.14855__R_232	X1103.8888.25701__R_110	X1103.9080.3921__R_197	X1103.9954.17652__R_104	X1104.10344.7603__R_156	X1104.11617.14447__R_077	X1104.12070.7648__R_188	X1104.12580.23322__R_015	X1104.13520.10837__R_055	X1104.15285.24353__R_001	X1104.16055.1980__R_075	X1104.17782.22404__R_215	X1104.17923.6646__R_050	X1104.19760.12237__R_102	X1104.20762.9178__R_019	X1104.21146.16521__R_279	X1104.21578.17250__R_232	X1104.22412.13971__R_264	X1104.25365.18319__R_151	X1104.26280.12755__R_178	X1104.6872.23219__R_245	X1104.7719.15138__R_093	X1104.8254.7642__R_150	X2101.12300.13602__R_140	X2101.14458.9599__R_066	X2101.15521.15529__R_128	X2101.15539.10958__R_110	X2101.15721.6043__R_178	X2101.17520.5873__R_205	X2101.18320.10569__R_050	X2101.19101.24042__R_142	X2101.20414.13546__R_266	X2101.20524.15268__R_176	X2101.20564.10657__R_077	X2101.23183.4367__R_116	X2101.23390.24613__R_017	X2101.23698.15623__R_140	X2101.23756.15902__R_023	X2101.24458.25837__R_034	X2101.27355.22895__R_003	X2101.3473.16764__R_192	X2101.4328.19314__R_146	X2101.5931.15050__R_019	X2102.11601.10697__R_162	X2102.12493.19163__R_034	X2102.12588.24822__R_094	X2102.17453.6718__R_013	X2102.18759.22638__R_234	X2102.19606.20735__R_265	X2102.20056.5946__R_129	X2102.20970.13404__R_039	X2102.23246.23145__R_256	X2102.23673.16138__R_067	X2102.24265.19606__R_125	X2102.6089.22386__R_085	X2102.9090.14671__R_128	X2102.9238.9359__R_247	X2103.12832.13080__R_162	X2103.16265.13036__R_176	X2103.16731.20872__R_078	X2103.19481.10862__R_162	X2103.20192.13123__R_090	X2103.20226.14516__R_218	X2103.25902.17419__R_129	X2103.7959.17910__R_180	X2104.10814.8442__R_175	X2104.16141.23866__R_094	X2104.16142.7005__R_020	X2104.19538.20385__R_109	X2104.26172.15048__R_090	X2104.3252.13964__R_272	X1101.10107.18228__L_126	X1101.10175.23037__L_056	X1101.10362.27308__L_216	X1101.11596.12471__L_027	X1101.11692.23488__L_243	X1101.12144.10528__L_067	X1101.12145.26898__L_224	X1101.13254.17471__L_207	X1101.13583.15897__L_288	X1101.13997.16530__L_218	X1101.16686.14611__L_243	X1101.19977.16461__L_286	X1101.24570.15600__L_222	X1101.25416.7414__L_275	X1101.25847.9515__L_238	X1102.12909.21522__L_062	X1102.14682.18146__L_282	X1102.23359.25285__L_088	X1102.27854.10691__L_080	X1102.5463.17037__L_142	X1103.16600.8258__L_115	X1103.19167.13742__L_191	X1103.19521.9051__L_238	X1104.10237.27802__L_265	X2101.16769.28016__L_126	X2101.18034.12179__L_091	X2103.15784.18475__L_233	X2103.6200.8923__L_201	X1104.18220.12883__R_098	X2103.10549.10399__R_168	X1101.21395.9287__R_222	X2101.13152.11189__R_055	X1104.19138.8055__R_150	X1101.17248.12809__R_001	X2101.2348.15598__R_167	X2102.10794.9571__R_190	X2103.20658.13930__L_266	X1101.19940.18903__R_029	X1103.10825.8951__R_247	X1102.11652.8994__R_176	X1101.11113.11772__R_098	X1101.11932.15991__R_043	X1101.12902.25622__R_197	X1101.12949.13709__R_043	X1101.15183.12217__R_266	X1101.16011.20494__R_266	X1101.16849.8095__R_247	X1101.18184.26947__R_104	X1101.21546.15551__R_190	X1101.25321.17581__R_237	X1101.27442.15116__R_075	X1101.28262.10486__R_058	X1101.6207.20218__R_133	X1102.16192.15372__R_177	X1102.21588.20787__R_247	X1102.3241.16606__R_023	X1103.11781.24741__R_269	X1103.25171.17619__R_194	X1104.18589.13335__R_098	X2101.19175.15071__R_043	X2101.2984.13756__R_173	X2102.15936.6253__R_186	X2103.9996.12346__R_177	X2104.21709.21260__R_258	X1101.11621.14966__R_077	X1101.11803.6451__R_274	X1101.12208.20800__R_119	X1101.20856.23933__R_230	X1101.22220.27243__R_108	X1101.24319.18182__R_085	X1102.14346.7038__R_149	X1102.20723.5947__R_192	X1103.17251.20563__R_297	X1103.5063.21775__R_269	X1104.10950.21607__R_085	X1104.13764.6231__R_253	X1104.13916.26311__R_293	X1104.23197.9166__R_192	X1104.23686.22999__R_176	X2101.13499.9958__R_176	X2101.6461.9942__R_013	X2101.6475.10371__R_156	X2103.17678.24579__R_187	X2103.20910.12419__R_217	X1101.11119.20418__L_179	X1101.10117.21844__R_245	X1101.13801.11445__R_077	X1101.13816.4405__R_292	X1101.14125.5169__R_279	X1101.23823.14433__R_213	X1101.8539.26762__R_205	X1102.11531.18117__R_140	X1102.11843.7646__R_258	X1103.17114.6465__R_149	X1103.20977.21308__R_241	X1103.21560.14877__R_061	X1103.6672.5957__R_011	X1104.22737.24722__R_103	X2101.13436.13471__R_255	X2104.5989.20511__R_227	X1101.11548.9318__L_142	X1102.23542.23727__R_173	X1101.13697.14971__R_114	X1101.8414.16343__R_064	X1102.12897.12960__R_201	X2103.26664.22475__R_174	X2101.17196.24761__L_142	X1101.27288.19444__R_128	X1102.13364.28957__R_245	X1104.12239.5114__R_283	X2101.6996.10418__R_057	X2102.6024.17244__R_224	X1102.7463.21216__R_077	X2104.12119.25358__R_208	X1101.20787.12484__R_175	X1101.12099.2173__L_142	X1102.22322.17744__R_010	X2102.16023.25001__R_187	X1102.4073.10397__R_187	X1101.17307.20172__R_245	X1101.7094.19902__R_252	X1101.8733.14912__R_150	X1102.7402.10032__R_043	X1102.9957.13083__R_013	X1103.16360.24379__R_120	X1103.17508.16578__R_103	X1103.21741.26529__R_234	X1103.25693.16536__R_297	X1103.6187.25431__R_110	X1104.12838.12438__R_246	X2101.12957.17557__R_203	X2101.13177.11929__R_240	X2101.22044.4509__R_281	X2102.9722.4783__R_258	X1101.25443.24832__L_188	X1102.22859.16726__L_272	X1102.24682.10100__L_233	X1101.21412.9306__R_175	X1102.4727.21119__R_133	X1101.11000.3601__R_040	X1101.11089.22617__R_278	X1101.11411.9190__R_030	X1101.11431.15859__R_024	X1101.11495.12716__R_094	X1101.11536.27328__R_271	X1101.13319.8405__R_110	X1101.15342.14516__R_192	X1101.16152.24878__R_294	X1101.16586.8782__R_023	X1101.18338.24200__R_187	X1101.19728.15647__R_018	X1101.22333.16943__R_120	X1101.24381.15783__R_128	X1101.24554.8858__R_133	X1101.8243.19759__R_281	X1102.10033.16632__R_194	X1102.10551.5392__R_297	X1102.10605.25325__R_246	X1102.12503.19896__R_232	X1102.12662.15430__R_137	X1102.15271.28465__R_022	X1102.7628.7888__R_037	X1103.11208.11495__R_192	X1103.12508.20031__R_194	X1103.26548.10411__R_187	X2101.24337.26162__R_211	X2101.27856.10396__R_288	X2102.14989.11901__R_221	X2103.19496.19830__R_189	X2104.16925.11053__R_152	X2104.7747.21973__R_213	X2104.9720.23000__R_167	X1101.20285.8405__L_192	X1101.23387.15367__L_142	X1101.11840.26754__R_133	X1101.20438.10043__R_198	X1101.6965.10874__R_003	X1101.7677.22217__R_188	X1102.17319.9784__R_196	X1102.19582.17854__R_032	X1102.24686.24052__R_034	X1102.27893.17009__R_279	X1103.18273.4413__R_219	X2101.29301.11935__R_053	X1101.7166.10618__L_187	X1101.8221.22162__L_191	X1101.11729.17650__R_206	X1101.12498.12568__R_192	X1101.12990.21551__R_017	X1101.13040.15463__R_254	X1101.13275.24799__R_171	X1101.13297.2387__R_069	X1101.13479.18187__R_282	X1101.13927.4673__R_181	X1101.15132.8883__R_207	X1101.16602.5578__R_085	X1101.16666.21343__R_245	X1101.16831.5254__R_066	X1101.17794.7386__R_214	X1101.18564.14739__R_279	X1101.18970.6701__R_133	X1101.18979.15301__R_029	X1101.19043.25371__R_104	X1101.19674.7366__R_024	X1101.19984.2792__R_297	X1101.20039.20317__R_101	X1101.20185.24980__R_049	X1101.23358.12806__R_252	X1101.23799.26148__R_149	X1101.24059.5641__R_245	X1101.29191.14368__R_282	X1101.5152.18842__R_081	X1101.5271.22169__R_131	X1101.5273.11556__R_294	X1101.6983.23198__R_258	X1101.8091.7843__R_067	X1101.8760.26492__R_254	X1102.10661.21460__R_137	X1102.10830.13595__R_284	X1102.12191.27176__R_187	X1102.12241.27438__R_004	X1102.12973.23917__R_151	X1102.13013.12949__R_104	X1102.13310.12949__R_050	X1102.13973.7511__R_033	X1102.14781.20686__R_111	X1102.14845.22294__R_199	X1102.14988.21181__R_258	X1102.15678.17662__R_271	X1102.15839.11076__R_211	X1102.17770.19742__R_254	X1102.18999.11096__R_133	X1102.19548.10452__R_167	X1102.20813.27323__R_042	X1102.22407.6913__R_208	X1102.25417.22312__R_155	X1102.27806.18514__R_120	X1102.5768.9035__R_165	X1102.7057.5731__R_230	X1102.9438.9464__R_192	X1102.9549.20404__R_167	X1103.12690.17435__R_011	X1103.15478.7234__R_142	X1103.15887.12280__R_054	X1103.19419.14551__R_263	X1103.20059.14915__R_238	X1103.21047.18205__R_276	X1103.21310.19127__R_094	X1103.21811.15289__R_167	X1103.25219.11872__R_297	X1103.27500.20471__R_133	X1103.28479.14630__R_077	X1103.6283.22302__R_229	X1104.10208.16999__R_252	X1104.11430.19811__R_266	X1104.13208.23359__R_203	X1104.17736.19882__R_288	X1104.19736.9236__R_274	X1104.22651.22921__R_084	X1104.22840.7649__R_241	X1104.5020.15525__R_241	X1104.6725.9652__R_265	X2101.11980.13351__R_069	X2101.13873.25373__R_176	X2101.20389.17987__R_019	X2101.21106.19420__R_198	X2101.22686.23098__R_203	X2101.26060.18726__R_093	X2101.27470.17825__R_161	X2101.5591.17554__R_106	X2101.8846.12302__R_179	X2102.10523.19106__R_112	X2102.16125.11646__R_149	X2102.26116.9782__R_194	X2102.4997.12541__R_277	X2103.13444.24955__R_111	X2103.21129.10802__R_153	X2103.21727.16323__R_030	X2103.22221.17206__R_114	X2103.23599.6309__R_204	X2103.3974.14173__R_150	X2103.5161.17617__R_153	X2104.10393.14557__R_192	X2104.13757.6588__R_195	X2104.20932.25667__R_192	X2104.4321.18087__R_067	X2104.9030.13935__R_290	X1101.12518.19292__L_203	X1101.26768.13150__L_262	X1102.18644.27436__L_072	X1102.23199.9993__L_262	X1103.14836.20819__L_222	X1103.20374.14683__L_245	X2102.10364.9908__L_142	X1101.10368.23165__R_003	X1101.13415.25683__R_208	X1101.15677.12158__R_088	X1101.3426.13417__R_239	X1102.10813.11678__R_237	X1102.12428.22075__R_042	X1102.15999.2440__R_139	X1102.18382.2558__R_061	X1102.19086.13366__R_054	X1102.20080.21839__R_269	X1103.13725.3801__R_146	X1103.7992.6153__R_146	X1104.22264.10687__R_208	X2102.6883.19810__R_006	X2103.25694.12297__R_001	X1104.18474.11259__L_152	X1101.10096.19846__R_088	X1101.10098.11495__R_131	X1101.10123.13375__R_197	X1101.10146.19000__R_157	X1101.10176.8701__R_154	X1101.10187.18890__R_066	X1101.10246.16278__R_245	X1101.10301.12511__R_173	X1101.10424.12834__R_135	X1101.10464.23729__R_104	X1101.10486.14112__R_168	X1101.10550.25456__R_185	X1101.10595.10113__R_212	X1101.10602.4539__R_214	X1101.10639.10747__R_199	X1101.10709.5462__R_181	X1101.10748.20047__R_224	X1101.10748.3690__R_113	X1101.10770.18100__R_168	X1101.10845.26715__R_205	X1101.10898.7829__R_141	X1101.10985.10730__R_034	X1101.10986.14214__R_094	X1101.11040.6186__R_214	X1101.11072.11326__R_162	X1101.11118.14642__R_179	X1101.11127.19639__R_284	X1101.11136.23964__R_245	X1101.11241.9686__R_266	X1101.11292.15339__R_245	X1101.11304.8026__R_208	X1101.11318.4769__R_185	X1101.11360.15098__R_173	X1101.11372.23819__R_067	X1101.11376.16056__R_216	X1101.11411.19686__R_100	X1101.11413.7712__R_280	X1101.11460.20389__R_011	X1101.11487.25097__R_181	X1101.11499.6071__R_133	X1101.11561.10979__R_133	X1101.11590.22730__R_258	X1101.11598.15611__R_208	X1101.11605.13394__R_205	X1101.11606.16248__R_185	X1101.11607.7186__R_271	X1101.11653.22454__R_178	X1101.11653.7913__R_258	X1101.11669.10601__R_211	X1101.11701.20485__R_132	X1101.11721.22407__R_080	X1101.11721.2999__R_029	X1101.11772.9092__R_039	X1101.11836.8712__R_247	X1101.11843.16780__R_140	X1101.11863.19015__R_004	X1101.11863.7947__R_196	X1101.11893.10492__R_061	X1101.11969.17049__R_012	X1101.12019.18979__R_029	X1101.12047.7359__R_006	X1101.12050.21194__R_094	X1101.12058.21983__R_240	X1101.12073.22640__R_214	X1101.12081.8388__R_181	X1101.12122.23398__R_121	X1101.12134.11659__R_219	X1101.12135.2385__R_246	X1101.12158.15460__R_291	X1101.12256.21504__R_148	X1101.12306.3875__R_231	X1101.12325.14659__R_205	X1101.12354.4853__R_222	X1101.12370.10190__R_092	X1101.12393.24497__R_043	X1101.12413.26185__R_029	X1101.12417.9003__R_181	X1101.12426.18675__R_179	X1101.12493.3985__R_087	X1101.12502.4631__R_208	X1101.12513.8875__R_161	X1101.12602.7296__R_043	X1101.12608.18461__R_241	X1101.12635.13175__R_034	X1101.12643.10670__R_094	X1101.12648.27802__R_084	X1101.12651.12386__R_110	X1101.12655.19184__R_048	X1101.12666.2420__R_206	X1101.12681.8871__R_119	X1101.12698.17699__R_102	X1101.12723.12877__R_219	X1101.12754.29001__R_199	X1101.12792.26162__R_042	X1101.12838.16326__R_230	X1101.12838.22375__R_006	X1101.12873.3939__R_192	X1101.12874.24830__R_258	X1101.12884.12457__R_096	X1101.12922.14515__R_188	X1101.12937.21901__R_113	X1101.12948.22852__R_101	X1101.12961.27664__R_239	X1101.12983.11553__R_222	X1101.13067.28005__R_181	X1101.13086.14275__R_262	X1101.13114.3932__R_063	X1101.13115.24310__R_186	X1101.13179.14315__R_285	X1101.13189.15975__R_214	X1101.13213.20727__R_197	X1101.13257.9313__R_131	X1101.13332.21056__R_008	X1101.13366.23152__R_048	X1101.13407.16743__R_145	X1101.13426.3780__R_177	X1101.13521.6352__R_110	X1101.13542.26468__R_111	X1101.13547.6245__R_138	X1101.13557.24718__R_107	X1101.13615.15257__R_014	X1101.13668.3578__R_043	X1101.13688.8575__R_243	X1101.13703.25958__R_061	X1101.13729.11089__R_205	X1101.13735.22771__R_163	X1101.13741.24696__R_240	X1101.13762.9606__R_113	X1101.13777.2603__R_060	X1101.13804.11617__R_033	X1101.13805.9309__R_182	X1101.13809.17652__R_205	X1101.13812.23337__R_212	X1101.13871.13180__R_042	X1101.13879.26915__R_269	X1101.13938.14555__R_090	X1101.14059.17713__R_275	X1101.14067.7621__R_243	X1101.14105.20087__R_205	X1101.14109.20967__R_192	X1101.14162.1420__R_107	X1101.14176.22653__R_111	X1101.14184.25093__R_218	X1101.14206.6033__R_094	X1101.14256.10071__R_165	X1101.14286.12432__R_063	X1101.14287.3732__R_173	X1101.14295.14388__R_127	X1101.14324.21407__R_231	X1101.14324.8245__R_089	X1101.14388.18601__R_013	X1101.14497.21986__R_138	X1101.14535.19323__R_176	X1101.14574.5678__R_288	X1101.14605.11339__R_263	X1101.14605.16869__R_245	X1101.14632.18138__R_214	X1101.14652.21237__R_033	X1101.14726.10813__R_025	X1101.14769.24219__R_238	X1101.14813.20514__R_230	X1101.14816.15137__R_090	X1101.14900.11239__R_097	X1101.14901.26104__R_110	X1101.14910.3128__R_074	X1101.14938.25865__R_043	X1101.14975.13061__R_013	X1101.15003.20065__R_235	X1101.15058.13766__R_258	X1101.15061.6787__R_110	X1101.15084.18711__R_269	X1101.15156.8176__R_280	X1101.15183.15280__R_143	X1101.15196.8680__R_213	X1101.15227.15884__R_108	X1101.15252.6490__R_265	X1101.15255.5476__R_094	X1101.15292.24630__R_116	X1101.15309.26822__R_237	X1101.15342.4414__R_112	X1101.15408.12837__R_240	X1101.15424.10097__R_127	X1101.15429.27012__R_094	X1101.15438.15171__R_167	X1101.15443.3751__R_013	X1101.15475.7584__R_057	X1101.15478.25250__R_116	X1101.15514.15416__R_087	X1101.15550.13733__R_277	X1101.15646.4828__R_247	X1101.15647.7071__R_034	X1101.15680.18204__R_149	X1101.15688.24883__R_264	X1101.15718.16337__R_190	X1101.15744.2527__R_187	X1101.15806.17276__R_125	X1101.15833.22401__R_216	X1101.15839.22088__R_190	X1101.15907.5691__R_213	X1101.15913.13092__R_138	X1101.15931.3320__R_077	X1101.15943.13454__R_013	X1101.15983.4979__R_135	X1101.16002.1915__R_127	X1101.16018.9277__R_174	X1101.16068.25262__R_034	X1101.16093.13398__R_245	X1101.16127.9499__R_030	X1101.16144.20764__R_110	X1101.16150.14596__R_254	X1101.16166.22253__R_156	X1101.16177.11212__R_075	X1101.16243.11202__R_199	X1101.16256.27891__R_163	X1101.16298.25830__R_219	X1101.16300.20024__R_098	X1101.16341.10797__R_155	X1101.16404.10710__R_281	X1101.16411.19718__R_141	X1101.16460.6076__R_214	X1101.16477.17867__R_206	X1101.16478.23283__R_112	X1101.16557.7871__R_167	X1101.16559.25353__R_214	X1101.16616.16599__R_154	X1101.16645.1909__R_194	X1101.16708.17278__R_174	X1101.16736.5662__R_271	X1101.16743.14756__R_110	X1101.16744.13094__R_230	X1101.16763.25561__R_230	X1101.16807.24509__R_071	X1101.16816.11021__R_245	X1101.16843.24352__R_151	X1101.16862.4034__R_179	X1101.16968.19858__R_075	X1101.16984.25320__R_199	X1101.16990.20516__R_165	X1101.17037.10242__R_285	X1101.17056.26751__R_154	X1101.17103.14739__R_132	X1101.17158.16354__R_266	X1101.17187.19465__R_132	X1101.17196.12745__R_160	X1101.17220.20317__R_018	X1101.17234.17462__R_049	X1101.17250.15213__R_197	X1101.17294.16385__R_012	X1101.17318.9934__R_038	X1101.17327.25647__R_197	X1101.17541.5238__R_181	X1101.17548.10227__R_013	X1101.17556.25289__R_225	X1101.17566.27035__R_212	X1101.17611.9572__R_205	X1101.17691.25759__R_203	X1101.17696.16563__R_177	X1101.17698.12962__R_247	X1101.17724.8096__R_206	X1101.17748.23991__R_285	X1101.17751.6240__R_252	X1101.17763.7245__R_138	X1101.17767.21533__R_034	X1101.17804.20896__R_026	X1101.17828.14627__R_080	X1101.17838.14236__R_034	X1101.17872.13991__R_213	X1101.17876.21890__R_233	X1101.17884.20944__R_192	X1101.17888.8911__R_282	X1101.17913.13488__R_278	X1101.17966.20036__R_179	X1101.18026.20800__R_197	X1101.18089.20209__R_237	X1101.18113.5815__R_294	X1101.18114.4858__R_135	X1101.18143.18926__R_065	X1101.18167.12383__R_072	X1101.18168.19878__R_254	X1101.18174.24579__R_213	X1101.18183.13250__R_238	X1101.18195.25342__R_103	X1101.18209.8726__R_237	X1101.18276.28908__R_098	X1101.18280.19264__R_258	X1101.18291.9208__R_263	X1101.18341.5878__R_266	X1101.18608.10464__R_269	X1101.18622.11763__R_167	X1101.18683.14909__R_075	X1101.18685.14351__R_033	X1101.18686.5454__R_216	X1101.18795.15445__R_185	X1101.18817.9417__R_063	X1101.18821.24298__R_154	X1101.18854.8009__R_061	X1101.18935.24835__R_094	X1101.18958.7464__R_140	X1101.18969.15809__R_011	X1101.18977.16653__R_153	X1101.18985.19715__R_277	X1101.19149.24652__R_256	X1101.19151.21853__R_271	X1101.19174.25145__R_069	X1101.19187.10301__R_149	X1101.19202.19819__R_040	X1101.19220.4324__R_199	X1101.19227.15984__R_156	X1101.19253.12221__R_042	X1101.19257.6639__R_213	X1101.19351.21329__R_278	X1101.19396.13497__R_230	X1101.19409.25274__R_089	X1101.19418.26919__R_077	X1101.19438.14522__R_271	X1101.19448.18425__R_085	X1101.19470.4359__R_208	X1101.19550.19609__R_050	X1101.19643.15860__R_157	X1101.19653.15131__R_158	X1101.19653.6291__R_187	X1101.19724.14507__R_190	X1101.19750.2432__R_245	X1101.19756.15488__R_246	X1101.19781.14646__R_013	X1101.19805.15799__R_061	X1101.19832.10481__R_178	X1101.19905.8970__R_031	X1101.19935.4792__R_198	X1101.19941.27481__R_090	X1101.20040.4361__R_063	X1101.20069.15273__R_287	X1101.20123.17981__R_292	X1101.20132.12714__R_211	X1101.20137.14247__R_190	X1101.20176.15513__R_165	X1101.20185.20064__R_264	X1101.20210.15681__R_125	X1101.20218.9590__R_054	X1101.20221.17723__R_192	X1101.20226.16958__R_015	X1101.20227.13730__R_239	X1101.20373.16973__R_232	X1101.20426.25386__R_017	X1101.20437.20615__R_135	X1101.2046.13789__R_265	X1101.20499.18814__R_171	X1101.20501.20557__R_285	X1101.20501.7822__R_290	X1101.20542.18900__R_131	X1101.20561.23988__R_068	X1101.20622.14605__R_176	X1101.20769.21145__R_176	X1101.20772.10681__R_238	X1101.20842.14801__R_206	X1101.20853.7570__R_058	X1101.20904.16653__R_011	X1101.20906.7866__R_163	X1101.20961.23832__R_034	X1101.20978.6793__R_222	X1101.21023.25806__R_070	X1101.21064.19812__R_025	X1101.21121.16943__R_231	X1101.2116.15070__R_149	X1101.21160.10200__R_222	X1101.21233.7226__R_094	X1101.21273.18687__R_213	X1101.21294.12922__R_125	X1101.21335.24517__R_179	X1101.21379.20618__R_041	X1101.21448.9863__R_223	X1101.21491.24124__R_273	X1101.21503.8878__R_205	X1101.21655.4774__R_053	X1101.21669.6932__R_207	X1101.21725.21302__R_068	X1101.21784.3571__R_140	X1101.21826.23546__R_207	X1101.21936.2866__R_198	X1101.22009.21861__R_067	X1101.22086.25558__R_078	X1101.22107.4903__R_273	X1101.22134.14988__R_158	X1101.22160.7017__R_176	X1101.22226.8810__R_150	X1101.22248.3780__R_243	X1101.22254.3820__R_078	X1101.22256.11962__R_297	X1101.22268.17984__R_203	X1101.22386.20953__R_003	X1101.22505.18974__R_096	X1101.22573.5058__R_098	X1101.22593.5527__R_075	X1101.22628.12846__R_138	X1101.22673.14202__R_171	X1101.22694.22883__R_135	X1101.22750.4818__R_094	X1101.22762.15505__R_275	X1101.22802.22422__R_106	X1101.22840.20883__R_005	X1101.22858.17193__R_245	X1101.22922.25742__R_113	X1101.22953.25010__R_034	X1101.22999.12798__R_218	X1101.23062.12447__R_271	X1101.23070.4706__R_290	X1101.23117.22699__R_237	X1101.23162.19773__R_214	X1101.23219.13581__R_141	X1101.23233.25096__R_011	X1101.23272.16849__R_034	X1101.23281.18193__R_094	X1101.23301.11566__R_130	X1101.23372.14117__R_220	X1101.23389.21567__R_245	X1101.23404.16653__R_094	X1101.23467.17016__R_069	X1101.23517.10116__R_224	X1101.23627.7713__R_155	X1101.23639.12501__R_181	X1101.2364.19517__R_219	X1101.23756.19892__R_208	X1101.23894.19428__R_263	X1101.23945.20018__R_041	X1101.23962.14885__R_039	X1101.23988.7830__R_296	X1101.24001.13689__R_295	X1101.24032.13350__R_230	X1101.24051.18170__R_264	X1101.24132.24885__R_206	X1101.24198.6894__R_039	X1101.24206.10982__R_127	X1101.24262.6846__R_056	X1101.24313.15232__R_100	X1101.24332.22172__R_173	X1101.24369.4616__R_085	X1101.24394.15613__R_281	X1101.24403.18189__R_019	X1101.24544.17669__R_176	X1101.24830.21930__R_138	X1101.24894.8768__R_207	X1101.24949.15324__R_043	X1101.24967.20351__R_020	X1101.24977.10696__R_256	X1101.24982.7041__R_058	X1101.24983.21190__R_211	X1101.24992.6269__R_043	X1101.25321.13439__R_175	X1101.25326.11634__R_034	X1101.25434.13048__R_281	X1101.2551.14366__R_110	X1101.25552.17785__R_054	X1101.25598.25064__R_083	X1101.25692.23811__R_142	X1101.25733.14030__R_063	X1101.25761.7344__R_094	X1101.2582.15645__R_199	X1101.25889.10282__R_119	X1101.25909.7274__R_084	X1101.25934.10388__R_043	X1101.26012.8629__R_206	X1101.26057.17864__R_174	X1101.26079.12811__R_078	X1101.26147.9188__R_190	X1101.26154.11225__R_150	X1101.26408.15097__R_206	X1101.26450.10000__R_223	X1101.26568.8990__R_272	X1101.26680.7981__R_261	X1101.26751.10830__R_173	X1101.26792.15361__R_252	X1101.26829.9890__R_063	X1101.26899.17159__R_292	X1101.26962.20801__R_160	X1101.27005.19357__R_256	X1101.27009.12057__R_077	X1101.27126.14866__R_125	X1101.27166.15695__R_114	X1101.27186.19226__R_225	X1101.27258.15554__R_034	X1101.27477.21090__R_175	X1101.27512.17873__R_178	X1101.27585.16170__R_015	X1101.2766.11970__R_237	X1101.27665.13862__R_064	X1101.28028.13214__R_261	X1101.28089.18791__R_213	X1101.2818.20134__R_225	X1101.28214.14958__R_273	X1101.28306.9795__R_153	X1101.28449.15528__R_266	X1101.28454.20058__R_090	X1101.28483.19439__R_290	X1101.28534.15778__R_208	X1101.28678.17957__R_089	X1101.28739.13190__R_194	X1101.28913.19211__R_198	X1101.28969.17446__R_127	X1101.28999.15936__R_151	X1101.29101.11565__R_044	X1101.29320.14698__R_030	X1101.2956.18972__R_093	X1101.3031.9965__R_176	X1101.3272.16366__R_117	X1101.3318.11639__R_084	X1101.3382.19427__R_123	X1101.3394.14564__R_163	X1101.3402.15739__R_074	X1101.3420.9314__R_190	X1101.3572.10126__R_133	X1101.3712.19987__R_075	X1101.3739.11365__R_214	X1101.3741.16090__R_081	X1101.3815.14110__R_122	X1101.3847.9389__R_254	X1101.3938.22492__R_258	X1101.4285.11253__R_015	X1101.4442.16619__R_165	X1101.4576.9255__R_173	X1101.4597.9619__R_049	X1101.4607.23720__R_214	X1101.4627.19380__R_094	X1101.4706.21661__R_061	X1101.4717.12703__R_239	X1101.4724.10449__R_030	X1101.4744.22612__R_055	X1101.4790.16710__R_283	X1101.4943.10852__R_230	X1101.4967.23795__R_111	X1101.4989.18492__R_068	X1101.5013.24195__R_092	X1101.5025.24262__R_061	X1101.5182.11879__R_196	X1101.5194.17188__R_088	X1101.5440.15837__R_199	X1101.5490.16689__R_025	X1101.5713.17321__R_181	X1101.5736.23791__R_140	X1101.5799.19422__R_256	X1101.5866.11457__R_053	X1101.5883.21971__R_099	X1101.5885.19139__R_075	X1101.5902.23441__R_053	X1101.5988.16831__R_245	X1101.6060.17335__R_258	X1101.6099.17440__R_053	X1101.6107.18926__R_114	X1101.6312.19590__R_104	X1101.6376.20644__R_149	X1101.6407.12352__R_110	X1101.6410.20919__R_120	X1101.6420.22432__R_173	X1101.6439.6333__R_265	X1101.6568.24400__R_078	X1101.6607.11657__R_006	X1101.6655.22732__R_178	X1101.6676.20537__R_090	X1101.6696.22248__R_043	X1101.6759.6594__R_074	X1101.6891.11120__R_235	X1101.6928.16104__R_080	X1101.6959.11238__R_232	X1101.6960.6619__R_213	X1101.6966.24401__R_232	X1101.7116.19770__R_179	X1101.7190.20090__R_128	X1101.7202.17328__R_034	X1101.7205.9427__R_218	X1101.7227.23737__R_025	X1101.7305.10901__R_167	X1101.7410.8633__R_030	X1101.7423.18117__R_017	X1101.7443.5401__R_235	X1101.7502.12899__R_271	X1101.7518.10410__R_120	X1101.7589.5221__R_119	X1101.7669.4002__R_096	X1101.7714.13462__R_167	X1101.7748.9458__R_013	X1101.8025.10176__R_050	X1101.8071.13177__R_237	X1101.8072.21057__R_219	X1101.8107.26831__R_018	X1101.8190.24327__R_266	X1101.8214.6102__R_254	X1101.8245.15192__R_049	X1101.8292.18838__R_227	X1101.8323.7539__R_100	X1101.8337.12173__R_178	X1101.8357.9717__R_211	X1101.8393.20398__R_030	X1101.8422.10280__R_212	X1101.8431.6432__R_090	X1101.8478.16546__R_069	X1101.8497.21880__R_184	X1101.8508.23148__R_037	X1101.8590.24821__R_042	X1101.8606.12735__R_138	X1101.8609.11105__R_160	X1101.8756.16242__R_141	X1101.8769.14526__R_263	X1101.8790.8638__R_187	X1101.8827.10020__R_280	X1101.8919.15277__R_239	X1101.9002.19655__R_135	X1101.9068.20889__R_023	X1101.9263.11876__R_275	X1101.9282.20733__R_104	X1101.9296.6449__R_084	X1101.9307.27661__R_194	X1101.9370.12106__R_181	X1101.9477.22916__R_154	X1101.9524.12225__R_094	X1101.9536.7437__R_218	X1101.9628.19259__R_155	X1101.9637.15566__R_167	X1101.9700.16660__R_212	X1101.9843.21096__R_151	X1101.9853.17106__R_266	X1101.9950.17375__R_165	X1102.10022.18806__R_147	X1102.10197.5187__R_278	X1102.10198.3741__R_046	X1102.10200.6439__R_178	X1102.10257.13579__R_111	X1102.10346.17235__R_054	X1102.10372.22600__R_094	X1102.10402.3617__R_140	X1102.10413.22096__R_103	X1102.10427.20374__R_198	X1102.10467.4839__R_044	X1102.10492.16634__R_001	X1102.10578.8743__R_074	X1102.10646.9219__R_107	X1102.10652.4572__R_033	X1102.10661.9174__R_197	X1102.10725.18513__R_096	X1102.10762.9041__R_133	X1102.10769.21121__R_229	X1102.10798.17518__R_245	X1102.10883.21960__R_122	X1102.10898.11473__R_263	X1102.10902.14321__R_003	X1102.10908.21856__R_147	X1102.10958.20510__R_255	X1102.10986.16270__R_110	X1102.11068.3164__R_196	X1102.11154.28542__R_243	X1102.11175.11466__R_254	X1102.11202.6974__R_269	X1102.11249.16344__R_147	X1102.11276.24891__R_132	X1102.11287.18942__R_129	X1102.11308.13931__R_237	X1102.11342.13368__R_241	X1102.11347.17540__R_175	X1102.11363.21688__R_090	X1102.11396.17939__R_271	X1102.11437.11373__R_271	X1102.11461.19053__R_214	X1102.11495.13414__R_142	X1102.11508.7355__R_041	X1102.11535.24096__R_042	X1102.11626.22868__R_133	X1102.11630.17298__R_224	X1102.11654.15028__R_208	X1102.11741.3175__R_049	X1102.11787.27624__R_261	X1102.11809.24473__R_264	X1102.11954.18475__R_119	X1102.11997.23608__R_003	X1102.12042.12242__R_160	X1102.12046.21380__R_066	X1102.12129.14917__R_135	X1102.12358.16020__R_113	X1102.12381.14196__R_156	X1102.12384.7119__R_258	X1102.12427.14386__R_055	X1102.12454.3908__R_068	X1102.12475.4964__R_296	X1102.12532.27450__R_147	X1102.12548.3969__R_155	X1102.12600.10141__R_054	X1102.12610.7012__R_077	X1102.12671.17383__R_120	X1102.12720.25668__R_104	X1102.12869.21629__R_135	X1102.12918.18002__R_106	X1102.13009.9228__R_122	X1102.13068.18442__R_056	X1102.13074.21090__R_053	X1102.13109.12196__R_177	X1102.13161.15590__R_120	X1102.13193.20588__R_110	X1102.13223.22986__R_142	X1102.13235.6872__R_254	X1102.13267.5920__R_103	X1102.13276.14708__R_270	X1102.13329.15948__R_241	X1102.13339.14247__R_297	X1102.13400.18931__R_194	X1102.13426.21323__R_034	X1102.13446.3617__R_066	X1102.13452.22646__R_292	X1102.13461.6039__R_246	X1102.13492.21013__R_179	X1102.13503.9917__R_250	X1102.13526.23395__R_088	X1102.13552.9569__R_148	X1102.13634.27658__R_142	X1102.13646.14213__R_161	X1102.13653.16536__R_185	X1102.13760.3810__R_252	X1102.13779.27864__R_237	X1102.13791.8629__R_117	X1102.13829.12036__R_290	X1102.13839.6598__R_216	X1102.13861.12214__R_141	X1102.13931.22980__R_158	X1102.13949.26842__R_181	X1102.14027.13127__R_101	X1102.14061.12697__R_135	X1102.14084.23844__R_243	X1102.14122.10234__R_288	X1102.14127.18783__R_032	X1102.14181.5755__R_213	X1102.14210.11354__R_175	X1102.14341.26272__R_245	X1102.14362.12490__R_120	X1102.14474.9362__R_206	X1102.14485.26898__R_153	X1102.14580.18943__R_192	X1102.14586.20532__R_113	X1102.14704.9818__R_151	X1102.14712.24802__R_176	X1102.14844.20284__R_199	X1102.14906.4953__R_216	X1102.15024.8763__R_278	X1102.15050.16927__R_219	X1102.15155.20472__R_084	X1102.15248.8055__R_058	X1102.15326.16032__R_234	X1102.15329.26245__R_213	X1102.15456.8139__R_227	X1102.15505.24703__R_094	X1102.15537.5195__R_234	X1102.15579.19800__R_057	X1102.15755.20758__R_197	X1102.15764.16618__R_197	X1102.15811.17112__R_001	X1102.15816.18953__R_133	X1102.15837.7491__R_246	X1102.15920.19046__R_154	X1102.15969.13606__R_279	X1102.16013.9497__R_061	X1102.16022.8005__R_213	X1102.16068.1468__R_151	X1102.16104.11471__R_061	X1102.16182.13970__R_189	X1102.16182.5593__R_070	X1102.16228.21954__R_192	X1102.16230.23428__R_271	X1102.16377.28388__R_020	X1102.16421.8478__R_032	X1102.16496.14327__R_206	X1102.16498.14646__R_103	X1102.16510.6705__R_252	X1102.16522.6561__R_269	X1102.16665.7049__R_069	X1102.16778.23588__R_153	X1102.16839.27015__R_043	X1102.16882.6935__R_199	X1102.16890.17273__R_163	X1102.16951.11259__R_277	X1102.16970.25220__R_102	X1102.17010.8699__R_088	X1102.17073.4136__R_220	X1102.17081.4631__R_041	X1102.17102.17936__R_083	X1102.17138.18157__R_094	X1102.17199.10606__R_207	X1102.17239.19514__R_213	X1102.17267.26100__R_153	X1102.17269.6553__R_159	X1102.17350.7942__R_218	X1102.17376.28589__R_181	X1102.17434.24698__R_196	X1102.17436.5430__R_158	X1102.17505.16928__R_273	X1102.17534.3707__R_222	X1102.17556.10012__R_237	X1102.17723.25011__R_176	X1102.17774.18642__R_014	X1102.17795.2292__R_149	X1102.17952.7911__R_113	X1102.18091.12266__R_119	X1102.18208.22208__R_287	X1102.18257.12697__R_174	X1102.18345.12368__R_125	X1102.18388.20614__R_262	X1102.18388.5927__R_241	X1102.18549.14566__R_018	X1102.18579.8883__R_196	X1102.18623.9929__R_013	X1102.18673.22429__R_141	X1102.18686.7052__R_124	X1102.18795.26189__R_083	X1102.18880.24992__R_120	X1102.18909.7856__R_122	X1102.18939.5032__R_271	X1102.18944.7762__R_127	X1102.19007.24491__R_113	X1102.19125.18761__R_163	X1102.19256.18344__R_156	X1102.19325.6369__R_263	X1102.19445.7027__R_265	X1102.19474.9485__R_284	X1102.19525.15798__R_195	X1102.19615.23003__R_162	X1102.19622.13063__R_238	X1102.19649.23732__R_018	X1102.19663.6091__R_237	X1102.19727.3998__R_124	X1102.19733.15819__R_164	X1102.19759.9549__R_121	X1102.19907.14014__R_274	X1102.19958.28673__R_077	X1102.19985.6769__R_246	X1102.19985.9653__R_119	X1102.20016.2497__R_165	X1102.20191.23049__R_075	X1102.20242.23687__R_194	X1102.20289.17485__R_069	X1102.20306.12588__R_194	X1102.20366.14939__R_013	X1102.20366.17295__R_128	X1102.20477.8776__R_025	X1102.20586.10248__R_207	X1102.20650.2606__R_043	X1102.20678.20136__R_164	X1102.20761.5552__R_091	X1102.20781.5650__R_033	X1102.20825.8316__R_245	X1102.20830.21332__R_128	X1102.20906.27537__R_266	X1102.20948.3955__R_003	X1102.2096.15810__R_218	X1102.21015.13250__R_206	X1102.21139.21977__R_173	X1102.21177.7493__R_070	X1102.21235.21982__R_240	X1102.21290.13430__R_053	X1102.21383.9330__R_069	X1102.21421.21055__R_269	X1102.21713.7896__R_167	X1102.21734.13997__R_206	X1102.21737.18664__R_265	X1102.21811.8496__R_004	X1102.21842.6743__R_104	X1102.21911.21832__R_134	X1102.21912.21536__R_282	X1102.21943.23204__R_101	X1102.22125.25479__R_018	X1102.22220.18905__R_001	X1102.22380.13577__R_278	X1102.22402.8445__R_013	X1102.22512.23352__R_214	X1102.22515.17532__R_170	X1102.22522.17105__R_252	X1102.22623.11565__R_197	X1102.22632.6525__R_262	X1102.22657.16350__R_096	X1102.22664.21116__R_068	X1102.22697.5757__R_019	X1102.22753.26050__R_178	X1102.22897.20106__R_269	X1102.22898.11731__R_176	X1102.22923.16778__R_053	X1102.22945.19249__R_053	X1102.22947.5760__R_211	X1102.23011.23175__R_157	X1102.23011.8182__R_160	X1102.23120.16222__R_070	X1102.23142.19141__R_043	X1102.23184.8513__R_296	X1102.23216.13484__R_140	X1102.23278.3546__R_206	X1102.23288.17882__R_050	X1102.23408.9076__R_038	X1102.23432.11528__R_071	X1102.23518.7050__R_271	X1102.23604.21356__R_093	X1102.23623.8048__R_141	X1102.23722.21989__R_190	X1102.23739.4921__R_033	X1102.23798.21834__R_173	X1102.23846.17995__R_231	X1102.23857.17354__R_181	X1102.23937.20332__R_100	X1102.24068.18089__R_294	X1102.24116.17131__R_247	X1102.24220.18555__R_213	X1102.24259.8955__R_110	X1102.24261.7882__R_162	X1102.2435.12079__R_057	X1102.24421.10376__R_268	X1102.24425.10146__R_149	X1102.24657.16282__R_045	X1102.24698.14021__R_235	X1102.24703.7702__R_167	X1102.24793.18050__R_089	X1102.24893.11192__R_127	X1102.25011.22318__R_198	X1102.25014.20807__R_030	X1102.25039.14199__R_043	X1102.25198.14582__R_140	X1102.25220.25182__R_219	X1102.2525.18438__R_063	X1102.25254.22047__R_088	X1102.25363.23903__R_013	X1102.25544.15932__R_138	X1102.25631.13788__R_093	X1102.26225.16234__R_013	X1102.26314.24045__R_096	X1102.26515.14603__R_133	X1102.26546.20100__R_211	X1102.26563.18386__R_049	X1102.26817.22322__R_176	X1102.26857.6903__R_129	X1102.26871.15387__R_208	X1102.26917.17725__R_167	X1102.27029.14408__R_003	X1102.27066.14915__R_204	X1102.27077.13117__R_246	X1102.27094.18833__R_141	X1102.27220.14882__R_067	X1102.27482.8504__R_096	X1102.27743.14600__R_068	X1102.27767.16949__R_243	X1102.27783.19128__R_258	X1102.27848.12905__R_084	X1102.28078.11189__R_142	X1102.28271.15204__R_265	X1102.28315.18234__R_089	X1102.28477.12978__R_266	X1102.28499.16248__R_085	X1102.28604.11359__R_252	X1102.29236.18139__R_153	X1102.3418.15170__R_241	X1102.3433.11356__R_245	X1102.3467.18454__R_153	X1102.3709.15345__R_134	X1102.3750.12524__R_098	X1102.3798.14705__R_265	X1102.3840.22313__R_254	X1102.4131.11954__R_033	X1102.4489.21906__R_292	X1102.4706.17248__R_094	X1102.4940.16860__R_250	X1102.5057.16116__R_205	X1102.5070.15035__R_163	X1102.5285.16762__R_241	X1102.5361.11315__R_131	X1102.5373.7811__R_084	X1102.5376.23370__R_081	X1102.5828.8673__R_054	X1102.5830.15578__R_159	X1102.5841.13620__R_020	X1102.5871.12481__R_213	X1102.5961.11998__R_174	X1102.5981.20144__R_155	X1102.6005.16248__R_271	X1102.6082.15327__R_230	X1102.6120.16518__R_250	X1102.6147.18595__R_225	X1102.6149.19118__R_114	X1102.6198.17865__R_049	X1102.6241.18224__R_207	X1102.6285.13191__R_205	X1102.6292.17118__R_189	X1102.6297.20365__R_104	X1102.6305.22797__R_281	X1102.6313.6580__R_287	X1102.6478.16918__R_190	X1102.6645.6890__R_284	X1102.6650.24607__R_069	X1102.6660.15997__R_019	X1102.6691.5770__R_042	X1102.6725.7576__R_262	X1102.6758.17727__R_270	X1102.6808.21453__R_075	X1102.6925.23171__R_288	X1102.6998.17755__R_039	X1102.7064.18475__R_239	X1102.7136.13011__R_054	X1102.7204.13309__R_161	X1102.7207.7153__R_032	X1102.7428.8741__R_292	X1102.7476.9354__R_274	X1102.7561.14097__R_148	X1102.7725.9764__R_277	X1102.7746.22049__R_018	X1102.7818.18452__R_103	X1102.7906.4125__R_142	X1102.8066.14142__R_176	X1102.8127.24517__R_068	X1102.8154.23969__R_135	X1102.8194.6365__R_214	X1102.8344.21719__R_212	X1102.8361.23406__R_063	X1102.8504.26759__R_168	X1102.8526.8734__R_176	X1102.8533.9548__R_141	X1102.8672.23704__R_230	X1102.8917.15319__R_274	X1102.8928.16384__R_187	X1102.8982.24806__R_180	X1102.9007.16829__R_130	X1102.9108.9735__R_258	X1102.9209.20216__R_049	X1102.9261.12948__R_121	X1102.9403.17505__R_284	X1102.9420.7855__R_239	X1102.9458.16669__R_165	X1102.9485.20350__R_205	X1102.9553.20589__R_252	X1102.9562.4292__R_262	X1102.9659.17572__R_293	X1102.9684.24880__R_044	X1102.9776.11575__R_165	X1102.9863.16642__R_001	X1102.9916.23846__R_261	X1102.9993.4981__R_058	X1103.10276.6775__R_228	X1103.10284.19995__R_280	X1103.10366.20999__R_167	X1103.10430.4505__R_155	X1103.10473.17296__R_013	X1103.10478.27180__R_228	X1103.10556.9226__R_214	X1103.10616.14394__R_106	X1103.10631.11417__R_120	X1103.10685.4225__R_092	X1103.10718.25646__R_151	X1103.10750.24183__R_042	X1103.10800.8281__R_003	X1103.11102.6437__R_285	X1103.11115.27633__R_013	X1103.11246.16742__R_099	X1103.11302.6942__R_061	X1103.11336.28289__R_088	X1103.11393.12586__R_028	X1103.11397.21184__R_110	X1103.11495.10217__R_117	X1103.11590.12611__R_141	X1103.11669.17172__R_277	X1103.11702.16641__R_149	X1103.11912.6382__R_044	X1103.11916.14532__R_142	X1103.11965.14762__R_175	X1103.12014.21861__R_206	X1103.12016.15920__R_019	X1103.12066.11923__R_187	X1103.12116.9011__R_053	X1103.12131.20740__R_214	X1103.12407.9332__R_148	X1103.12409.5252__R_297	X1103.12463.5252__R_167	X1103.12667.24023__R_200	X1103.12908.23347__R_238	X1103.13048.5074__R_225	X1103.13151.12387__R_262	X1103.13197.23530__R_273	X1103.13307.17789__R_235	X1103.13317.18097__R_187	X1103.13462.16094__R_030	X1103.13478.22751__R_061	X1103.13621.26352__R_181	X1103.13690.21330__R_041	X1103.13706.23705__R_147	X1103.13741.20723__R_013	X1103.13838.27946__R_234	X1103.13940.16010__R_187	X1103.13957.17738__R_258	X1103.13993.27945__R_149	X1103.14038.2037__R_256	X1103.14125.12044__R_141	X1103.14197.18405__R_179	X1103.14323.11594__R_252	X1103.14522.7398__R_019	X1103.14534.14084__R_063	X1103.14545.25744__R_213	X1103.14548.23884__R_284	X1103.14549.17928__R_282	X1103.14598.5189__R_002	X1103.14605.19256__R_162	X1103.14636.24479__R_030	X1103.14718.20203__R_204	X1103.14721.12741__R_211	X1103.14756.18723__R_061	X1103.14793.7636__R_098	X1103.14817.20488__R_013	X1103.15019.19659__R_110	X1103.15158.28356__R_213	X1103.15200.3443__R_187	X1103.15358.26413__R_262	X1103.15465.16758__R_167	X1103.15508.23256__R_004	X1103.15574.9390__R_080	X1103.15843.10608__R_160	X1103.15864.12462__R_063	X1103.15938.10638__R_013	X1103.16006.2824__R_231	X1103.16042.24626__R_263	X1103.16159.10191__R_126	X1103.16209.13799__R_269	X1103.16333.19103__R_282	X1103.16389.17206__R_287	X1103.16523.14858__R_274	X1103.16588.4672__R_197	X1103.16727.7398__R_037	X1103.16862.16970__R_154	X1103.16947.10813__R_243	X1103.16984.5730__R_127	X1103.17028.9597__R_003	X1103.17043.11291__R_120	X1103.17058.1395__R_096	X1103.17129.28251__R_093	X1103.17161.17489__R_164	X1103.17317.11713__R_237	X1103.17324.16071__R_069	X1103.17364.6824__R_104	X1103.17382.4191__R_101	X1103.17638.24970__R_134	X1103.17714.9756__R_270	X1103.17788.16230__R_232	X1103.17911.11107__R_099	X1103.17917.21917__R_117	X1103.18152.4279__R_211	X1103.18298.20940__R_063	X1103.18308.18672__R_176	X1103.18374.18720__R_053	X1103.18397.5541__R_245	X1103.18398.26140__R_281	X1103.18485.22864__R_237	X1103.18527.5312__R_297	X1103.18593.6708__R_149	X1103.18616.22629__R_196	X1103.18761.21203__R_237	X1103.18832.12153__R_154	X1103.18880.4002__R_250	X1103.19036.7589__R_296	X1103.19151.14330__R_262	X1103.19511.14044__R_247	X1103.19646.25677__R_044	X1103.19680.16130__R_258	X1103.19732.20676__R_116	X1103.19772.9082__R_033	X1103.19786.16198__R_263	X1103.19801.7439__R_069	X1103.20010.3758__R_153	X1103.20047.12294__R_075	X1103.20067.16492__R_113	X1103.20076.20646__R_143	X1103.20152.15189__R_067	X1103.20196.14543__R_199	X1103.20203.21182__R_277	X1103.20226.7567__R_090	X1103.20279.2500__R_102	X1103.20437.17039__R_211	X1103.20526.23890__R_199	X1103.20538.14046__R_146	X1103.20803.11729__R_197	X1103.20890.19606__R_069	X1103.20921.7582__R_033	X1103.20962.20122__R_005	X1103.21070.13742__R_068	X1103.21215.11050__R_270	X1103.21305.12692__R_140	X1103.21314.19221__R_070	X1103.21528.11606__R_149	X1103.21571.3863__R_222	X1103.21685.9825__R_243	X1103.21791.19882__R_287	X1103.21895.5295__R_211	X1103.21927.11591__R_206	X1103.21957.20329__R_109	X1103.22012.20450__R_178	X1103.22237.11271__R_286	X1103.22384.26457__R_032	X1103.22500.24585__R_173	X1103.22779.14349__R_153	X1103.23040.19498__R_117	X1103.23063.11189__R_011	X1103.23098.12246__R_022	X1103.23186.12028__R_219	X1103.23201.8141__R_296	X1103.23305.23462__R_263	X1103.23322.8350__R_120	X1103.23365.12207__R_003	X1103.23381.17886__R_155	X1103.23584.15570__R_077	X1103.23729.21068__R_263	X1103.2380.11446__R_097	X1103.23834.5943__R_011	X1103.23909.6489__R_190	X1103.23916.6458__R_205	X1103.23935.16863__R_087	X1103.24058.12797__R_206	X1103.24074.17732__R_173	X1103.24080.12839__R_244	X1103.24183.7885__R_203	X1103.24279.17619__R_280	X1103.24287.17363__R_269	X1103.24408.12223__R_063	X1103.24530.6344__R_133	X1103.24566.17568__R_206	X1103.24648.11088__R_100	X1103.24668.18826__R_194	X1103.24700.12269__R_287	X1103.24933.12469__R_213	X1103.25030.11970__R_206	X1103.2542.15389__R_211	X1103.25491.8283__R_121	X1103.25520.12673__R_142	X1103.25753.20430__R_206	X1103.25817.21809__R_239	X1103.25854.19926__R_160	X1103.25927.11069__R_260	X1103.25980.9076__R_067	X1103.26260.7639__R_280	X1103.26262.19954__R_205	X1103.26373.18018__R_212	X1103.26719.10094__R_087	X1103.26889.13772__R_109	X1103.26908.7941__R_199	X1103.2738.11611__R_075	X1103.27514.7852__R_241	X1103.27516.15038__R_148	X1103.27526.18401__R_219	X1103.27566.17214__R_134	X1103.27999.20478__R_277	X1103.28094.12201__R_130	X1103.28372.9518__R_053	X1103.28911.18207__R_284	X1103.28973.13121__R_110	X1103.28996.12861__R_086	X1103.29379.15227__R_087	X1103.29528.15790__R_231	X1103.3104.10264__R_090	X1103.3719.10777__R_084	X1103.3842.9504__R_194	X1103.4146.21308__R_030	X1103.4359.19379__R_174	X1103.4441.14210__R_077	X1103.4954.14638__R_232	X1103.4958.12065__R_149	X1103.5386.19807__R_065	X1103.5402.13927__R_090	X1103.5739.5944__R_176	X1103.5784.19727__R_219	X1103.6042.6264__R_180	X1103.6150.8541__R_217	X1103.6187.16396__R_070	X1103.6275.14151__R_282	X1103.6511.8813__R_178	X1103.6776.17895__R_234	X1103.6986.21139__R_271	X1103.7016.24127__R_240	X1103.7259.14477__R_290	X1103.7343.21910__R_128	X1103.7372.8047__R_113	X1103.7373.7921__R_035	X1103.7508.20040__R_160	X1103.7626.10631__R_252	X1103.7650.12145__R_292	X1103.7710.8725__R_176	X1103.7712.22564__R_080	X1103.7800.19796__R_197	X1103.7968.7912__R_150	X1103.8115.6704__R_069	X1103.8374.12109__R_094	X1103.8479.13458__R_154	X1103.8507.9142__R_187	X1103.8530.3761__R_161	X1103.8611.20945__R_252	X1103.8734.21830__R_244	X1103.8789.20254__R_134	X1103.8933.10496__R_161	X1103.9003.12145__R_018	X1103.9155.14289__R_294	X1103.9166.24043__R_241	X1103.9207.12602__R_070	X1103.9236.9122__R_286	X1103.9271.12993__R_290	X1103.9670.7160__R_167	X1103.9680.11237__R_205	X1103.9733.8822__R_255	X1103.9787.14780__R_098	X1103.9835.4214__R_210	X1103.9953.2852__R_274	X1104.10083.18361__R_197	X1104.10290.8362__R_199	X1104.10441.17533__R_056	X1104.10443.12776__R_271	X1104.10503.23261__R_141	X1104.10625.13259__R_043	X1104.10722.24284__R_083	X1104.10909.11020__R_077	X1104.11035.25567__R_039	X1104.11243.13116__R_174	X1104.11321.18306__R_134	X1104.11387.19496__R_145	X1104.11415.16164__R_187	X1104.11493.9266__R_218	X1104.11546.20522__R_049	X1104.11791.7098__R_194	X1104.11849.10917__R_263	X1104.12072.22876__R_258	X1104.12126.14112__R_173	X1104.12175.2518__R_085	X1104.12469.16390__R_105	X1104.12673.21224__R_029	X1104.12725.24533__R_042	X1104.12769.6020__R_186	X1104.12865.17830__R_164	X1104.12955.25752__R_287	X1104.12986.16905__R_278	X1104.13187.16679__R_058	X1104.13368.12632__R_090	X1104.13446.6115__R_230	X1104.13506.12579__R_124	X1104.13562.3848__R_089	X1104.13563.16981__R_149	X1104.13579.24517__R_145	X1104.13628.4094__R_255	X1104.13652.21303__R_258	X1104.13923.11818__R_213	X1104.14034.19192__R_258	X1104.14104.9000__R_173	X1104.14154.24046__R_181	X1104.14255.5471__R_055	X1104.14278.21196__R_080	X1104.14396.9268__R_262	X1104.14550.22970__R_258	X1104.14553.2682__R_237	X1104.14613.10645__R_110	X1104.14675.23860__R_297	X1104.14793.2291__R_007	X1104.15228.17523__R_053	X1104.15262.25144__R_258	X1104.15385.17053__R_271	X1104.15432.18474__R_255	X1104.15521.23733__R_120	X1104.15734.26750__R_053	X1104.15851.9350__R_241	X1104.16008.10500__R_269	X1104.16132.26072__R_070	X1104.16187.16037__R_182	X1104.16682.18385__R_211	X1104.16701.9067__R_008	X1104.16745.14343__R_084	X1104.16770.10537__R_034	X1104.16879.13432__R_127	X1104.16966.26187__R_112	X1104.17379.12863__R_181	X1104.17457.27872__R_297	X1104.17494.7743__R_075	X1104.17504.6065__R_089	X1104.17564.11342__R_099	X1104.17577.27371__R_155	X1104.17646.10217__R_190	X1104.17700.13037__R_131	X1104.17865.13918__R_282	X1104.17888.28949__R_255	X1104.17893.12451__R_044	X1104.18122.13438__R_090	X1104.18325.20721__R_003	X1104.18473.5179__R_216	X1104.18584.25474__R_222	X1104.18687.16861__R_120	X1104.18900.17508__R_230	X1104.18933.8436__R_178	X1104.18969.13576__R_094	X1104.19020.17387__R_290	X1104.19035.12875__R_278	X1104.19177.4617__R_071	X1104.19191.6274__R_013	X1104.19308.24401__R_116	X1104.19407.24640__R_238	X1104.19408.10235__R_190	X1104.19529.13285__R_089	X1104.19567.12996__R_173	X1104.19754.18409__R_025	X1104.19767.7652__R_205	X1104.19798.5492__R_131	X1104.1983.17194__R_036	X1104.19844.6351__R_061	X1104.19845.13570__R_285	X1104.19862.6524__R_176	X1104.19922.7486__R_288	X1104.20091.12688__R_111	X1104.20120.17366__R_282	X1104.20121.10173__R_177	X1104.20295.20737__R_275	X1104.20592.17645__R_087	X1104.20696.24333__R_155	X1104.20706.16147__R_194	X1104.21362.17129__R_130	X1104.21470.9396__R_110	X1104.21525.4831__R_181	X1104.21651.13948__R_214	X1104.21703.10619__R_155	X1104.21936.20502__R_206	X1104.21945.27185__R_263	X1104.21975.16656__R_181	X1104.22018.13186__R_057	X1104.22087.18332__R_173	X1104.22433.16908__R_142	X1104.22937.11991__R_217	X1104.23278.25255__R_292	X1104.23307.24851__R_255	X1104.23619.4617__R_287	X1104.23763.21250__R_123	X1104.23980.11428__R_213	X1104.24226.23947__R_019	X1104.24339.22432__R_196	X1104.24378.18333__R_094	X1104.24495.25418__R_204	X1104.24775.21315__R_271	X1104.24862.12426__R_216	X1104.24948.8283__R_116	X1104.25306.12531__R_194	X1104.2611.14833__R_013	X1104.26226.20966__R_026	X1104.26831.9649__R_199	X1104.26900.15870__R_125	X1104.26931.19925__R_189	X1104.27231.11805__R_110	X1104.27508.18886__R_160	X1104.27736.16653__R_053	X1104.28023.15078__R_030	X1104.28967.13886__R_185	X1104.3580.15807__R_077	X1104.3867.12434__R_211	X1104.4035.16357__R_190	X1104.4052.9802__R_237	X1104.4059.11877__R_110	X1104.4247.16197__R_197	X1104.4313.17762__R_255	X1104.4392.14762__R_158	X1104.5384.6272__R_088	X1104.6237.15459__R_066	X1104.6731.18155__R_161	X1104.6762.24206__R_162	X1104.7035.21842__R_147	X1104.7084.19586__R_131	X1104.7201.10162__R_181	X1104.7421.24915__R_197	X1104.7455.11439__R_208	X1104.7468.11410__R_181	X1104.7656.23034__R_240	X1104.7714.17331__R_190	X1104.7771.25205__R_150	X1104.7830.22784__R_093	X1104.8148.12351__R_039	X1104.8373.20075__R_179	X1104.8547.10770__R_213	X1104.8789.20172__R_185	X1104.8807.22087__R_106	X1104.8838.20766__R_173	X1104.9083.23372__R_128	X1104.9546.19083__R_069	X1104.9564.10743__R_241	X1104.9974.11159__R_241	X2101.10276.11227__R_212	X2101.10337.21891__R_069	X2101.10506.17388__R_141	X2101.10673.16259__R_039	X2101.10805.6615__R_181	X2101.10808.8834__R_094	X2101.10844.21114__R_042	X2101.11032.19102__R_235	X2101.11033.22314__R_101	X2101.11062.16303__R_174	X2101.11231.9423__R_176	X2101.11302.19631__R_072	X2101.11392.18732__R_245	X2101.11483.21008__R_067	X2101.11681.17695__R_131	X2101.11714.11784__R_203	X2101.12326.6799__R_152	X2101.12473.27321__R_050	X2101.12518.15774__R_096	X2101.12821.14143__R_250	X2101.12926.4507__R_274	X2101.12989.20771__R_189	X2101.13083.5859__R_153	X2101.13269.21921__R_230	X2101.13279.17078__R_219	X2101.13295.6586__R_184	X2101.13385.23332__R_179	X2101.13389.25357__R_158	X2101.13488.6344__R_075	X2101.13586.24182__R_245	X2101.13993.22420__R_205	X2101.14521.10400__R_255	X2101.14736.6774__R_156	X2101.14737.25126__R_064	X2101.14932.21913__R_190	X2101.14966.12772__R_287	X2101.15368.4095__R_057	X2101.15585.25132__R_263	X2101.15718.16950__R_113	X2101.15795.16425__R_150	X2101.15992.16672__R_285	X2101.16306.23213__R_148	X2101.16520.14661__R_179	X2101.16616.18003__R_034	X2101.16763.14530__R_240	X2101.16969.13788__R_220	X2101.17094.21333__R_013	X2101.17761.3428__R_061	X2101.17906.24342__R_252	X2101.18071.11081__R_153	X2101.18160.12918__R_292	X2101.18353.9804__R_241	X2101.18365.17973__R_289	X2101.18366.23253__R_199	X2101.18487.20436__R_142	X2101.18623.5611__R_033	X2101.18767.3817__R_063	X2101.18769.8726__R_196	X2101.18942.9204__R_090	X2101.19156.16057__R_043	X2101.19184.10056__R_034	X2101.19221.8418__R_072	X2101.19352.13621__R_176	X2101.19654.6194__R_189	X2101.19709.18661__R_278	X2101.19713.14585__R_258	X2101.19912.3554__R_033	X2101.20410.23749__R_103	X2101.20646.7764__R_158	X2101.20825.3730__R_128	X2101.20995.13056__R_029	X2101.21034.9737__R_158	X2101.21167.9671__R_133	X2101.21284.8611__R_043	X2101.21430.13640__R_277	X2101.21593.12201__R_089	X2101.21880.8630__R_057	X2101.22097.6424__R_167	X2101.22165.19365__R_060	X2101.22425.23121__R_142	X2101.22645.19477__R_181	X2101.22972.7852__R_039	X2101.23108.4955__R_175	X2101.23515.18435__R_181	X2101.23948.20498__R_019	X2101.24123.12395__R_266	X2101.24131.5736__R_167	X2101.24213.21050__R_149	X2101.24298.6946__R_180	X2101.24480.9410__R_109	X2101.24676.16091__R_103	X2101.24727.21032__R_285	X2101.24745.10329__R_269	X2101.25106.14161__R_061	X2101.26273.11165__R_039	X2101.26443.15708__R_059	X2101.26498.19167__R_005	X2101.26565.7695__R_074	X2101.26603.12960__R_197	X2101.27077.16431__R_232	X2101.27330.14299__R_185	X2101.27912.9414__R_123	X2101.29137.17948__R_281	X2101.3687.13642__R_156	X2101.4889.9961__R_088	X2101.5052.20702__R_262	X2101.5066.15528__R_277	X2101.6020.9873__R_122	X2101.6054.19497__R_253	X2101.6548.19243__R_147	X2101.7479.12258__R_184	X2101.7655.21331__R_176	X2101.7657.10783__R_252	X2101.7898.22117__R_195	X2101.7901.16066__R_262	X2101.8019.16797__R_084	X2101.8491.6925__R_104	X2101.8886.22002__R_116	X2101.9047.20213__R_075	X2101.9191.10788__R_211	X2101.9337.15172__R_199	X2101.9342.18092__R_024	X2101.9598.22707__R_138	X2101.9697.5576__R_240	X2101.9770.8790__R_013	X2101.9955.6253__R_061	X2101.9959.18193__R_229	X2102.11022.22467__R_208	X2102.11310.24898__R_143	X2102.11451.25616__R_293	X2102.11509.23829__R_174	X2102.12036.8084__R_205	X2102.12132.14918__R_101	X2102.12303.9242__R_043	X2102.12307.19513__R_117	X2102.12484.8080__R_194	X2102.12570.18403__R_262	X2102.12868.17943__R_263	X2102.13016.8520__R_297	X2102.13585.14400__R_262	X2102.13786.13637__R_004	X2102.13807.24029__R_216	X2102.13890.17030__R_207	X2102.13928.26999__R_005	X2102.13990.22576__R_179	X2102.14126.14370__R_168	X2102.14428.7725__R_158	X2102.14480.19150__R_043	X2102.14599.20048__R_094	X2102.14607.16404__R_072	X2102.14837.25523__R_071	X2102.14897.14883__R_068	X2102.14970.2795__R_245	X2102.15227.23887__R_187	X2102.15393.14503__R_143	X2102.15400.21549__R_078	X2102.15443.21652__R_212	X2102.15499.19862__R_241	X2102.15838.15680__R_127	X2102.15980.6566__R_205	X2102.16074.7089__R_218	X2102.16117.10609__R_110	X2102.16231.21660__R_205	X2102.16438.14709__R_138	X2102.17200.10597__R_121	X2102.17206.17767__R_057	X2102.17334.5622__R_155	X2102.17392.14578__R_110	X2102.18302.19426__R_148	X2102.18350.8978__R_230	X2102.18714.17310__R_163	X2102.18903.16531__R_214	X2102.19179.2058__R_175	X2102.19239.9247__R_090	X2102.19259.5557__R_142	X2102.19369.17674__R_131	X2102.19442.4806__R_239	X2102.19483.11981__R_027	X2102.19773.4011__R_081	X2102.20024.11436__R_179	X2102.20178.23226__R_059	X2102.20302.18276__R_234	X2102.20320.17823__R_030	X2102.20550.14123__R_271	X2102.21562.10551__R_042	X2102.21730.24221__R_138	X2102.21737.4423__R_106	X2102.21785.19111__R_197	X2102.21887.16125__R_043	X2102.21980.16197__R_019	X2102.22228.8142__R_219	X2102.22329.17512__R_113	X2102.22490.27124__R_138	X2102.22504.26598__R_165	X2102.22634.9925__R_258	X2102.22643.19979__R_220	X2102.23004.24122__R_278	X2102.23146.14933__R_190	X2102.23307.17625__R_135	X2102.23375.22011__R_197	X2102.23785.9041__R_261	X2102.24107.6050__R_013	X2102.25829.21489__R_084	X2102.26099.20434__R_244	X2102.26593.12186__R_213	X2102.27222.11396__R_039	X2102.28393.19627__R_130	X2102.28440.11180__R_274	X2102.29436.14960__R_231	X2102.4493.18454__R_268	X2102.4846.14983__R_228	X2102.5379.19548__R_285	X2102.5926.8097__R_174	X2102.6149.11429__R_197	X2102.6290.8791__R_261	X2102.6367.17411__R_208	X2102.6651.11238__R_116	X2102.6685.13341__R_258	X2102.7058.10760__R_269	X2102.7629.13341__R_023	X2102.7768.12887__R_205	X2102.7929.18056__R_226	X2102.8096.5321__R_199	X2102.8451.10178__R_197	X2102.8509.16326__R_208	X2102.9875.19323__R_244	X2103.10059.17746__R_197	X2103.10108.23961__R_058	X2103.10286.14394__R_271	X2103.10345.10849__R_142	X2103.10476.7097__R_254	X2103.10531.13848__R_293	X2103.10945.3202__R_284	X2103.11273.4300__R_187	X2103.11515.19144__R_158	X2103.11577.21284__R_237	X2103.11781.6080__R_088	X2103.11906.17576__R_206	X2103.12136.20843__R_104	X2103.12330.22546__R_128	X2103.12619.22217__R_189	X2103.12661.20863__R_181	X2103.12661.23190__R_113	X2103.12954.11537__R_250	X2103.13083.10366__R_107	X2103.13435.12348__R_094	X2103.13905.25555__R_018	X2103.13944.15842__R_129	X2103.14094.18686__R_151	X2103.14277.20730__R_261	X2103.14400.8917__R_069	X2103.14606.11515__R_274	X2103.14612.4211__R_106	X2103.14679.12606__R_042	X2103.14719.18295__R_261	X2103.14728.23433__R_075	X2103.15417.4389__R_061	X2103.15489.23213__R_252	X2103.15932.17132__R_271	X2103.16009.19209__R_182	X2103.16094.23346__R_084	X2103.16319.13850__R_271	X2103.16517.16374__R_211	X2103.16616.20305__R_088	X2103.16951.8100__R_015	X2103.18090.15534__R_246	X2103.18419.13012__R_002	X2103.18583.6678__R_163	X2103.1865.13462__R_087	X2103.18810.19602__R_176	X2103.18893.3396__R_065	X2103.19285.18666__R_133	X2103.19341.8435__R_206	X2103.19540.14191__R_066	X2103.19562.10125__R_104	X2103.20541.24679__R_294	X2103.20567.12985__R_227	X2103.21235.19742__R_219	X2103.21541.4695__R_221	X2103.22238.8468__R_269	X2103.22601.20967__R_173	X2103.22742.13152__R_230	X2103.23242.24080__R_102	X2103.23904.5010__R_102	X2103.24011.11835__R_179	X2103.24036.15326__R_297	X2103.24498.17933__R_031	X2103.26225.22300__R_162	X2103.27509.22706__R_190	X2103.27941.13406__R_037	X2103.28805.19592__R_206	X2103.3366.11014__R_110	X2103.4090.20295__R_177	X2103.4376.17837__R_167	X2103.4953.19976__R_278	X2103.5383.11270__R_263	X2103.5514.9349__R_077	X2103.5827.15621__R_155	X2103.6516.16128__R_275	X2103.6550.17814__R_031	X2103.6724.15323__R_211	X2103.6814.14503__R_155	X2103.7470.20796__R_054	X2103.8719.7848__R_063	X2103.8741.14215__R_297	X2103.8765.10844__R_141	X2103.9532.19334__R_140	X2103.9640.11368__R_106	X2103.9663.17664__R_039	X2104.10710.18105__R_229	X2104.10783.4251__R_133	X2104.11850.14235__R_177	X2104.11991.13697__R_170	X2104.12686.7866__R_113	X2104.12766.24488__R_133	X2104.13115.15438__R_088	X2104.13168.8193__R_219	X2104.13533.14639__R_090	X2104.13572.8340__R_263	X2104.13607.16905__R_199	X2104.13793.7576__R_097	X2104.14323.7652__R_292	X2104.14886.28065__R_118	X2104.15957.11026__R_135	X2104.15959.13464__R_099	X2104.16110.25499__R_219	X2104.16195.25312__R_117	X2104.16606.1875__R_049	X2104.16903.8013__R_125	X2104.17315.4990__R_146	X2104.17557.22142__R_042	X2104.17810.17683__R_165	X2104.18147.14768__R_203	X2104.18307.9322__R_066	X2104.18841.8291__R_273	X2104.18858.16280__R_100	X2104.19532.15966__R_101	X2104.20345.23710__R_097	X2104.20424.11437__R_269	X2104.20459.7866__R_219	X2104.20693.27163__R_143	X2104.20704.12366__R_101	X2104.20907.6589__R_162	X2104.20998.23523__R_166	X2104.21032.22050__R_019	X2104.21741.7296__R_128	X2104.22220.11540__R_241	X2104.22823.16030__R_206	X2104.23248.19628__R_145	X2104.23399.19289__R_127	X2104.23412.12733__R_269	X2104.23480.20952__R_149	X2104.23747.23182__R_258	X2104.23881.20827__R_207	X2104.24194.19445__R_225	X2104.24871.21600__R_297	X2104.26996.16349__R_269	X2104.5105.10306__R_106	X2104.5298.15037__R_019	X2104.5310.8710__R_278	X2104.5467.20437__R_244	X2104.7119.13628__R_285	X2104.7419.13978__R_063	X2104.7443.21562__R_278	X2104.7842.9788__R_288	X2104.8499.11867__R_106	X2104.8979.10206__R_197	X2104.9938.22408__R_211	X2104.9968.22476__R_165	X1101.10255.23983__L_026	X1101.10264.4214__L_243	X1101.10466.5748__L_273	X1101.10615.21149__L_238	X1101.10631.12898__L_192	X1101.10656.17480__L_240	X1101.10709.22618__L_275	X1101.10995.7056__L_062	X1101.11013.11556__L_296	X1101.11040.22870__L_282	X1101.11040.2486__L_250	X1101.11346.19568__L_273	X1101.11893.11943__L_016	X1101.12474.8262__L_061	X1101.12483.22288__L_280	X1101.12575.9825__L_238	X1101.12998.21720__L_142	X1101.13146.8596__L_225	X1101.13338.25678__L_089	X1101.13940.20800__L_191	X1101.14358.25186__L_038	X1101.14682.14647__L_219	X1101.15290.13612__L_179	X1101.15724.13530__L_064	X1101.15839.26045__L_273	X1101.15896.3323__L_241	X1101.16240.24013__L_153	X1101.16372.15936__L_262	X1101.16440.9787__L_238	X1101.16530.6049__L_168	X1101.16589.26374__L_275	X1101.16717.24853__L_295	X1101.17354.18798__L_297	X1101.17879.14541__L_219	X1101.19614.21406__L_039	X1101.20190.11359__L_245	X1101.20429.21898__L_126	X1101.20501.13917__L_179	X1101.20525.5376__L_293	X1101.20693.18741__L_218	X1101.20973.19602__L_243	X1101.21403.6931__L_127	X1101.22185.13713__L_297	X1101.24715.8760__L_258	X1101.25122.19915__L_296	X1101.25750.10288__L_224	X1101.26629.19557__L_156	X1101.26991.13449__L_195	X1101.3990.19061__L_125	X1101.4856.23511__L_038	X1101.5018.6586__L_245	X1101.5451.7787__L_203	X1101.6098.10819__L_207	X1101.6679.13362__L_272	X1101.7875.5472__L_227	X1101.7926.13290__L_125	X1101.8005.18870__L_175	X1101.8962.6362__L_188	X1101.8987.14461__L_287	X1101.9696.2812__L_131	X1102.10958.13669__L_243	X1102.11740.8012__L_258	X1102.11916.27797__L_245	X1102.12113.25022__L_245	X1102.12378.27372__L_123	X1102.13017.3501__L_243	X1102.17608.8294__L_100	X1102.19112.3297__L_181	X1102.20152.17742__L_207	X1102.20510.2966__L_150	X1102.21831.3706__L_197	X1102.22784.11821__L_245	X1102.23627.15401__L_175	X1102.25059.12927__L_219	X1102.26860.18266__L_282	X1102.28060.11129__L_191	X1102.4132.13859__L_186	X1102.4389.21265__L_178	X1102.4662.17725__L_276	X1102.7505.15724__L_207	X1102.8927.16721__L_175	X1102.9590.11998__L_225	X1103.10724.4004__L_100	X1103.11723.19942__L_238	X1103.13854.25050__L_237	X1103.16442.24859__L_192	X1103.18532.17530__L_218	X1103.18677.28515__L_188	X1103.19100.19653__L_240	X1103.23066.20697__L_271	X1103.23356.12664__L_059	X1103.9902.6364__L_272	X1104.11132.20492__L_115	X1104.13970.14453__L_156	X1104.19499.1974__L_273	X1104.20714.9037__L_245	X1104.23529.7182__L_245	X1104.24105.13772__L_224	X1104.27254.12069__L_008	X1104.28600.11725__L_238	X1104.3017.12339__L_273	X1104.5339.14580__L_207	X1104.6300.5364__L_285	X1104.9845.12649__L_245	X2101.11269.25503__L_125	X2101.18628.23328__L_277	X2101.23796.25058__L_142	X2101.7950.20349__L_088	X2102.8071.9039__L_008	X2103.12918.10927__L_233	X2103.15560.23613__L_125	X2103.17390.25305__L_250	X2103.21824.20417__L_245	X2103.8114.8674__L_278	X2103.8504.11885__L_245	X2103.9611.19205__L_295	X2104.11836.19161__L_142	X2104.15005.19955__L_197	X2104.29028.17350__L_217
L_001	0	0	0	0	0	0	0	0	0	0	0	0	0	0	0	0	0	0	0	0	0	0	0	0	0	0	0	0	0	0	0	0	0	0	0	0	0	0	0	0	0	0	0	0	0	0	0	0	0	0	0	0	0	0	0	0	0	0	0	0	0	0	0	0	0	0	0	0	0	0	0	0	0	0	0	0	0	0	0	0	0	0	0	0	0	0	0	0	0	0	0	0	0	0	0	0	0	0	0	0	0	0	0	0	0	0	0	0	0	0	0	0	0	0	0	0	0	0	0	0	0	0	0	0	0	0	0	0	0	0	0	0	0	0	0	0	0	0	0	0	0	0	0	0	0	0	0	0	0	0	0	0	0	0	0	0	0	0	0	0	0	0	0	0	0	0	0	0	0	0	0	0	0	0	0	0	0	0	0	0	0	0	0	0	0	0	0	0	0	0	0	0	0	0	0	0	0	0	0	0	0	0	0	0	0	0	0	0	0	0	0	0	0	0	0	0	0	0	0	0	0	0	0	0	0	0	0	0	0	0	0	0	0	0	0	0	0	0	0	0	0	0	0	0	0	0	0	0	0	0	0	0	0	0	0	0	0	0	0	0	0	0	0	0	0	0	0	0	0	0	0	0	0	0	0	0	0	0	0	0	0	0	0	0	0	0	0	0	0	0	0	0	0	0	0	0	0	0	0	0	0	0	0	0	0	0	0	0	0	0	0	0	0	0	0	0	0	0	0	0	0	0	0	0	0	0	0	0	0	0	0	0	0	0	0	0	0	0	0	0	0	0	0	0	0	0	0	0	0	0	0	0	0	0	0	0	0	0	0	0	0	0	0	0	0	0	0	0	0	0	0	0	0	0	0	0	0	0	0	0	0	0	0	0	0	0	0	0	0	0	0	0	0	0	0	0	0	0	0	0	0	0	0	0	0	0	0	0	0	0	0	0	0	0	0	0	0	0	0	0	0	0	0	0	0	0	0	0	0	0	0	0	0	0	0	0	0	0	0	0	0	0	0	0	0	0	0	0	0	0	0	0	0	0	0	0	0	0	0	0	0	0	0	0	0	0	0	0	0	0	0	0	0	0	0	0	0	0	0	0	0	0	0	0	0	0	0	0	0	0	0	0	0	0	0	0	0	0	0	0	0	0	0	0	0	0	0	0	0	0	0	0	0	0	0	0	0	0	0	0	0	0	0	0	0	0	0	0	0	0	0	0	0	0	0	0	0	0	0	0	0	0	0	0	0	0	0	0	0	0	0	0	0	0	0	0	0	0	0	0	0	0	0	0	0	0	0	0	0	0	0	0	0	0	0	0	0	0	0	0	0	0	0	0	0	0	0	0	0	0	0	0	0	0	0	0	0	0	0	0	0	0	0	0	0	0	0	0	0	0	0	0	0	0	0	0	0	0	0	0	0	0	0	0	0	0	0	0	0	0	0	0	0	0	0	0	0	0	0	0	0	0	0	0	0	0	0	0	0	0	0	0	0	0	0	0	0	0	0	0	0	0	0	0	0	0	0	0	0	0	0	0	0	0	0	0	0	0	0	0	0	0	0	0	0	0	0	0	0	0	0	0	0	0	0	0	0	0	0	0	0	0	0	0	0	0	0	0	0	0	0	0	0	0	0	0	0	0	0	0	0	0	0	0	0	0	0	1	0	0	0	0	0	0	0	0	0	0	0	0	0	0	0	0	0	0	0	0	0	0	0	0	0	0	0	0	0	0	0	0	0	0	0	0	0	0	0	0	0	0	0	0	0	0	0	0	0	0	0	0	0	0	0	0	0	0	0	0	0	0	0	0	0	0	0	0	0	0	0	0	0	0	0	0	0	0	0	0	0	0	0	0	0	0	0	0	0	0	0	0	0	0	0	0	0	0	0	0	0	0	0	0	0	0	0	0	0	0	0	0	0	0	0	0	0	0	0	0	0	0	0	0	0	0	0	0	0	0	0	0	0	0	0	0	0	0	0	0	0	0	0	0	0	0	0	0	0	0	0	0	0	0	0	0	0	0	0	0	0	0	0	0	0	0	0	0	0	0	0	0	0	0	0	0	0	0	0	0	0	0	0	0	0	0	0	0	0	0	0	0	0	0	0	0	0	0	0	0	0	0	0	0	0	0	0	0	0	0	0	0	0	0	0	0	0	0	0	0	0	0	0	0	0	0	0	0	0	0	0	0	0	0	0	0	0	0	0	0	0	0	0	0	0	0	0	0	0	0	0	0	0	0	0	0	0	0	0	0	0	0	0	0	0	0	0	0	0	0	0	0	0	0	0	0	0	0	0	0	0	0	0	0	0	0	0	0	0	0	0	0	0	0	0	0	0	0	0	0	0	0	0	0	0	0	0	0	0	0	0	0	0	0	0	0	0	0	0	0	0	0	0	0	0	0	0	0	0	0	0	0	0	0	0	0	0	0	0	0	0	0	0	0	0	0	0	0	0	0	0	0	0	0	0	0	0	0	0	0	0	0	0	0	0	0	0	0	0	0	0	0	0	0	0	0	0	0	0	0	0	0	0	0	0	0	0	0	0	0	0	0	0	0	0	0	0	0	0	0	0	0	0	0	0	0	0	0	0	0	0	0	0	0	0	0	0	0	0	0	0	0	0	0	0	0	0	0	0	0	0	0	0	0	0	0	0	0	0	0	0	0	0	0	0	0	0	0	0	0	0	0	0	0	0	0	0	0	0	0	0	0	0	0	0	0	0	0	0	0	0	0	0	0	0	0	0	0	0	0	0	0	0	0	0	0	0	0	0	0	0	0	0	0	0	0	0	0	0	0	0	0	0	0	0	0	0	0	0	0	0	0	0	0	0	0	0	0	0	0	0	0	0	0	0	0	0	0	0	0	0	0	0	0	0	0	0	0	0	0	0	0	0	0	0	0	0	0	0	0	0	0	0	0	0	0	0	0	0	0	0	0	0	0	0	0	0	0	0	0	0	0	0	0	0	0	0	0	0	0	0	0	0	0	0	0	0	0	0	0	0	0	0	0	0	0	0	0	0	0	0	0	0	0	0	0	0	0	0	0	0	0	0	0	0	0	0	0	0	0	0	0	0	0	0	0	0	0	0	0	0	0	0	0	0	0	0	0	0	0	0	0	0	0	0	0	0	0	0	0	0	0	0	0	0	0	0	0	0	0	0	0	0	0	0	0	0	0	0	0	0	0	0	0	0	0	0	0	0	0	0	0	0	0	0	0	0	0	0	0	0	0	0	0	0	0	0	0	0	0	0	0	0	0	0	0	0	0	0	0	0	0	0	0	0	0	0	0	0	0	0	0	0	0	0	0	0	0	0	0	0	0	0	0	0	0	0	0	0	0	0	0	0	0	0	0	0	0	0	0	0	0	0	0	0	0	0	0	0	0	0	0	0	0	0	0	0	0	0	0	0	0	0	0	0	0	0	0	0	0	0	0	0	0	0	0	0	0	0	0	0	0	0	0	0	0	0	0	0	0	0	0	0	0	0	0	0	0	0	0	0	0	0	0	0	0	0	0	0	0	0	0	0	0	0	0	0	0	0	0	0	0	0	0	0	0	0	0	0	0	0	0	0	0	0	0	0	0	0	0	0	0	0	0	0	0	0	0	0	0	0	0	0	0	0	0	0	0	0	0	0	0	0	0	0	0	0	0	0	0	0	0	0	0	0	0	0	0	0	0	0	0	0	0	0	0	0	0	0	0	0	0	0	0	0	0	0	0	0	0	0	0	0	0	0	0	0	0	0	0	0	0	0	0	0	0	0	0	0	0	0	0	0	0	0	0	0	0	0	0	0	0	0	0	0	0	0	0	0	0	0	0	0	0	0	0	0	0	0	0	0	0	0	0	0	0	0	0	0	0	0	0	0	0	0	0	0	0	0	0	0	0	0	0	0	0	0	0	0	0	0	0	0	0	0	0	0	0	0	0	0	0	0	0	0	0	0	0	0	0	0	0	0	0	0	0	0	0	0	0	0	0	0	0	0	0	0	0	0	0	0	0	0	0	0	0	0	0	0	0	0	0	0	0	0	0	0	0	0	0	0	0	0	0	0	0	0	0	0	0	0	0	0	0	0	0	0	0	0	0	0	0	0	0	0	0	0	0	0	0	0	0	0	0	0	0	0	0	0	0	0	0	0	0	0	0	0	0	0	0	0	0	0	0	0	0	0	0	0	0	0	0	0	0	0	0	0	0	0	0	0	0	0	0	0	0	0	0	0	0	0	0	0	0	0	0	0	0	0	0	0	0	0	0	0	0	0	0	0	0	0	0	0	0	0	0	0	0	0	0	0	0	0	0	0	0	0	0	0	0	0	0	0	0	0	0	0	0	0	0	0	0	0	0	0	0	0	0	0	0	0	0	0	0	0	0	0	0	0	0	0	0	0	0	0	0	0	0	0	0	0	0	0	0	0	0	0	0	0	0	0	0	0	0	0	0	0	0	0	0	0	0	0	0	0	0	0	0	0	0	0	0	0	0	0	0	0	0	0	0	0	0	0	0	0	0	0	0	0	0	0	0	0	0	0	0	0	0	0	0	0	0	0	0	0	0	0	0	0	0	0	0	0	0	0	0	0	0	0	0	0	0	0	0	0	0	0	0	0	0	0	0	0	0	0	0	0	0	0	0	0	0	0	0	0	0	0	0	0	0	0	0	0	0	0	0	0	0	0	0	0	0	0	0	0	0	0	0	0	0	0	0	0	0	0	0	0	0	0	0	0	0	0	0	0	0	0	0	0	0	0	0	0	0	0	0	0	0	0	0	0	0	0	0	0	0	0	0	0	0	0	0	0	0	0	0	0	0	0	0	0	0	0	0	0	0	0	0	0	0	0	0	0	0	0	0	0	0	0	0	0	0	0	0	0	0	0	0	0	0	0	0	0	0	0	0	0	0	0	0	0	0	0	0	0	0	0	0	0	0	0	0	0	0	0	0	0	0	0	0	0	0	0	0	0	0	0	0	0	0	0	0	0	0	0	0	0	0	0	0	0	0	0	0	0	0	0	0	0	0	0	0	0	0	0	0	0	0	0	0	0	0	0	0	0	0	0	0	0	0	0	0	0	0	0	0	0	0	0	0	0	0	0	0	0	0	0	0	0	0	0	0	0	0	0	0	0	0	0	0	0	0	0	0	0	0	0	0	0	0	0	0	0	0	0	0	0	0	0	0	0	0	0	0	0	0	0	0	0	0	0	0	0	0	0	0	0	0	0	0	0	0	0	0	0	0	0	0	0	0	0	0	0	0	0	0	0	0	0	0	0	0	0	0	0	0	0	0	0	0	0	0	0	0	0	0	0	0	0	0	0	0	0	0	0	0	0	0	0	0	0	0	0	0	0	0	0	0	0	0	0	0	0	0	0	0	0	0	0	0	0	0	0	0	0	0	0	0	0	0	0	0	0	0	0	0	0	0	0	0	0	0	0	0	0	0	0	0	0	0	0	0	0	0	0	0	0	0	0	0	0	0	0	0	0	0	0	0	0	0	0	0	0	0	0	0	0	0	0	0	0	0	0	0	0	0	0	0	0	0	0	0	0	0	0	0	0	0	0	0	0	0	0	0	0	0	0	0	0	0	0	0	0	0	0	0	0	0	0	0	0	0	0	0	0	0	0	0	0	0	0	0	0	0	0	0	0	0	0	0	0	0	0	0	0	0	0	0	0	0	0	0	0	0	0	0	0	0	0	0	0	0	0	0	0	0	0	0	0	0	0	0	0	0	0	0	0	0	0	0	0	0	0	0	0	0	0	0	0	0	0	0	0	0	0	0	0	0	0	0	0	0	0	0	0	0	0	0	0	0	0	0	0	0	0	0	0	0	0	0	0	0	0	0	0	0	0	0	0	0	0	0	0	0	0	0	0	0	0	0	0	0	0	0	0	0	0	0	0	0	0	0	0	0	0	0	0	0	0	0	0	0	0	0	0	0	0	0	0	0	0	0	0	0	0	0	0	0	0	0	0	0	0	0	0	0	0	0	0	0	0	0	0	0	0	0	0	0	0	0	0	0	0	0	0	0	0	0	0	0	0	0	0	0	0	0	0	0	0	0	0	0	0	0	0	0	0	0	0	0	0	0	0	0	0	0	0	0	0	0	0	0	0	0	0	0	0	0	0	0	0	0	0	0	0	0	0	0	0	0	0	0	0	0	0	0	0	0	0	0	0	0	0	0	0	0	0	0	0	0	0	0	0	0	0	0	0	0	0	0	0	0	0	0	0	0	0	0	0	0	0	0	0	0	0	0	0	0	0	0	0	0	0	0	0	0	0	0	0	0	0	0	0	0	0	0	0	0	0	0	0	0	0	0	0	0	0	0	0	0	0	0	0	0	0	0	0	0	0	0	0	0	0	0	0	0	0	0	0	0	0	0	0	0	0	0	0	0	0	0	0	0	0	0	0	0	0	0	0	0	0	0	0	0	0	0	0	0	0	0	0	0	0	0	0	0	0	0	0	0	0	0	0	0	0	0	0	0	0	0	0	0	0	0	0	0	0	0	0	0	0	0	0	0	0	0	0	0	0	0	0	0	0	0	0	0	0	0	0	0	0	0	0	0	0	0	0	0	0	0	0	0	0	0	0	0	0	0	0	0	0	0	0	0	0	0	0	0	0	0	0	0	0	0	0	0	0	0	0	0	0	0	0	0	0	0	0	0	0	0	0	0	0	0	0	0	0	0	0	0	0	0	0	0	0	0	0	0	0	0	0	0	0	0	0	0	0	0	0	0	0	0	0	0	0	0	0	0	0	0	0	0	0	0	0	0	0	0	0	0	0	0	0	0	0	0	0	0	0	0	0	0	0	0	0	0	0	0	0	0	0	0	0	0	0	0	0	0	0	0	0	0	0	0	0	0	0	0	0	0	0	0	0	0	0	0	0	0	0	0	0	0	0	0	0	0	0	0	0	0	0	0	0	0	0	0	0	0	0	0	0	0	0	0	0	0	0	0	0	0	0	0	0	0	0	0	0	0	0	0	0	0	0	0	0	0	0	0	0	0	0	0	0	0	0	0	0	0	0	0	0	0	0	0	0	0	0	0	0	0	0	0	0	0	0	0	0	0	0	0	0	0	0	0	0	0	0	0	0	0	0	0	0	0	0	0	0	0	0	0	0	0	0	0	0	0	0	0	0	0	0	0	0	0	0	0	0	0	0	0	0	0	0	0	0	0	0	0	0	0	0	0	0	0	0	0	0	0	0	0	0	0	0	0	0	0	0	0	0	0	0	0	0	0	0	0	0	0	0	0	0	0	0	0	0	0	0	0	0	0	0	0	0	0	0	0	0	0	0	0	0	0	0	0	0	0	0	0	0	0	0	0	0	0	0	0	0	0	0	0	0	0	0	0	0	0	0	0	0	0	0	0	0	0	0	0	0	0	0	0	0	0	0	0	0	0	0	0	0	0	0	0	0	0	0	0	0	0	0	0	0	0	0	0	0	0	0	0	0	0	0	0	0	0	0	0	0	0	0	0	0	0	0	0	0	0	0	0	0	0	0	0	0	0	0	0	0	0	0	0	0	0	0	0	0	0	0	0	0	0	0	0	0	0	0	0	0	0	0	0	0	0	0	0	0	0	0	0	0	0	0	0	0	0	0	0	0	0	0	0	0	0	0	0	0	0	0	0	0	0	0	0	0	0	0	0	0	0	0	0	0	0	0	0	0	0	0	0	0	0	0	0	0	0	0	0	0	0	0	0	0	0	0	0	0	0	0	0	0	0	0	0	0	0	0	0	0	0	0	0	0	0	0	0	0	0	0	0	0	0	0	0	0	0	0	0	0	0	0	0	0	0	0	0	0	0	0	0	0	0	0	0	0	0	0	0	0	0	0	0	0	0	0	0	0	0	0	0	0	0	0	0	0	0	0	0	0	0	0	0	0	0	0	0	0	0	0	0	0	0	0	0	0	0	0	0	0	0	0	0	0	0	0	0	0	0	0	0	0	0	0	0	0	1	0	0	0	0	0	0	0	0	0	0	0	0	0	0	0	0	0	0	0	0	0	0	0	0	0	0	0	0	0	0	0	0	0	0	0	0	0	0	0	0	0	0	0	0	0	0	0	0	0	0	0	0	0	0	0	0	0	0	0	0	0	0	0	0	0	0	0	0	0	0	0	0	0	0	0	0	0	0	0	0	0	0	0	0	0	0	0	0	0	0	0	0	0	0	0	0	0	0	0	0	0	0	0	0	0	0	0	0	0	0	0	0	0	0	0	0	0	0	0	0	0	0	0	0	0	0	0	0	0	0	0	0	0	0	0	0	0	0	0	0	0	0	0	0	0	0	0	0	0	0	0	0	0	0	0	0	0	0	0	0	0	0	0	0	0	0	0	0	0	0	0	0	0	0	0	0	0	0	0	0	0	0	0	0	0	0	0	0	0	0	0	0	0	0	0	0	0	0	0	0	0	0	0	0	0	0	0	0	0	0	0	0	0	0	0	0	0	0	0	0	0	0	0	0	0	0	0	0	0	0	0	0	0	0	0	0	0	0	0	0	0	0	0	0	0	0	0	0	0	0	0	0	0	0	0	0	0	0	0	0	0	0	0	0	0	0	0	0	0	0	0	0	0	0	0	0	0	0	0	0	0	0	0	0	0	0	0	0	0	0	0	0	0	0	0	0	0	0	0	0	0	0	0	0	0	0	0	0	0	0	0	0	0	0	0	0	0	0	0	0	0	0	0	0	0	0	0	0	0	0	0	0	0	0	0	0	0	0	0	0	0	0	0	0	0	0	0	0	0	0	0	0	0	0	0	0	0	0	0	0	0	0	0	0	0	0	0	0	0	0	0	0	0	0	0	0	0	0	0	0	0	0	0	0	0	0	0	0	0	0	0	0	0	0	0	0	0	0	0	0	0	0	0	0	0	0	0	0	0	0	0	0	0	0	0	0	0	0	0	0	0	0	0	0	0	0	0	0	0	0	0	0	0	0	0	0	0	0	0	0	0	0	0	0	0	0	0	0	0	0	0	0	0	0	0	0	0	0	0	0	0	0	0	0	0	0	0	0	0	0	0	0	0	0	0	0	0	0	0	0	0	0	0	0	0	0	0	0	0	0	0	0	0	0	0	0	0	0	0	0	0	0	0	0	0	0	0	0	0	0	0	0	0	0	0	0	0	0	0	0	0	0	0	0	0	0	0	0	0	0	0	0	0	0	0	0	0	0	0	0	0	0	0	0	0	0	0	0	0	0	0	0	0	0	0	0	0	0	0	0	0	0	0	0	0	0	0	0	0	0	0	0	0	0	0	0	0	0	0	0	0	0	0	0	0	0	0	0	0	0	0	0	0	0	0	0	0	0	0	0	0	0	0	0	0	0	0	0	0	0	0	0	0	0	0	0	0	0	0	0	0	0	0	0	0	0	0	0	0	0	0	0	0	0	0	0	0	0	0	0	0	0	0	0	0	0	0	0	0	0	0	0	0	0	0	0	0	0	0	0	0	0	0	0	0	0	0	0	0	0	0	0	0	0	0	0	0	0	0	0	0	0	0	0	0	0	0	0	0	0	0	0	0	0	0	0	0	0	0	0	0	0	0	0	0	0	0	0	0	0	0	0	0	0	0	0	0	0	0	0	0	0	0	0	0	0	0	0	0	0	0	0	0	0	0	0	0	0	0	0	0	0	0	0	0	0	0	0	0	0	0	0	0	0	0	0	0	0	0	0	0	0	0	0	0	0	0	0	0	0	0	0	0	0	0	0	0	0	0	0	0	0	0	0	0	0	0	0	0	0	0	0	0	0	0	0	0	0	0	0	0	0	0	0	0	0	0	0	0	0	0	0	0	0	0	0	0	0	0	0	0	0	0	0	0	0	0	0	0	0	0	0	0	0	0	0	0	0	0	0	0	0	0	0	0	0	0	0	0	0	0	0	0	0	0	0	0	0	0	0	0	0	0	0	0	0	0	0	0	0	0	0	0	0	0	0	0	0	0	0	0	0	0	0	0	0	0	0	0	0	0	0	0	0	0	0	0	0	0	0	0	0	0	0	0	0	0	0	0	0	0	0	0	0	0	0	0	0	0	0	0	0	0	0	0	0	0	0	0	0	0	0	0	0	0	0	0	0	0	0	0	0	0	0	0	0	0	0	0	0	0	0	0	0	0	0	0	0	0	0	0	0	0	0	0	0	0	0	0	0	0	0	0	0	0	0	0	0	0	0	0	0	0	0	0	0	0	0	0	0	0	0	0	0	0	0	0	0	0	0	0	0	0	0	0	0	0	0	0	0	0	0	0	0	0	0	0	0	0	0	0	0	0	0	0	0	0	0	0	0	0	0	0	0	0	0	0	0	0	0	0	0	0	0	0	0	0	0	0	0	0	0	0	0	0	0	0	0	0	0	0	0	0	0	0	0	0	0	0	0	0	0	0	0	0	0	0	0	0	0	0	0	0	0	0	0	0	0	0	0	0	0	0	0	0	0	0	0	0	0	0	0	0	0	0	0	0	0	0	0	0	0	0	0	0	0	0	0	0	0	0	0	0	0	0	0	0	0	0	0	0	0	0	0	0	0	0	0	0	0	0	0	0	0	0	0	0	0	0	0	0	0	0	0	0	0	0	0	0	0	0	0	0	0	0	0	0	0	0	0	0	0	0	0	0	0	0	0	0	0	0	0	0	0	0	0	0	0	0	0	0	0	0	0	0	0	0	0	0	0	0	0	0	0	0	0	0	0	0	0	0	0	0	0	0	0	0	0	0	0	0	0	0	0	0	0	0	0	0	0	0	0	0	0	0	0	0	0	0	0	0	0	0	0	0	0	0	0	0	0	0	0	0	0	0	0	0	0	0	0	0	0	0	0	0	0	0	0	0	0	0	0	0	0	0	0	0	0	0	0	0	0	0	0	0	0	0	0	0	0	0	0	0	0	0	0	0	0	0	0	0	0	0	0	0	0	0	0	0	0	0	0	0	0	0	0	0	0	0	0	0	0	0	0	0	0	0	0	0	0	0	0	0	0	0	0	0	0	0	0	0	0	0	0	0	0	0	0	0	0	0	0	0	0	0	0	0	0	0	0	0	0	0	0	0	0	0	0	0	0	0	0	0	0	0	0	0	0	0	0	0	0	0	0	0	0	0	0	0	0	0	0	0	0	0	0	0	0	0	0	0	0	0	0	0	0	0	0	0	0	0	0	0	0	0	0	0	0	0	0	0	0	0	0	0	0	0	0	0	0	0	0	0	0	0	0	0	0	0	0	0	0	0	0	0	0	0	0	0	0	0	0	0	0	0	0	0	0	0	0	0	0	0	0	0	0	0	0	0	0	0	0	0	0	0	0	0	0	0	0	0	0	0	0	0	0	0	0	0	0	0	0	0	0	0	0	0	0	0	0	0	0	0	0	0	0	0	0	0	0	0	0	0	0	0	0	0	0	0	0	0	0	0	0	0	0	0	0	0	0	0	0	0	0	0	0	0	0	0	0	0	0	0	0	0	0	0	0	0	0	0	0	0	0	0	0	0	0	0	0	0	0	0	0	0	0	0	0	0	0	0	0	0	0	0	0	0	0	0	0	0	0	0	0	0	0	0	0	0	0	0	0	0	0	0	0	0	0	0	0	0	0	0	0	0	0	0	0	0	0	0	0	0	0	0	0	0	0	0	0	0	0	0	0	0	0	0	0	0	0	0	0	0	0	0	0	0	0	0	0	0	0	0	0	0	0	0	0	0	0	0	0	0	0	0	0	0	0	0	0	0	0	0	0	0	0	0	0	0	0	0	0	0	0	0	0	0	0	0	0	0	0	0	0	0	0	0	0	0	0	0	0	0	0	0	0	0	0	0	0	0	0	0	0	0	0	0	0	0	0	0	0	0	0	0	0	0	0	0	0	0	0	0	0	0	0	0	0	0	0	0	0	0	0	0	0	0	0	0	0	0	0	0	0	0	0	0	0	0	0	0	0	0	0	0	0	0	0	0	0	0	0	0	0	0	0	0	0	0	0	0	0	0	0	0	0	0	0	0	0	0	0	0	0	0	0	0	0	0	0	0	0	0	0	0	0	0	0	0	0	0	0	0	0	0	0	0	0	0	0	0	0	0	0	0	0	0	0	0	0	0	0	0	0	0	0	0	0	0	0	0	0	0	0	0	0	0	0	0	0	0	0	0	0	0	0	0	0	0	0	0	0	0	0	0	0	0	0	0	0	0	0	0	0	0	0	0	0	0	0	0	0	0	0	0	0	0	0	0	0	0	0	0	0	0	0	0	0	0	0	0	0	0	0	0	0	0	0	0	0	0	0	0	0	0	0	0	0	0	0	0	0	0	0	0	0	0	0	0	0	0	0	0	0	0	0	0	0	0	0	0	0	0	0	0	0	0	0	0	0	0	0	0	0	0	0	0	0	0	0	0	0	0	0	0	0	0	0	0	0	0	0	0	0	0	0	0	0	0	0	0	0	0	0	0	0	0	0	0	0	0	0	0	0	0	0	0	0	0	0	0	0	0	0	0	0	0	0	0	0	0	0	0	0	0	0	0	0	0	0	0	0	0	0	0	0	0	0	0	0	0	0	0	0	0	0	0	0	0	0	0	0	0	0	0	0	0	0	0	0	0	0	0	0	0	0	0	0	0	0	0	0	0	0	0	0	0	0	0	0	0	0	0	0	0	0	0	0	0	0	0	0	0	0	0	0	0	0	0	0	0	0	0	0	0	0	0	0	0	0	0	0	0	0	0	0	0	0	0	0	0	0	0	0	0	0	0	0	0	0	0	0	0	0	0	0	0	0	0	0	0	0	0	0	0	0	0	0	0	0	0	0	0	0	0	0	0	0	0	0	0	0	0	0	0	0	0	0	0	0	0	0	0	0	0	0	0	0	0	0	0	0	0	0	0	0	0	0	0	0	0	0	0	0	0	0	0	0	0	0	0	0	0	0	0	0	0	0	0	0	0	0	0	0	0	0	0	0	0	0	0	0	0	0	0	0	0	0	0	0	0	0	0	0	0	0	0	0	0	0	0	0	0	0	0	0	0	0	0	0	0	0	0	0	0	0	0	0	0	0	0	0	0	0	0	0	0	0	0	0	0	0	0	0	0	0	0	0	0	0	0	0	0	0	0	0	0	0	0	0	0	0	0	0	0	0	0	0	0	0	0	0	0	0	0	0	0	0	0	0	0	0	0	0	0	0	0	0	0	0	0	0	0	0	0	0	0	0	0	0	0	0	0	0	0	0	0	0	0	0	0	0	0	0	0	0	0	0	0	0	0	0	0	0	0	0	0	0	0	0	0	0	0	0	0	0	0	0	0	0	0	0	0	0	0	0	0	0	0	0	0	0	0	0	0	0	0	0	0	0	0	0	0	0	0	0	0	0	0	0	0	0	0	0	0	0	0	0	0	0	0	0	0	0	0	0	0	0	0	0	0	0	0	0	0	0	0	0	0	0	0	0	0	0	0	0	0	0	0	0	0	0	0	0	0	0	0	0	0	0	0	0	0	0	0	0	0	0	0	0	0	0	0	0	0	0	0	0	0	0	0	0	0	0	0	0	0	0	0	0	0	0	0	0	0	0	0	0	0	0	0	0	0	0	0	0	0	0	0	0	0	0	0	0	0	0	0	0	0	0	0	0	0	0	0	0	0	0	0	0	0	0	0	0	0	0	0	0	0	0	0	0	0	0	0	0	0	0	0	0	0	0	0	0	0	0	0	0	0	0	0	0	0	0	0	0	0	0	0	0	0	0	0	0	0	0	0	0	0	0	0	0	0	0	0	0	0	0	0	0	0	0	0	0	0	0	0	0	0	0	0	0	0	0	0	0	0	0	0	0	0	0	0	0	0	0	0	0	0	0	0	0	0	0	0	0	0	0	0	0	0	0	0	0	0	0	0	0	0	0	0	0	0	0	0	0	0	0	0	0	0	0	0	0	0	0	0	0	0	0	0	0	0	0	0	0	0	0	0	0	0	0	0	0	0	0	0	0	0	0	0	0	0	0	0	0	0	0	0	0	0	0	0	0	0	0	0	0	0	0	0	0	0	0	0	0	0	0	0	0	0	0	0	0	0	0	0	0	0	0	0	0	0	0	0	0	0	0	0	0	0	0	0	0	0	0	0	0	0	0	0	0	0	0	0	0	0	0	0	0	0	0	0	0	0	0	0	0	0	0	0	0	0	0	0	0	0	0	0	0	0	0	0	0	0	0	0	0	0	0	0	0	0	0	0	0	0	0	0	0	0	0	0	0	0	0	0	0	0	0	0	0	0	0	0	0	0	0	0	0	0	0	0	0	0	0	0	0	0	0	0	0	0	0	0	0	0	0	0	0	0	0	0	0	0	0	0	0	0	0	0	0	0	0	0	0	0	0	0	0	0	0	0	0	0	0	0	0	0	0	0	0	0	0	0	0	0	0	0	0	0	0	0	0	0	0	0	0	0	0	0	0	0	0	0	0	0	0	0	0	0	0	0	0	0	0	0	0	0	0	0	0	0	0	0	0	0	0	0	0	0	0	0	0	0	0	0	0	0	0	0	0	0	0	0	0	0	0	0	0	0	0	0	0	0	0	0	0	0	0	0	0	0	0	0	0	0	0	0	0	0	0	0	0	0	0	0	0	0	0	0	0	0	0	0	0	0	0	0	0	0	0	0	0	0	0	0	0	0	0	0	0	0	0	0	0	0	0	0	0	0	0	0	0	0	0	0	0	0	0	0	0	0	0	0	0	0	0	0	0	0	0	0	0	0	0	0	0	0	0	0	0	0	0	0	0	0	0	0	0	0	0	0	0	0	0	0	0	0	0	0	0	0	0	0	0	0	0	0	0	0	0	0	0	0	0	0	0	0	0	0	0	0	0	0	0	0	0	0	0	0	0	0	0	0	0	0	0	0	0	0	0	0	0	0	0	0	0	0	0	0	0	0	0	0	0	0	0	0	0	0	0	0	0	0	0	0	0	0	0	0	0	0	0	0	0	0	0	0	0	0	0	0	0	0	0	0	0	0	0	0	0	0	0	0	0	0	0	0	0	0	0	0	0	0	0	0	0	0	0	0	0	0	0	0	0	0	0	0	0	0	0	0	0	0	0	0	0	0	0	0	0	0	0	0	0	0	0	0	0	0	0	0	0	0	0	0	0	0	0	0	0	0	0	0	0	0	0	0	0	0	0	0	0	0	0	0	0	0	0	0	0	0	0	0	0	0	0	0	0	0	0	0	0	0	0	0	0	0	0	0	0	0	0	0	0	0	0	0	0	0	0	0	0	0	0	0	0	0	0	0	0	0	0	0	0	0	0	0	0	0	0	0	0	0	0	0	0	0	0	0	0	0	0	0	0	0	0	0	0	0	0	0	0	0	0	0	0	0	0	0	0	0	0	0	0	0	0	0	0	0	0	0	0	0	0	0	0	0	0	0	0	0	0	0	0	0	0	0	0	0	0	0	0	0	0	0	0	0	0	0	0	0	0	0	0	0	0	0	0	0	0	0	0	0	0	0	0	0	0	0	0	0	0	0	0	0	0	0	0	0	0	0	0	0	0	0	0	0	0	0	0	0	0	0	0	0	0	0	0	0	0	0	0	0	0	0	0	0	0	0	0	0	0	0	0	0	0	0	0	0	0	0	0	0	0	0	0	0	0	0	0	0	0	0	0	0	0	0	0	0	0	0	0	0	0	0	0	0	0	0	0	0	0	0	0	0	0	0	0	0	0	0	0	0	0	0	0	0	0	0	0	0	0	0	0	0	0	0	0	0	0	0	0	0	0	0	0	0	0	0	0	0	0	0	0	0	0	0	0	0	0	0	0	0	0	0	0	0	0	0	0	0	0	0	0	0	0	0	0	0	0	0	0	0	0	0	0	0	0	0	0	0	0	0	0	0	0	0	0	0	0	0	0	0	0	0	0	0	0	0	0	0	0	0	0	0	0	0	0	0	0	0	0	0	0	0	0	0	0	0	0	0	0	0	0	0	0	0	0	0	0	0	0	0	0	0	0	0	0	0	0	0	0	0	0	0	0	0	0	0	0	0	0	0	0	0	0	0	0	0	0	0	0	0	0	0	0	0	0	0	0	0	0	0	0	0	0	0	0	0	0	0	0	0	0	0	0	0	0	0	0	0	0	0	0	0	0	0	0	0	0	0	0	0	0	0	0	0	0	0	0	0	0	0	0	0	0	0	0	0	0	0	0	0	0	0	0	0	0	0	0	0	0	0	0	0	0	0	0	0	0	0	0	0	0	0	0	0	0	0	0	0	0	0	0	0	0	0	0	0	0	0	0	0	0	0	0	0	0	0	0	0	0	0	0	0	0	0	0	0	0	0	0	0	0	0	0	0	0	0	0	0	0	0	0	0	0	0	0	0	0	0	0	0	0	0	0	0	0	0	0	0	0	0	0	0	0	0	0	0	0	0	0	0	0	0	0	0	0	0	0	0	0	0	0	0	0	0	0	0	0	0	0	0	0	0	0	0	0	0	0	0	0	0	0	0	0	0	0	0	0	0	0	0	0	0	0	0	0	0	0	0	0	0	0	0	0	0	0	0	0	0	0	0	0	0	0	0	0	0	0	0	0	0	0	0	0	0	0	0	0	0	0	0	0	0	0	0	0	0	0	0	0	0	0	0	0	0	0	0	0	0	0	0	0	0	0	0	0	0	0	0	0	0	0	0	0	0	0	0	0	0	0	0	0	0	0	0	0	0	0	0	0	0	0	0	0	0	0	0	0	0	0	0	0	0	0	0	0	0	0	0	0	0	0	0	0	0	0	0	0	0	0	0	0	0	0	0	0	0	0	0	0	0	0	0	0	0	0	0	0	0	0	0	0	0	0	0	0	0	0	0	0	0	0	0	0	0	0	0	0	0	0	0	0	0	0	0	0	0	0	0	0	0	0	0	0	0	0	0	0	0	0	0	0	0	0	0	0	0	0	0	0	0	0	0	0	0	0	0	0	0	0	0	0	0	0	0	0	0	0	0	0	0	0	0	0	0	0	0	0	0	0	0	0	0	0	0	0	0	0	0	0	0	0	0	0	0	0	0	0	0	0	0	0	0	0	0	0	0	0	0	0	0	0	0	0	0	0	0	0	0	0	0	0	0	0	0	0	0	0	0	0	0	0	0	0	0	0	0	0	0	0	0	0	0	0	0	0	0	0	0	0	0	0	0	0	0	0	0	0	0	0	0	0	0	0	0	0	0	0	0	0	0	0	0	0	0	0	0	0	0	0	0	0	0	0	0	0	0	0	0	0	0	0	0	0	0	0	0	0	0	0	0	0	0	0	0	0	0	0	0	0	0	0	0	0	0	0	0	0	0	0	0	0	0	0	0	0	0	0	0	0	0	0	0	0	0	0	0	0	0	0	0	0	0	0	0	0	0	0	0	0	0	0	0	0	0	0	0	0	0	0	0	0	0	0	0	0	0	0	0	0	0	0	0	0	0	0	0	0	0	0	0	0	0	0	0	0	0	0	0	0	0	0	0	0	0	0	0	0	0	0	0	0	0	0	0	0	0	0	0	0	0	0	0	0	0	0	0	0	0	0	0	0	0	0	0	0	0	0	0	0	0	0	0	0	0	0	0	0	0	0	0	0	0	0	0	0	0	0	0	0	0	0	0	0	0	0	0	0	0	0	0	0	0	0	0	0	0	0	0	0	0	0	0	0	0	0	0	0	0	0	0	0	0	0	0	0	0	0	0	0	0	0	0	0	0	0	0	0	0	0	0	0	0	0	0	0	0	0	0	0	0	0	0	0	0	0	0	0	0	0	0	0	0	0	0	0	0	0	0	0	0	0	0	0	0	0	0	0	0	0	0	0	0	0	0	0	0	0	0	0	0	0	0	0	0	0	0	0	0	0	0	0	0	0	0	0	0	0	0	0	0	0	0	0	0	0	0	0	0	0	0	0	0	0	0	0	0	0	0	0	0	0	0	0	0	0	0	0	0	0	0	0	0	0	0	0	0	0	0	0	0	0	0	0	0	0	0	0	0	0	0	0	0	0	0	0	0	0	0	0	0	0	0	0	0	0	0	0	0	0	0	0	0	0	0	0	0	0	0	0	0	0	0	0	0	0	0	0	0	0	0	0	0	0	0	0	0	0	0	0	0	0	0	0	0
L_002	0	0	0	0	0	0	0	0	0	0	0	0	0	0	0	0	0	0	0	0	0	0	0	0	0	0	0	0	0	0	0	0	0	0	0	0	0	0	0	0	0	0	0	0	0	0	0	0	0	0	0	0	0	0	0	0	0	0	0	0	0	0	0	0	0	0	0	0	0	0	0	0	0	0	0	0	0	0	0	0	0	0	0	0	0	0	0	0	0	0	0	0	0	0	0	0	0	0	0	0	0	0	0	0	0	0	0	0	0	0	0	0	0	0	0	0	0	0	0	0	0	0	0	0	0	0	0	0	0	0	0	0	0	0	0	0	0	0	0	0	0	0	0	0	0	0	0	0	0	0	0	0	0	0	0	0	0	0	0	0	0	0	0	0	0	0	0	0	0	0	0	0	0	0	0	0	0	0	0	0	0	0	0	0	0	0	0	0	0	0	0	0	0	0	0	0	0	0	0	0	0	0	0	0	0	0	0	0	0	0	0	0	0	0	0	0	0	0	0	0	0	0	0	0	0	0	0	0	0	0	0	0	0	0	0	0	0	0	0	0	0	0	0	0	0	0	0	0	0	0	0	0	0	0	0	0	0	0	0	0	0	0	0	0	0	0	0	0	0	0	0	0	0	0	0	0	0	0	0	0	0	0	0	0	0	0	0	0	0	0	0	0	0	0	0	0	0	0	0	0	0	0	0	0	0	0	0	0	0	0	0	0	0	0	0	0	0	0	0	0	0	0	0	0	0	0	0	0	0	0	0	0	0	0	0	0	0	0	0	0	0	0	0	0	0	0	0	0	0	0	0	0	0	0	0	0	0	0	0	0	0	0	0	0	0	0	0	0	0	0	0	0	0	0	0	0	0	0	0	0	0	0	0	0	0	0	0	0	0	0	0	0	0	0	0	0	0	0	0	0	0	0	0	0	0	0	0	0	0	0	0	0	0	0	0	0	0	0	0	0	0	0	0	0	0	0	0	0	0	0	0	0	0	0	0	0	0	0	0	0	0	0	0	0	0	0	0	0	0	0	0	0	0	0	0	0	0	0	0	0	0	0	0	0	0	0	0	0	0	0	0	0	0	0	0	0	0	0	0	0	0	0	0	0	0	0	0	0	0	0	0	0	0	0	0	0	0	0	0	0	0	0	0	0	0	0	0	0	0	0	0	0	0	0	0	0	0	0	0	0	0	0	0	0	0	0	0	0	0	0	0	0	0	0	0	0	0	0	0	0	0	0	0	0	0	0	0	0	0	0	0	0	0	0	0	0	0	0	0	0	0	0	0	0	0	0	0	0	0	0	0	0	0	0	0	0	0	0	0	0	0	0	0	0	0	0	0	0	0	0	0	0	0	0	0	0	0	0	0	0	0	0	0	0	0	0	0	0	0	0	0	0	0	0	0	0	0	0	0	0	0	0	0	0	0	0	0	0	0	0	0	0	0	0	0	0	0	0	0	0	0	0	0	0	0	0	0	0	0	0	0	0	0	0	0	0	0	0	0	0	0	0	0	0	0	0	0	0	0	0	0	0	0	0	0	0	0	0	0	0	0	0	0	0	0	0	0	0	0	0	0	0	0	0	0	0	0	0	0	0	0	0	0	0	0	0	0	0	0	0	0	0	0	0	0	0	0	0	0	0	0	0	0	0	0	0	0	0	0	0	0	0	0	0	0	0	0	0	0	0	0	0	0	0	0	0	0	0	0	0	0	0	0	0	0	0	0	0	0	0	0	0	0	0	0	0	0	0	0	0	0	0	0	0	0	0	0	0	0	0	0	0	0	0	0	0	0	0	0	0	0	0	0	0	0	0	0	0	0	0	0	0	0	0	0	0	0	0	0	0	0	0	0	0	0	0	0	0	0	0	0	0	0	0	0	0	0	0	0	0	0	0	0	0	0	0	0	0	0	0	0	0	0	0	0	0	0	0	0	0	0	0	0	0	0	0	0	0	0	0	0	0	0	0	0	0	0	0	0	0	0	0	0	0	0	0	0	0	0	0	0	0	0	0	0	0	0	0	0	0	0	0	0	0	0	0	0	0	0	0	0	0	0	0	0	0	0	0	0	0	0	0	0	0	0	0	0	0	0	0	0	0	0	0	0	0	0	0	0	0	0	0	0	0	0	0	0	0	0	0	0	0	0	0	0	0	0	0	0	0	0	0	0	0	0	0	0	0	0	0	0	0	0	0	0	0	0	0	0	0	0	0	0	0	0	0	0	0	0	0	0	0	0	0	0	0	0	0	0	0	0	0	0	0	0	0	0	0	0	0	0	0	0	0	0	0	0	0	0	0	0	0	0	0	0	0	0	0	0	0	0	0	0	0	0	0	0	0	0	0	0	0	0	0	0	0	0	0	0	0	0	0	0	0	0	0	0	0	0	0	0	0	0	0	0	0	0	0	0	0	0	0	0	0	0	0	0	0	0	0	0	0	0	0	0	0	0	0	0	0	0	0	0	0	0	0	0	0	0	0	0	0	0	0	0	0	0	0	0	0	0	0	0	0	0	0	0	0	0	0	0	0	0	0	0	0	0	0	0	0	0	0	0	0	0	0	0	0	0	0	0	0	0	0	0	0	0	0	0	0	0	0	0	0	0	0	0	0	0	0	0	0	0	0	0	0	0	0	0	0	0	0	0	0	0	0	0	0	0	0	0	0	0	0	0	0	0	0	0	0	0	0	0	0	0	0	0	0	0	0	0	0	0	0	0	0	0	0	0	0	0	0	0	0	0	0	0	0	0	0	0	0	0	0	0	0	0	0	0	0	0	0	0	0	0	0	0	0	0	0	0	0	0	0	0	0	0	0	0	0	0	0	0	0	0	0	0	0	0	0	0	0	0	0	0	0	0	0	0	0	0	0	0	0	0	0	0	0	0	0	0	0	0	0	0	0	0	0	0	0	0	0	0	0	0	0	0	0	0	0	0	0	0	0	0	0	0	0	0	0	0	0	0	0	0	0	0	0	0	0	0	0	0	0	0	0	0	0	0	0	0	0	0	0	0	0	0	0	0	0	0	0	0	0	0	0	0	0	0	0	0	0	0	0	0	0	0	0	0	0	0	0	0	0	0	0	0	0	0	0	0	0	0	0	0	0	0	0	0	0	0	0	0	0	0	0	0	0	0	0	0	0	0	0	0	0	0	0	0	0	0	0	0	0	0	0	0	0	0	0	0	0	0	0	0	0	0	0	0	0	0	0	0	0	0	0	0	0	0	0	0	0	0	0	0	0	0	0	0	0	0	0	0	0	0	0	0	0	0	0	0	0	0	0	0	0	0	0	0	0	0	0	0	0	0	0	0	0	0	0	0	0	0	0	0	0	0	0	0	0	0	0	0	0	0	0	0	0	0	0	0	0	0	0	0	0	0	0	0	0	0	0	0	0	0	0	0	0	0	0	0	0	0	0	0	0	0	0	0	0	0	0	0	0	0	0	0	0	0	0	0	0	0	0	0	0	0	0	0	0	0	0	0	0	0	0	0	0	0	0	0	0	0	0	0	0	0	0	0	0	0	0	0	0	0	0	0	0	0	0	0	0	0	0	0	0	0	0	0	0	0	0	0	0	0	0	0	0	0	0	0	0	0	0	0	0	0	0	0	0	0	0	0	0	0	0	0	0	0	0	0	0	0	0	0	0	0	0	0	0	0	0	0	0	0	0	0	0	0	0	0	0	0	0	0	0	0	0	0	0	0	0	0	0	0	0	0	0	0	0	0	0	0	0	0	0	0	0	0	0	0	0	0	0	0	0	0	0	0	0	0	0	0	0	0	0	0	0	0	0	0	0	0	0	0	0	0	0	0	0	0	0	0	0	0	0	0	0	0	0	0	0	0	0	0	0	0	0	0	0	0	0	0	0	0	0	0	0	0	0	0	0	0	0	0	0	0	0	0	0	0	0	0	0	0	0	0	0	0	0	0	0	0	0	0	0	0	0	0	0	0	0	0	0	0	0	0	0	0	0	0	0	0	0	0	0	0	0	0	0	0	0	0	0	0	0	0	0	0	0	0	0	0	0	0	0	0	0	0	0	0	0	0	0	0	0	0	0	0	0	0	0	0	0	0	0	0	0	0	0	0	0	0	0	0	0	0	0	0	0	0	0	0	0	0	0	0	0	0	0	0	0	0	0	0	0	0	0	0	0	0	0	0	0	0	0	0	0	0	0	0	0	0	0	0	0	0	0	0	0	0	0	0	0	0	0	0	0	0	0	0	0	0	0	0	0	0	0	0	0	0	0	0	0	0	0	0	0	0	0	0	0	0	0	0	0	0	0	0	0	0	0	0	0	0	0	0	0	0	0	0	0	0	0	0	0	0	0	0	0	0	0	0	0	0	0	0	0	0	0	0	0	0	0	0	0	0	0	0	0	0	0	0	0	0	0	0	0	0	0	0	0	0	0	0	0	0	0	0	0	0	0	0	0	0	0	0	0	0	0	0	0	0	0	0	0	0	0	0	0	0	0	0	0	0	0	0	0	0	0	0	0	0	0	0	0	0	0	0	0	0	0	0	0	0	0	0	0	0	0	0	0	0	0	0	0	0	0	0	0	0	0	0	0	0	0	0	0	0	0	0	0	0	0	0	0	0	0	0	0	0	0	0	0	0	0	0	0	0	0	0	0	0	0	0	0	0	0	0	0	0	0	0	0	0	0	0	0	0	0	0	0	0	0	0	0	0	0	0	0	0	0	0	0	0	0	0	0	0	0	0	0	0	0	0	0	0	0	0	0	0	0	0	0	0	0	0	0	0	0	0	0	0	0	0	0	0	0	0	0	0	0	0	0	0	0	0	0	0	0	0	0	0	0	0	0	0	0	0	0	0	0	0	0	0	0	0	0	0	0	0	0	0	0	0	0	0	0	0	0	0	0	0	0	0	0	0	0	0	0	0	0	0	0	0	0	0	0	0	0	0	0	0	0	0	0	0	0	0	0	0	0	0	0	0	0	0	0	0	0	0	0	0	0	0	0	0	0	0	0	0	0	0	0	0	0	0	0	0	0	0	0	0	0	0	0	0	0	0	0	0	0	0	0	0	0	0	0	0	0	0	0	0	0	0	0	0	0	0	0	0	0	0	0	0	0	0	0	0	0	0	0	0	0	0	0	0	0	0	0	0	0	0	0	0	0	0	0	0	0	0	0	0	0	0	0	0	0	0	0	0	0	0	0	0	0	0	0	0	0	0	0	0	0	0	0	0	0	0	0	0	0	0	0	0	0	0	0	0	0	0	0	0	0	0	0	0	0	0	0	0	0	0	0	0	0	0	0	0	0	0	0	0	0	0	0	0	0	0	0	0	0	0	0	0	0	0	0	0	0	0	0	0	0	0	0	0	0	0	0	0	0	0	0	0	0	0	0	0	0	0	0	0	0	0	0	0	0	0	0	0	0	0	0	0	0	0	0	0	0	0	0	0	0	0	0	0	0	0	0	0	0	0	0	0	0	0	0	0	0	0	0	0	0	0	0	0	0	0	0	0	0	0	0	0	0	0	0	0	0	0	0	0	0	0	0	0	0	0	0	0	0	0	0	0	0	0	0	0	0	0	0	0	0	0	0	0	0	0	0	0	0	0	0	0	0	0	0	0	0	0	0	0	0	0	0	0	0	0	0	0	0	0	0	0	0	0	0	0	0	0	0	0	0	0	0	0	0	0	0	0	0	0	0	0	0	0	0	0	0	0	0	0	0	0	0	0	0	0	0	0	0	0	0	0	0	0	0	0	0	0	0	0	0	0	0	0	0	0	0	0	0	0	0	0	0	0	0	0	0	0	0	0	0	0	0	0	0	0	0	0	0	0	0	0	0	0	0	0	0	0	0	0	0	0	0	0	0	0	0	0	0	0	0	0	0	0	0	0	0	0	0	0	0	0	0	0	0	0	0	0	0	0	0	0	0	0	0	0	0	0	0	0	0	0	0	0	0	0	0	0	0	0	0	0	0	0	0	0	0	0	0	0	0	0	0	0	0	0	0	0	0	0	0	0	0	0	0	0	0	0	0	0	0	0	0	0	0	0	0	0	0	0	0	0	0	0	0	0	0	0	0	0	0	0	0	0	0	0	0	0	0	0	0	0	0	0	0	0	0	0	0	0	0	0	0	0	0	0	0	0	0	0	0	0	0	0	0	0	0	0	0	0	0	0	0	0	0	0	0	0	0	0	0	0	0	0	0	0	0	0	0	0	0	0	0	0	0	0	0	0	0	0	0	0	0	0	0	0	0	0	0	0	0	0	0	0	0	0	0	0	0	0	0	0	0	0	0	0	0	0	0	0	0	0	0	0	0	0	0	0	0	0	0	0	0	0	0	0	0	0	0	0	0	0	0	0	0	0	0	0	0	0	0	0	0	0	0	0	0	0	0	0	0	0	0	0	0	0	0	0	0	0	0	0	0	0	0	0	0	0	0	0	0	0	0	0	0	0	0	0	0	0	0	0	0	0	0	0	0	0	0	0	0	0	0	0	0	0	0	0	0	0	0	0	0	0	0	0	0	0	0	0	0	0	0	0	0	0	0	0	0	0	0	0	0	0	0	0	0	0	0	0	0	0	0	0	0	0	0	0	0	0	0	0	0	0	0	0	0	0	0	0	0	0	0	0	0	0	0	0	0	0	0	0	0	0	0	0	0	0	0	0	0	0	0	0	0	0	0	0	0	0	0	0	0	0	0	0	0	0	0	0	0	0	0	0	0	0	0	0	0	0	0	0	0	0	0	0	0	0	0	0	0	0	0	0	0	0	0	0	0	0	0	0	0	0	0	0	0	0	0	0	0	0	0	0	0	0	0	0	0	0	0	0	0	0	0	0	0	0	0	0	0	0	0	0	0	0	0	0	0	0	0	0	0	0	0	0	0	0	0	0	0	0	0	0	0	0	0	0	0	0	0	0	0	0	0	0	0	0	0	0	0	0	0	0	0	0	0	0	0	0	0	0	0	0	0	0	0	0	0	0	0	0	0	0	0	0	0	0	0	0	0	0	0	0	0	0	0	0	0	0	0	0	0	0	0	0	0	0	0	0	0	0	0	0	0	0	0	0	0	0	0	0	0	0	0	0	0	0	0	0	0	0	0	0	0	0	0	0	0	0	0	0	0	0	0	0	0	0	0	0	0	0	0	0	0	0	0	0	0	0	0	0	0	0	0	0	0	0	0	0	0	0	0	0	0	0	0	0	0	0	0	0	0	0	0	0	0	0	0	0	0	0	0	0	0	0	0	0	0	0	0	0	0	0	0	0	0	0	0	0	0	0	0	0	0	0	0	0	0	0	0	0	0	0	0	0	0	0	0	0	0	0	0	0	0	0	0	0	0	0	0	0	0	0	0	0	0	0	0	0	0	0	0	0	0	0	0	0	0	0	0	0	0	0	0	0	0	0	0	0	0	0	0	0	0	0	0	0	0	0	0	0	0	0	0	0	0	0	0	0	0	0	0	0	0	0	0	0	0	0	0	0	0	0	0	0	0	0	0	0	0	0	0	0	0	0	0	0	0	0	0	0	0	0	0	0	0	0	0	0	0	0	0	0	0	0	0	0	0	0	0	0	0	0	0	0	0	0	0	0	0	0	0	0	0	0	0	0	0	0	0	0	0	0	0	0	0	0	0	0	0	0	0	0	0	0	0	0	0	0	0	0	0	0	0	0	0	0	0	0	0	0	0	0	0	0	0	0	0	0	0	0	0	0	0	0	0	0	0	0	0	0	0	0	0	0	0	0	0	0	0	0	0	0	0	0	0	0	0	0	0	0	0	0	0	0	0	0	0	0	0	0	0	0	0	0	0	0	0	0	0	0	0	0	0	0	0	0	0	0	0	0	0	0	0	0	0	0	0	0	0	0	0	0	0	0	0	0	0	0	0	0	0	0	0	0	0	0	0	0	0	0	0	0	0	0	0	0	0	0	0	0	0	0	2	0	0	0	0	0	0	0	0	0	0	0	0	0	0	0	0	0	0	0	0	0	0	0	0	0	2	0	0	1	0	0	0	0	0	0	0	0	0	0	0	0	0	0	0	0	0	0	0	0	0	0	0	0	0	0	0	0	0	0	0	0	0	0	0	0	0	0	0	0	0	0	0	0	0	0	0	0	0	0	0	0	0	0	0	0	0	0	0	0	0	0	0	0	0	0	0	0	0	0	0	0	0	0	0	0	0	0	0	0	0	0	0	0	0	0	0	0	0	0	0	0	0	0	0	0	0	0	0	0	0	0	0	0	0	0	0	0	0	0	0	0	0	0	0	0	0	0	0	0	0	0	0	0	0	0	0	0	0	0	0	0	0	0	0	0	0	0	0	0	0	0	0	0	0	0	0	0	0	0	0	0	0	0	0	0	0	0	0	0	0	0	0	0	0	0	0	0	0	0	0	0	0	0	0	0	0	0	0	0	0	0	0	0	0	0	0	0	0	0	0	0	0	0	0	0	0	0	0	0	0	0	0	0	0	0	0	0	0	0	0	0	0	0	0	0	0	0	0	0	0	0	0	0	0	0	0	0	0	0	0	0	0	0	0	0	0	0	0	0	0	0	0	0	0	0	0	0	0	0	0	0	0	0	0	0	0	0	0	0	0	0	0	0	0	0	0	0	0	0	0	0	0	0	0	0	0	0	0	0	0	0	0	0	0	0	0	0	0	0	0	0	0	0	0	0	0	0	0	0	0	0	0	0	0	0	0	0	0	0	0	0	0	0	0	0	0	0	0	0	0	0	0	0	0	0	0	0	0	0	0	0	0	0	0	0	0	0	0	0	0	0	0	0	0	0	0	0	0	0	0	0	0	0	0	0	0	0	0	0	0	0	0	0	0	0	0	0	0	0	0	0	0	0	0	0	0	0	0	0	0	0	0	0	0	0	0	0	0	0	0	0	0	0	0	0	0	0	0	0	0	0	0	0	0	0	0	0	0	0	0	0	0	0	0	0	0	0	0	0	0	0	0	0	0	0	0	0	0	0	0	0	0	0	0	0	0	0	0	0	0	0	0	0	0	0	0	0	0	0	0	0	0	0	0	0	0	0	0	0	0	0	0	0	0	0	0	0	0	0	0	0	0	0	0	0	0	0	0	0	0	0	0	0	0	0	0	0	0	0	0	0	0	0	0	0	0	0	0	0	0	0	0	0	4	0	0	1	0	0	0	0	0	0	0	0	0	0	0	0	0	0	0	0	0	0	0	0	0	0	0	0	0	0	0	0	0	0	0	0	0	0	0	0	0	0	0	0	0	0	0	0	0	0	0	0	0	0	0	0	0	0	0	0	0	0	0	0	0	0	0	0	0	0	0	0	0	0	0	0	0	0	0	0	0	0	0	0	0	0	0	0	0	0	0	0	0	0	0	0	0	0	0	0	0	0	0	0	0	0	0	0	0	0	0	0	0	0	0	0	0	0	0	0	0	0	0	0	0	0	0	0	0	0	0	0	0	0	0	0	0	0	0	0	0	0	0	0	0	0	0	0	0	0	0	0	0	0	0	0	0	0	0	0	0	0	0	0	0	0	0	0	0	0	0	0	0	0	0	0	0	0	0	0	0	0	0	0	0	0	0	0	0	0	0	0	0	0	0	0	0	0	0	0	0	0	0	0	0	0	0	0	0	0	0	0	0	0	0	0	0	0	0	0	0	0	0	0	0	0	0	0	0	0	0	0	0	0	0	0	0	0	0	0	0	0	0	0	0	0	0	0	0	0	0	0	0	0	0	0	0	0	0	0	0	0	0	0	0	0	0	0	0	0	0	0	0	0	0	0	0	0	0	0	0	0	0	0	0	0	0	0	0	0	0	0	0	0	0	0	0	0	0	0	0	0	0	0	0	0	0	0	0	0	0	0	0	0	0	0	0	0	0	0	0	0	0	0	0	0	0	0	0	0	0	0	0	0	0	0	0	0	0	0	0	0	0	0	0	0	0	0	0	0	0	0	0	0	0	0	0	0	0	0	0	0	0	0	0	0	0	0	0	0	0	0	0	0	0	0	0	0	0	0	0	0	0	0	0	0	0	0	0	0	0	0	0	0	0	0	0	0	0	0	0	0	0	0	0	0	0	0	0	0	0	0	0	0	0	0	0	0	0	0	0	0	0	0	0	0	0	0	0	0	0	0	0	0	0	0	0	0	0	0	0	0	0	0	0	0	0	0	0	0	0	0	0	0	0	0	0	0	0	0	0	0	0	0	0	0	0	0	0	0	0	0	0	0	0	0	0	0	0	0	0	0	0	0	0	0	0	0	0	0	0	0	0	0	0	0	0	0	0	0	0	0	0	0	0	0	0	0	0	0	0	0	0	0	0	0	0	0	0	0	0	0	0	0	0	0	0	0	0	0	0	0	0	0	0	0	0	0	0	0	0	0	0	0	0	0	0	0	0	0	0	0	0	0	0	0	0	0	0	0	0	0	0	0	0	0	0	0	0	0	0	0	0	0	0	0	0	0	0	0	0	0	0	0	0	0	0	0	0	0	0	0	0	0	0	0	0	0	0	0	0	0	0	0	0	0	0	0	0	0	0	0	0	0	0	0	0	0	0	0	0	0	0	0	0	0	0	0	0	0	0	0	0	0	0	0	0	0	0	0	0	0	0	0	0	0	0	0	0	0	0	0	0	0	0	0	0	0	0	0	0	0	0	0	0	0	0	0	0	0	0	0	0	0	0	0	0	0	0	0	0	0	0	0	0	0	0	0	0	0	0	0	0	0	0	0	0	0	0	0	0	0	0	0	0	0	0	0	0	0	0	0	0	0	0	0	0	0	0	0	0	0	0	0	0	0	0	0	0	0	0	0	0	0	0	0	0	0	0	0	0	0	0	0	0	0	0	0	0	0	0	0	0	0	0	0	0	0	0	0	0	0	0	0	0	0	0	0	0	0	0	0	0	0	0	0	0	0	0	0	0	0	0	0	0	0	0	0	0	0	0	0	0	0	0	0	0	0	0	0	0	0	0	0	0	0	0	0	0	0	0	0	0	0	0	0	0	0	0	0	0	0	0	0	0	0	0	0	0	0	0	0	0	0	0	0	0	0	0	0	0	0	0	0	0	0	0	0	0	0	0	0	0	0	0	0	0	0	0	0	0	0	0	0	0	0	0	0	0	0	0	0	0	0	0	0	0	0	0	0	0	0	0	0	0	0	0	0	0	0	0	0	0	0	0	0	0	0	0	0	0	0	0	0	0	0	0	0	0	0	0	0	0	0	0	0	0	0	0	0	0	0	0	0	0	0	0	0	0	0	0	0	0	0	0	0	0	0	0	0	0	0	0	0	0	0	0	0	0	0	0	0	0	0	0	0	0	0	0	0	0	0	0	0	0	0	0	0	0	0	0	0	0	0	0	0	0	0	0	0	0	0	0	0	0	0	0	0	0	0	0	0	0	0	0	0	0	0	0	0	0	0	0	0	0	0	0	0	0	0	0	0	0	0	0	0	0	0	0	0	0	0	0	0	0	0	0	0	0	0	0	0	0	0	0	0	0	0	0	0	0	0	0	0	0	0	0	0	0	0	0	0	0	0	0	0	0	0	0	0	0	0	0	0	0	0	0	0	0	0	0	0	0	0	0	0	0	0	0	0	0	0	0	0	0	0	0	0	0	0	0	0	0	0	0	0	0	0	0	0	0	0	0	0	0	0	0	0	0	0	0	0	0	0	0	0	0	0	0	0	0	0	0	0	0	0	0	0	0	0	0	0	0	0	0	0	0	0	0	0	0	0	0	0	0	0	0	0	0	0	0	0	0	0	0	0	0	0	0	0	0	0	0	0	0	0	0	0	0	0	0	0	0	0	0	0	0	0	0	0	0	0	0	0	0	0	0	0	0	0	0	0	0	0	0	0	0	0	0	0	0	0	0	0	0	0	0	0	0	0	0	0	0	0	0	0	0	0	0	0	0	0	0	0	0	0	0	0	0	0	0	0	0	0	0	0	0	0	0	0	0	0	0	0	0	0	0	0	0	0	0	0	0	0	0	0	0	0	0	0	0	0	0	0	0	0	0	0	0	0	0	0	0	0	0	0	0	0	0	0	0	0	0	0	0	0	0	0	0	0	0	0	0	0	0	0	0	0	0	0	0	0	0	0	0	0	0	0	0	0	0	0	0	0	0	0	0	0	0	0	0	0	0	0	0	0	0	0	0	0	0	0	0	0	0	0	0	0	0	0	0	0	0	0	0	0	0	0	0	0	0	0	0	0	0	0	0	0	0	0	0	0	0	0	0	0	0	0	0	0	0	0	0	0	0	0	0	0	0	0	0	0	0	0	0	0	0	0	0	0	0	0	0	0	0	0	0	0	0	0	0	0	0	0	0	0	0	0	0	0	0	0	0	0	0	0	0	0	0	0	0	0	0	0	0	0	0	0	0	0	0	0	0	0	0	0	0	0	0	0	0	0	0	0	0	0	0	0	0	0	0	0	0	0	0	0	0	0	0	0	0	0	0	0	0	0	0	0	0	0	0	0	0	0	0	0	0	0	0	0	0	0	0	0	0	0	0	0	0	0	0	0	0	0	0	0	0	0	0	0	0	0	0	0	0	0	0	0	0	0	0	0	0	0	0	0	0	0	0	0	0	0	0	0	0	0	0	0	0	0	0	0	0	0	0	0	0	0	0	0	0	0	0	0	0	0	0	0	0	0	0	0	0	0	0	0	0	0	0	0	0	0	0	0	0	0	0	0	0	0	0	0	0	0	0	0	0	0	0	0	0	0	0	0	0	0	0	0	0	0	0	0	0	0	0	0	0	0	0	0	0	0	0	0	0	0	0	0	0	0	0	0	0	0	0	0	0	0	0	0	0	0	0	0	0	0	0	0	0	0	0	0	0	0	0	0	0	0	0	0	0	0	0	0	0	0	0	0	0	0	0	0	0	0	0	0	0	0	0	0	0	0	0	0	0	0	0	0	0	0	0	0	0	0	0	0	0	0	0	0	0	0	0	0	0	0	0	0	0	0	0	0	0	0	0	0	0	0	0	0	0	0	0	0	0	0	0	0	0	0	0	0	0	0	0	0	0	0	0	0	0	0	0	0	0	0	0	0	0	0	0	0	0	0	0	0	0	0	0	0	0	0	0	0	0	0	0	0	0	0	0	0	0	0	0	0	0	0	0	0	0	0	0	0	0	0	0	0	0	0	0	0	0	0	0	0	0	0	0	0	0	0	0	0	0	0	0	0	0	0	0	0	0	0	0	0	0	0	0	0	0	0	0	0	0	0	0	0	0	0	0	0	0	0	0	0	0	0	0	0	0	0	0	0	0	0	0	0	0	0	0	0	0	0	0	0	0	0	0	0	0	0	0	0	0	0	0	0	0	0	0	0	0	0	0	0	0	0	0	0	0	0	0	0	0	0	0	0	0	0	0	0	0	0	0	0	0	0	0	0	0	0	0	0	0	0	0	0	0	0	0	0	0	0	0	0	0	0	0	0	0	0	0	0	0	0	0	0	0	0	0	0	0	0	0	0	0	0	0	0	0	0	0	0	0	0	0	0	0	0	0	0	0	0	0	0	0	0	0	0	0	0	0	0	0	0	0	0	0	0	0	0	0	0	0	0	0	0	0	0	0	0	0	0	0	0	0	0	0	0	0	0	0	0	0	0	0	0	0	0	0	0	0	0	0	0	0	0	0	0	0	0	0	0	0	0	0	0	0	0	0	0	0	0	0	0	0	0	0	0	0	0	0	0	0	0	0	0	0	0	0	0	0	0	0	0	0	0	0	0	0	0	0	0	0	0	0	0	0	0	0	0	0	0	0	0	0	0	0	0	0	0	0	0	0	0	0	0	0	0	0	0	0	0	0	0	0	0	0	0	0	0	0	0	0	0	0	0	0	0	0	0	0	0	0	0	0	0	0	0	0	0	0	0	0	0	0	0	0	0	0	0	0	0	0	0	0	0	0	0	0	0	0	0	0	0	0	0	0	0	0	0	0	0	0	0	0	0	0	0	0	0	0	0	0	0	0	0	0	0	0	0	0	0	0	0	0	0	0	0	0	0	0	0	0	0	0	0	0	0	0	0	0	0	0	0	0	0	0	0	0	0	0	0	0	0	0	0	0	0	0	0	0	0	0	0	0	0	0	0	0	0	0	0	0	0	0	0	0	0	0	0	0	0	0	0	0	0	0	0	0	0	0	0	0	0	0	0	0	0	0	0	0	0	0	0	0	0	0	0	0	0	0	0	0	0	0	0	0	0	0	0	0	0	0	0	0	0	0	0	0	0	0	0	0	0	0	0	0	0	0	0	0	0	0	0	0	0	0	0	0	0	0	0	0	0	0	0	0	0	0	0	0	0	0	0	0	0	0	0	0	0	0	0	0	0	0	0	0	0	0	0	0	0	0	0	0	0	0	0	0	0	0	0	0	0	0	0	0	0	0	0	0	0	0	0	0	0	0	0	0	0	0	0	0	0	0	0	0	0	0	0	0	0	0	0	0	0	0	0	0	0	0	0	0	0	0	0	0	0	0	0	0	0	0	0	0	0	0	0	0	0	0	0	0	0	0	0	0	0	0	0	0	0	0	0	0	0	0	0	0	0	0	0	0	0	0	0	0	0	0	0	0	0	0	0	0	0	0	0	0	0	0	0	0	0	0	0	0	0	0	0	0	0	0	0	0	0	0	0	0	0	0	0	0	0	0	0	0	0	0	0	0	0	0	0	0	0	0	0	0	0	0	0	0	0	0	0	0	0	0	0	0	0	0	0	0	0	0	0	0	0	0	0	0	0	0	0	0	0	0	0	0	0	0	0	0	0	0	0	0	0	0	0	0	0	0	0	0	0	0	0	0	0	0	0	0	0	0	0	0	0	0	0	0	0	0	0	0	0	0	0	0	0	0	0	0	0	0	0	0	0	0	0	0	0	0	0	0	0	0	0	0	0	0	0	0	0	0	0	0	0	0	0	0	0	0	0	0	0	0	0	0	0	0	0	0	0	0	0	0	0	0	0	0	0	0	0	0	0	0	0	0	0	0	0	0	0	0	0	0	0	0	0	0	0	0	0	0	0	0	0	0	0	0	0	0	0	0	0	0	0	0	0	0	0	0	0	0	0	0	0	0	0	0	0	0	0	0	0	0	0	0	0	0	0	0	0	0	0	0	0	0	0	0	0	0	0	0	0	0	0	0	0	0	0	0	0	0	0	0	0	0	0	0	0	0	0	0	0	0	0	0	0	0	0	0	0	0	0	0	0	0	0	0	0	0	0	0	0	0	0	0	0	0	0	0	0	0	0	0	0	0	0	0	0	0	0	0	0	0	0	0	0	0	0	0	0	0	0	0	0	0	0	0	0	0	0	0	0	0	0	0	0	0	0	0	0	0	0	0	0	0	0	0	0	0	0	0	0	0	0	0	0	0	0	0	0	0	0	0	0	0	0	0	0	0	0	0	0	0	0	0	0	0	0	0	0	0	0	0	0	0	0	0	0	0	0	0	0	0	0	0	0	0	0	0	0	0	0	0	0	0	0	0	0	0	0	0	0	0	0	0	0	0	0	0	0	0	0	0	0	0	0	0	0	0	0	0	0	0	0	0	0	0	0	0	0	0	0	0	0	0	0	0	0	0	0	0	0	0	0	0	0	0	0	0	0	0	0	0	0	0	0	0	0	0	0	0	0	0	0	0	0	0	0	0	0	0	0	0	0	0	0	0	0	0	0	0	0	0	0	0	0	0	0	0	0	0	0	0	0	0	0	0	0	0	0	0	0	0	0	0	0	0	0	0	0	0	0	0	0	0	0	0	0	0	0	0	0	0	0	0	0	0	0	0	0	0	0	0	0	0	0	0	0	0	0	0	0	0	0	0	0	0	0	0	0	0	0	0	0	0	0	0	0	0	0	0	0	0	0	0	0	0	0	0	0	0	0	0	0	0	0	0	0	0	0	0	0	0	0	0	0	0	0	0	0	0	0	0	0	0	0	0	0	0	0	0	0	0	0	0	0	0	0	0	0	0	0	0	0	0	0	0	0	0	0	0	0	0	0	0	0	0	0	0	0	0	0	0	0	0	0	0	0	0	0	0	0	0	0	0	0	0	0	0	0	0	0	0	0	0	0	0	0	0	0	0	0	0	0	0	0	0	0	0	0	0	0	0	0	0	0	0	0	0	0	0	0	0	0	0	0	0	0	0	0	0	0	0	0	0	0	0	0	0	0	0	0	0	0	0	0	0	0	0	0	0	0	0	0	0	0	0	0	0	0	0	0	0	0	0	0	0	0	0	0	0	0	0	0	0	0	0	0	0	0	0	0	0	0	0	0	0	0	0	0	0	0	0	0	0	0	0	0	0	0	0	0	0	0	0	0	0	0	0	0	0	0	0	0	0	0	0	0	0	0	0	0	0	0	0	0	0	0	0	0	0	0	0	0	0	0	0	0	0	0	0	0	0	0	0	0	0	0	0	0	0	0	0	0	0	0	0	0	0	0	0	0	0	0	0	0	0	0	0	0	0	0	0	0	0	0	0	0	0	0	0	0	0	0	0	0	0	0	0	0	0	0	0	0	0	0	0	0	0	0	0	0	0	0	0	0	0	0	0	0	0	0	0	0	0	0	0	0	0	0	0	0	0	0	0	0	0	0	0	0	0	0	0	0	0	0	0	0	0	0	0	0	0	0	0	0	0	0	0	0	0	0	0	0	0	0	0	0	0	0	0	0	0	0	0	0	0	0	0	0	0	0	0	0	0	0	0	0	0	0	0	0	0	0	0	0	0	0	0	0	0	0	0	0	0	0	0	0	0	0	0	0	0	0	0	0	0	0	0	0	0	0	0	0	0	0	0	0	0	0	0	0	0	0	0	0	0	0	0	0	0	0	0	0	0	0	0	0	0	0	0	0	0	0	0	0	0	0	0	0	0	0	0	0	0	0	0	0	0	0	0	0	0	0	0	0	0	0	0	0	0	0	0	0	0	0	0	0	0	0	0	0	0	0	0	0	0	0	0	0	0	0	0	0	0	0	0	0	0	0	0	0	0	0	0	0	0	0	0	0	0	0	0	0	0	0	0	0	0	0	0	0	0	0	0	0	0	0	0	0	0	0	0	0	0	0	0	0	0	0	0	0	0	0	0	0	0	0	0	0	0	0	0	0	0	0	0	0	0	0	0	0	0	0	0	0	0	0	0	0	0	0	0	0	0	0	0	0	0	0	0	0	0	0	0	0	0	0	0	0	0	0	0	0	0	0	0	0	0	0	0	0	0	0	0	0	0	0	0	0	0	0	0	0	0	0	0	0	0	0	0	0	0	0	0	0	0	0	0	0	0	0	0	0	0	0	0	0	0	0	0	0	0	0	0	0	0	0	0	0	0	0	0	0	0	0	0	0	0	0	0	0	0	0	0	0	0	0	0	0	0	0	0	0	0	0	0	0	0	0	0	0	0	0	0	0	0	0	0	0	0	0	0	0	0	0	0	0	0	0	0	0	0	0	0	0	0	0	0	0	0	0	0	0	0	0	0	0	0	0	0	0	0	0	0	0	0	0	0	0	0	0	0	0	0	0	0	0	0	0	0	0	0	0	0	0	0	0	0	0	0	0	0	0	0	0	0	0	0	0	0	0	0	0	0	0	0	0	0	0	0	0	0	0	0	0	0	0	0	0	0	0	0	0	0	0	0	0	0	0	0	0	0	0	0	0	0	0	0	0	0	0	0	0	0	0	0	0	0	0	0	0	0	0	0	0	0	0	0	0	0	0	0	0	0	0	0	0	0	0	0	0	0	0	0	0	0	0	0	0	0	0	0	0	0	0	0	0	0	0	0	0	0	0	0	0	0	0	0	0	0	0	0	0	0	0	0	0	0	0	0	0	0	0	0	0	0	0	0	0	0	0	0	0	0	0	0	0	0	0	0	0	0	0	0	0	0	0	0	0	0	0	0	0	0	0	0	0	0	0	0	0	0	0	0	0	0	0	0	0	0	0	0	0	0	0	0	0	0	0	0	0	0	0	0	0	0	0	0	0	0	0	0	0	0	0	0	0	0	0	0	0	0	0	0	0	0	0	0	0	0	0	0	0	0	0	0	0	0	0	0	0	0	0	0	0	0	0	0	0	0	0	0	0	0	0	0	0	0	0	0	0
L_003	0	0	0	0	0	0	0	0	0	0	0	0	0	0	0	0	0	0	0	0	0	0	0	0	0	0	0	0	0	0	0	0	0	0	0	0	0	0	0	0	0	0	0	0	0	0	0	0	0	0	0	0	0	0	0	0	0	0	0	0	0	0	0	0	0	0	0	0	0	0	0	0	0	0	0	0	0	0	0	0	0	0	0	0	0	0	0	0	0	0	0	0	0	0	0	0	0	0	0	0	0	0	0	0	0	0	0	0	0	0	0	0	0	0	0	0	0	0	0	0	0	0	0	0	0	0	0	0	0	0	0	0	0	0	0	0	0	0	0	0	0	0	0	0	0	0	0	0	0	0	0	0	0	0	0	0	0	0	0	0	0	0	0	0	0	0	0	0	0	0	0	0	0	0	0	0	0	0	0	0	0	0	0	0	0	0	0	0	0	0	0	0	0	0	0	0	0	0	0	0	0	0	0	0	0	0	0	0	0	0	0	0	0	0	0	0	0	0	0	0	0	0	0	0	0	0	0	0	0	0	0	0	0	0	0	0	0	0	0	0	0	0	0	0	0	0	0	0	0	0	0	0	0	0	0	0	0	0	0	0	0	0	0	0	0	0	0	0	0	0	0	0	0	0	0	0	0	0	0	0	0	0	0	0	0	0	0	0	0	0	0	0	0	0	0	0	0	0	0	0	0	0	0	0	0	0	0	0	0	0	0	0	0	0	0	0	0	0	0	0	0	0	0	0	0	0	0	0	0	0	0	0	0	0	0	0	0	0	0	0	0	0	0	0	0	0	0	0	0	0	0	0	0	0	0	0	0	0	0	0	0	0	0	0	0	0	0	0	0	0	0	0	0	0	0	0	0	0	0	0	0	0	0	0	0	0	0	0	0	0	0	0	0	0	0	0	0	0	0	0	0	0	0	0	0	0	0	0	0	0	0	0	0	0	0	0	0	0	0	0	0	0	0	0	0	0	0	0	0	0	0	0	0	0	0	0	0	0	0	0	0	0	0	0	0	0	0	0	0	0	0	0	0	0	0	0	0	0	0	0	0	0	0	0	0	0	0	0	0	0	0	0	0	0	0	0	0	0	0	0	0	0	0	0	0	0	0	0	0	0	0	0	0	0	0	0	0	0	0	0	0	0	0	0	0	0	0	0	0	0	0	0	0	0	0	0	0	0	0	0	0	0	0	0	0	0	0	0	0	0	0	0	0	0	0	0	0	0	0	0	0	0	0	0	0	0	0	0	0	0	0	0	0	0	0	0	0	0	0	0	0	0	0	0	0	0	0	0	0	0	0	0	0	0	0	0	0	0	0	0	0	0	0	0	0	0	0	0	0	0	0	0	0	0	0	0	0	0	0	0	0	0	0	0	0	0	0	0	0	0	0	0	0	0	0	0	0	0	0	0	0	0	0	0	0	0	0	0	0	0	0	0	0	0	0	0	0	0	0	0	0	0	0	0	0	0	0	0	0	0	0	0	0	0	0	0	0	0	0	0	0	0	0	0	0	0	0	0	0	0	0	0	0	0	0	0	0	0	0	0	0	0	0	0	0	0	0	0	0	0	0	0	0	0	0	0	0	0	0	0	0	0	0	0	0	0	0	0	0	0	0	0	0	0	0	0	0	0	0	0	0	0	0	0	0	0	0	0	0	0	0	0	0	0	0	0	0	0	0	0	0	0	0	0	0	0	0	0	0	0	0	0	0	0	1	0	0	0	0	0	0	0	0	0	0	0	0	0	0	0	0	0	0	0	0	0	0	0	0	0	0	0	0	0	0	0	0	0	0	0	0	0	0	0	0	0	0	0	0	0	0	0	0	0	0	0	0	0	0	0	0	0	0	0	0	0	0	0	0	0	0	0	0	0	0	0	0	0	0	0	0	0	0	0	0	0	0	0	0	0	0	0	0	0	0	0	0	0	0	0	0	0	0	0	0	0	0	0	0	0	0	0	0	0	0	0	0	0	0	0	0	0	0	0	0	0	0	0	0	0	0	0	0	0	0	0	0	0	0	0	0	0	0	0	0	0	0	0	0	0	0	0	0	0	0	0	0	0	0	0	0	0	0	0	0	0	0	0	0	0	0	0	0	0	0	0	0	0	0	0	0	0	0	0	0	0	0	0	0	0	0	0	0	0	0	0	0	0	0	0	0	0	0	0	0	0	0	0	0	0	0	0	0	0	0	0	0	0	0	0	0	0	0	0	0	0	0	0	0	0	0	0	0	0	0	0	0	0	0	0	0	0	0	0	0	0	0	0	0	0	0	0	0	0	0	0	0	0	0	0	0	0	0	0	0	0	0	0	0	0	0	0	0	0	0	0	0	0	0	0	0	0	0	0	0	0	0	0	0	0	0	0	0	0	0	0	0	0	0	0	0	0	0	0	0	0	0	0	0	0	0	0	0	0	0	0	0	0	0	0	0	0	0	0	0	0	0	0	0	0	0	0	0	0	0	0	0	0	0	0	0	0	0	0	0	0	0	0	0	0	0	0	0	0	0	0	0	0	0	0	0	0	0	0	0	0	0	0	0	0	0	0	0	0	0	0	0	0	0	0	0	0	0	0	0	0	0	0	0	0	0	0	0	0	0	0	0	0	0	0	0	0	0	0	0	0	0	0	0	0	0	0	0	0	0	0	0	0	0	0	0	0	0	0	0	0	0	0	0	0	0	0	0	0	0	0	0	0	0	0	0	0	0	0	0	0	0	0	0	0	0	0	0	0	0	0	0	0	0	0	0	0	0	0	0	0	0	0	0	0	0	0	0	0	0	0	0	0	0	0	0	0	0	0	0	0	0	0	0	0	0	0	0	0	0	0	0	0	0	0	0	0	0	0	0	0	0	0	0	0	0	0	0	0	0	0	0	0	0	0	0	0	0	0	0	0	0	0	0	0	0	0	0	0	0	0	0	0	0	0	0	0	0	0	0	0	0	0	0	0	0	0	0	0	0	0	0	0	0	0	0	0	0	0	0	0	0	0	0	0	0	0	0	0	0	0	0	0	0	0	0	0	0	0	0	0	0	0	0	0	0	0	0	0	0	0	0	0	0	0	0	0	0	0	0	0	0	0	0	0	0	0	0	0	0	0	0	0	0	0	0	0	0	0	0	0	0	0	0	0	0	0	0	0	0	0	0	0	0	0	0	0	0	0	0	0	0	0	0	0	0	0	0	0	0	0	0	0	0	0	0	0	0	0	0	0	0	0	0	0	0	0	0	0	0	0	0	0	0	0	0	0	0	0	0	0	0	0	0	0	0	0	0	0	0	0	0	0	0	0	0	0	0	0	0	0	0	0	0	0	0	0	0	0	0	0	0	0	0	0	0	0	0	0	0	0	0	0	0	0	0	0	0	0	0	0	0	0	0	0	0	0	0	0	0	0	0	0	0	0	0	0	0	0	0	0	0	0	0	0	0	0	0	0	0	0	0	0	0	0	0	0	0	0	0	0	0	0	0	0	0	0	0	0	0	0	0	0	0	0	0	0	0	0	0	0	0	0	0	0	0	0	0	0	0	0	0	0	0	0	0	0	0	0	0	0	0	0	0	0	0	0	0	0	0	0	0	0	0	0	0	0	0	0	0	0	0	0	0	0	0	0	0	0	0	0	0	0	0	0	0	0	0	0	0	0	0	0	0	0	0	0	0	0	0	0	0	0	0	0	0	0	0	0	0	0	0	0	0	0	0	0	0	0	0	0	0	0	0	0	0	0	0	0	0	0	0	0	0	0	0	0	0	0	0	0	0	0	0	0	0	0	0	0	0	0	0	0	0	0	0	0	0	0	0	0	0	0	0	0	0	0	0	0	0	0	0	0	0	0	0	0	0	0	0	0	0	0	0	0	0	0	0	0	0	0	0	0	0	0	0	0	0	0	0	0	0	0	0	0	0	0	0	0	0	0	0	0	0	0	0	0	0	0	0	0	0	0	0	0	0	0	0	0	0	0	0	0	0	0	0	0	0	0	0	0	0	0	0	0	0	0	0	0	0	0	0	0	0	0	0	0	0	0	0	0	0	0	0	0	0	0	0	0	0	0	0	0	0	0	0	0	0	0	0	0	0	0	0	0	0	0	0	0	0	0	0	0	0	0	0	0	0	0	0	0	0	0	0	0	0	0	0	0	0	0	0	0	0	0	0	0	0	0	0	0	0	0	0	0	0	0	0	0	0	0	0	0	0	0	0	0	0	0	0	0	0	0	0	0	0	0	0	0	0	0	0	0	0	0	0	0	0	0	0	0	0	0	0	0	0	0	0	0	0	0	0	0	0	0	0	0	0	0	0	0	0	0	0	0	0	0	0	0	0	0	0	0	0	0	0	0	0	0	0	0	0	0	0	0	0	0	0	0	0	0	0	0	0	0	0	0	0	0	0	0	0	0	0	0	0	0	0	0	0	0	0	0	0	0	0	0	0	0	0	0	0	0	0	0	0	0	0	0	0	0	0	0	0	0	0	0	0	0	0	0	0	0	0	0	0	0	0	0	0	0	0	0	0	0	0	0	0	0	0	0	0	0	0	0	0	0	0	0	0	0	0	0	0	0	0	0	0	0	0	0	0	0	0	0	0	0	0	0	0	0	0	0	0	0	0	0	0	0	0	0	0	0	0	0	0	0	0	0	0	0	0	0	0	0	0	0	0	0	0	0	0	0	0	0	0	0	0	0	0	0	0	0	0	0	0	0	0	0	0	0	0	0	0	0	0	0	0	0	0	0	0	0	0	0	0	0	0	0	0	0	0	0	0	0	0	0	0	0	0	0	0	0	0	0	0	0	0	0	0	0	0	0	0	0	0	0	0	0	0	0	0	0	0	0	0	0	0	0	0	0	0	0	0	0	0	0	0	0	0	0	0	0	0	0	0	0	0	0	0	0	0	0	0	0	0	0	0	0	0	0	0	0	0	0	0	0	0	0	0	0	0	0	0	0	0	0	0	0	0	0	0	0	0	0	0	0	0	0	0	0	0	0	0	0	0	0	0	0	0	0	0	0	0	0	0	0	0	0	0	0	0	0	0	0	0	0	0	0	0	0	0	0	0	0	0	0	0	0	0	0	0	0	0	0	0	0	0	0	0	0	0	0	0	0	0	0	0	0	0	0	0	0	0	0	0	0	0	0	0	0	0	0	0	0	0	0	0	0	0	0	0	0	0	0	0	0	0	0	0	0	0	0	0	0	0	0	0	0	0	0	0	0	0	0	0	0	0	0	0	0	0	0	0	0	0	0	0	0	0	0	0	0	0	0	0	0	0	0	0	0	0	0	0	0	0	0	0	0	0	0	0	0	0	0	0	0	0	0	0	0	0	0	0	0	0	0	0	0	0	0	0	0	0	0	0	0	0	0	0	0	0	0	0	0	0	0	0	0	0	0	0	0	0	0	0	0	0	0	0	0	0	0	0	0	0	0	0	0	0	0	0	0	0	0	0	0	0	0	0	0	0	0	0	0	0	0	0	0	0	0	0	0	0	0	0	0	0	0	0	0	0	0	0	0	0	0	0	0	0	0	0	0	0	0	0	0	0	0	0	0	0	0	0	0	0	0	0	0	0	0	0	0	0	0	0	0	0	0	0	0	0	0	0	0	0	0	0	0	0	0	0	0	0	0	0	0	0	0	0	0	0	0	0	0	0	0	0	0	0	0	0	0	0	0	0	0	0	0	0	0	0	0	0	0	0	0	0	0	0	0	0	0	0	0	0	0	0	0	0	0	0	0	0	0	0	0	0	0	0	0	0	0	0	0	0	0	0	0	0	0	0	0	0	0	0	0	0	0	0	0	0	0	0	0	0	0	0	0	0	0	0	0	0	0	0	0	0	0	0	0	0	0	0	0	0	0	0	0	0	0	0	0	0	0	0	0	0	0	0	0	0	0	0	0	0	0	0	0	0	0	0	0	0	0	0	0	0	0	0	0	0	0	0	0	0	0	0	0	0	0	0	0	0	0	0	0	0	0	0	0	0	0	0	0	0	0	0	0	0	0	0	0	0	0	0	0	0	0	0	0	0	0	0	0	0	0	0	0	0	0	0	0	0	0	0	0	0	0	0	0	0	0	0	0	0	0	0	0	0	0	0	0	0	0	0	0	0	0	0	0	0	0	0	0	0	0	0	0	0	0	0	0	0	0	0	0	0	0	0	0	0	0	0	0	0	0	0	0	0	0	0	0	0	0	0	0	0	0	0	0	0	0	0	0	0	0	0	0	0	0	0	0	0	0	0	0	0	0	0	0	0	0	0	0	0	0	0	0	0	0	0	0	0	0	0	0	0	0	0	0	0	0	0	0	0	0	0	0	0	0	0	0	0	0	0	0	0	0	0	0	0	0	0	0	0	0	0	0	0	0	0	0	0	0	0	0	0	0	0	0	0	0	0	0	0	0	0	0	0	0	0	0	0	0	0	0	0	0	0	0	0	0	0	0	0	0	0	0	0	0	0	0	0	0	0	0	0	0	0	0	0	0	0	0	0	0	0	0	0	0	0	0	0	0	0	0	0	0	0	0	0	0	0	0	0	0	0	0	0	0	0	0	0	0	0	0	0	0	0	0	0	0	0	0	0	0	0	0	0	0	0	0	0	0	0	0	0	0	0	0	0	0	0	0	0	0	0	0	0	0	0	0	0	0	0	0	0	0	0	0	0	0	0	0	0	0	0	0	0	0	0	0	0	0	0	0	0	0	0	0	0	0	0	0	0	0	0	0	0	0	0	0	0	0	0	0	0	0	0	0	0	0	0	0	0	0	0	0	0	0	0	0	0	0	0	0	0	0	0	0	0	0	0	0	0	0	0	0	0	0	0	0	0	0	0	0	0	0	0	0	0	0	0	0	0	0	0	0	0	0	0	0	0	0	0	0	0	0	0	0	0	0	0	0	0	0	0	0	0	0	0	0	0	0	0	0	0	0	0	0	0	0	0	0	0	0	0	0	0	0	0	0	0	0	0	0	0	0	0	0	0	0	0	0	0	0	0	0	0	0	0	0	0	0	0	0	0	0	0	0	0	0	0	0	0	0	0	0	0	0	0	0	0	0	0	0	0	0	0	0	0	0	0	0	0	0	0	0	0	0	0	0	0	0	0	0	0	0	0	0	0	0	0	0	0	0	0	0	0	0	0	0	0	0	0	0	0	0	0	0	0	0	0	0	0	0	0	0	0	0	0	0	0	0	0	0	0	0	0	0	0	0	0	0	0	0	0	0	0	0	0	0	0	0	0	0	0	0	0	0	0	0	0	0	0	0	0	0	0	0	0	0	0	0	0	0	0	0	0	0	0	0	0	0	0	0	0	0	0	0	0	0	0	0	0	0	0	0	0	0	0	0	0	0	0	0	0	0	0	0	0	0	0	0	0	0	0	0	0	0	0	0	0	0	0	0	0	0	0	0	0	0	0	0	0	0	0	0	0	0	0	0	0	0	0	0	0	0	0	0	0	0	0	0	0	0	0	0	0	0	0	0	0	0	0	0	0	0	0	0	0	0	0	0	0	0	0	0	0	0	0	0	0	0	0	0	0	0	0	0	0	0	0	0	0	0	0	0	0	0	0	0	0	0	0	0	0	0	0	0	0	0	0	0	0	0	0	0	0	0	0	0	0	0	0	0	0	0	0	0	0	0	0	0	0	0	0	0	0	0	0	0	0	0	0	0	0	0	0	0	0	0	0	0	0	0	0	0	0	0	0	0	0	0	0	0	0	0	0	0	0	0	0	0	0	0	0	0	0	0	0	0	0	0	0	0	0	0	0	0	0	0	0	0	0	0	0	0	0	0	0	0	0	0	0	0	0	0	0	0	0	0	0	0	0	0	0	0	0	0	0	0	0	0	0	0	0	0	0	0	0	2	0	0	0	0	0	0	0	0	0	0	0	0	0	0	0	0	0	0	0	0	0	0	0	0	0	0	0	0	0	0	0	0	0	0	0	0	0	0	0	0	0	7	0	0	0	0	0	0	0	0	0	0	0	0	0	0	5	0	0	0	0	0	0	0	0	0	0	0	0	0	0	0	0	0	0	0	0	0	0	0	0	0	0	0	0	0	0	0	0	0	0	0	0	0	0	0	0	0	0	0	0	0	0	0	0	0	0	0	0	0	0	0	0	0	0	0	0	0	1	0	0	0	0	0	0	0	0	0	0	0	0	0	0	0	0	0	0	0	0	0	0	0	0	0	0	0	0	0	0	0	0	0	0	0	0	0	0	0	0	0	0	0	0	0	0	0	0	0	0	0	0	0	0	0	0	0	0	0	0	0	0	0	0	0	0	0	0	0	0	0	0	0	0	0	0	0	0	0	0	0	0	0	0	0	0	0	0	0	0	0	0	0	0	0	0	0	0	0	0	0	0	0	0	0	0	0	0	0	0	0	0	0	0	0	0	0	0	0	0	0	0	0	0	0	0	0	0	0	0	0	0	0	0	0	0	0	0	0	0	0	0	0	0	0	0	0	0	0	0	0	0	0	0	0	0	0	0	0	0	0	0	0	0	0	0	0	0	0	0	0	0	0	0	0	0	0	0	0	0	0	0	0	0	0	0	0	0	0	0	0	0	0	0	0	0	0	0	0	0	0	0	0	0	0	0	0	0	0	0	0	0	0	0	0	0	0	0	0	0	0	0	0	0	0	0	0	0	0	0	0	0	0	0	0	0	0	0	0	0	0	0	0	0	0	0	0	0	0	0	0	0	0	0	0	0	0	0	0	0	0	0	0	0	0	0	0	0	0	0	0	0	0	0	0	0	0	0	0	0	0	0	0	0	0	0	0	0	0	0	0	0	0	0	0	0	0	0	0	0	0	0	0	0	0	0	0	0	0	0	0	0	0	0	0	0	0	0	0	0	0	0	0	0	0	0	0	0	0	0	0	0	0	0	0	0	0	0	0	0	0	0	0	0	0	0	0	0	0	0	0	0	0	0	0	0	0	0	0	0	0	0	0	0	0	0	0	0	0	0	0	0	0	0	0	0	0	0	0	0	0	0	0	0	0	0	0	0	0	0	0	0	0	0	0	0	0	0	0	0	0	0	0	0	0	0	0	0	0	0	0	0	0	0	0	0	0	0	0	0	0	0	0	0	0	0	0	0	0	0	0	0	0	0	0	0	0	0	0	0	0	0	0	0	0	0	0	0	0	0	0	0	0	0	0	0	0	0	0	0	0	0	0	0	0	0	0	0	0	0	0	0	0	0	0	0	0	0	0	0	0	0	0	0	0	0	0	0	0	0	0	0	0	0	0	0	0	0	0	0	0	0	0	0	0	0	0	0	0	0	0	0	0	0	0	0	0	0	0	0	0	0	0	0	0	0	0	0	0	0	0	0	0	0	0	0	0	0	0	0	0	0	0	0	0	0	0	0	0	0	0	0	0	0	0	0	0	0	0	0	0	0	0	0	0	0	0	0	0	0	0	0	0	0	0	0	0	0	0	0	0	0	0	0	0	0	0	0	0	0	0	0	0	0	0	0	0	0	0	0	0	0	0	0	0	0	0	0	0	0	0	0	0	0	0	0	0	0	0	0	0	0	0	0	0	0	0	0	0	0	0	0	0	0	0	0	0	0	0	0	0	0	0	0	0	0	0	0	0	0	0	0	0	0	0	0	0	0	0	0	0	0	0	0	0	0	0	0	0	0	0	0	0	0	0	0	0	0	0	0	0	0	0	0	0	0	0	0	0	0	0	0	0	0	0	0	0	0	0	0	0	0	0	0	0	0	0	0	0	0	0	0	0	0	0	0	0	0	0	0	0	0	0	0	0	0	0	0	0	0	0	0	0	0	0	0	0	0	0	0	0	0	0	0	0	0	0	0	0	0	0	0	0	0	0	0	0	0	0	0	0	0	0	0	0	0	0	0	0	0	0	0	0	0	0	0	0	0	0	0	0	0	0	0	0	0	0	0	0	0	0	0	0	0	0	0	0	0	0	0	0	0	0	0	0	0	0	0	0	0	0	0	0	0	0	0	0	0	0	0	0	0	0	0	0	0	0	0	0	0	0	0	0	0	0	0	0	0	0	0	0	0	0	0	0	0	0	0	0	0	0	0	0	0	0	0	0	0	0	0	0	0	0	0	0	0	0	0	0	0	0	0	0	0	0	0	0	0	0	0	0	0	0	0	0	0	0	0	0	0	0	0	0	3	0	0	0	0	0	0	0	0	0	0	0	0	0	0	0	0	0	0	0	0	0	0	0	0	0	0	0	0	0	0	0	0	0	0	0	0	0	0	0	0	0	0	0	0	0	0	0	0	0	0	0	0	0	0	0	0	0	0	0	0	0	0	0	0	0	0	0	0	0	0	0	0	0	0	0	0	0	0	0	0	0	0	0	0	0	0	0	0	0	0	0	0	0	0	0	0	0	0	0	0	0	0	0	0	0	0	0	0	0	0	0	0	0	0	0	0	0	0	0	0	0	0	0	0	0	0	0	0	0	0	0	0	0	0	0	0	0	0	0	0	0	0	0	0	0	0	0	0	0	0	0	0	0	0	0	0	0	0	0	0	0	0	0	0	0	0	0	0	0	0	0	0	0	0	0	0	0	0	0	0	0	0	0	0	0	0	0	0	0	0	0	0	0	0	0	0	0	0	0	0	0	0	0	0	0	0	0	0	0	0	0	0	0	0	0	0	0	0	0	0	0	0	0	0	0	0	0	0	0	0	0	0	0	0	0	0	0	0	0	0	0	0	0	0	0	0	0	0	0	0	0	0	0	0	0	0	0	0	0	0	0	0	0	0	0	0	0	0	0	0	0	0	0	0	0	0	0	0	0	0	0	0	0	0	0	0	0	0	0	0	0	0	0	0	0	0	0	0	0	0	0	0	0	0	0	0	0	0	0	0	0	0	0	0	0	0	0	0	0	0	0	0	0	0	0	0	0	0	0	0	0	0	0	0	0	0	0	0	0	0	0	0	0	0	0	0	0	0	0	0	0	0	0	0	0	0	0	0	0	0	0	0	0	0	0	0	0	0	0	0	0	0	0	0	0	0	0	0	0	0	0	0	0	0	0	0	0	0	0	0	0	0	0	0	0	0	0	0	0	0	0	0	0	0	0	0	0	0	0	0	0	0	0	0	0	0	0	0	0	0	0	0	0	0	0	0	0	0	0	0	0	0	0	0	0	0	0	0	0	0	0	0	0	0	0	0	0	0	0	0	0	0	0	0	0	0	0	0	0	0	0	0	0	0	0	0	0	0	0	0	0	0	0	0	0	0	0	0	0	0	0	0	0	0	0	0	0	0	0	0	0	0	0	0	0	0	0	0	0	0	0	0	0	0	0	0	0	0	0	0	1	0	0	0	0	0	0	0	0	0	0	0	0	0	0	0	0	0	0	0	0	0	0	0	0	0	0	0	0	0	0	0	0	0	0	0	0	0	0	0	0	0	0	0	0	0	0	0	0	0	0	0	0	0	0	0	0	0	0	0	0	0	0	0	0	0	0	0	0	0	0	0	0	0	0	0	0	0	0	0	0	0	0	0	0	0	0	0	0	0	0	0	0	0	0	0	0	0	0	0	0	0	0	0	0	0	0	0	0	0	0	0	0	0	0	0	0	0	0	0	0	0	0	0	0	0	0	0	0	0	0	0	0	0	0	0	0	0	0	0	0	0	0	0	0	0	0	0	0	0	0	0	0	0	0	0	0	0	0	0	0	0	0	0	0	0	0	1	0	0	0	0	0	0	0	0	0	0	0	0	0	0	0	0	0	0	0	0	0	0	0	0	0	0	0	0	0	0	0	0	0	0	0	0	0	0	0	0	0	0	0	0	0	0	0	0	0	0	0	0	0	0	0	0	0	0	0	0	0	0	0	0	0	0	0	0	0	0	0	0	0	0	0	0	0	0	0	0	0	0	0	0	0	0	0	0	0	0	0	0	0	0	0	0	0	0	0	0	0	0	0	0	0	0	0	0	0	0	0	0	0	0	0	0	0	0	0	0	0	0	0	0	0	0	0	0	0	0	0	0	0	0	0	0	0	0	0	0	0	0	0	0	0	0	0	0	0	0	0	0	0	0	0	0	0	0	0	0	0	0	0	0	0	0	0	0	0	0	0	0	0	0	0	0	0	0	0	0	0	0	0	0	0	0	0	0	0	0	0	0	0	0	0	0	0	0	0	0	0	0	0	0	0	0	0	0	0	0	0	0	0	0	0	0	0	0	0	0	0	0	0	0	0	0	0	0	0	0	0	0	0	0	0	0	0	0	0	0	0	0	0	0	0	0	0	0	0	0	0	0	0	0	0	0	0	0	0	0	0	0	0	0	0	0	0	0	0	0	0	0	0	0	0	0	0	0	0	0	0	0	0	0	0	0	0	0	0	0	0	0	0	0	0	0	0	0	0	0	0	0	0	0	0	0	0	0	0	0	0	0	0	0	0	0	0	0	0	0	0	0	0	0	0	0	0	0	0	0	0	0	0	0	0	0	0	0	0	0	0	0	0	0	0	0	0	0	0	0	0	0	0	0	0	0	0	0	0	0	0	0	0	0	0	0	0	0	0	0	0	0	0	0	0	0	0	0	0	0	0	0	0	0	0	0	0	0	0	0	0	0	0	0	0	0	0	0	0	0	0	0	0	0	0	0	0	0	0	0	0	0	0	0	0	0	0	0	0	0	0	0	0	0	0	0	0	0	0	0	0	0	0	0	0	0	0	0	0	0	0	0	0	0	0	0	0	0	0	0	0	0	0	0	0	0	0	0	0	0	0	0	0	0	0	0	0	0	0	0	0	0	0	0	0	0	0	0	0	0	0	0	0	0	0	0	0	0	0	0	0	0	0	0	0	0	0	0	0	0	0	0	0	0	0	0	0	0	0	0	0	0	0	0	0	0	0	0	0	0	0	0	0	0	0	0	0	0	0	0	0	0	0	0	0	0	0	0	0	0	0	0	0	0	0	0	0	0	0	0	0	0	0	0	0	0	0	0	0	0	0	0	0	0	0	0	0	0	0	0	0	0	0	0	0	0	0	0	0	0	0	0	0	0	0	0	0	0	0	0	0	0	0	0	0	0	0	0	0	0	0	0	0	0	0	0	0	0	0	0	0	0	0	0	0	0	0	0	0	0	0	0	0	0	0	0	0	0	0	0	0	0	0	0	0	0	0	0	0	0	0	0	0	0	0	0	0	0	0	0	0	0	0	0	0	0	0	0	0	0	0	0	0	0	0	0	0	0	0	0	0	0	0	0	0	0	0	0	0	0	0	0	0	0	0	0	0	0	0	0	0	0	0	0	0	0	0	0	0	0	0	0	0	1	0	0	0	0	0	0	0	0	0	0	0	0	0	0	0	0	0	0	0	0	0	0	0	0	0	0	0	0	0	0	0	0	0	0	0	0	0	0	0	0	0	0	0	0	0	0	0	0	0	0	0	0	0	0	0	0	0	0	0	0	0	0	0	0	0	0	0	0	0	0	0	0	0	0	0	0	0	0	0	0	0	0	0	0	0	0	0	0	0	0	0	0	0	0	0	0	0	0	0	0	0	0	0	0	0	0	0	0	0	0	0	0	0	0	0	0	0	0	0	0	0	0	0	0	0	0	0	0	0	0	0	0	0	0	0	0	0	0	0	0	0	0	0	0	0	0	0	0	0	0	0	0	0	0	0	0	0	0	0	0	0	0	0	0	0	0	0	0	0	0	0	0	0	0	0	0	0	0	0	0	0	0	0	0	0	0	0	0	0	0	0	0	0	0	0	0	0	0	0	0	0	0	0	0	0	0	0	0	0	0	0	0	0	0	0	0	0	0	0	0	0	0	0	0	0	0	0	0	0	0	0	0	0	0	0	0	0	0	0	0	0	0	0	0	0	0	0	0	0	0	0	0	0	0	0	0	0	0	0	0	0	0	0	0	0	0	0	0	0	0	0	0	0	0	0	0	0	0	0	0	0	0	0	0	0	0	0	0	0	0	0	0	0	0	0	0	0	0	0	0	0	0	0	0	0	0	0	0	0	0	0	0	0	0	0	0	0	0	0	0	0	0	0	0	0	0	0	0	0	0	0	0	0	0	0	0	0	0	0	0	0	0	0	0	0	0	0	0	0	0	0	0	0	0	0	0	0	0	0	0	0	0	0	0	0	0	0	0	0	0	0	0	0	0	0	0	0	0	0	0	0	0	0	0	0	0	0	0	0	0	0	0	0	0	0	0	0	0	0	0	0	0	0	0	0	0	0	0	0	0	0	0	0	0	0	0	0	0	0	0	0	0	0	0	0	0	0	0	0	0	0	0	0	0	0	0	0	0	0	0	0	0	0	0	0	0	0	0	0	0	0	0	0	0	0	0	0	0	0	0	0	0	0	0	0	0	0	0	0	0	0	0	0	0	0	0	0	0	0	0	0	0	0	0	0	0	0	0	0	0	0	0	0	0	0	0	0	0	0	0	0	0	0	0	0	0	0	0	0	0	0	0	0	0	0	0	0	0	0	0	0	0	0	0	0	0	0	0	0	0	0	0	0	0	0	0	0	0	0	0	0	0	0	0	0	0	0	0	0	0	0	0	4	0	0	0	0	0	0	0	0	0	0	0	0	0	0	0	0	0	0	0	0	0	0	0	0	0	0	0	0	0	0	0	0	0	0	0	0	0	0	0	0	0	0	0	0	0	0	0	0	0	0	0	0	0	0	0	0	0	0	0	0	0	0	0	0	0	0	0	0	0	0	0	0	0	0	0	0	0	0	0	0	0	0	0	0	0	0	0	0	0	0	0	0	0	0	0	0	0	0	0	0	0	0	0	0	0	0	0	0	0	0	0	0	0	0	0	0	0	0	0	0	0	0	0	0	0	0	0	0	0	0	0	0	0	0	0	0	0	0	0	0	0	0	0	0	0	0	0	0	0	0	0	0	0	0	0	0	0	0	0	0	0	0	0	0	0	0	0	0	0	0	0	0	0	0	0	0	0	0	0	0	0	0	0	0	0	0	0	0	0	0	0	0	0	0	0	0	0	0	0	0	0	0	0	0	0	0	0	0	0	0	0	0	0	0	0	0	0	0	0	0	0	0	0	0	0	0	0	0	0	0	0	0	0	0	0	0	0	0	0	0	0	0	0	0	0	0	0	0	0	0	0	0	0	0	0	0	0	0	0	0	0	0	0	0	0	0	0	0	0	0	0	0	0	0	0	0	0	0	0	0	0	0	0	0	0	0	0	0	0	0	0	0	0	0	0	0	0	0	0	0	0	0	0	0	0	0	0	0	0	0	0	0	0	0	0	0	0	0	0	0	0	0	0	0	0	0	0	0	0	0	0	0	0	0	0	0	0	0	0	0	0	0	0	0	0	0	0	0	0	0	0	0	0	0	0	0	0	0	0	0	0	0	0	0	0	0	0	0	0	0	0	0	0	0	0	0	0	0	0	0	0	0	0	0	0	0	0	0	0	0	0	0	0	0	0	0	0	0	0	0	0	0	0	0	0	0	0	0	0	0	0	0	0	0	0	0	0	0	0	0	0	0	0	0	0	0	0	0	0	0	0	0	0	0	0	0	0	0	0	0	0	0	0	0	0	0	0	0	0	0	0	0	0	0	0	0	0	0	0	0	0	0	0	0	0	0	0	0	0	2	0	0	0	0	0	0	0	0	0	0	0	0	0	0	0	0	0	0	0	0	0	0	0	0	0	0	0	0	0	0	0	0	0	0	0	0	0	0	0	0	0	0	0	0	0	0	0	0	0	0	0	0	0	0	0	0	0	0	0	0	0	0	0	0	0	0	0	0	0	0	0	0	0	0	0	0	0	0	0	0	0	0	0	0	0	0	0	0	0	0	0	0	0	0	0	0	0	0	0	0	0	0	0	0	0	0	0	0	0	0	0	0	0	0	0	0	0	0	0	1	0	0	0	0	0	0	0	0	0	0	0	0	0	0	0	0	0	0	0	0	0	0	0	0	0	0	0	0	0	0	0	0	0	0	0	0	0	0	0	0	0	0	0	0	0	0	0	0	0	0	0	0	0	0	0	0	0	0	0	0	0	0	0	0	0	0	0	0	0	0	0	0	0	0	0	0	0	0	0	0	0	0	0	0	0	0	0	0	0	0	0	0	0	0	0	0	0	0	0	0	0	0	0	0	0	0	0	0	0	0	0	0	0	0	0	0	0	0	0	0	0	0	0	0	0	0	0	0	0	0	0	0	0	0	0	0	0	0	0	0	0	0	0	0	0	0	0	0	0	0	0	0	0	0	0	0	0	0	0	0	0	0	0	0	0	0	0	0	0	0	0	0	0	0	0	0	0	0	0	0	0	0	0	0	0	0	0	0	0	0	0	0	0	0	0	0	0	0	0	0	0	0	0	0	0	0	0	0	0	0	0	0	0	0	0	0	0	0	0	0	0	0	0	0	0	0	0	0	0	0	0	0	0	0	0	0	0	0	0	0	0	0	0	0	0	0	0	0	0	0	0	0	0	0	0	0	0	0	0	0	0	0	0	0	0	0	0	0	0	0	0	0	0	0	0	0	0	0	0	0	0	0	0	0	0	0	0	0	0	0	0	0	0	0	0	0	0	0	0	0	0	0	0	0	0	0	0	0	0	0	0	0	0	0	0	0	0	0	0	0	0	0	0	0	0	0	0	0	0	0	0	0	0	0	0	0	0	0	0	0	0	0	0	0	0	0	0	0	0	0	0	0	0	0	0	0	0	0	0	0	0	0	0	0	0	0	0	0	0	0	0	0	0	0	0	0	0	0	0	0	0	0	0	0	0	0	0	0	0	0	0	0	0	0	0	0	0	0	0	0	0	0	0	0	0	0	0	0	0	0	0	0	0	0	0	0	0	0	0	0	0	0	0	0	0	0	0	0	0	0	0	0	0	0	0	0	0	0	0	0	0	0	0	0	0	0	0	0	0	0	0	0	0	0	0	0	0	0	0	0	0	0	0	0	0	0	0	0	0	0	0	0	0	0	0	0	0	0	0	0	0	0	0	0	0	0	0	0	0	0	0	0	0	0	0	0	0	0	0	0	0	0	0	0	0	0	0	0	0	0	0	0	0	0	0	0	0	0	0	0	0	0	0	0	0	0	0	0	0	0	0	0	0	0	0	0	0	0	0	0	0	0	0	0	0	0	0	0	0	0	0	0	0	0	0	0	0	0	0	0	0	0	0	0	0	0	0	0	0	0	0	0	0	0	0	0	0	0	0	0	0	0	0	0	0	0	0	0	0	0	0	0	0	0	0	0	0	0	0	0	0	0	0	0	0	0	0	0	0	0	0	0	0	0	0	0	0	0	0	0	0	0	0	0	0	0	0	0	0	0	0	0	0	0	0	0	0	0	0	0	0	0	0	0	0	0	0	0	0	0	0	0	0	0	0	0	0	0	0	0	0	0	0	0	0	0	0	0	0	0	0	0	0	0	0	0	0	0	0	0	0	0	0	0	0	0	0	0	0	0	0	0	0	0	0	0	0	0	0	0	0	0	0	0	0	0	0	0	0	0	0	0	0	0	0	0	0	0	0	0	0	0	0	0	0	0	0	0	0	0	0	0	0	0	0	0	0	0	0	0	0	0	0	0	0	0	0	0	0	0	0	0	0	0	0	0	0	0	0	0	0	0	0	0	0	0	0	0	0	0	0	0	0	0	0	0	0	0	0	0	0	0	0	0	0	0	0	0	0	0	0	0	0	0	0	0	0	0	0	0	0	0	0	0	0	0	0	0	0	0	0	0	0	0	0	0	0	0	0	0	0	0	0	0	0	0	0	0	0	0	0	0	0	0	0	0	0	0	0	0	0	0	0	0	0	0	0	0	0	0	0	0	0	0	0	0	0	0	0	0	0	0	0	0	0	0	0	0	0	0	0	0	0	0	0	0	0	0	0	0	0	0	0	0	0	0	0	0	0	0	0	0	0	0	0	0	0	0	0	0	0	0	0	0	0	0	0	0	0	0	0	0	0	0	0	0	0	0	0	0	0	0	0	0	0	0	0	0	0	0	0	0	0	0	0	0	0	0	0	0	0	0	0	0	0	0	0	0	0	0	0	0	0	0	0	0	0	0	0	0	0	0	0	0	0	0	0	0	0	0	0	0	0	0	0	0	0	0	0	0	0	0	0	0	0
L_004	0	0	0	0	0	0	0	0	0	0	0	0	0	0	0	0	0	0	0	0	0	0	0	0	0	0	0	0	0	0	0	0	0	0	0	0	0	0	0	0	0	0	0	0	0	0	0	0	0	0	0	0	0	0	0	0	0	0	0	0	0	0	0	0	0	0	0	0	0	0	0	0	0	0	0	0	0	0	0	0	0	0	0	0	0	0	0	0	0	0	0	0	0	0	0	0	0	0	0	0	0	0	0	0	0	0	0	0	0	0	0	0	0	0	0	0	0	0	0	0	0	0	0	0	0	0	0	0	0	0	0	0	0	0	0	0	0	0	0	0	0	0	0	0	0	0	0	0	0	0	0	0	0	0	0	0	0	0	0	0	0	0	0	0	0	0	0	0	0	0	0	0	0	0	0	0	0	0	0	0	0	0	0	0	0	0	1	0	0	0	0	0	0	0	0	0	0	0	0	0	0	0	0	0	0	0	0	0	0	0	0	0	0	0	0	0	0	0	0	0	0	0	0	0	0	0	0	0	0	0	0	0	0	0	0	0	0	0	0	0	0	0	0	0	0	0	0	0	0	0	0	0	0	0	0	0	0	0	0	0	0	0	0	0	0	0	0	0	0	0	0	0	0	0	0	0	0	0	0	0	0	1	0	0	0	0	0	0	0	0	0	1	0	0	0	0	0	0	0	0	2	0	1	0	0	0	0	0	0	0	0	0	0	0	0	0	0	0	0	0	0	0	0	0	0	0	0	0	0	0	0	0	0	0	0	0	0	0	0	0	0	0	0	0	0	0	0	0	0	0	0	0	0	0	0	0	0	0	0	0	0	0	0	0	0	0	0	0	0	0	0	1	0	0	0	0	0	0	0	0	0	0	0	0	0	0	0	0	0	0	0	0	0	0	0	0	0	0	0	0	0	0	0	0	0	0	0	0	0	0	0	0	0	0	0	0	0	0	0	0	0	0	0	0	0	0	0	0	0	0	0	0	0	0	0	0	0	0	0	0	0	0	0	0	0	0	0	0	0	0	0	0	0	0	0	0	0	0	0	0	0	0	0	0	0	0	0	0	0	0	0	0	0	0	0	0	0	0	0	0	0	0	0	0	0	0	0	0	0	0	0	0	0	0	0	0	0	0	0	0	0	0	0	0	0	0	0	0	0	0	0	0	0	0	0	0	0	0	0	0	0	0	0	0	0	0	0	0	0	0	0	0	0	0	0	0	0	0	0	0	0	0	0	0	0	0	0	0	0	0	0	0	0	0	0	0	0	0	0	0	0	0	0	0	0	0	0	0	0	0	0	0	0	0	0	0	0	0	0	0	0	0	0	0	0	1	0	0	0	0	0	0	0	0	0	0	0	0	0	0	11	0	0	0	0	0	0	0	0	0	0	0	0	0	0	0	0	0	0	0	0	0	0	0	0	1	0	0	0	0	1	0	0	0	0	0	0	0	0	0	0	0	0	0	0	0	0	0	0	0	0	0	0	0	0	0	0	0	0	0	0	0	0	0	0	0	0	0	0	0	0	0	0	0	0	0	0	0	0	0	0	0	0	0	0	0	0	0	0	0	0	0	0	0	0	0	0	0	0	0	0	0	0	0	0	0	0	0	0	0	0	0	0	0	0	0	0	0	0	0	0	0	0	0	0	0	0	0	0	0	0	0	0	0	0	0	0	0	0	0	0	0	0	0	0	0	0	0	0	0	0	0	0	0	0	0	0	0	0	0	0	0	0	0	0	0	0	0	0	0	0	0	0	0	0	0	0	0	0	0	0	0	0	0	0	0	0	0	0	0	0	0	0	0	0	0	0	0	0	0	0	0	0	0	0	0	0	0	0	0	0	0	0	0	0	0	0	0	0	0	0	0	0	0	0	0	0	0	0	0	0	0	0	0	0	0	0	0	0	0	0	0	0	0	0	0	0	0	0	0	0	0	0	0	0	0	0	1	6	0	0	0	0	0	0	0	0	0	0	0	0	0	0	0	0	0	0	0	0	0	0	0	0	0	0	0	0	0	0	0	0	0	0	0	0	0	0	0	0	0	0	0	0	0	0	0	0	0	0	0	0	0	0	0	0	0	0	0	0	0	0	0	0	0	0	0	0	0	0	0	0	0	0	0	0	0	0	0	0	0	0	0	0	0	0	0	0	0	0	0	0	0	0	0	0	0	0	0	0	0	0	0	0	0	0	0	0	0	0	0	0	0	0	0	0	0	0	0	0	0	0	0	0	0	0	0	0	0	0	0	0	0	0	0	0	0	0	0	0	0	0	0	0	0	0	0	0	0	0	0	0	0	0	0	0	0	0	0	0	0	0	0	0	0	0	0	0	0	0	0	0	0	0	0	0	0	0	0	0	0	0	0	0	0	0	0	0	0	0	0	0	0	0	0	0	0	0	0	0	0	0	0	0	0	0	0	0	0	0	0	0	0	0	0	0	0	0	0	0	0	0	0	0	0	0	0	0	0	0	0	0	0	0	0	0	0	0	0	0	0	0	0	0	0	0	0	0	0	0	0	0	0	0	0	0	0	0	0	0	0	0	0	0	0	0	0	0	0	0	3	0	0	0	0	0	0	0	0	0	0	0	0	0	0	0	0	0	0	0	0	0	0	0	0	0	0	0	0	0	0	0	0	0	0	0	0	0	0	0	0	0	0	0	0	0	0	0	0	0	0	0	1	0	0	0	0	0	0	0	0	0	0	0	0	0	0	0	0	0	0	0	0	0	0	0	0	0	0	0	0	0	0	0	0	0	0	0	0	0	0	0	0	0	0	0	0	0	0	0	0	0	0	0	0	0	0	0	0	0	0	0	0	0	0	0	0	0	0	0	0	0	0	0	0	0	0	0	0	0	0	0	0	0	0	0	0	0	0	0	0	0	0	0	0	0	0	0	0	0	0	0	0	0	0	0	0	0	0	0	0	0	0	0	0	0	0	0	0	0	0	0	0	0	0	0	0	0	0	0	0	0	0	0	0	0	0	0	0	0	0	0	0	0	0	0	0	0	0	0	0	0	0	0	0	0	0	0	0	0	0	0	0	0	0	0	0	0	0	0	0	0	0	0	0	0	0	0	0	0	0	0	0	0	0	0	0	0	0	0	0	0	0	0	0	0	0	0	0	0	0	0	0	0	0	0	1	0	0	0	0	0	0	0	0	0	0	0	0	0	0	0	0	0	0	0	0	0	0	0	0	0	0	0	0	0	0	0	0	0	0	0	0	0	0	0	0	0	0	0	0	0	0	0	0	0	0	0	0	0	0	0	0	0	0	0	0	0	0	0	0	0	0	0	0	0	0	0	0	0	0	0	0	0	0	0	0	0	0	0	0	0	0	0	0	0	0	0	0	0	0	0	0	0	0	0	0	0	0	0	0	0	0	0	0	0	0	0	0	0	0	0	0	0	0	0	0	0	0	0	0	0	0	0	0	0	0	0	0	0	0	0	0	0	0	0	0	0	0	0	0	0	0	0	0	0	0	0	0	0	0	0	0	0	0	0	0	0	0	0	0	0	0	0	0	0	0	0	0	0	0	0	0	0	0	0	0	0	0	0	0	0	0	0	0	0	0	0	0	0	0	0	0	0	0	0	0	0	0	0	0	0	0	0	0	0	0	0	0	0	0	0	0	0	0	0	0	0	0	0	0	0	0	0	0	0	0	0	0	0	0	0	0	0	0	0	0	0	0	0	0	0	0	0	0	0	0	0	0	0	0	0	0	0	0	0	0	0	0	0	0	0	0	0	0	0	0	0	0	0	0	0	0	0	0	0	0	0	0	0	0	0	0	0	0	0	0	0	0	0	0	0	0	0	0	0	0	0	0	0	0	0	0	0	0	0	0	0	0	0	0	0	0	0	0	0	0	0	0	0	0	0	0	0	0	0	0	0	0	0	0	0	0	0	0	0	0	0	0	0	0	0	0	0	0	0	0	0	0	0	0	0	0	0	0	0	0	0	0	0	0	0	0	0	0	0	0	0	0	0	0	0	0	0	0	0	0	0	0	0	0	0	0	0	0	0	0	0	0	0	0	0	0	0	0	0	0	0	0	0	0	0	0	0	0	0	0	0	0	0	0	0	0	0	0	0	0	0	0	0	0	0	0	0	0	0	0	0	0	0	0	0	0	0	0	0	0	0	0	0	0	0	0	0	0	0	0	0	0	0	0	0	0	0	0	0	0	0	0	0	0	0	0	0	0	0	0	0	0	0	0	0	0	0	0	0	0	0	0	0	0	0	0	0	0	0	0	0	0	0	0	0	0	0	0	0	0	0	0	0	0	0	0	0	0	0	0	0	0	0	0	0	0	0	0	0	0	0	0	0	0	0	0	0	0	0	0	0	0	0	0	0	0	0	0	0	0	0	0	0	0	0	0	0	0	0	0	0	0	0	0	0	9	0	0	0	0	0	0	27	71	0	0	0	0	0	0	0	0	0	0	0	0	0	0	0	0	0	0	0	0	0	0	0	0	0	0	0	0	0	0	0	0	0	0	0	0	0	0	0	0	0	0	0	0	0	0	0	0	0	0	1	0	0	0	0	0	0	0	0	0	0	0	0	0	0	0	0	0	0	0	0	0	0	0	0	0	0	0	0	0	0	0	0	0	0	0	0	0	0	0	0	0	0	0	0	0	0	0	0	0	0	0	0	0	0	0	0	0	0	0	0	0	0	0	0	0	0	0	0	0	0	0	0	0	0	0	0	0	0	0	0	0	0	0	0	0	0	0	0	0	1	0	0	0	0	0	0	0	0	0	8	0	0	0	0	0	0	0	0	0	0	0	0	0	0	0	0	0	0	0	0	0	0	0	0	0	0	0	0	0	2	0	0	0	6	0	0	0	0	0	0	0	0	0	0	0	0	0	0	0	0	0	0	0	0	0	0	0	0	0	0	0	0	0	0	0	0	0	23	0	0	0	0	0	0	0	0	0	0	0	0	0	0	0	0	0	4	0	0	0	0	0	0	0	0	0	0	0	0	0	0	0	0	0	0	0	0	0	0	0	0	0	0	0	0	0	0	0	0	0	0	0	0	0	0	0	0	0	0	0	0	0	0	0	0	0	0	0	0	0	0	0	0	0	0	0	0	0	0	0	0	0	0	0	0	0	0	0	0	0	0	0	0	0	0	0	0	0	0	0	0	0	0	0	0	0	0	0	0	0	0	0	0	0	0	0	0	0	0	0	0	0	0	0	0	0	0	0	0	0	0	0	0	0	0	0	0	0	0	0	0	0	0	0	0	0	0	0	0	0	0	0	0	0	0	0	0	0	0	0	0	0	0	0	0	0	0	0	0	0	0	0	0	0	0	0	0	0	0	0	0	0	0	0	0	0	0	0	0	0	0	0	0	0	0	0	0	0	0	0	0	0	0	0	0	0	0	0	0	0	0	0	0	0	0	0	0	0	0	0	0	0	0	0	0	0	0	0	0	0	0	0	0	0	0	0	0	0	0	0	0	0	0	0	0	0	0	0	0	0	0	0	0	0	0	0	0	0	0	0	0	0	0	0	0	0	0	0	0	0	0	0	0	0	0	0	0	0	0	0	0	0	0	0	0	0	0	0	0	0	0	0	0	0	0	0	0	0	0	0	0	0	0	0	0	0	0	0	0	0	0	0	0	0	0	0	0	0	0	0	0	0	0	0	0	0	0	0	0	0	0	0	0	0	0	0	0	0	0	0	0	0	0	0	0	0	0	0	0	0	0	0	0	0	0	0	0	0	0	0	0	0	0	0	0	0	0	0	0	0	0	0	0	0	0	0	0	0	0	0	0	0	0	0	0	0	0	0	0	0	0	0	0	0	0	0	0	0	0	0	0	0	0	0	0	0	0	0	0	0	0	0	0	0	0	0	0	0	0	0	0	0	0	0	0	0	0	0	0	0	0	0	0	0	0	0	0	0	0	0	0	0	0	0	0	0	0	0	0	0	0	0	0	0	0	0	0	0	0	0	0	0	0	0	0	0	0	0	0	0	0	0	0	0	0	0	0	0	0	0	0	0	0	0	0	0	0	0	0	0	0	0	0	0	0	0	0	0	0	0	0	0	0	0	0	0	0	0	0	0	0	0	0	0	0	0	0	0	0	0	0	0	0	0	0	0	0	0	0	0	0	0	0	0	0	0	0	0	0	0	0	0	0	0	0	0	0	0	0	0	0	0	0	0	0	0	0	0	0	0	0	0	0	0	0	0	0	0	0	0	0	0	0	0	0	0	0	0	0	0	0	0	0	0	0	0	0	0	0	0	0	0	0	0	0	0	0	0	0	0	0	0	0	0	0	0	0	0	0	0	0	0	0	0	0	0	0	0	0	0	0	0	0	0	0	0	0	0	0	0	0	0	0	0	0	0	0	0	0	0	0	0	0	0	0	0	0	0	0	0	0	0	0	0	0	0	0	0	0	0	0	0	0	0	2	0	0	0	0	0	0	0	0	0	0	0	0	0	0	0	0	0	0	0	0	0	0	0	0	0	0	0	0	0	0	0	0	0	0	0	0	0	0	0	0	0	0	0	0	0	0	0	0	0	0	0	0	0	0	0	0	0	0	0	0	0	0	0	0	0	0	0	0	0	0	0	0	0	0	0	0	0	0	0	0	0	0	0	0	0	0	0	0	0	0	0	0	0	0	0	0	0	0	0	0	0	0	0	0	0	0	0	0	0	0	0	0	0	0	0	0	0	0	0	0	0	0	0	0	0	0	0	0	0	0	0	0	0	0	0	0	0	0	0	0	0	0	0	0	0	0	0	0	0	0	0	0	0	0	0	0	0	0	0	0	0	0	0	0	0	0	0	0	0	0	0	0	0	0	0	0	0	0	0	0	0	0	0	0	0	0	0	0	0	0	0	0	0	0	0	0	0	0	0	0	0	0	0	0	0	0	0	0	0	0	0	0	0	0	0	0	0	0	0	0	0	0	0	0	0	0	0	0	0	0	0	0	0	0	0	0	0	0	0	0	0	0	0	0	0	0	0	0	0	0	0	0	0	0	0	0	0	0	0	0	0	0	0	0	0	0	0	0	0	0	0	0	0	0	0	0	0	0	0	0	0	0	0	0	0	0	0	0	0	0	0	0	0	0	0	0	0	0	0	0	0	0	0	0	0	0	0	0	0	0	0	0	0	0	0	0	0	0	0	0	0	0	0	0	0	0	0	0	0	0	0	0	0	0	0	0	0	0	0	0	0	0	0	0	0	0	0	0	0	0	0	0	0	0	0	0	0	0	0	0	0	0	0	0	0	0	0	0	0	0	0	0	0	0	0	0	0	0	0	0	0	0	0	0	0	0	0	0	0	0	0	0	0	0	0	0	0	0	0	0	0	0	0	0	0	0	0	0	0	0	0	0	0	0	0	0	0	0	0	0	0	0	0	0	0	0	0	0	0	0	0	0	0	0	0	0	0	0	0	0	0	0	0	0	0	0	0	0	0	0	0	0	0	0	0	0	0	0	0	0	0	0	0	0	0	0	0	0	0	0	0	0	0	0	0	0	0	0	0	0	0	0	0	0	0	0	0	0	0	0	0	0	0	0	0	0	0	0	0	0	0	0	0	0	0	0	0	0	0	0	0	0	0	0	0	0	0	0	0	0	0	0	0	0	0	0	0	0	0	0	0	0	0	0	0	0	0	0	0	0	0	0	0	0	0	0	0	0	0	0	0	0	0	0	0	0	0	0	0	0	0	0	0	0	0	0	0	0	0	0	0	0	0	6	0	0	0	0	1	0	0	0	0	0	0	0	0	0	0	0	0	0	0	0	0	0	0	0	0	0	0	0	0	0	0	0	0	0	0	0	0	0	0	0	0	0	0	0	0	0	0	0	0	0	0	0	0	0	0	0	0	0	0	0	0	0	0	0	0	0	0	0	0	0	0	0	0	0	0	0	0	0	0	0	0	0	0	0	0	0	0	0	0	0	0	0	0	0	0	0	0	0	0	0	1	0	0	0	0	0	0	0	1	0	0	0	0	0	0	3	0	0	0	0	0	0	0	0	0	0	0	0	0	0	0	0	0	0	0	0	0	0	0	0	0	0	0	0	0	0	0	0	0	0	0	0	0	0	0	0	0	0	0	0	0	0	0	0	0	0	0	0	0	0	0	0	0	0	0	0	0	0	0	0	0	0	0	0	0	0	0	0	0	0	0	0	0	0	0	0	0	0	0	0	0	0	0	0	0	0	0	4	0	0	0	0	0	0	0	0	0	0	0	0	0	0	0	0	0	0	0	0	0	0	0	0	0	0	0	0	0	0	0	0	0	0	0	0	0	0	0	0	0	0	0	0	0	0	0	0	0	0	0	0	0	0	0	0	0	0	0	0	0	0	0	0	0	0	0	0	0	0	0	0	0	0	0	0	0	0	0	0	0	0	0	0	0	0	0	0	0	0	0	0	0	0	0	0	0	0	0	0	0	0	0	0	0	0	0	0	0	0	0	0	0	0	0	0	0	12	0	0	0	0	0	0	0	0	0	0	0	0	0	0	0	0	0	0	0	0	0	0	0	0	0	0	0	0	0	0	0	0	0	0	0	0	0	0	0	0	0	0	0	0	0	0	0	0	0	0	0	0	0	0	0	0	0	0	0	0	0	0	0	0	0	0	0	0	0	0	0	0	0	0	0	0	0	0	0	0	0	0	0	0	0	0	0	0	0	0	0	0	0	0	0	0	0	0	0	0	0	0	0	0	0	0	0	0	0	0	0	0	0	0	0	0	0	0	0	0	0	0	0	0	0	0	0	0	0	0	0	0	0	0	0	0	0	0	0	0	0	0	0	0	0	0	0	0	0	0	0	0	0	0	0	0	0	0	0	0	0	0	0	0	0	0	0	0	0	0	0	0	0	0	0	0	0	0	0	0	0	0	0	0	0	0	0	0	0	0	0	0	0	0	0	0	0	0	0	0	0	0	0	0	0	0	0	0	0	0	0	0	0	0	0	0	0	0	0	0	0	0	0	0	0	0	0	0	0	0	0	0	0	0	0	0	0	0	0	0	0	0	0	0	0	0	0	0	0	0	0	0	0	0	0	0	0	0	0	0	0	0	0	0	0	0	0	0	0	0	0	0	0	0	0	0	0	0	0	0	0	0	0	0	0	0	0	0	1	0	0	0	0	0	0	0	0	0	0	0	0	0	0	0	0	0	0	0	0	0	0	0	0	0	0	0	0	0	0	0	0	0	0	0	0	0	0	0	0	0	0	0	0	0	0	0	0	0	0	0	0	0	0	0	0	0	0	0	0	0	0	0	0	0	0	0	0	0	0	0	0	0	0	0	0	0	0	0	0	0	0	0	0	0	0	0	0	0	0	0	0	0	0	0	0	0	0	0	0	0	0	0	0	0	0	0	0	0	0	0	0	0	0	0	0	0	0	0	0	0	0	0	0	0	0	0	0	0	0	0	0	0	0	0	0	0	0	0	0	0	0	0	0	0	0	0	0	0	0	0	0	0	0	0	0	0	0	0	0	0	0	0	0	0	0	0	0	0	0	0	0	0	0	0	0	0	0	0	0	0	0	0	0	0	0	0	0	0	0	0	0	0	0	0	0	0	0	0	0	0	0	0	0	0	0	0	0	0	0	0	0	0	0	0	0	0	0	0	0	0	0	0	0	0	0	0	0	0	0	0	0	0	0	0	0	0	0	0	0	0	0	0	0	0	0	0	0	0	0	0	0	0	0	0	0	0	0	0	0	0	0	0	0	0	0	0	0	0	0	0	0	0	0	0	0	0	0	0	0	0	0	0	0	0	0	0	0	0	0	0	0	0	0	0	0	0	0	0	0	0	0	0	0	0	0	0	0	0	0	0	0	0	0	0	0	0	0	0	0	0	0	0	0	0	0	0	0	0	0	0	0	0	0	0	0	0	0	0	0	0	0	0	0	0	0	0	0	0	0	0	0	0	0	0	0	0	0	0	0	0	0	0	0	0	0	0	0	0	0	0	0	0	0	0	0	0	0	0	0	0	0	0	0	0	0	0	0	0	0	0	0	0	0	0	0	0	0	0	0	0	0	0	0	0	0	0	0	0	0	0	0	0	0	0	0	0	0	0	0	0	0	0	0	0	0	0	0	0	0	0	0	0	0	0	1	0	0	0	0	0	0	0	0	0	0	0	0	0	0	0	0	0	0	0	0	0	0	0	0	0	0	0	0	0	0	0	0	0	0	0	0	1	0	0	0	0	0	0	0	0	0	0	0	0	0	0	0	0	0	0	0	0	0	0	0	0	0	0	0	0	0	0	0	0	0	0	0	0	0	0	0	0	0	0	0	0	0	0	0	0	0	0	0	0	0	0	0	0	0	0	0	0	0	0	0	0	0	0	0	0	0	0	0	0	0	0	0	0	0	0	0	0	0	0	0	0	0	0	0	0	0	0	0	0	0	0	0	0	0	0	0	0	0	0	0	0	0	0	0	0	0	0	0	0	0	0	0	0	0	0	0	0	0	0	0	0	0	0	0	0	0	0	0	0	0	0	0	0	0	0	0	0	0	0	0	0	0	0	0	0	0	0	0	0	0	0	0	0	0	0	0	0	0	0	0	0	0	0	0	0	0	0	0	0	0	0	0	0	0	0	0	0	0	0	0	0	0	0	0	0	0	0	0	0	0	0	0	0	0	0	0	0	0	0	0	0	0	0	0	0	0	0	0	0	0	0	0	0	0	0	0	0	0	0	0	0	0	0	0	0	0	0	0	0	0	0	0	0	0	0	0	0	0	0	0	0	0	0	0	0	0	0	0	0	0	0	0	0	0	0	0	0	0	0	0	0	0	0	0	0	0	0	0	0	0	0	0	0	0	0	0	0	0	0	0	0	0	0	0	0	0	0	0	0	0	0	0	0	0	0	0	0	0	0	0	0	0	0	0	0	0	0	0	0	0	0	0	0	0	0	0	0	0	0	0	0	0	0	0	0	0	0	0	0	0	0	0	0	0	0	0	0	0	0	0	0	0	0	0	0	0	0	0	0	0	0	0	0	0	0	0	0	0	0	0	0	0	0	0	0	0	0	0	0	0	0	0	0	0	0	0	0	0	0	0	0	0	0	0	0	0	0	0	0	0	0	0	0	0	0	0	0	0	0	0	0	0	0	0	0	0	0	0	0	0	0	0	0	0	0	0	0	0	0	0	0	0	0	0	0	0	0	0	0	0	0	0	0	0	0	0	0	0	0	0	0	0	0	0	0	0	0	0	0	0	0	0	0	0	0	0	0	0	0	0	0	0	0	0	0	0	0	0	0	0	0	0	0	0	0	0	0	0	0	0	0	0	0	0	0	0	0	0	0	0	0	0	0	0	0	0	0	0	0	0	0	0	0	0	0	0	0	0	0	0	0	0	0	0	0	0	0	0	0	0	0	0	0	0	0	0	0	0	0	0	0	0	0	0	0	0	0	0	0	0	0	0	0	0	0	0	0	0	0	0	0	0	0	0	0	0	0	0	0	0	0	0	0	0	0	0	0	0	0	0	0	0	0	0	0	0	0	0	0	0	0	0	0	0	0	0	0	0	0	0	0	0	0	0	0	0	0	0	0	0	0	0	0	0	0	0	0	0	0	0	0	0	0	0	0	0	0	0	0	0	0	0	0	0	0	0	0	0	0	0	0	0	0	0	0	0	0	0	0	0	0	0	0	0	0	0	0	0	0	0	0	0	0	0	0	0	0	0	0	0	0	0	0	0	0	0	0	0	0	0	0	0	0	0	0	0	0	0	0	0	0	0	0	0	0	0	0	0	0	0	0	0	2	0	0	0	0	0	0	0	0	0	0	0	0	0	0	0	0	0	0	0	0	0	0	0	0	0	0	0	0	0	0	0	0	0	0	0	0	0	0	0	0	0	0	0	0	0	0	0	0	0	0	0	0	0	0	0	0	0	0	0	0	0	0	0	0	0	0	0	0	0	0	0	0	0	0	0	0	0	0	0	0	0	0	0	0	0	0	0	0	0	0	0	0	0	0	0	0	0	0	0	0	0	0	0	0	0	0	0	0	0	0	0	0	0	0	0	0	0	0	0	0	0	0	0	0	0	0	0	0	0	0	0	0	0	0	0	0	0	0	0	0	0	0	0	0	0	0	0	0	0	0	0	0	0	0	0	0	0	0	0	0	0	0	0	0	0	0	0	0	0	0	0	0	0	0	0	0	0	0	0	0	0	0	0	0	0	0	0	0	0	0	0	0	0	0	0	0	0	0	0	0	0	0	0	0	0	0	0	0	0	0	0	0	0	0	0	0	0	0	0	0	0	0	0	0	0	0	0	0	0	0	0	0	0	0	0	0	0	0	0	0	0	0	0	0	0	0	0	0	0	0	0	0	0	0	0	0	0	0	0	0	0	0	0	0	0	0	0	0	0	0	0	0	0	0	0	0	0	0	0	0	0	0	0	0	0	0	0	0	0	0	0	0	0	0	0	0	0	0	0	0	0	0	0	0	0	0	0	0	0	0	0	0	0	0	0	0	0	0	0	0	0	0	0	0	0	0	0	0	0	0	0	0	0	0	0	0	0	0	0	0	0	0	0	0	0	0	0	0	0	0	0	0	0	0	0	0	0	0	0	0	0	0	0	0	0	0	0	0	0	0	0	0	0	0	0	0	0	0	0	0	0	0	0	0	0	0	0	0	0	0	0	0	0	0	0	0	0	0	0	0	0	0	0	0	0	0	0	0	0	0	0	0	0	0	0	0	0	0	0	0	0	0	0	0	0	0	0	0	0	0	0	0	0	0	0	0	0	0	0	0	0	0	0	0	0	0	0	0	0	0	0	0	0	0	0	0	0	0	0	0	0	0	0	0	0	0	0	0	0	0	0	0	0	0	0	0	0	0	0	0	0	0	0	0	0	0	0	0	0	0	0	0	0	0	0	0	0	0	0	0	0	0	0	0	0	0	0	0	0	0	0	0	0	0	0	0	0	0	0	0	0	0	0	0	0	0	0	0	0	0	0	0	0	0	0	0	0	0	0	0	0	0	0	0	0	0	0	0	0	0	0	0	0	0	0	0	0	0	0	0	0	0	0	0	0	0	0	0	0	0	0	0	0	0	0	0	0	0	0	0	0	0	0	0	0	0	0	0	0	0	0	0	0	0	0	0	0	0	0	0	0	0	0	0	0	0	0	0	0	0	0	0	0	0	0	0	0	0	0	0	0	0	0	0	0	0	0	0	0	0	0	0	0	0	0	0	0	0	0	0	0	0	0	0	0	0	0	0	0	0	0	0	0	0	0	0	0	0	0	0	0	0	0	0	0	0	0	0	0	2	0	0	0	0	0	0	0	0	0	0	0	0	0	0	0	0	0	0	0	0	0	0	0	0	0	0	0	0	0	0	0	0	0	0	0	0	0	0	0	0	0	0	0	0	3	0	0	0	0	0	0	0	0	0	0	0	0	0	0	0	0	0	0	0	0	0	0	0	0	0	0	0	0	0	0	0	0	0	0	0	0	0	0	0	0	0	0	0	0	0	0	0	0	0	0	0	0	0	0	0	0	0	0	0	0	0	0	0	0	0	0	0	0	0	0	0	0	0	0	0	0	0	0	0	0	0	0	0	0	0	0	0	0	0	0	0	0	0	0	0	0	0	0	0	0	0	0	0	0	0	0	0	0	0	0	0	0	0	0	0	0	0	0	0	0	0	0	0	0	0	0	0	0	0	0	0	0	0	0	0	0	0	0	0	0	0	0	0	0	0	0	0	0	0	0	0	0	0	0	0	0	0	0	0	0	0	0	0	0	0	0	0	0	0	0	0	0	0	0	0	0	0	0	0	0	0	0	0	0	0	0	0	0	0	0	0	0	0	0	0	0	0	0	0	0	0	0	0	0	0	0	0	0	0	0	0	0	0	0	0	0	0	0	0	0	0	0	0	0	0	0	0	0	0	0	0	0	0	0	0	0	0	0	0	0	0	0	0	0	0	0	0	0	0	0	0	0	0	0	0	0	0	0	0	0	0	0	0	0	0	0	0	0	0	0	0	0	0	0	0	0	0	0	0	0	0	0	0	0	0	0	0	0	0	0	0	0	0	0	0	0	0	0	0	0	0	0	0	0	0	0	0	0	0	0	0	0	0	0	0	0	0	0	0	0	0	0	0	0	0	0	0	0	0	0	0	0	0	0	0	0	0	0	0	0	0	0	0	0	0	0	0	0	0	0	0	0	0	0	0	0	0	0	0	0	0	0	0	0	0	0	0	0	0	0	0	0	0	0	0	0	0	0	0	0	0	0	0	0	0	0	0	0	0	0	0	0	0	0	0	0	0	0	0	0	0	0	0	0	0	0	0	0	0	0	0	0	0	0	0	0	0	0	0	0	0	0	0	0	0	0	0	0	0	0	0	0	0	0	0	0	0	0	0	0	0	0	0	0	0	0	0	0	0	0	0	0	0	0	0	0	0	0	0	0	0	0	0	0	0	0	0	0	0	0	0	0	0	0	0	0	0	0	0	0	0	0	0	0	0	0	0	0	0	0	0	0	0	0	0	0	0	0	0	0	0	0	0	0	0	0	0	0	0	0	0	0	0	0	0	0	0	0	0	0	0	0	0	0	0	0	0	0	0	0	0	0	0	0	0	0	0	0	0	0	0	0	0	0	0	0	0	0	0	0	0	0	0	0	0	0	0	0	0	0	0	0	0	0	0	0	0	0	0	0	0	0	0	0	0	0	0	0	0	0	0	0	0	0	0	0	0	0	0	0	0	0	0	0	0	0	0	0	0	0	0	0	0	0	0	0	0	0	0	0	0	0	0	0	0	0	0	0	0	0	0	0	0	0	0	0	0	0	0	0	0	0	0	0	0	0	0	0	0	0	0	0	0	0	0	0	0	0	0	0	0	0	0	0	0	0	0	0	0	0	0	0	0	0	0	0	0	0	0	0	0	0	0	0	0	0	0	0	0	0	0	0	0	0	0	0	0	0	0	0	0	0	0	0	0	0	0	0	0	0	0	0	0	0	0	0	0	0	0	0	0	0	0	0	0	0	0	0	0	0	0	0	0	0	0	0	0	0	0	0	0	0	0	0	0	0	0	0	0	0	0	0	0	0	0	0	0	0	0	0	0	0	0	0	0	0	0	0	0	0	0	0	0	0	0	0	0	0	0	1	0	0	0	0	0	0	0	0	0	0	0	0	0	0	0	0	0	0	0	0	0	0	0	0	0	0	0	0	0	0	0	0	0	0	0	0	0	0	0	0	0	0	0	0	0	0	0	0	0	0	0	0	0	0	0	0	0	0	0	0	0	0	0	0	0	0	0	0	0	0	0	0	0	0	0	0	0	0	0	0	0	0	0	0	0	0	0	0	0	0	0	0	0	0	0	0	0	0	0	0	0	0	0	0	0	0	0	0	0	0	0	0	0	0	0	0	0	0	0	0	0	0	0	0	0	0	0	0	0	0	0	0	0	0	0	0	0	0	0	0	0	0	0	0	0	0	0	0	0	0	0	0	0	0	0	0	0	0	0	0	0	0	0	0	0	0	0	0	0	0	0	0	0	0	0	0	0	0	0	0	0	0	0	0	0	0	0	0	0	0	0	0	0	0	0	0	0	0	0	0	0	0	0	0	0	0	0	0	0	0	0	0	0	0	0	0	0	0	0	0	0	0	0	0	0	0	0	0	0	0	0	0	0	0	0	0	0	0	0	0	0	0	0	0	0	0	0	0	0	0	0	0	0	0	0	0	0	0	0	0	0	0	0	0	0	0	0	0	0	0	0	0	0	0	0	0	0	0	0	0	0	0	0	0	0	0	0	0	0	0	0	0	0	0	0	0	0	0	0	0	0	0	0	0	0	0	0	0	0	0	0	0	0	0	0	0	0	0	0	0	0	0	0	0	0	0	0	0	0	0	0	0	0	0	0	0	0	0	0	0	0	0	0	0	0	0	0	0	0	0	0	0	0	0	0	0	0	0	0	0	0	0	0	0	0	0	0	0	0	0	0	0	0	0	0	0	0	0	0	0	0	0	0	0	0	0	0	0	0	0	0	0	0	0	0	0	0	0	0	0	0	0	0	0	0	0	0	0	0	0	0	0	0	0	0	0	0	0	0	0	0	0	0	0	0	0	0	0	0	0	0	0	0	0	0	0	0	0	0	0	0	0	0	0	0	0	0	0	0	0	0	0	0	0	0	0	0	0	0	0	0	0	0	0	0	0	0	0	0	0	0	0	0	0	0	0	0	0	0	0	0	0	0	0	0	0	0	0	0	0	0	0	0	0	0	0	0	0	0	0	0	0	0	0	0	0	0	0	0	0	0	0	0	0	0	0	0	0	0	0	0	0	0	0	0	0	0	0	0	0	0	0	0	0	0	0	0	0	0	0	0	0	0	0	0	0	0	0	0	0	0	0	0	0	0	0	0	0	0	0	0	0	0	0	0	0	0	0	0	0	0	0	0	0	0	0	0	0	0	0	0	0	0	0	0	0	0	0	0	0	0	0	0	0	0	0	0	0	0	0	0	0	0	0	0	0	0	0	0	0	0	0	0	0	0	0	0	0	0	0	0	0	0	0	0	0	0	0	0	0	0	0	0	0	0	0	0	0	0	0	0	0	0	0	0	0	0	0	0	0	0	0	0	0	0	0	0	0	0	0	0	0	0	0	0	0	0	0	0	0	0	0	0	0	0	0	0	0	0	0	0	0	0	0	0	0	0	0	0	0	0	0	0	0	0	0	0	0	0	0	0	0	0	0	0	0	0	0	0	0	0	0	0	0	0	0	0	0	0	0	0	0	0	0	0	0	0	0	0	0	0	0	0	0	0	0	0	0	0	0	0	0	0	0	0	0	0	0	0	0	0	0	0	0	0	0	0	0	0	0	0	0	0	0	0	0	0	0	0	0	0	0	0	0	0	0	0	0	0	0	0	0	0	0	0	0	0	0	0	0	0	0	0	0	0	0	0	0	0	0	0	0	0	0	0	0	0	0	0	0	0	0	0	0	0	0	0	0	0	0	0	0	0	0	0	0	0	0	0	0	0	0	0	0	0	0	0	0	0	0	0	0	0	0	0	0	0	0	0	0	0	0	0	0	0	0	0	0	0	0	0	0	0	0	0	0	0	0	0	0	0	0	0	0	0	0	0	0	0	0	0	0	0	0	0	0	0	0	0	0	0	0	0	0	0	0	0	0	0	0	0	0	0	0	0	0	0	0	0	0	0	0	0	0	0	0	0	0	0	0	0	0	0	0	0	0	0	0	0	0	0	0	0	0	0	0	0	0	0	0	0	0	0	0	0	0	0	0	0	0	0	0	0	0	0	0	0	0	0	0	0	0	0	0	0	0	0	0	0	0	0	0	0	0	0	0	0	0	0	0	0	0	0	0	0	0	0	0	0	0	0	0	0	0	0	0	0	0	0	0	0	0	0	0	0	0	0	0	0	0	0	0	0	0	0	0	0	0	0	0	0	0	0	0	0	0	0	0	0	0	0	0	0	0	1	0	0	0	0	0	0	0	0	0	0	0	0	0	0	0	0	0	0	0	0	0	0	0	0	0	0	1	0	0	0	0	0	0	0	0	0	0	0	0	0	0	0	0	0	0	0	0	0	0	0	0	0	0	0	0	0	0	0	0	0	0	0	0	0	0	0	0	0	0	0	0	0	0	0	0	0	0	0	0	0	0	0	0	0	0	0	0	0	0	0	0	0	0	0	0	0	0	0	0	0	0	0	0	0	0	0	0	0	0	0	0	0	0	0	0	0	0	0	0	0	0	0	0	0	0	0	0	0	0	0	0	0	0	0	0	0	0	0	0	0	0	0	0	0	0	0	0	0	0	0	0	0	0	0	0	0	0	0	0	0	0	0	0	0	0	0	0	0	0	0	0	0	0	0	0	0	0	0	0	0	0	0	0	0	0	0	0	0	0	0	0	0	0	0	0	0	0	0	0	0	0	0	0	0	0	0	0	0	0	0	0	0	0	0	0	0	0	0	0	0	0	0	0	0	0	0	0	0	0	0	0	0	0	0	0	0	0	0	0	0	0	0	0	0	0	0	0	0	0	0	0	0	0	0	0	0	0	0	0	0	0	0	0	0	0	0	0	0	0	0	0	0	0	0	0	0	0	0
L_005	0	0	0	0	0	0	0	0	0	0	0	0	0	0	0	0	0	0	0	0	0	0	0	0	0	0	0	0	0	0	0	0	0	0	0	0	0	0	0	0	0	0	0	0	0	0	0	0	0	0	0	0	0	0	0	0	0	0	0	0	0	0	0	0	0	0	0	0	0	0	0	0	0	0	0	0	0	0	0	0	0	0	0	0	0	0	0	0	0	0	0	0	0	0	0	0	0	0	0	0	0	0	0	0	0	0	0	0	0	0	0	0	0	0	0	0	0	0	0	0	0	0	0	0	0	0	0	0	0	0	0	0	0	0	0	0	0	0	0	0	0	0	0	0	0	0	0	0	0	0	0	0	0	0	0	0	0	0	0	0	0	0	0	0	0	0	0	0	0	0	0	0	0	0	0	0	0	0	0	0	0	0	0	0	0	0	0	0	0	0	0	0	0	0	0	0	0	0	0	0	0	0	0	0	0	0	0	0	0	0	0	0	0	0	0	0	0	0	0	0	0	0	0	0	0	0	0	0	0	0	0	0	0	0	0	0	0	0	0	0	0	0	0	0	0	0	0	0	0	0	0	0	0	0	0	0	0	0	0	0	0	0	0	0	0	0	0	0	0	0	0	0	0	0	0	0	0	0	0	0	0	0	0	0	0	0	0	0	0	0	0	0	0	0	0	0	0	0	0	0	0	0	0	0	0	0	0	0	0	0	0	0	0	0	0	0	0	0	0	0	0	0	0	0	0	0	0	0	0	0	0	0	0	0	0	0	0	0	0	0	0	0	0	0	0	0	0	0	0	0	0	0	0	0	0	0	0	0	0	0	0	0	0	0	0	0	0	0	0	0	0	0	0	0	0	0	0	0	0	0	0	0	0	0	0	0	0	0	0	0	0	0	0	0	0	0	0	0	0	0	0	0	0	0	0	0	0	0	0	0	0	0	0	0	0	0	0	0	0	0	0	0	0	0	0	0	0	0	0	0	0	0	0	0	0	0	0	0	0	0	0	0	0	0	0	0	0	0	0	0	0	0	0	0	0	0	0	0	0	0	0	0	0	0	0	0	0	0	0	0	0	0	0	0	0	0	0	0	0	0	0	0	0	0	0	0	0	0	0	0	0	0	0	0	0	0	0	0	0	0	0	0	0	0	0	0	0	0	0	0	0	0	0	0	0	0	0	0	0	0	0	0	0	0	0	0	0	0	0	0	0	0	0	0	0	0	0	0	0	0	0	0	0	0	0	0	0	0	0	0	0	0	0	0	0	0	0	0	0	0	0	0	0	0	0	0	0	0	0	0	0	0	0	0	0	0	0	0	0	0	0	0	0	0	0	0	0	0	0	0	0	0	0	0	0	0	0	0	0	0	0	0	0	0	0	0	0	0	0	0	0	0	0	0	0	0	0	0	0	0	0	0	0	0	0	0	0	0	0	0	0	0	0	0	0	0	0	0	0	0	0	0	0	0	0	0	0	0	0	0	0	0	0	0	7	0	0	0	0	0	0	0	0	0	0	0	0	0	0	0	0	0	0	0	0	0	0	0	0	0	0	0	0	0	0	0	0	0	0	0	0	0	0	0	0	0	0	0	0	0	0	0	0	0	0	0	0	0	0	0	0	0	0	0	0	0	0	0	0	0	0	0	0	0	0	0	0	0	0	0	0	0	0	0	0	0	0	0	0	0	0	0	0	0	0	0	0	0	0	0	0	0	0	0	0	0	0	0	0	0	0	0	0	0	0	0	0	0	0	0	0	0	0	0	0	0	0	0	0	0	0	0	0	0	0	0	0	0	0	0	0	0	0	0	0	0	0	0	0	0	0	0	0	0	0	0	0	0	0	0	0	0	0	0	0	0	0	0	0	0	0	0	0	0	0	0	0	0	0	0	0	0	0	0	0	0	0	0	0	0	0	0	0	0	0	0	0	0	0	0	0	0	0	0	0	0	0	0	0	0	0	0	0	0	0	0	0	0	0	0	0	0	0	0	0	0	0	0	0	0	0	0	0	0	0	0	0	0	0	0	0	0	0	0	0	0	0	0	0	0	0	0	0	0	0	0	0	0	0	0	0	0	0	0	0	0	0	0	0	0	0	0	0	0	0	0	0	0	0	0	0	0	0	0	0	0	0	0	0	0	0	0	0	0	0	0	0	0	0	0	0	0	0	0	0	0	0	0	0	0	0	0	0	0	0	0	0	0	0	0	0	0	0	0	0	0	0	0	0	0	0	0	0	0	0	0	0	0	0	0	0	0	0	0	0	0	0	0	0	0	0	0	0	0	0	0	0	0	0	0	0	0	0	0	0	0	0	0	0	0	0	0	0	0	0	0	0	0	0	0	0	0	0	0	0	0	0	0	0	0	0	0	0	0	0	0	0	2	0	0	0	0	0	0	0	0	0	0	0	0	0	0	0	0	0	0	0	0	0	0	0	0	0	0	0	0	0	0	0	0	0	0	0	0	0	0	0	0	0	0	0	0	0	0	0	0	0	0	0	0	0	0	0	0	0	0	0	0	0	0	0	0	0	0	0	0	0	0	0	0	0	0	0	0	0	0	0	0	0	0	0	0	0	0	0	0	0	0	0	0	0	0	0	0	0	0	0	0	0	0	0	0	0	0	0	0	0	0	0	0	0	0	0	0	0	0	0	0	0	0	0	0	0	0	0	0	0	0	0	0	0	0	0	0	0	0	0	0	0	0	0	0	0	0	0	0	0	0	0	0	0	0	0	0	0	0	0	0	0	0	0	0	0	0	0	1	0	0	0	0	0	0	0	0	0	0	0	0	0	0	0	0	0	0	0	0	0	0	0	0	0	0	0	0	0	0	0	0	0	0	0	0	0	0	0	0	0	0	0	0	0	0	0	0	0	0	0	0	0	0	0	0	0	0	0	0	0	0	0	0	0	0	0	0	0	0	0	0	0	0	0	0	0	0	0	0	0	0	0	0	0	0	0	0	0	0	0	0	0	0	0	0	0	0	0	0	0	0	0	0	0	0	0	0	0	0	0	0	0	0	0	0	0	0	0	0	0	0	0	0	0	0	0	0	0	0	0	0	0	0	0	0	0	0	0	0	0	0	0	0	0	0	0	0	0	0	0	0	0	0	0	0	0	0	0	0	0	0	0	0	0	0	0	0	0	0	0	0	0	0	0	0	0	0	0	0	0	0	0	0	0	0	0	0	0	0	0	0	0	0	0	0	0	0	0	0	0	0	0	0	0	0	0	0	0	0	0	0	0	0	0	0	0	0	0	0	0	0	0	0	0	0	0	0	0	0	0	0	0	0	0	0	0	0	0	0	0	0	0	0	0	0	0	0	0	0	0	0	0	0	0	0	0	0	0	0	0	0	0	0	0	0	0	0	0	0	0	0	0	0	0	0	0	0	0	0	0	0	0	0	0	0	0	0	0	0	0	0	0	0	0	0	0	0	0	0	0	0	0	0	0	0	0	0	0	0	0	0	0	0	0	0	0	0	0	0	0	0	0	0	0	0	0	0	0	0	0	0	0	0	0	0	0	0	0	0	0	0	0	0	0	0	0	0	0	0	0	0	0	0	0	0	0	0	0	0	0	0	0	0	0	0	0	0	0	0	0	0	0	0	0	0	0	0	0	0	0	0	0	0	0	0	0	0	0	0	0	0	0	0	0	0	0	0	0	0	0	0	0	0	0	0	0	0	0	0	0	0	0	0	0	0	0	0	0	0	0	0	0	0	0	0	0	0	0	0	0	0	0	0	0	0	0	0	0	0	0	0	0	0	0	0	0	0	0	0	0	0	0	0	0	0	0	0	0	0	0	0	0	0	0	0	0	0	0	0	0	0	0	0	0	0	0	0	0	0	0	0	0	0	0	0	0	0	0	0	0	0	0	0	0	0	0	0	0	0	0	0	0	0	0	0	0	0	0	0	0	0	0	0	0	0	0	0	0	0	0	0	0	0	0	0	0	0	0	0	0	0	0	0	0	0	0	0	0	0	0	0	0	0	0	0	0	0	0	0	0	0	0	0	0	0	0	0	0	0	0	0	0	0	0	0	0	0	0	0	0	0	0	0	0	0	0	0	0	0	0	0	0	0	0	0	0	0	0	0	0	0	0	0	0	0	0	0	0	0	0	0	0	0	0	0	0	0	0	0	0	0	0	0	0	0	0	0	0	0	0	0	0	0	0	0	0	0	0	0	0	0	0	0	0	0	0	2	0	0	0	0	0	0	0	0	0	0	0	0	0	0	0	0	0	0	0	0	0	0	0	0	0	0	0	0	0	0	0	0	0	0	0	0	0	0	0	0	0	0	0	0	0	0	0	0	0	0	0	0	0	0	0	0	0	0	0	0	0	0	0	0	0	0	0	0	0	0	0	0	0	0	0	0	0	0	0	0	0	0	0	0	0	0	0	0	0	0	0	2	0	0	0	0	0	0	0	0	0	0	0	0	0	0	0	0	0	0	0	0	0	0	0	0	0	0	0	0	0	0	0	0	0	0	0	0	0	0	0	0	0	0	0	0	0	0	0	0	0	0	0	0	0	0	0	0	0	0	0	0	0	0	0	0	0	0	0	0	0	0	0	0	0	0	0	0	0	0	0	0	0	0	0	0	0	0	0	0	0	0	0	0	0	0	0	0	0	0	0	0	0	0	0	0	0	0	0	0	0	0	0	0	0	0	0	0	0	0	0	0	0	0	0	0	0	0	0	0	0	0	0	0	0	0	0	0	0	0	0	0	0	0	0	0	0	0	0	0	0	0	0	0	0	0	0	0	0	0	0	0	0	0	0	0	0	0	0	0	0	0	0	0	0	0	0	0	0	0	0	0	0	0	0	0	0	0	0	0	0	0	0	0	0	0	0	0	0	0	0	0	0	0	0	0	0	0	0	0	0	0	0	0	0	0	0	0	0	0	0	0	0	0	0	0	0	0	0	0	0	0	0	0	0	0	0	0	0	0	0	0	0	0	0	0	0	0	0	0	0	0	0	0	0	0	0	0	0	0	0	0	0	0	0	0	0	0	0	0	0	0	0	0	0	0	0	0	0	0	0	0	0	0	0	0	0	0	0	0	0	0	0	0	0	0	0	0	0	0	0	0	0	0	0	0	0	0	0	0	0	0	0	0	0	0	0	0	0	0	0	0	0	0	0	0	0	0	0	0	0	0	0	0	0	0	0	0	0	0	0	0	0	0	0	0	0	0	0	0	0	0	0	0	0	0	0	0	0	1	0	0	0	0	0	0	0	0	0	0	0	0	0	0	0	0	0	0	0	0	0	0	0	0	0	0	0	0	0	0	0	0	0	0	0	0	0	0	0	0	0	0	0	0	0	0	0	0	0	0	0	0	0	0	0	0	0	0	0	0	0	0	0	0	0	0	0	0	0	0	0	0	0	0	0	0	0	0	0	0	0	0	0	0	0	0	0	0	0	0	0	0	0	0	0	0	0	0	0	0	0	0	0	0	0	2	0	0	0	0	0	0	0	0	0	0	0	0	0	0	0	0	0	0	0	0	0	0	0	0	0	0	0	0	0	0	0	0	0	0	0	0	0	0	0	0	0	0	0	0	0	0	0	0	0	0	0	0	0	0	0	0	0	0	0	0	0	0	0	0	0	0	0	0	0	0	0	0	0	0	0	0	0	0	0	0	0	0	0	0	0	0	0	0	0	0	0	0	0	0	0	0	0	0	0	0	0	0	0	0	0	0	0	0	0	0	0	0	0	0	0	0	0	0	0	0	0	0	0	0	0	0	0	0	0	0	0	0	0	0	0	0	0	0	0	0	0	0	0	0	0	0	0	0	0	0	0	0	0	0	0	0	0	0	0	0	0	0	0	0	0	0	0	0	0	0	0	0	0	0	0	0	0	0	0	0	0	0	0	0	0	0	0	0	0	0	0	0	0	0	0	0	0	0	0	0	0	0	0	0	0	0	0	0	0	0	0	0	0	0	0	0	0	0	0	0	0	0	0	0	0	0	0	0	0	0	0	0	0	0	0	0	0	0	0	0	0	0	0	0	0	0	0	0	0	0	0	0	0	0	0	0	0	0	0	0	0	0	0	0	0	0	0	0	0	0	0	0	0	0	0	0	0	0	0	0	0	0	0	0	0	0	0	0	0	0	0	0	0	0	0	0	0	0	0	0	0	0	0	0	0	0	0	0	0	0	0	0	0	0	0	0	0	0	0	0	0	0	0	0	0	0	0	0	0	0	0	0	0	0	0	0	0	0	0	0	0	0	0	0	0	0	0	0	0	0	0	0	0	0	0	0	0	0	0	0	0	0	0	0	0	0	0	0	0	0	0	0	0	0	0	0	0	0	0	0	0	0	0	0	0	0	0	0	0	0	0	0	0	0	0	0	0	0	0	0	0	0	0	0	0	0	0	0	0	0	0	0	0	0	0	0	0	0	0	0	0	0	0	0	0	0	0	0	0	0	0	0	0	0	0	0	0	0	0	0	0	0	0	0	0	0	0	0	0	0	0	0	0	0	0	0	0	0	0	0	0	0	0	0	0	0	0	0	0	0	0	0	0	0	0	0	0	0	0	0	0	0	0	0	0	0	0	0	0	0	0	0	0	0	0	0	0	0	0	0	0	0	0	0	0	0	0	0	0	0	0	0	0	0	0	0	0	0	0	0	0	0	0	0	0	0	0	0	0	0	0	0	0	0	0	0	0	0	0	0	0	0	0	0	0	0	0	0	0	0	0	0	0	0	0	0	0	0	0	0	0	0	0	0	0	0	0	0	0	0	0	0	0	0	0	0	0	0	0	0	0	0	0	0	0	0	0	0	0	0	0	0	0	0	0	0	0	0	0	0	0	0	0	0	0	0	0	0	0	0	0	0	0	0	0	0	0	0	0	0	0	0	0	0	0	0	0	0	0	0	0	0	0	0	0	0	0	0	0	0	0	0	0	0	0	0	0	0	0	0	0	0	0	0	0	0	0	0	0	0	0	0	0	0	0	0	0	0	0	0	0	0	0	0	0	0	0	0	0	0	0	0	0	0	0	0	0	0	0	0	0	0	0	0	0	0	0	0	0	0	0	0	0	0	0	0	0	0	0	0	0	0	0	0	0	0	0	0	0	0	0	0	0	0	0	0	0	0	0	0	0	0	0	0	0	0	0	0	0	0	0	0	0	0	0	0	0	0	0	0	0	0	0	0	0	0	0	0	0	0	0	0	0	0	0	0	0	0	0	0	0	0	0	0	0	0	0	0	0	0	0	0	0	0	0	0	0	0	0	0	0	0	0	0	0	0	0	0	0	0	0	0	0	0	0	0	0	0	0	0	0	0	0	0	0	0	0	0	0	0	0	0	0	0	0	0	0	0	0	0	0	0	0	0	0	0	0	0	0	0	0	0	0	0	0	0	0	0	0	0	0	0	0	0	0	0	0	0	0	0	0	0	0	0	0	0	0	0	0	0	0	0	0	0	0	0	0	0	0	0	0	0	0	0	0	0	0	0	0	0	0	0	0	0	0	0	0	0	0	0	0	0	0	0	0	0	0	0	0	0	0	0	0	0	0	0	0	0	0	0	0	0	0	0	0	0	0	0	0	0	0	0	0	0	0	0	0	0	0	0	0	0	0	0	0	0	0	0	0	0	0	0	0	0	0	0	0	0	0	0	0	0	0	0	0	0	0	0	0	0	0	0	0	0	0	0	0	0	0	0	0	0	0	0	0	0	0	0	0	0	0	0	0	0	0	0	0	0	0	0	0	0	0	1	1	0	0	0	0	0	0	0	0	0	0	0	0	0	9	0	0	0	0	0	0	0	0	0	0	0	0	0	0	0	0	0	0	0	0	0	0	0	0	0	0	0	0	0	0	0	0	0	0	0	0	0	0	0	0	0	0	0	0	0	0	0	0	0	0	0	0	0	0	0	0	0	0	0	0	0	0	0	0	0	0	0	0	0	0	0	0	0	0	0	0	0	0	0	0	5	0	0	0	0	0	0	0	0	0	0	0	0	1	0	2	0	0	0	0	0	0	0	0	0	0	0	0	0	0	0	0	0	0	0	0	0	0	0	0	0	0	0	0	0	0	0	0	0	0	0	0	0	0	0	0	0	0	0	0	0	0	0	0	0	0	0	0	0	0	0	0	0	0	0	0	0	0	0	0	0	0	0	0	0	0	0	0	0	0	0	0	0	0	0	0	0	0	0	0	0	0	0	0	0	0	0	0	0	0	0	0	0	0	0	0	0	0	0	0	0	0	0	0	0	0	0	0	0	0	0	0	0	0	0	0	0	0	0	0	0	0	0	0	0	0	0	0	0	0	0	0	0	0	0	0	0	0	0	0	0	0	0	0	0	0	0	0	0	0	0	0	0	0	0	0	0	0	0	0	0	0	0	0	0	0	0	0	0	0	0	0	0	0	0	0	0	0	0	0	0	0	0	0	0	0	0	0	0	0	0	0	0	0	0	0	0	0	0	0	0	0	0	0	0	0	0	0	0	0	0	0	0	0	0	0	0	0	0	0	0	0	0	0	0	0	0	0	0	0	0	0	0	0	0	0	0	0	0	0	0	0	0	0	0	0	0	0	0	0	0	0	0	0	0	0	0	0	0	0	0	0	0	0	0	0	0	0	0	0	0	0	0	0	0	0	0	0	0	0	0	0	0	0	0	0	0	0	0	0	0	0	0	0	0	0	0	0	0	0	0	0	0	0	0	0	0	0	0	0	0	0	0	0	0	0	0	0	0	0	0	0	0	0	0	0	0	0	0	0	0	0	0	0	0	0	0	0	0	0	0	0	0	0	0	0	0	0	0	0	0	0	0	0	0	0	0	0	0	0	0	0	0	0	0	0	0	0	0	0	0	0	0	0	0	0	0	0	0	0	0	0	0	0	0	0	0	0	0	0	0	0	0	0	0	0	0	0	0	0	0	0	0	0	0	0	0	0	1	0	0	0	0	0	0	0	0	0	2	0	0	0	0	0	0	0	0	0	0	0	0	0	0	0	0	0	0	0	0	0	0	0	0	0	0	0	0	0	0	0	0	0	0	0	0	0	0	0	0	0	0	0	0	0	0	0	0	0	0	0	0	0	0	0	0	0	0	0	0	0	0	0	0	0	0	0	0	0	0	0	0	0	0	0	0	0	0	0	0	0	0	0	6	0	0	0	0	0	0	0	0	0	0	0	0	0	0	0	0	0	0	0	0	0	0	0	0	0	0	0	0	0	0	0	0	0	0	0	0	0	0	0	0	0	0	0	0	0	0	0	0	0	0	0	0	0	0	0	0	0	0	0	0	0	0	0	0	0	0	0	0	0	0	0	0	0	0	0	0	0	0	0	0	0	0	0	0	0	0	0	0	0	0	0	0	0	0	0	0	0	0	0	0	0	0	0	0	0	0	0	0	0	0	0	0	0	0	0	0	0	0	0	0	0	0	0	0	0	0	0	0	0	0	0	0	0	0	0	0	0	0	0	0	0	0	0	0	0	0	0	0	0	0	0	0	0	0	0	0	0	0	0	0	0	0	0	0	0	0	0	0	0	0	0	0	0	0	0	0	0	0	0	0	0	0	0	0	0	0	0	0	0	0	0	0	0	0	0	0	0	0	0	0	0	0	0	0	0	0	0	0	0	0	0	0	0	0	0	0	0	0	0	0	0	0	0	0	0	0	0	0	0	0	0	0	0	0	0	0	0	0	0	0	0	0	0	0	0	0	0	0	0	0	0	0	0	0	0	0	0	0	0	0	0	0	0	0	0	1	0	0	0	0	0	0	0	0	0	0	0	0	0	0	0	0	0	0	0	0	0	0	0	0	0	0	0	0	0	0	0	0	0	0	0	0	0	0	0	0	0	0	0	0	0	0	0	0	0	0	2	0	0	0	0	0	0	0	0	0	0	0	0	0	0	0	0	0	0	0	0	0	0	0	0	0	0	0	0	0	0	0	0	0	0	0	0	0	0	0	0	0	0	0	0	0	0	0	0	0	0	0	0	0	0	0	0	0	0	0	0	0	0	0	0	0	0	0	0	0	0	0	0	0	0	0	0	0	0	0	0	0	0	0	0	0	0	0	0	0	0	0	0	0	0	0	0	0	0	0	0	0	0	0	0	0	0	0	0	0	0	0	0	0	0	0	0	0	0	0	0	0	0	0	0	0	0	0	0	0	0	0	0	0	0	0	0	0	0	1	0	0	0	0	0	0	0	0	0	0	0	0	0	0	0	0	0	0	0	0	0	0	0	0	0	0	0	0	0	0	0	0	0	0	0	0	0	0	0	0	0	0	0	0	0	0	0	0	0	0	0	0	0	0	0	0	0	0	0	0	0	0	0	0	0	0	0	0	0	0	0	0	0	0	0	0	0	0	0	0	0	0	0	0	0	0	0	0	0	0	0	0	0	0	0	0	0	0	0	0	0	0	0	0	0	0	0	0	0	0	0	0	0	0	0	0	0	0	0	0	0	0	0	0	0	0	0	0	0	0	0	0	0	0	0	0	0	0	0	0	0	0	0	0	0	0	0	0	0	0	0	0	0	0	0	0	0	0	0	0	0	0	0	0	0	0	0	0	0	0	0	0	0	0	0	0	0	0	0	0	0	0	0	0	0	0	0	0	0	0	0	0	0	0	0	0	0	0	0	0	0	0	0	0	0	0	0	0	0	0	0	0	0	0	0	0	0	0	0	0	0	0	0	0	0	0	0	0	0	0	0	0	0	0	0	0	0	0	0	0	0	0	0	0	0	0	0	0	0	0	0	0	0	0	0	0	0	0	0	0	0	0	0	0	0	0	0	0	0	0	0	0	0	0	0	0	0	0	0	0	0	0	0	0	0	0	0	0	0	0	0	0	0	0	0	0	0	0	0	0	0	0	0	0	0	0	0	0	0	0	0	0	0	0	0	0	0	0	0	0	0	0	0	0	0	0	0	0	0	0	0	0	0	0	0	0	0	0	0	0	0	0	0	0	0	0	0	0	0	0	0	0	0	0	0	0	0	0	0	0	0	0	0	0	0	0	0	0	0	0	0	0	0	0	0	0	0	0	0	0	0	0	0	0	0	0	0	0	0	0	0	0	0	0	0	0	0	0	0	0	0	0	0	0	0	0	0	0	0	0	0	0	0	0	0	0	0	0	0	0	0	0	0	0	0	0	0	0	0	0	0	0	0	0	0	0	0	0	0	0	0	0	0	0	0	0	0	0	0	0	0	0	0	0	0	0	0	0	0	0	0	0	0	0	0	0	0	0	0	0	0	0	0	0	0	0	0	0	0	0	0	0	0	0	0	0	0	0	0	0	0	0	0	0	0	0	0	0	0	0	0	0	0	0	0	0	0	0	0	0	0	0	0	0	0	0	0	0	0	0	0	0	0	0	0	0	0	0	0	0	0	0	0	0	0	0	0	0	0	0	0	0	0	0	0	0	0	0	0	0	0	0	0	0	0	0	0	0	0	0	0	0	0	0	0	0	0	0	0	0	0	0	0	0	0	0	0	0	0	0	0	0	0	0	0	0	0	0	0	0	0	0	0	0	0	0	0	0	0	0	0	0	0	0	0	0	0	0	0	0	0	0	0	0	0	0	0	0	0	0	0	0	0	0	0	0	0	0	0	0	0	0	0	0	0	0	0	0	0	0	0	0	0	0	0	0	0	0	0	0	0	0	0	0	0	0	0	0	0	0	0	0	0	0	0	0	0	0	0	0	0	0	0	0	0	0	0	0	0	0	0	0	0	0	0	0	0	0	0	0	0	0	0	0	0	0	0	0	0	0	0	0	0	0	0	0	0	0	0	0	0	0	0	0	0	0	0	0	0	0	0	0	0	0	0	0	0	0	0	0	0	0	0	0	0	0	0	0	0	0	0	0	0	0	0	0	0	0	0	0	0	0	0	0	0	0	0	0	0	0	0	0	0	0	0	0	0	0	0	0	0	0	0	0	0	0	0	0	0	0	0	0	0	0	0	0	0	0	0	0	0	0	0	0	0	0	0	0	0	0	0	0	0	0	0	0	0	0	0	0	0	0	0	0	0	0	0	0	0	0	0	0	0	0	0	0	0	0	0	0	0	0	0	0	0	0	0	0	0	0	0	0	0	0	0	0	0	0	0	0	0	0	0	0	0	0	0	0	0	0	0	0	0	0	0	0	0	0	0	0	0	0	0	0	0	0	0	0	0	0	0	0	0	0	0	0	0	0	0	0	0	0	0	0	0	0	0	0	0	0	0	0	0	0	0	0	0	0	0	0	0	0	0	0	0	0	0	0	0	0	0	0	0	0	0	0	0	0	0	0	0	0	0	0	0	0	0	0	0	0	0	0	0	0	0	0	0	0	0	0	0	0	0	0	0	0	0	0	0	0	0	0	0	0	0	0	0	0	0	0	0	0	0	0	0	0	0	0	0	0	0	0	0	0	0	0	0	0	0	0	0	0	0	0	0	0	0	0	0	0	0	0	0	0	0	2	0	0	0	0	0	0	0	0	0	0	0	0	0	0	0	0	0	0	0	0	0	0	0	0	0	0	0	0	0	0	0	0	0	0	0	0	0	0	0	0	0	0	0	0	0	0	0	0	0	0	0	0	0	0	0	0	0	0	0	0	0	0	0	0	0	0	0	0	0	0	0	0	0	0	0	0	0	0	0	0	0	0	0	0	0	0	0	0	0	0	0	0	0	0	0	0	0	0	0	0	0	0	0	0	0	0	0	0	0	0	0	0	0	0	0	0	0	0	0	0	0	0	0	0	0	0	0	0	0	0	0	0	0	0	0	0	0	0	0	0	0	0	0	0	0	0	0	0	0	0	0	0	0	0	0	0	0	0	0	0	0	0	0	0	0	0	0	0	0	0	0	0	0	0	0	0	0	0	0	0	0	0	0	0	0	0	0	0	0	0	0	0	0	0	0	0	0	0	0	0	0	0	0	0	0	0	0	0	0	0	0	0	0	0	0	0	0	0	0	0	0	0	0	0	0	0	0	0	0	0	0	0	0	0	0	0	0	0	0	0	0	0	0	0	0	0	0	0	0	0	0	0	0	0	0	0	0	0	0	0	0	0	0	0	0	0	0	0	0	0	0	0	0	0	0	0	0	0	0	0	0	0	0	0	0	0	0	0	0	0	0	0	0	0	0	0	0	0	0	0	0	0	0	0	0	0	0	0	0	0	0	0	0	0	0	0	0	0	0	0	0	0	0	0	0	0	0	0	0	0	0	0	0	0	0	0	0	0	0	0	0	0	0	0	0	0	0	0	0	0	0	0	0	0	0	0	0	0	0	0	0	0	0	0	0	0	0	0	0	0	0	0	0	0	0	0	0	3	0	0	0	0	0	0	0	0	0	0	0	0	0	0	0	0	0	0	0	0	0	0	0	0	0	0	0	0	0	0	0	0	0	0	0	0	0	0	0	0	0	0	0	0	0	0	0	0	0	0	0	0	0	0	0	0	0	0	0	0	0	0	0	0	0	0	0	0	0	0	0	0	0	0	0	0	0	0	0	0	0	0	0	0	0	0	0	0	0	0	0	0	0	0	0	0	0	0	0	0	0	0	0	0	0	0	0	0	0	0	0	0	0	0	0	0	0	0	0	0	0	0	0	0	0	0	0	0	0	0	0	0	0	0	0	0	0	0	0	0	0	0	0	0	0	0	0	0	0	0	0	0	0	0	0	0	0	0	0	0	0	0	0	0	0	0	0	0	0	0	0	0	0	0	0	0	0	0	0	0	0	0	0	0	0	0	0	0	0	0	0	0	0	0	0	0	0	0	0	0	0	0	0	0	0	0	0	0	0	0	0	0	0	0	0	0	0	0	0	0	0	0	0	0	0	0	0	0	0	0	0	0	0	0	0	0	0	0	0	0	0	0	0	0	0	0	0	0	0	0	0	0	0	0	0	0	0	0	0	0	0	0	0	0	0	0	0	0	0	0	0	0	0	0	0	0	0	0	0	0	0	0	0	0	0	0	0	0	0	0	0	0	0	0	0	0	0	0	0	0	0	0	0	0	0	0	0	0	0	0	0	0	0	0	0	0	0	0	0	0	0	0	0	0	0	0	0	0	0	0	0	0	0	0	0	0	0	0	0	0	0	0	0	0	0	0	0	0	0	0	0	0	0	0	0	0	0	0	0	0	0	0	0	0	0	0	0	0	0	0	0	0	0	0	0	0	0	0	0	0	0	0	0	0	0	0	0	0	0	0	0	0	0	0	0	0	0	0	0	0	0	0	0	0	0	0	0	0	0	0	0	0	0	0	0	0	0	0	0	0	0	0	0	0	0	0	0	0	0	0	0	0	1	0	0	0	0	0	0	0	0	0	0	0	0	0	0	0	0	0	0	0	0	0	0	0	0	0	0	0	0	0	0	0	0	0	0	0	0	0	0	0	0	0	0	0	0	0	0	0	0	0	0	0	0	0	0	0	0	0	0	0	0	0	0	0	0	0	0	0	0	0	0	0	0	0	0	0	0	0	0	0	0	0	0	0	0	0	0	0	0	0	0	0	0	0	0	0	0	0	0	0	0	0	0	0	0	0	0	0	0	0	0	0	0	0	0	0	0	0	0	0	0	0	0	0	0	0	0	0	0	0	0	0	0	0	0	0	0	0	0	0	0	0	0	0	0	0	0	0	0	0	0	0	0	0	0	0	0	0	0	0	0	0	0	0	0	0	0	0	0	0	0	0	0	0	0	0	0	0	0	0	0	0	0	0	0	0	0	0	0	0	0	0	0	0	0	0	0	0	0	0	0	0	0	0	0	0	0	0	0	0	0	0	0	0	0	0	0	0	0	0	0	0	0	0	0	0	0	0	0	0	0	0	0	0	0	0	0	0	0	0	0	0	0	0	0	0	0	0	0	0	0	0	0	0	0	0	0	0	0	0	0	0	0	0	0	0	0	0	0	0	0	0	0	0	0	0	0	0	0	0	0	0	0	0	0	0	0	0	0	0	0	0	0	0	0	0	0	0	0	0	0	0	0	0	0	0	0	0	0	0	0	0	0	0	0	0	0	0	0	0	0	0	0	0	0	0	0	0	0	0	0	0	0	0	0	0	0	0	0	0	0	0	0	0	0	0	0	0	0	0	0	0	0	0	0	0	0	0	0	0	0	0	0	0	0	0	0	0	0	0	0	0	0	0	0	0	0	0	0	0	0	0	0	0	0	0	0	0	0	0	0	0	0	0	0	0	0	0	0	0	0	0	0	2	0	0	0	0	0	0	0	0	0	0	0	0	0	0	0	0	0	0	0	0	0	0	0	0	0	0	0	0	0	0	0	0	0	0	0	0	0	0	0	0	0	0	0	0	0	0	0	0	0	0	0	0	0	0	0	0	0	0	0	0	0	0	0	0	0	0	0	0	0	0	0	0	0	0	0	0	0	0	0	0	0	0	0	0	0	0	0	0	0	0	0	0	0	0	0	0	0	0	0	0	0	0	0	0	0	0	0	0	0	0	0	0	0	0	0	0	0	0	0	0	0	0	0	0	0	0	0	0	0	0	2	0	0	0	0	0	0	0	0	0	0	0	0	0	0	0	0	0	0	0	0	0	0	0	0	0	0	0	0	0	0	0	0	0	0	0	0	0	0	0	0	0	0	0	0	0	0	0	0	0	0	0	0	0	0	0	0	0	0	0	0	0	0	0	0	0	0	0	0	0	0	0	0	0	0	0	0	0	0	0	0	0	0	0	0	0	0	0	0	0	0	0	0	0	0	0	0	0	0	0	0	0	0	0	0	0	0	0	0	0	0	0	0	0	0	0	0	0	0	0	0	0	0	0	0	0	0	0	0	0	0	0	0	0	0	0	0	0	0	0	0	0	0	0	0	0	0	0	0	0	0	0	0	0	0	0	0	0	0	0	0	0	0	0	0	0	0	0	0	0	0	0	0	0	0	0	0	0	0	0	0	0	0	0	0	0	0	0	0	0	0	0	0	0	0	0	0	0	0	0	0	0	0	0	0	0	0	0	0	0	0	0	0	0	0	0	0	0	0	0	0	0	0	0	0	0	0	0	0	0	0	0	0	0	0	0	0	0	0	0	0	0	0	0	0	0	0	0	0	0	0	0	0	0	0	0	0	0	0	0	0	0	0	0	0	0	0	0	0	0	0	0	0	0	0	0	0	0	0	0	0	0	0	0	0	0	0	0	0	0	0	0	0	0	0	0	0	0	0	0	0	0	0	0	0	0	0	0	0	0	0	0	0	0	0	0	0	0	0	0	0	0	0	0	0	0	0	0	0	0	0	0	0	0	0	0	0	0	0	0	0	0	0	0	0	0	0	0	0	0	0	0	0	0	0	0	0	0	0	0	0	0	0	0	0	0	0	0	0	0	0	0	0	0	0	0	0	0	0	0	0	0	0	0	0	0	0	0	0	0	0	0	0	0	0	0	0	0	0	0	0	0	0	0	0	0	0	0	0	0	0	0	0	0	0	0	0	0	0	0	0	0	0	0	0	0	0	0	0	0	0	0	0	0	0	0	0	0	0	0	0	0	0	0	0	0	0	0	0	0	0	0	0	0	0	0	0	0	0	0	0	0	0	0	0	0	0	0	0	0	0	0	0	0	0	0	0	0	0	0	0	0	0	0	0	0	0	0	0	0	0	0	0	0	0	0	0	0	0	0	0	0	0	0	0	0	0	0	0	0	0	0	0	0	0	0	0	0	0	0	0	0	0	0	0	0	0	0	0	0	0	0	0	0	0	0	0	0	0	0	0	0	0	0	0	0	0	0	0	0	0	0	0	0	0	0	0	3	0	0	0	0	0	0	0	0	0	0	0	0	0	0	0	0	0	0	0	0	0	0	0	0	0	0	0	0	0	0	0	0	0	0	0	0	0	0	0	0	0	0	0	0	0	0	0	0	0	0	0	0	0	0	0	0	0	0	0	0	0	0	0	0	0	0	0	0	0	0	0	0	0	0	0	0	0	0	0	0	0	0	0	0	0	0	0	0	0	0	0	0	0	0	0	0	0	0	0	0	0	0	0	0	0	0	0	0	0	0	0	0	0	0	0	0	0	0	0	0	0	0	0	0	0	0	0	0	0	0	0	0	0	0	0	0	0	0	0	0	0	0	0	0	0	0	0	0	0	0	0	0	0	0	0	0	0	0	0	0	0	0	0	0	0	0	0	0	0	0	0	0	0	0	0	0	0	0	0	0	0	0	0	0	0	0	0	0	0	0	0	0	0	0	0	0	0	0	0	0	0	0	0	0	0	0	0	0	0	0	0	0	0	0	0	0	0	0	0	0	0	0	0	0	0	0	0	0	0	0	0	0	0	0	0	0	0	0	0	0	0	0	0	0	0	0	0	0	0	0	0	0	0	0	0	0	0	0	0	0	0	0	0	0	0	0	0	0	0	0	0	0	0	0	0	0	0	0	0	0	0	0	0	0	0	0	0	0	0	0	0	0	0	0	0	0	0	0	0	0	0	0	0	0	0	0	0	0	0	0	0	0	0	0	0	0	0	0	0	0	0	0	0	0	0	0	0	0	0	0	0	0	0	0	0	0	0	0	0	0	0	0	0	0	0	0	0	0	0	0	0	0	0	0	0	0	0	0	0	0	0	0	0	0	0	0	0	0	0	0	0	0	0	0	0	0	0	0	0	0	0	0	0	0	0	0	0	0	0	0	0	0	0	0	0	0	0	0	0	0	0	0	0	0	0	0	0	0	0	0	0	0	0	0	0	0	0	0	0	0	0	0	0	0	0	0	0	0	0	0	0	0	0	0	0	0	0	0	0	0	0	0	0	0	0	0	0	0	0	0	0	0	0	0	0	0	0	0	0	0	0	0	0	0	0	0	0	0	0	0	0	0	0	0	0	0	0	0	0	0	0	0	0	0	0	0	0	0	0	0	0	0	0	0	0	0	0	0	0	0	0	0	0	0	0	0	0	0	0	0	0	0	0	0	0	0	0	0	0	0	0	0	0	0	0	0	0	0	0	0	0	0	0	0	0	0	0	0	0	0	0	0	0	0	0	0	0	0	0	0	0	0	0	0	0	0	0	0	0	0	0	0	0	0	0	0	0	0	0	0	0	0	0	0	0	0	0	0	0	0	0	0	0	0	0	0	0	0	0	0	0	0	0	0	0
L_007	0	0	0	0	0	0	0	0	0	0	0	0	0	0	0	0	0	0	0	0	0	0	0	0	0	0	0	0	0	0	0	0	0	0	0	0	0	0	0	0	0	0	0	0	0	0	0	0	0	0	0	0	0	0	0	0	0	0	0	0	0	0	0	0	0	0	0	0	0	0	0	0	0	0	0	0	0	0	0	0	0	0	0	0	0	0	0	0	0	0	0	0	0	0	0	0	0	0	0	0	0	0	0	0	0	0	0	0	0	0	0	0	0	0	0	0	0	0	0	0	0	0	0	0	0	0	0	0	0	0	0	0	0	0	0	0	0	0	0	0	0	0	0	0	0	0	0	0	0	0	0	0	0	0	0	0	0	0	0	0	0	0	0	0	0	0	0	0	0	0	0	0	0	0	0	0	0	0	0	0	0	0	0	0	0	0	0	0	0	0	0	0	0	0	0	0	0	0	0	0	0	0	0	0	0	0	0	0	0	0	0	0	0	0	0	0	0	0	0	0	0	0	0	0	0	0	0	0	0	0	0	0	0	0	0	0	0	0	0	0	0	0	0	0	0	0	0	0	0	0	0	0	0	0	0	0	0	0	0	0	0	0	0	0	0	0	0	0	0	0	0	0	1	0	0	0	0	0	0	0	0	0	0	0	0	0	0	0	0	0	0	0	0	0	0	0	0	0	0	0	0	0	0	0	0	0	0	0	0	0	0	0	0	0	0	0	0	0	0	0	0	0	0	0	0	0	0	0	0	0	0	0	0	0	0	0	0	0	0	0	0	0	0	0	0	0	0	0	0	0	0	0	0	0	0	0	0	0	0	0	0	0	0	0	0	0	0	0	0	0	0	0	0	0	0	0	0	0	0	0	0	0	0	0	0	0	0	0	0	0	0	0	0	0	0	0	0	0	0	0	0	0	0	0	0	0	0	0	0	0	0	0	0	0	0	0	0	0	0	0	0	0	0	0	0	0	0	0	0	0	0	0	0	0	0	0	0	0	0	0	0	0	0	0	0	0	0	0	0	0	0	0	0	0	0	0	0	0	0	0	0	0	0	0	0	0	0	0	0	0	0	0	0	0	0	0	0	0	0	0	0	0	0	0	0	0	0	0	0	0	0	0	0	0	0	0	0	0	0	0	0	0	0	0	0	0	0	0	0	0	0	0	0	0	0	0	0	0	0	0	0	0	0	0	0	0	0	0	0	0	0	0	0	0	0	0	0	0	0	0	0	0	0	0	0	0	0	0	0	0	0	0	0	0	0	0	0	0	0	0	0	0	0	0	0	0	0	0	0	0	0	0	0	0	0	0	0	0	0	0	0	0	0	0	0	0	0	0	0	0	0	0	0	0	0	0	0	0	0	0	0	0	0	0	0	0	0	0	0	0	0	0	0	0	0	0	0	0	0	0	0	0	0	0	0	0	0	0	0	0	0	0	0	0	0	0	0	0	0	0	0	0	0	0	0	0	0	0	0	0	0	3	0	0	0	0	0	0	0	0	0	0	0	0	0	0	0	0	0	0	0	0	0	0	0	0	0	0	0	0	0	0	0	0	0	0	0	0	0	0	0	0	0	0	0	0	0	0	0	0	0	0	0	0	0	0	0	0	0	0	0	0	0	0	0	0	0	0	0	0	0	0	0	0	0	0	0	0	0	0	0	0	0	0	0	0	0	0	0	0	0	0	0	0	0	0	0	0	0	0	0	0	0	0	0	0	0	0	0	0	0	0	0	0	0	0	0	0	0	0	0	0	0	0	0	0	0	0	0	0	0	0	0	0	0	0	0	0	0	0	0	0	0	0	0	0	0	0	0	0	0	0	0	0	0	0	0	0	0	0	0	0	0	0	0	0	0	0	0	0	0	0	0	0	0	0	0	0	0	0	0	0	0	0	0	0	0	0	0	0	0	0	0	0	0	0	0	0	0	0	0	0	0	0	0	0	0	0	0	0	0	0	0	0	0	0	0	0	0	0	0	0	0	0	0	0	0	0	0	0	0	0	0	0	0	0	0	0	0	0	0	0	0	0	0	0	1	0	0	0	0	0	0	0	0	0	0	0	0	0	0	0	0	0	0	0	0	0	0	0	0	0	0	0	0	0	0	0	0	0	0	0	0	0	0	0	0	0	0	0	0	0	0	0	0	0	0	0	0	0	0	0	0	0	0	0	0	0	0	0	0	0	0	0	0	0	0	0	0	0	0	0	0	0	0	0	0	0	0	0	0	0	0	0	0	0	0	0	0	0	0	0	0	0	0	0	0	0	0	0	0	0	0	0	0	0	0	0	0	0	0	0	0	0	0	0	0	0	0	0	0	0	0	0	0	0	0	0	0	0	1	0	0	0	0	0	0	0	0	0	0	0	0	0	0	0	0	0	0	0	0	0	0	0	0	0	0	0	0	0	0	0	0	0	0	0	0	0	0	0	0	0	0	0	0	0	0	0	0	0	0	0	0	0	0	0	0	0	0	0	0	0	0	0	0	0	0	0	0	0	0	0	0	0	0	0	0	0	0	0	0	0	0	0	0	0	0	0	0	0	0	0	0	0	0	0	0	0	0	0	0	0	0	0	0	0	0	0	0	0	0	0	0	0	0	0	0	0	0	0	0	0	0	0	0	0	0	0	0	0	0	0	0	0	0	0	0	0	0	0	0	0	0	0	0	0	0	0	0	0	0	0	0	0	0	0	0	0	0	0	0	0	0	0	0	0	0	0	0	0	0	0	0	0	0	0	0	0	0	0	0	0	0	0	0	0	0	0	0	0	0	0	0	0	0	0	0	0	0	0	0	0	0	0	0	0	0	0	0	0	0	0	0	0	0	0	0	0	0	0	0	0	0	0	0	0	0	0	0	0	0	0	0	0	0	0	0	0	0	0	0	0	0	0	0	0	0	0	0	0	0	0	0	0	0	0	0	0	0	0	0	0	0	0	0	0	0	0	0	0	0	0	0	0	0	0	0	0	0	0	0	0	0	0	0	0	0	0	0	0	0	0	0	0	0	0	0	0	0	0	0	0	0	0	0	0	0	0	0	0	0	0	3	0	0	0	0	0	0	0	0	0	0	3	0	0	0	0	0	0	0	0	0	0	0	0	0	0	0	0	0	0	0	0	0	0	0	0	0	0	0	0	0	0	0	0	0	0	0	0	0	0	0	0	0	0	0	0	0	0	0	0	0	0	0	0	0	0	0	0	0	0	0	0	0	0	0	0	0	0	0	0	0	0	0	0	0	0	0	0	0	0	0	0	0	0	0	0	0	0	0	0	0	0	0	0	0	0	0	0	0	0	0	0	0	0	0	0	0	0	0	0	0	0	0	0	0	0	0	0	0	0	0	0	0	0	0	0	0	0	0	0	0	0	0	0	0	0	0	0	0	0	0	0	0	0	0	0	0	0	0	0	0	0	0	0	0	0	0	0	0	0	0	0	0	0	0	0	0	0	0	0	0	0	0	0	0	0	0	0	0	0	0	0	0	0	0	0	0	0	0	0	0	0	0	0	0	0	0	0	0	0	0	0	0	0	0	0	0	0	0	0	0	0	0	0	0	0	0	0	0	0	0	0	0	0	0	0	0	0	0	0	0	0	0	0	0	0	0	0	0	0	0	0	0	0	0	0	0	0	0	0	0	0	0	0	0	0	0	0	0	0	0	0	0	0	0	0	0	0	0	0	0	0	0	0	0	0	0	0	0	0	0	0	0	0	0	0	0	0	0	0	0	0	0	0	0	0	0	0	0	0	0	0	0	0	0	0	0	0	0	0	0	0	0	0	0	0	0	0	0	0	0	0	0	0	0	0	0	0	0	0	0	0	0	0	0	0	0	0	0	0	0	0	0	0	0	0	0	0	0	0	0	0	0	0	0	0	0	0	0	0	0	0	0	0	0	0	0	0	0	0	0	0	0	0	0	0	0	0	0	0	0	0	0	0	0	0	0	0	0	0	0	0	0	0	0	0	0	0	0	0	0	0	0	0	0	0	0	0	0	0	0	0	0	0	0	0	0	0	0	0	0	0	0	0	0	0	0	0	0	0	0	0	0	0	0	0	0	0	0	0	0	0	0	0	0	0	0	0	0	0	0	0	0	0	0	0	0	0	0	0	0	0	0	0	0	0	0	0	0	0	0	0	0	0	0	0	0	0	0	0	0	0	0	0	0	0	0	0	0	0	0	0	0	0	0	0	0	0	0	0	0	0	0	0	0	0	0	0	0	0	0	0	0	0	0	0	0	0	0	0	0	0	0	0	0	0	0	0	0	0	0	0	0	0	0	0	0	0	0	0	0	0	0	0	0	0	0	0	0	0	0	0	0	0	0	0	0	0	0	0	0	0	0	0	0	0	0	0	0	0	0	0	0	0	0	0	0	0	0	0	0	0	0	0	0	0	0	0	0	0	0	0	0	0	0	0	0	0	0	0	0	0	0	0	0	0	0	0	0	0	0	0	0	0	0	0	0	0	0	0	0	0	0	0	0	0	0	0	0	0	0	0	0	0	0	0	0	0	0	0	0	0	0	0	0	0	0	0	0	0	0	0	0	0	0	0	0	0	0	0	0	0	0	0	0	0	0	0	0	0	0	0	0	0	0	0	0	0	0	0	0	0	0	0	0	0	0	0	0	0	0	0	0	0	0	0	0	0	0	0	0	0	0	0	0	0	0	0	0	0	0	0	0	0	0	0	0	0	0	0	0	0	0	0	0	0	0	0	0	0	0	0	0	0	0	0	0	0	0	0	0	0	0	0	0	9	0	0	0	0	0	0	0	3	0	0	0	0	0	0	0	0	0	0	0	0	0	0	0	0	0	0	0	0	0	0	0	0	0	0	0	0	0	0	0	0	0	0	0	0	0	0	0	0	0	0	0	0	0	0	0	0	0	0	0	0	0	0	0	0	0	0	0	0	0	0	0	0	0	0	0	0	0	0	0	0	0	0	0	0	0	0	0	0	0	0	0	0	0	0	0	0	0	0	0	0	0	0	0	0	0	0	0	0	0	0	0	0	0	0	0	0	0	0	0	0	0	0	0	0	0	0	0	0	0	0	0	0	0	0	0	0	0	0	0	0	0	0	0	0	0	0	0	0	0	0	0	0	0	0	0	0	0	0	0	0	0	0	0	0	0	0	0	0	0	0	0	0	0	0	0	0	0	0	0	0	0	0	0	0	0	0	0	0	0	0	0	0	0	0	0	0	0	0	0	0	0	0	0	0	0	0	0	0	0	0	0	0	0	0	0	0	0	0	0	0	0	0	0	0	0	0	0	0	0	0	0	0	0	0	0	0	0	0	0	0	0	0	0	0	0	0	0	0	0	0	0	0	0	0	0	0	0	0	0	0	0	0	0	0	0	0	0	0	0	0	0	0	0	0	0	0	0	0	0	0	0	0	0	0	0	0	0	0	0	0	0	0	0	0	0	0	0	0	0	0	0	0	0	0	0	0	0	0	0	0	0	0	0	0	0	0	0	0	0	0	0	0	0	0	0	0	0	0	0	0	0	0	0	0	0	0	0	0	0	0	0	0	0	0	0	0	0	0	0	0	0	0	0	0	0	0	0	0	0	0	0	0	0	0	0	0	0	0	0	0	0	0	0	0	0	0	0	0	0	0	0	0	0	0	0	0	0	0	0	0	0	0	0	0	0	0	0	0	0	0	0	0	0	0	0	0	0	0	0	0	0	0	0	0	0	0	0	0	0	0	0	0	0	0	0	0	0	0	0	0	0	0	0	0	0	0	0	0	0	0	0	0	0	0	0	0	0	0	0	0	0	0	0	0	0	0	0	0	0	0	0	0	0	0	0	0	0	0	0	0	0	0	0	0	0	0	0	0	0	0	0	0	0	0	0	0	0	0	0	0	0	0	0	0	0	0	0	0	0	0	0	0	0	0	0	0	0	0	0	0	0	0	0	0	0	0	0	0	0	0	0	0	0	0	0	0	0	0	0	0	0	0	0	0	0	0	0	0	0	0	0	0	0	0	0	0	0	0	0	0	0	0	0	0	0	0	0	0	0	0	0	0	0	0	0	0	0	0	0	0	0	0	0	0	0	0	0	0	0	0	0	0	0	0	0	0	0	0	0	0	0	0	0	0	0	0	0	0	0	0	0	0	0	0	0	0	0	0	0	0	0	0	0	0	0	0	0	0	0	0	0	0	0	0	0	0	0	0	0	0	0	0	0	0	0	0	0	0	0	0	0	0	0	0	0	0	0	0	0	0	0	0	0	0	0	0	0	0	0	0	0	0	0	0	0	0	0	0	0	0	0	0	0	0	0	0	0	0	0	0	0	0	0	0	0	0	0	0	0	0	0	0	0	0	0	0	0	0	0	0	0	0	0	0	0	0	0	0	0	0	0	0	0	0	0	0	0	0	0	0	0	0	0	0	0	0	0	0	0	0	0	0	0	0	0	0	0	0	0	0	0	0	0	0	0	0	0	0	0	0	0	0	0	0	0	0	0	0	0	0	0	0	0	0	0	0	0	0	0	0	0	0	0	0	0	0	0	0	0	0	0	0	0	0	0	0	0	0	0	0	0	0	0	0	0	0	0	0	0	0	0	0	0	0	0	0	0	0	0	0	0	0	0	0	0	0	0	0	0	0	0	0	0	0	0	0	0	0	0	0	0	0	0	0	0	0	0	0	0	0	0	0	0	0	0	0	0	0	0	0	0	0	0	0	0	0	0	0	0	0	0	0	0	0	0	0	0	0	0	0	0	0	0	0	0	0	0	0	0	0	0	0	0	0	0	0	0	0	0	0	0	0	0	0	0	0	0	0	0	0	0	0	0	0	0	0	0	0	0	0	0	0	0	0	0	0	0	0	0	0	0	0	0	0	0	0	0	0	0	0	0	0	0	0	0	0	0	0	0	0	0	0	0	0	0	0	0	0	0	0	0	0	0	0	0	0	0	0	0	0	0	0	0	0	0	0	0	0	0	0	0	0	0	0	0	0	0	0	0	0	0	0	0	0	0	0	0	0	0	0	0	0	0	0	0	0	0	0	0	0	0	0	0	0	0	0	0	0	0	0	0	0	0	0	0	0	0	0	0	0	0	0	0	0	0	0	0	0	0	0	0	0	0	0	0	0	0	0	0	0	0	0	0	0	0	0	0	0	0	0	0	0	0	0	0	0	0	0	0	0	0	0	0	0	0	0	0	0	0	0	0	0	0	0	0	0	0	0	0	0	0	0	0	0	0	0	0	0	0	0	0	0	0	0	0	0	0	0	0	0	0	0	0	0	0	0	0	0	0	0	0	0	0	0	0	0	0	0	0	0	0	0	0	0	0	0	0	0	0	0	0	0	0	0	0	0	0	0	0	0	0	0	0	0	0	0	0	0	0	0	0	0	0	0	0	0	0	0	0	0	0	0	0	0	0	0	0	0	0	0	0	0	0	0	0	0	0	0	0	0	0	0	0	0	0	0	0	0	0	0	0	0	0	0	0	0	0	0	0	0	0	0	0	0	0	0	0	0	0	0	0	0	0	0	0	0	0	0	0	0	0	0	0	0	0	0	0	0	0	0	0	0	0	0	0	0	0	0	0	0	0	0	0	0	0	0	0	0	0	0	0	0	0	0	0	0	0	0	0	0	0	0	0	0	0	0	0	0	0	0	0	0	0	0	0	0	0	0	0	0	0	0	0	0	0	0	0	0	0	0	0	0	0	0	0	0	0	0	0	0	0	0	0	0	0	0	0	0	0	0	0	0	0	0	0	0	0	0	0	0	0	0	0	0	0	0	0	0	0	0	0	0	0	0	0	0	0	0	0	0	0	0	0	0	0	0	0	0	0	0	0	0	0	0	0	0	0	0	0	0	0	0	0	0	0	0	0	1	0	0	0	0	0	0	0	0	0	0	0	0	0	0	0	0	0	0	0	0	0	0	0	0	0	0	0	0	0	0	0	1	0	0	0	0	0	0	0	0	0	0	0	0	0	11	0	0	0	0	0	0	0	0	0	0	0	0	123	0	0	0	0	0	0	0	0	0	0	0	0	0	0	0	0	0	0	0	0	0	0	0	0	0	0	0	0	0	0	0	0	0	0	0	0	0	0	0	0	0	0	0	0	0	0	0	0	0	0	0	0	0	0	0	0	0	0	0	0	0	0	0	0	0	0	0	0	0	0	0	0	0	0	0	0	0	1	0	0	0	0	0	0	0	0	0	0	0	0	0	0	0	7	0	0	0	0	0	0	0	0	0	0	0	0	0	0	0	0	0	0	0	0	0	0	0	0	0	0	0	0	0	0	0	0	0	0	0	0	0	0	0	0	0	0	0	0	0	0	0	0	0	0	0	0	0	0	0	0	0	0	0	0	0	0	0	0	0	0	0	0	0	0	0	0	0	0	0	0	0	0	0	0	0	0	0	0	0	0	0	0	0	0	0	0	0	0	0	0	0	0	0	0	0	0	0	0	0	0	0	0	0	0	0	0	0	0	0	0	0	0	0	0	0	0	0	0	0	0	0	0	0	0	0	0	0	0	0	0	0	0	0	0	0	0	0	0	0	0	0	0	0	0	0	0	0	0	0	0	0	0	0	0	0	0	0	0	0	0	0	0	0	0	0	0	0	0	0	0	0	0	0	0	0	0	0	0	0	0	0	0	0	0	0	0	0	0	0	0	0	0	0	0	0	0	0	0	0	0	0	0	0	0	0	0	0	0	0	0	0	0	0	0	0	0	0	0	0	0	0	0	0	0	0	0	0	0	0	0	0	0	0	0	0	0	0	0	0	0	0	0	0	0	0	0	0	0	0	0	0	0	0	0	0	0	0	0	0	0	0	0	0	0	0	0	0	0	0	0	0	0	0	0	0	0	0	0	0	0	0	0	0	0	0	0	0	0	0	0	0	0	0	0	0	0	0	0	0	0	0	0	0	0	0	0	0	0	0	0	0	0	0	0	0	0	0	0	0	0	0	0	0	0	0	0	0	0	0	0	0	0	0	0	0	0	0	0	0	0	0	0	0	0	0	0	0	0	0	0	0	0	0	0	0	0	0	0	0	0	0	0	0	0	0	0	0	0	0	0	0	0	0	0	0	0	0	0	0	0	0	0	0	0	0	0	0	0	0	0	0	0	0	0	0	0	0	0	0	0	0	0	0	0	0	0	685	0	0	0	0	0	0	0	0	0	0	0	0	0	4	0	0	0	0	0	0	0	0	0	0	0	0	0	0	0	0	0	0	0	0	0	0	0	0	0	0	0	0	0	0	0	0	0	0	0	0	0	0	0	0	0	0	0	0	0	0	0	0	0	0	0	0	0	0	0	0	0	0	0	0	0	0	0	0	0	0	0	0	0	0	0	0	0	0	0	0	0	0	0	0	0	0	0	0	0	0	0	0	0	0	0	0	0	0	0	0	0	0	0	0	0	0	0	0	0	0	0	0	0	0	0	0	0	0	0	0	0	0	0	0	0	0	0	0	0	0	0	0	0	0	0	0	0	0	0	0	0	0	0	0	0	0	0	0	0	0	0	0	0	0	0	0	0	0	0	0	0	0	0	0	0	0	0	0	0	0	0	0	0	0	0	0	0	0	0	0	0	0	0	0	0	0	0	0	0	0	0	0	0	0	0	0	0	0	0	0	0	0	0	0	0	0	0	0	0	0	0	0	0	0	0	0	0	0	0	0	0	0	0	0	0	0	0	0	0	0	0	0	0	0	0	0	0	0	0	0	0	0	0	17	0	0	0	0	0	0	0	0	0	0	0	0	0	0	0	0	0	0	0	0	0	0	0	0	0	0	0	0	0	0	0	0	0	0	0	0	0	0	0	0	0	0	0	0	0	0	0	0	0	0	0	0	0	0	0	0	0	0	0	0	0	0	0	0	0	0	0	0	0	0	0	0	0	0	0	0	0	0	0	0	0	0	0	0	0	0	0	0	0	0	0	0	0	0	0	0	0	0	0	0	0	0	0	0	0	0	0	0	0	0	0	0	0	0	0	0	0	0	0	0	0	0	0	0	0	0	0	0	0	0	0	0	0	0	0	0	0	0	0	0	0	0	0	0	0	0	0	0	0	0	0	0	0	0	0	0	0	0	0	0	0	0	0	0	0	0	0	0	0	0	0	0	0	0	0	0	0	0	0	0	0	0	0	0	0	0	0	0	0	0	0	0	0	0	0	0	0	0	0	0	0	0	0	0	0	0	0	0	0	0	0	0	0	0	0	0	0	0	0	0	0	0	0	0	0	0	0	0	0	0	0	0	0	0	0	0	0	0	0	0	0	0	0	0	0	0	0	0	0	0	0	0	0	0	0	0	0	0	0	0	0	0	0	0	0	0	0	0	0	0	0	0	0	0	0	0	0	0	0	0	0	0	0	0	0	0	0	0	0	0	0	0	0	0	0	0	0	0	0	0	0	0	0	0	0	0	0	0	0	0	0	0	0	0	0	0	0	0	0	0	0	0	0	0	0	0	0	0	0	0	0	0	0	0	0	0	0	0	0	0	0	0	0	0	0	0	0	0	0	0	0	0	0	0	0	0	0	0	0	0	0	0	0	0	0	0	0	0	0	0	0	0	0	0	0	0	0	0	0	0	0	0	0	0	0	0	0	0	0	0	0	0	0	0	0	0	0	0	0	0	0	0	0	0	0	0	0	0	0	0	0	0	0	0	0	0	0	0	0	0	0	0	0	0	0	0	0	0	0	0	0	0	0	0	0	0	0	0	0	0	0	0	0	0	0	0	0	0	0	0	0	0	0	0	0	0	0	0	0	0	0	0	0	0	0	0	0	0	0	0	0	0	0	0	0	0	0	0	0	0	0	0	0	0	0	0	0	0	0	0	0	0	0	0	0	0	0	0	0	0	0	0	0	0	0	0	0	0	0	0	0	0	0	0	0	0	0	0	0	0	0	0	0	0	0	0	0	0	0	0	0	0	0	0	0	0	0	0	0	0	0	0	0	0	0	0	0	0	0	0	0	0	0	0	0	0	0	0	0	0	0	0	0	0	0	0	0	0	0	0	0	0	0	0	0	0	0	0	0	0	0	0	0	0	0	0	0	0	0	0	0	0	0	0	0	0	0	0	0	0	0	0	0	0	0	0	0	0	0	0	0	0	0	0	0	0	0	0	0	0	0	0	0	0	0	0	0	0	0	0	0	0	0	0	0	0	0	0	0	0	0	0	0	0	0	0	0	0	0	0	0	0	0	0	0	0	0	0	0	0	0	0	0	0	0	0	0	0	0	0	0	0	0	0	0	0	0	0	0	0	0	0	0	0	0	0	0	0	0	0	0	0	0	0	0	0	0	0	0	0	0	0	0	0	0	16	0	0	0	0	0	0	0	0	0	0	0	0	0	0	0	0	0	0	0	0	0	0	0	0	0	0	0	0	0	0	0	0	0	0	0	0	0	0	0	0	0	0	0	0	0	0	0	0	0	0	0	0	0	0	0	0	0	0	0	0	0	0	0	0	0	0	0	0	0	0	0	0	0	0	0	0	0	0	0	0	0	0	0	0	0	0	0	0	0	0	0	0	0	0	0	0	0	0	0	0	0	0	0	0	0	0	0	0	0	0	0	0	0	0	0	0	0	0	0	0	0	0	0	0	0	0	0	0	0	0	0	0	0	0	0	0	0	0	0	0	0	0	0	0	0	0	0	0	0	0	0	0	0	0	0	0	0	0	0	0	0	0	0	0	0	0	8	0	0	0	0	0	0	0	0	0	0	0	0	0	0	0	0	0	0	0	0	0	0	0	0	0	0	0	0	0	0	0	0	0	0	0	0	0	0	0	0	0	0	0	0	0	0	0	0	0	0	0	3	0	0	0	0	0	0	0	0	0	0	0	0	0	0	0	0	0	0	0	0	0	0	0	0	0	0	0	0	0	0	0	0	0	0	0	0	0	0	0	0	0	0	0	0	0	0	0	0	0	0	0	0	0	0	0	0	0	0	0	0	0	0	0	0	0	0	0	0	0	0	0	0	0	0	0	0	0	0	0	0	0	0	0	0	0	0	0	0	0	0	0	0	0	0	0	0	0	0	0	0	0	0	0	0	0	0	0	0	0	0	0	0	0	0	0	0	0	0	0	0	0	0	0	0	0	0	0	0	0	0	0	0	0	0	0	0	0	0	0	0	0	0	0	0	0	0	0	0	0	0	0	0	0	0	0	0	0	0	0	0	0	0	0	0	0	0	0	0	0	0	0	0	0	0	0	0	0	0	0	0	0	0	0	0	0	0	0	0	0	0	0	0	0	0	0	0	0	0	0	0	0	0	0	0	0	0	0	0	0	0	0	0	0	0	0	0	0	0	0	0	0	0	0	0	0	0	0	0	0	0	0	0	0	0	0	0	0	0	0	0	0	0	0	0	0	0	0	0	0	0	0	0	0	0	0	0	0	0	0	0	0	0	0	0	0	0	0	0	0	0	0	0	0	0	0	0	0	0	0	0	0	0	0	0	0	0	0	0	0	0	0	0	0	0	0	0	0	0	0	0	0	0	0	0	0	0	0	0	0	0	0	0	0	0	0	0	0	0	0	0	0	0	0	0	0	0	0	0	0	0	0	0	0	0	0	0	0	0	0	0	0	0	0	0	0	0	0	0	0	0	0	0	0	0	0	0	0	0	0	0	0	0	0	0	0	0	0	0	0	0	0	0	0	0	0	0	0	0	0	0	0	0	0	0	0	0	0	0	0	0	0	0	0	0	0	0	0	0	0	0	0	0	0	0	0	0	0	0	0	0	0	0	0	0	0	0	0	0	0	0	0	0	0	0	0	0	0	0	0	0	0	0	0	0	0	0	0	0	0	0	0	0	0	0	0	0	0	0	0	0	0	0	0	0	0	0	0	0	0	0	0	0	0	0	0	0	0	0	0	0	0	0	0	0	0	0	0	0	0	0	0	0	0	0	0	0	0	0	0	0	0	0	0	0	0	0	0	0	0	0	0	0	0	0	0	0	0	0	0	0	0	0	0	0	0	0	0	0	0	0	0	0	0	0	0	0	0	0	0	0	0	0	0	0	0	0	0	0	0	0	0	0	0	0	0	0	0	0	0	0	0	0	0	0	0	0	0	0	0	0	0	0	0	0	0	0	0	0	0	0	0	0	0	0	0	0	0	0	0	0	0	0	0	0	0	0	0	0	0	0	0	0	0	0	0	0	0	0	0	0	0	0	0	0	0	0	0	0	0	0	0	0	0	0	0	0	0	0	0	0	0	0	0	0	0	0	0	0	0	0	0	0	0	0	0	0	0	0	0	0	0	0	0	0	0	0	0	0	0	0	0	0	0	0	0	0	0	0	0	0	0	0	0	0	0	0	0	0	0	0	0	0	0	0	0	0	0	0	0	0	0	0	0	0	0	0	0	0	0	0	0	0	0	0	0	0	0	0	0	0	0	0	0	0	0	0	0	0	0	0	0	0	0	0	0	0	0	0	0	0	0	0	0	0	0	0	0	0	0	0	0	0	0	0	0	0	0	0	0	0	0	0	0	0	0	0	0	0	0	0	0	0	0	0	0	0	0	0	0	0	0	0	0	0	0	0	0	0	0	0	0	0	0	0	0	0	0	0	0	0	0	0	0	0	0	0	0	0	0	0	0	0	0	0	0	0	0	0	0	0	0	0	0	0	0	0	0	0	0	0	0	0	0	0	0	0	0	0	0	0	0	0	0	0	0	0	0	0	0	0	0	0	0	0	0	0	0	0	0	0	0	0	0	0	0	0	0	0	0	0	0	0	0	0	0	0	0	0	0	0	0	0	0	0	0	0	0	0	0	0	0	0	0	0	0	0	0	0	0	0	0	0	0	0	0	0	0	0	0	0	0	0	0	0	0	0	0	0	0	0	0	0	0	0	0	0	0	0	0	0	0	0	0	0	0	0	0	0	0	0	0	0	0	0	0	0	0	0	0	0	0	0	0	0	0	0	0	0	0	0	0	0	0	0	0	0	0	0	0	0	0	0	0	0	0	0	0	0	0	0	0	0	0	0	0	0	0	0	0	0	0	0	0	0	0	0	0	0	0	0	0	0	0	0	0	0	0	0	0	0	0	0	0	0	0	0	0	0	0	0	0	0	0	0	0	0	0	0	0	0	0	0	0	0	0	0	0	0	0	0	0	0	0	0	0	0	0	0	0	0	0	0	0	0	0	0	0	0	0	0	0	0	0	0	0	0	0	0	0	0	0	0	0	0	0	0	0	0	0	0	0	0	0	0	0	0	0	0	0	0	0	0	0	0	0	0	0	0	0	0	0	0	0	0	0	0	0	0	0	0	0	0	0	0	0	0	0	0	0	0	0	0	0	0	0	0	0	0	0	0	0	0	0	0	0	0	0	0	0	0	0	0	0	0	0	0	0	0	0	0	0	0	0	0	0	0	0	0	0	0	0	0	0	0	0	0	0	0	0	0	0	0	0	0	0	0	0	0	0	0	0	0	0	0	0	0	0	0	0	0	0	0	0	0	0	0	0	0	0	0	0	0	0	0	0	0	0	0	0	0	0	0	0	0	0	0	0	0	0	0	0	0	0	0	0	0	0	0	0	0	0	0	0	0	0	0	0	0	0	0	0	0	0	0	0	0	0	0	0	0	0	0	0	0	0	0	0	0	0	0	0	0	0	0	0	0	0	0	0	0	0	0	0	0	0	0	0	0	0	0	0	0	0	0	0	0	0	0	0	0	0	0	0	0	0	0	0	0	0	0	0	0	0	0	0	0	0	0	0	0	0	0	0	0	0	0	0	0	0	0	0	0	0	0	0	0	0	0	0	0	0	0	0	0	0	0	0	0	0	0	0	0	0	0	0	0	0	0	0	0	0	0	0	0	0	0	0	0	0	0	0	0	0	0	0	0	0	0	0	0	0	0	0	0	0	0	0	0	0	0	0	0	0	0	0	0	0	0	0	0	0	0	0	0	0	0	0	0	0	0	0	0	0	0	0	0	0	0	0	0	0	0	0	0	0	0	0	0	0	0	0	0	0	0	0	0	0	0	0	0	0	0	0	0	0	0	0	0	0	0	0	0	0	0	0	0	0	0	0	0	0	0	0	0	0	0	0	0	0	0	0	0	0	0	0	0	0	0	0	0	0	0	0	0	0	0	0	0	0	0	0	0	0	0	0	0	0	0	0	0	0	0	0	0	0	0	0	0	0	0	0	0	0	0	0	0	0	0	0	0	0	0	0	0	0	0	0	0	0	0	0	0	0	0	0	0	0	0	0	0	0	0	0	0	0	0	0	0	0	0	0	0	0	0	0	0	0	0	0	0	0	0	0	0	0	0	0	0	0	0	0	0	0	0	0	0	0	0	0	0	0	0	0	0	0	0	0	0	0	0	0	0	0	0	0	0	0	0	0	0	0	0	0	0	0	0	0	0	0	0	0	0	0	0	0	0	0	0	0	0	0	0	0	0	0	0	0	0	0	0	0	0	0	0	0	0	0	0	0	0	0	0	0	0	0	0	0	0	0	0	0	0	0	0	0	0	0	0	0	0	0	0	0	0	0	0	0	0	0	0	0	0	0	0	0	0	0	0	0	0	0	0	0	0	0	0	0	0	0	0	0	0	0	0	0	0	0	0	0	0	0	0	0	0	0	0	0	0	0	0	0	0	0	0	0	0	0	0	0	0	0	0	0	0	0	0	0	0	0	0	0	0	0	0	0	0	0	0	0	0	0	0	0	0	0	0	0	0	0	0	0	0	0	0	0	0	0	0	0	0	0	0	0	0	0	0	0	0	0	0	0	0	0	0	0	0	0	0	0	0	0	0	0	0	0	0	0	0	0	0	0	0	0	0	0	0	0	0	0	0	0	0	0	0	0	0	0	0	0	0	0	0	0	0	0	0	0	0	0	0	0	0	0	0	0	0	0	0	0	0	0	0	0	0	0	0	0	0	0	0	0	0	0	0	0	0	0	0	0	0	0	0	0	0	0	0	0	0	0	0	0	0	0	0	0	0	0	0	0	0	0	0	0	0	0	0	0	0	0	0	0	0	0	0	0	0	0	0	0	0	0	0	0	0	0	0	0	0	0	0	0	0	0	0	0	0	0	0	0	0	0	0	0	0	0	0	0	0	0	0	0	0	0	0	0	0	0	0	0	0	0	0	0	0	0	0	0	0	0	0	0	0	0	0	0	0	0	0	0	0	0	0	0	0	0	0	0	0	0	0	0	0	0	0	0	0	0	0	0	0	0	0	0	0	0	0	0	0	0	0	0	0	0	0	0	0	0	0	0	0	0	0	0	0	0	0	0	0	0	0	0	0	0	0	0	0	0	0	0	0	0	0	0	0	0	0	0	0	0	0	0	0	0	0	0	0	0	0	0	0	0	0	0	0	0	0	0	0	0	0	0	0	0	0	0	0	0	0	0	0	0	0	0	0	0	0	0	0	0	0	0	0	0	0	0	0	0	0	0	0	0	0	0	0	0	0	0	0	0	0	0	0	0	0	0	0	0	0	0	0	0	0	0	0	0	0	0	0	0	0	0	0	0	0	0	0	0	0	0	0	0	0	0	0	0	0	0	0	0	0	0	0	0	0	0	0	0	0	0	0	0	0	0	0	0	0	0	0	0	0	0	0	0	0	0	0	0	0	0	0	0	0	0	0	0	0	0	0	0	0	0	0	0	0	0	0	0	0	0	0	0	0	0	0	0	0	0	0	0	0	0	0	0	0	0	0	0	0	0	0	0	0	0	0	0	0	0	0	0	0	0	0	0	0	0	0	0	0	0	0	0	0	0	0	0	0	0	0	0	0	0	0	0	0	0	0	0	0	0	0	0	0	0	0	0	0	0	0	0	0	0	0	0	0	0	0	0	0	0	0	0	0	0	0	0	0	0	0	0	0	0	0	0	0	0	0	0	0	0	0	0	0	0	0	0	0	0	0	0	0	0	0	0	0	0	0	0	0	0	0	0	0	0	0	0	0	0	0	0	0	0	0	0	0	0	0	0	0	0	0	0	0	0	0	0	0	0	0	0	0	0	0	0	0	0	0	0	0	0	0	0	0	0	0	0	0	0	0	0	0	0	0	0	0	0	0	0	0	0	0	0	0	0	0	0	0	0	0	0	0	0	0	0	0	0	0	0	0	0	0	0	0	0	0	0	0	0	0	0	0	0	0	0	0	0	0	0	0	0	0	0	0	0	0	0	0	0	0	0	0	0	0	0	0	0	0	0	0	0	0	0	0	0	0	0	0	0	0	0	0	0	0	0	0	0	0	0	0	0	0	0	0	0	0	0	0	0	0	0	0	0	0	0	0	0	0	0	0	0	0	0	0	0	0	0	0	0	0	0	0	0	0	0	0	0	0	0	0	0	0	0	0	0	0	0	0	0	0	0	0	0	0	0	0	0	0	0	0	0	0	0	0	0	0	0	0	0	0	0	0	0	0	0	0	0	0	0	0	0	0	0	0	0	0	0	0	0	0	0	0	0	0	0	0	0	0	0	0	0	0	0	0	0	0	0	0	0	0	0	0	0	0	0	0	0	0	0	0	0	0	0	0	0	0	0	0	0	0	0	0	0	0	0	0	0	0	0	0	0	0	0	0	0	0	0	0	0	0	0	0	0	0	0	0	0	0	0	0	0	0	0	0	0	0	0	0	0	0	0	0	0	0	0	0	0	0	0	0	0	0	0	0	0	0	0	0	0	0	0	0	0	0	0	0	0	0	0	0	0	0	0	0	0	0	0	0	0	0	0	0	0	0	0	0	0	0	0	0	0	0	0	0	0	0	0	0	0	0	0	0	0	0	0	0	0	0	0	0	0	0	0	0	0	0	0	0	0	0	0	0	0	0	0	0	0	0	0	0	0	0	0	0	0	0	0	0	0	0	0	0	0	0	0	0	0	0	0	0	0	0	0	0	0	0	0	0	0	0	0	0	0	0	0	0	0	0	0	0	0	0	0	0	0	0	0	0	0	0	0	0	0	0	0	0	0	0	0	0	0	0	0	0	0	0	0	0	0	0	0	0	0	0	0	0	0	0	0	0	0	0	0	0	0	0	0	0	0	0	0	0	0	0	0	0	0	0	0	0	0	0	0	0	0	0	0	0	0	0	0	0	0	0	0	0	0	0	0	0	0	0
L_008	0	0	0	0	0	0	0	0	0	0	0	0	0	0	0	0	0	0	0	0	0	0	0	0	0	0	0	0	0	0	0	0	0	0	0	0	0	1	0	0	0	0	0	0	0	0	0	0	0	0	0	0	0	0	0	0	0	0	0	0	0	0	0	0	0	0	0	0	0	0	0	0	0	0	0	0	0	0	0	0	0	0	0	0	0	0	0	0	0	0	0	0	0	0	0	0	0	0	0	0	0	0	0	0	0	0	0	0	0	0	0	0	0	0	0	0	0	0	0	0	0	0	0	0	0	0	0	0	0	0	0	0	0	0	0	0	0	0	0	0	0	0	0	0	0	0	0	0	0	0	0	0	0	0	0	0	0	0	0	0	0	0	0	0	0	0	0	0	0	0	0	0	0	0	0	0	0	0	0	2	0	0	0	0	0	0	0	0	0	0	0	0	0	0	0	0	0	0	0	0	0	0	0	0	0	0	0	0	0	0	0	0	0	0	0	0	0	0	0	0	0	0	0	0	0	0	0	0	0	0	0	0	0	0	0	0	0	0	0	0	0	0	0	0	0	0	0	0	0	0	0	0	0	0	0	0	0	0	0	0	0	0	0	0	0	0	0	1	0	0	0	0	0	0	0	0	0	0	0	0	0	0	0	0	0	0	0	0	0	0	0	1	0	0	0	0	0	0	0	0	11	0	0	0	0	0	0	0	0	0	0	0	0	0	0	0	0	0	0	0	0	0	0	0	0	0	0	0	0	0	0	0	0	0	0	0	0	0	0	0	0	0	0	0	0	0	0	0	0	0	0	0	0	0	0	0	0	0	0	0	0	0	0	0	0	0	0	0	0	0	0	0	0	0	0	0	0	0	0	0	0	0	0	0	0	0	0	0	0	0	0	0	0	0	0	0	0	0	0	0	0	0	11	0	0	0	0	0	0	0	0	0	0	0	0	0	0	0	0	0	0	0	0	0	0	0	0	0	0	0	0	0	0	0	0	0	0	0	0	0	0	0	0	0	0	0	0	0	0	0	0	0	0	2	0	0	0	0	0	0	0	0	0	0	0	0	0	0	0	0	0	0	0	0	0	0	0	0	0	0	0	0	0	0	0	0	0	0	0	0	0	0	0	0	0	0	0	0	0	0	0	0	0	0	0	0	0	0	0	0	0	0	0	0	0	0	0	0	0	0	0	0	0	0	0	0	0	0	0	0	0	0	0	0	0	0	33	0	0	0	0	0	0	0	0	0	0	0	0	0	0	0	0	0	0	0	0	0	0	0	0	0	0	0	0	0	0	0	0	0	0	0	0	0	0	0	0	0	0	0	0	0	0	0	0	0	0	0	0	0	0	0	0	0	0	0	0	0	0	0	0	0	0	0	0	0	0	0	0	0	0	0	0	0	0	0	0	0	0	0	0	0	0	0	0	0	0	0	0	0	0	0	0	0	0	0	0	0	0	0	0	0	0	0	0	0	0	0	0	0	0	0	0	0	0	0	0	0	0	0	0	0	0	5	0	0	0	0	0	0	0	0	0	0	0	0	0	0	0	0	0	0	0	0	0	0	0	0	0	0	0	0	0	0	0	0	0	0	0	0	0	0	0	0	0	0	0	0	0	0	0	0	0	0	0	0	0	0	0	0	0	0	0	0	0	0	0	0	0	0	0	0	0	0	0	0	0	0	0	0	0	0	0	0	0	0	0	0	0	0	0	0	0	0	0	0	0	0	0	0	0	0	0	0	0	0	0	0	0	0	0	0	0	0	0	0	0	0	0	0	0	0	0	0	0	0	0	0	0	0	0	0	0	0	0	0	0	0	0	0	0	0	0	0	0	0	0	0	0	0	0	0	0	0	0	0	0	0	0	0	0	0	0	0	0	0	0	0	18	0	0	0	0	0	0	0	0	0	0	0	0	0	0	0	0	0	0	0	0	0	0	0	0	0	0	0	0	1	0	0	0	0	0	0	0	0	0	0	0	0	0	0	0	0	0	0	0	0	0	0	0	32	0	0	0	0	0	0	0	0	0	0	0	0	0	0	4	0	0	0	0	0	0	0	0	0	0	0	0	0	0	0	0	0	0	0	0	0	0	0	0	0	0	0	4	0	0	0	0	0	0	0	0	0	0	0	0	0	0	0	0	0	0	0	0	0	0	10	0	0	0	0	0	0	0	0	0	0	0	0	0	0	0	0	4	0	0	0	0	0	0	0	0	0	0	0	0	0	0	0	0	0	0	0	0	0	1	0	0	0	0	0	0	0	0	0	0	0	0	0	0	0	0	0	0	0	0	0	0	0	0	0	0	0	0	0	0	0	0	0	0	0	0	0	0	0	0	0	0	0	0	0	0	0	0	0	0	0	8	0	0	0	0	0	0	0	0	0	0	0	0	19	0	0	0	0	0	0	0	0	0	0	0	0	0	0	0	0	0	0	0	0	0	0	0	0	7	0	0	0	0	0	0	0	0	0	1	0	0	0	0	0	0	0	0	0	0	0	0	0	0	0	0	3	0	0	0	0	0	0	0	0	0	0	0	0	0	0	0	0	0	0	0	0	0	0	0	0	0	0	0	0	0	0	0	0	0	0	0	0	0	0	0	0	0	0	0	0	0	0	0	0	0	0	0	0	0	0	0	0	0	0	0	0	0	0	0	0	0	0	0	0	0	0	0	0	0	0	0	0	0	0	0	0	0	0	0	0	0	0	0	0	0	0	0	0	0	0	0	0	0	0	24	0	0	0	0	0	0	0	0	0	0	0	0	0	0	0	0	0	0	0	0	0	0	0	0	0	0	0	0	0	0	0	0	0	0	0	0	0	0	0	0	0	0	0	0	0	0	0	0	0	0	0	0	0	0	0	0	0	0	0	0	0	0	0	0	0	0	0	0	0	0	0	0	0	0	0	0	0	0	0	0	0	0	0	0	0	0	0	0	0	0	0	0	0	0	0	0	0	0	0	0	0	0	0	0	0	0	0	0	0	0	0	0	0	0	0	0	0	0	0	0	0	0	0	0	0	0	0	0	0	0	0	0	0	0	0	0	0	0	0	0	0	0	0	0	0	0	0	0	0	0	0	0	0	9	0	0	0	0	0	0	0	0	0	0	0	0	0	0	0	0	0	0	0	0	0	0	0	0	0	0	0	0	0	0	0	0	0	0	0	0	0	0	0	0	0	0	0	0	0	0	0	0	0	0	0	0	0	0	0	0	0	0	0	0	0	0	0	0	0	0	0	0	0	0	0	0	0	0	0	0	0	0	0	0	0	0	0	0	0	0	0	0	0	0	0	0	0	0	0	0	0	0	0	0	0	0	0	0	0	0	0	0	0	0	0	0	0	0	0	0	0	0	0	0	0	0	0	0	0	0	0	0	0	0	0	0	0	0	0	0	0	0	0	0	0	0	0	0	0	0	0	0	0	0	0	0	0	0	0	0	0	0	0	0	0	0	0	0	0	0	0	0	0	0	0	0	0	0	0	0	0	0	0	0	0	0	0	0	0	0	0	0	0	0	0	0	0	0	0	0	0	0	0	0	0	0	0	0	0	0	0	0	0	0	0	0	0	0	0	0	0	0	0	0	0	0	0	0	0	0	0	0	0	0	0	0	0	0	0	0	0	0	0	0	0	0	0	0	0	0	0	0	0	0	0	0	0	0	0	0	0	0	0	0	0	0	0	0	0	0	0	0	0	0	0	0	0	0	0	0	0	0	0	0	0	0	0	0	0	0	0	0	0	0	0	0	0	0	0	0	0	0	0	0	0	0	0	0	0	0	0	0	0	0	0	0	0	0	0	0	0	0	0	0	0	0	0	0	0	0	0	0	0	0	0	0	0	0	0	0	0	0	0	0	0	0	0	0	0	0	0	0	0	0	0	0	0	0	0	0	0	0	0	0	0	0	0	0	0	0	0	0	0	0	0	0	0	0	0	0	0	0	0	0	0	0	0	0	0	0	0	0	0	0	0	0	0	0	0	0	0	0	0	0	0	0	0	0	0	0	0	0	0	0	0	0	0	0	0	0	0	0	0	0	0	0	0	0	0	0	0	0	0	0	0	0	0	0	0	0	0	0	0	0	0	0	0	0	0	0	0	0	0	0	0	0	0	0	0	0	0	0	0	0	0	0	0	0	0	0	0	0	0	0	0	0	0	0	0	0	0	0	0	0	0	0	0	0	0	0	0	0	0	0	0	0	0	0	0	0	0	0	0	0	0	0	0	0	0	0	0	0	0	0	0	0	0	0	0	0	0	0	0	0	0	0	0	0	0	0	0	0	0	0	0	0	0	0	0	0	0	0	0	0	0	0	0	0	0	0	0	0	0	0	0	0	0	0	0	0	0	0	0	0	0	0	0	0	0	0	0	0	0	0	0	0	0	0	0	0	0	0	0	0	0	0	0	0	0	0	0	0	0	0	0	0	0	0	0	0	0	0	0	0	0	0	0	0	0	0	0	0	0	0	0	0	0	0	0	0	0	0	0	0	0	5	0	0	0	0	0	0	0	0	0	0	0	0	0	0	0	0	0	0	0	0	0	0	0	0	0	0	0	0	0	0	0	0	0	0	0	0	0	0	0	0	0	0	0	0	0	0	0	0	0	0	0	0	0	0	0	0	0	0	0	0	0	0	0	0	0	0	0	0	0	0	0	0	0	0	0	0	0	0	0	0	0	0	0	0	0	0	0	0	0	0	0	0	0	0	0	0	0	0	0	0	0	0	0	0	0	0	0	0	0	0	0	0	0	0	0	0	0	0	0	0	0	0	0	0	0	0	0	0	0	0	0	0	0	0	0	0	0	0	0	0	0	0	1	0	0	0	0	0	0	0	0	0	0	0	0	0	0	0	0	0	0	0	0	0	0	0	0	0	0	0	0	0	0	0	0	0	0	0	0	0	0	0	0	0	0	0	0	0	0	0	0	0	0	0	0	0	0	0	0	0	0	0	0	0	0	0	0	0	0	0	0	0	0	0	0	0	0	0	0	0	0	0	0	0	0	0	0	0	0	0	0	0	0	0	0	0	0	0	0	0	0	0	0	0	0	0	0	0	0	0	0	0	0	0	0	0	0	0	0	0	0	0	0	0	0	0	0	0	0	0	0	0	0	0	0	0	0	0	0	0	0	0	0	0	0	0	0	0	0	0	0	0	0	0	0	0	0	0	0	0	0	0	0	0	0	0	0	0	0	0	0	0	0	0	0	0	0	0	0	0	0	0	0	0	0	0	0	0	0	0	0	0	0	0	0	0	0	0	0	0	0	0	0	0	0	0	0	0	0	0	0	0	0	0	0	0	0	0	0	0	0	0	0	0	0	0	0	0	0	0	0	0	0	0	0	0	0	0	0	0	0	0	0	0	0	0	0	0	0	0	0	0	0	0	0	0	0	0	0	0	0	0	0	0	0	0	0	0	0	0	0	0	0	0	0	0	0	0	0	0	0	0	0	0	1	0	0	0	0	0	0	0	0	0	0	0	0	0	0	0	0	0	0	0	0	0	0	0	0	0	0	0	0	0	0	0	0	0	0	0	0	0	0	0	0	0	0	0	0	0	0	0	0	0	0	0	0	0	0	0	0	0	0	0	0	0	0	0	0	0	0	0	0	0	0	0	0	0	0	0	0	0	0	0	0	0	0	0	0	0	0	0	0	0	0	0	0	0	0	0	0	0	0	0	0	0	0	0	0	0	0	0	0	0	0	0	0	0	0	0	0	0	0	0	0	0	0	0	0	0	0	0	0	0	0	0	0	0	0	13	0	0	0	0	0	0	0	0	0	1	0	0	0	0	0	0	0	0	0	0	0	0	0	0	0	0	0	0	0	0	0	0	0	0	0	0	0	0	0	0	0	0	0	0	0	0	0	0	0	0	0	0	0	0	0	0	0	0	0	0	0	0	0	0	0	0	0	0	0	0	0	0	0	0	0	0	0	0	0	0	0	0	0	0	0	0	0	0	0	0	0	0	0	0	0	0	0	0	0	0	0	0	0	0	0	0	0	0	0	0	0	0	0	0	0	0	0	0	0	0	0	0	0	0	0	0	0	0	0	0	0	0	0	0	0	0	0	0	0	0	0	0	0	0	0	0	0	0	0	0	0	0	0	0	0	0	0	0	0	0	0	0	0	0	0	0	0	0	0	0	0	0	0	0	0	0	0	0	0	0	0	0	0	0	0	0	0	0	0	0	0	0	0	0	0	0	0	0	0	0	0	0	0	0	0	0	0	0	0	0	0	0	0	0	0	0	0	0	0	0	0	0	0	0	0	0	0	0	0	0	0	0	0	0	0	0	0	0	0	0	0	0	0	0	0	0	0	0	0	0	0	0	0	0	0	0	0	0	0	0	0	0	0	0	0	0	0	0	0	0	0	0	0	0	0	0	0	0	0	0	0	0	0	0	0	0	0	0	0	0	0	0	0	0	0	0	0	0	0	0	0	0	0	0	0	0	0	0	0	0	0	0	0	0	0	0	0	0	0	0	0	0	0	0	0	0	0	0	0	0	0	0	0	0	0	0	0	0	0	0	0	0	0	0	0	0	0	0	0	0	0	0	0	0	0	0	0	0	0	0	0	0	0	0	0	0	0	0	0	0	0	0	0	0	0	0	0	0	0	0	0	0	0	0	0	0	0	0	0	0	0	0	0	0	0	0	0	0	0	0	0	0	0	0	0	0	0	0	0	0	0	0	0	0	0	0	0	0	0	0	0	0	0	0	0	0	0	0	0	0	0	0	0	0	0	0	0	0	0	0	0	0	0	0	0	0	0	0	0	0	0	0	0	0	0	0	0	0	0	0	0	0	0	0	0	0	0	0	0	0	0	0	0	0	0	0	0	0	0	0	0	0	0	0	0	0	0	0	0	0	0	0	0	0	0	0	0	0	0	0	0	0	0	0	0	0	0	0	0	0	0	0	0	0	0	0	0	0	0	0	0	0	0	0	0	0	0	0	0	0	0	0	0	0	0	0	0	0	0	0	0	0	0	0	0	0	0	0	0	0	0	0	0	0	0	0	0	0	0	0	0	0	0	0	0	0	0	0	0	0	0	0	0	0	0	0	0	0	0	0	0	0	0	4	0	0	0	0	0	0	0	0	0	0	0	0	0	0	0	0	0	0	0	0	0	0	0	0	0	0	0	0	0	0	0	0	0	0	0	0	0	0	0	0	0	0	0	0	0	0	0	0	0	0	0	0	0	0	0	0	0	0	0	0	0	0	0	0	0	0	0	0	0	0	0	0	0	0	0	0	0	0	0	0	0	0	0	0	0	0	0	0	0	0	0	0	0	0	0	0	0	0	0	0	0	0	0	0	0	0	0	0	0	0	0	0	0	0	0	0	0	0	0	0	0	0	0	0	0	0	0	0	0	0	0	0	0	0	0	0	0	0	0	0	0	0	0	0	0	0	0	0	0	0	0	0	0	0	0	0	0	0	0	0	0	0	0	0	0	0	0	0	0	0	0	0	0	0	0	0	0	0	0	0	0	0	0	0	0	0	0	0	0	0	0	0	0	0	0	0	0	0	0	0	0	0	0	0	0	0	0	0	0	0	0	0	0	0	0	0	0	0	0	0	0	0	0	0	0	0	0	0	0	0	0	0	0	0	0	0	0	0	0	0	0	0	0	0	0	0	0	0	0	0	0	0	0	0	0	0	0	0	0	0	0	0	0	0	0	0	0	0	0	0	0	0	0	0	0	0	0	0	0	0	0	0	0	0	0	0	0	0	0	0	37	0	0	0	9	0	0	0	0	0	0	0	0	0	0	0	0	0	0	0	0	0	0	0	0	0	0	0	0	0	0	0	0	0	0	0	0	0	0	0	0	1	0	0	0	0	0	0	0	0	0	0	0	0	0	0	0	0	0	0	0	0	0	0	0	0	0	0	0	0	0	0	0	0	0	0	0	0	0	0	0	0	0	0	3	0	0	0	0	0	0	0	0	0	0	0	14	0	0	0	0	0	0	0	0	0	0	0	0	0	2	25	0	7	0	0	0	0	0	0	0	0	0	0	0	0	0	0	0	0	0	0	0	0	0	0	0	0	0	0	0	0	0	0	0	0	0	0	0	0	0	0	0	0	0	0	0	0	0	0	0	0	0	0	0	0	0	0	0	0	0	0	0	0	0	0	0	0	0	0	0	0	0	0	0	0	0	0	0	1	0	0	0	0	0	0	0	0	0	0	0	0	0	0	0	0	0	0	0	0	0	0	0	0	0	0	0	0	0	0	0	0	0	0	0	0	0	0	0	15	0	0	0	0	0	0	0	0	0	0	0	0	0	0	0	0	0	0	0	0	0	0	0	0	0	0	0	0	0	0	0	0	0	0	0	0	0	0	0	0	0	0	0	0	0	0	0	0	0	0	0	0	0	0	0	0	0	0	0	0	0	0	0	0	0	0	0	0	0	0	0	0	0	0	0	0	0	0	0	0	0	0	0	0	0	0	0	0	0	0	31	0	0	0	0	0	0	0	0	0	0	0	0	0	0	0	0	0	0	0	0	0	0	0	0	0	0	0	0	0	0	0	0	0	0	0	0	0	0	0	0	0	0	0	0	0	0	0	0	0	0	0	0	0	0	0	0	0	0	0	0	0	0	0	0	0	0	0	0	0	0	0	0	0	0	0	0	0	0	0	0	0	0	0	0	0	0	0	0	0	0	0	0	0	0	0	0	0	0	0	0	0	0	0	0	0	0	0	0	0	0	0	0	0	0	0	0	0	0	0	0	0	0	0	0	0	0	0	0	0	0	0	0	0	0	0	0	0	0	0	0	0	0	0	0	0	0	0	0	0	0	0	0	0	0	0	0	0	0	0	0	0	0	0	0	0	0	0	0	0	0	0	0	0	0	0	0	0	0	0	0	0	0	0	0	0	0	0	0	0	0	0	0	0	0	0	0	0	0	0	0	0	0	0	0	0	0	0	0	0	0	0	0	0	0	0	0	0	0	0	0	0	0	0	0	0	0	0	0	0	0	0	0	0	0	0	0	0	0	0	0	0	0	0	0	0	0	0	0	0	0	0	0	0	0	0	0	0	0	0	0	0	0	0	0	0	0	0	0	0	0	0	0	0	0	0	0	0	0	0	0	0	0	0	0	0	0	0	0	0	0	0	0	0	0	0	0	0	187	0	0	7	0	0	0	0	0	0	0	0	0	0	3	0	0	0	0	0	0	0	0	0	0	0	0	0	0	0	0	0	0	0	0	0	0	0	0	0	0	0	0	0	0	0	0	0	0	2	0	0	0	0	0	0	0	0	0	0	0	0	0	0	0	0	0	0	0	0	0	0	0	0	0	0	0	0	0	0	0	0	0	0	0	0	0	0	0	0	0	0	0	0	0	0	0	0	0	0	0	0	0	0	0	0	0	0	0	0	0	0	0	0	0	0	0	0	0	0	0	0	0	0	0	0	0	0	0	0	0	0	0	0	0	0	0	0	0	0	0	0	0	0	0	0	0	0	0	0	0	0	0	0	0	0	0	0	0	0	0	0	0	0	0	0	0	0	0	0	0	0	0	0	0	0	0	0	0	0	0	0	0	0	0	0	0	0	0	0	0	0	0	0	0	0	0	0	0	0	0	0	0	0	0	0	0	0	0	1	0	0	1	0	0	0	0	0	0	0	0	0	0	0	0	0	0	0	0	0	0	0	0	0	0	0	0	0	0	0	0	0	0	0	0	0	0	0	0	0	0	0	0	0	0	1	0	0	0	0	0	0	0	0	0	0	0	0	0	0	0	0	0	0	0	0	0	0	0	0	0	0	0	0	0	0	0	0	0	0	0	0	0	0	0	0	0	0	0	0	0	0	0	0	0	0	0	0	0	0	0	0	0	0	0	0	0	0	0	0	0	0	0	0	0	0	0	0	0	0	0	0	0	0	0	0	0	0	0	0	0	0	0	0	0	0	0	0	0	0	0	0	0	0	0	0	0	0	0	0	0	0	0	0	0	0	0	0	0	0	0	0	0	0	0	2	36	0	0	0	0	0	0	0	0	0	0	0	0	0	0	0	0	0	0	0	0	0	0	0	0	0	0	0	0	0	0	0	0	0	0	0	0	0	0	0	0	0	0	0	0	0	0	0	0	0	0	0	0	0	0	0	0	0	0	0	0	0	0	0	0	0	0	0	0	0	0	0	0	0	0	0	0	0	0	0	0	0	0	0	0	0	0	0	0	0	0	0	0	0	0	0	0	0	0	0	0	0	0	0	0	0	0	0	0	0	0	0	0	0	0	0	0	0	0	0	0	0	0	0	0	0	0	0	0	0	0	0	0	0	0	0	0	0	0	0	0	0	0	0	0	0	0	0	0	0	0	0	0	0	0	0	0	0	0	0	0	0	0	0	0	0	0	0	0	0	0	0	0	0	0	0	0	0	0	0	0	0	0	0	0	0	0	0	0	0	0	0	0	0	0	0	0	0	0	0	0	0	0	0	0	0	0	0	1	0	0	0	0	0	0	0	0	0	0	0	0	0	0	0	0	0	0	0	0	0	0	0	0	0	0	0	0	0	0	0	0	0	0	0	0	0	0	0	0	0	0	0	0	0	0	0	0	0	0	0	0	0	0	0	0	0	0	0	0	0	0	0	0	0	0	0	0	0	0	0	0	0	0	0	0	0	0	0	0	0	0	0	0	0	0	0	0	0	0	0	0	0	0	0	0	0	0	0	0	0	0	0	0	0	0	0	0	0	0	0	0	0	0	0	0	0	0	0	0	0	0	0	0	0	0	0	0	0	0	0	0	0	0	0	0	0	0	0	0	0	0	0	0	0	0	0	0	0	0	0	0	0	0	0	1	0	0	0	0	0	0	0	0	0	0	0	0	0	0	0	0	0	0	0	0	0	0	0	0	0	0	0	0	0	0	0	0	0	0	0	0	0	0	0	0	0	0	0	0	0	0	0	0	0	0	0	0	0	0	0	0	0	0	0	0	0	0	0	0	0	0	0	0	0	0	0	0	0	0	0	0	0	0	0	0	0	0	0	0	0	0	0	0	0	0	0	0	0	0	0	0	0	0	0	0	0	0	0	0	0	0	0	0	0	0	0	0	0	0	0	0	0	2	0	0	0	0	0	0	0	0	0	0	0	0	0	0	0	0	0	0	0	0	0	0	0	0	0	0	0	0	0	0	0	0	0	0	0	0	0	0	0	0	0	0	0	0	0	0	0	0	0	0	0	0	0	0	0	0	0	0	0	0	0	0	0	0	0	0	0	0	0	0	0	0	0	0	0	0	0	0	0	0	0	0	0	0	0	0	0	0	0	0	0	0	0	0	0	0	0	0	0	0	0	20	0	0	0	0	23	0	0	0	0	0	0	0	0	0	0	0	0	0	0	0	0	0	0	0	0	0	0	0	0	0	0	0	0	0	0	0	0	0	0	0	0	0	0	0	0	0	0	0	0	0	0	0	0	0	0	0	0	0	0	0	0	0	0	0	0	0	0	0	0	0	0	0	0	0	0	0	0	0	0	0	0	0	0	0	0	0	0	0	0	0	0	0	0	0	0	0	0	0	0	0	0	0	0	0	0	0	0	0	0	0	0	0	0	0	0	0	0	0	0	0	0	0	0	0	0	0	0	0	0	0	0	0	0	0	0	0	0	0	0	0	0	0	0	0	0	0	0	0	0	0	0	0	0	0	0	0	0	0	0	0	0	0	0	0	0	0	0	0	0	0	0	0	0	0	0	0	0	0	0	0	0	0	0	0	0	0	0	0	0	0	0	0	0	0	0	0	0	0	0	0	0	0	0	0	0	0	0	0	0	0	0	0	0	0	0	0	0	0	0	0	0	0	0	0	0	0	0	0	0	0	0	0	0	0	0	0	0	0	0	0	0	0	0	0	0	0	0	0	0	0	0	0	0	0	0	0	0	0	0	0	0	0	0	0	0	0	0	0	0	0	0	0	0	0	0	0	0	0	0	5	0	0	0	0	0	0	0	0	0	0	0	0	0	0	0	0	0	0	0	0	0	0	0	0	0	0	0	0	0	0	0	0	0	0	0	0	0	0	0	0	0	0	0	0	0	0	0	0	0	0	0	0	0	0	0	0	0	0	0	0	0	0	0	0	0	0	0	0	0	0	0	0	0	0	0	0	0	0	0	0	0	0	0	0	0	0	0	0	0	0	0	0	0	0	0	0	0	0	0	0	0	0	0	0	0	0	0	0	0	0	0	0	0	0	0	0	0	0	0	0	0	0	0	0	0	0	0	0	0	0	0	0	0	0	0	0	0	0	0	0	0	0	0	0	0	0	0	0	0	0	0	0	0	0	0	0	0	0	0	0	0	0	0	0	0	0	0	0	0	0	0	0	0	0	0	0	0	0	0	0	0	0	0	0	0	0	0	0	0	0	0	0	0	0	0	0	0	0	0	0	0	0	0	0	0	0	0	0	0	0	0	0	0	0	0	0	0	1	0	0	0	0	5	0	0	0	0	0	0	0	0	0	0	0	0	0	0	0	0	0	0	0	0	0	0	0	0	0	0	0	0	0	0	0	0	0	0	0	0	0	0	0	0	0	0	0	0	0	0	0	0	0	0	0	0	0	0	0	0	0	0	0	0	0	0	0	0	0	0	0	0	0	0	0	0	0	0	0	0	0	0	0	0	0	0	0	0	0	0	0	0	0	0	0	0	0	0	0	0	0	0	0	0	0	0	0	0	0	0	0	0	0	0	0	0	0	0	0	0	0	0	0	0	0	0	0	0	0	0	0	0	0	0	0	0	0	0	0	0	0	0	0	0	0	0	0	0	0	0	0	0	0	0	0	0	0	0	0	0	0	0	0	0	0	0	0	0	0	0	0	0	0	0	0	0	0	0	0	0	0	0	0	0	0	0	0	0	0	0	0	0	0	0	0	0	0	0	0	0	0	0	0	0	0	0	0	0	0	0	0	0	0	0	0	0	0	0	0	0	0	0	0	0	0	0	0	0	0	30	0	0	0	0	0	0	0	0	0	3	0	0	0	0	0	0	0	0	0	0	0	0	0	0	0	0	0	0	0	0	0	0	0	0	0	0	0	0	0	0	0	0	0	0	0	0	0	0	0	0	0	0	0	0	0	0	0	0	0	0	0	0	0	0	0	0	0	0	0	0	0	0	0	0	0	0	0	0	0	0	0	0	0	0	0	0	0	0	0	0	0	0	0	0	0	0	0	0	0	0	0	0	0	0	0	0	0	0	0	0	0	0	0	0	0	0	0	0	0	0	0	0	0	0	0	0	0	0	0	0	0	0	0	0	0	0	0	0	0	0	0	8	0	0	0	0	0	0	0	0	0	0	0	0	0	0	0	0	0	9	0	0	0	0	0	0	0	1	0	0	0	0	0	0	0	0	0	0	0	0	0	0	0	0	0	0	16	0	0	0	0	0	0	0	0	0	0	0	0	0	0	0	0	0	0	0	0	0	0	0	0	0	0	0	0	0	0	0	0	0	0	0	0	0	0	0	0	0	0	0	0	0	0	0	0	0	0	0	0	0	0	0	0	0	0	0	0	0	0	0	0	0	0	0	0	0	0	0	0	0	0	0	6	0	0	0	0	0	0	0	0	0	0	0	0	0	0	0	0	0	0	0	0	0	0	0	0	0	0	0	0	0	0	0	0	0	0	0	0	0	0	0	0	0	0	0	0	0	0	0	0	0	0	0	0	0	0	0	0	0	0	0	0	0	12	0	0	0	0	0	0	0	0	0	0	0	0	0	0	0	0	0	0	0	0	0	0	0	0	0	0	0	0	0	0	0	0	0	0	0	0	0	0	0	0	0	0	0	0	0	0	0	0	0	0	0	0	0	0	0	0	0	0	0	0	0	0	0	0	0	0	0	0	0	0	0	0	0	0	0	0	0	0	0	0	0	0	0	0	0	0	0	0	0	0	0	0	0	0	0	0	0	0	0	0	0	0	0	0	0	0	0	0	0	0	0	0	0	0	0	0	0	0	0	0	0	0	0	0	0	0	0	0	0	0	14	0	0	0	0	0	0	0	0	0	0	0	0	0	0	0	0	0	0	0	0	0	0	0	0	0	0	0	0	0	0	0	0	0	0	0	0	0	0	0	0	0	0	0	0	0	0	0	0	0	0	0	0	0	0	0	0	0	0	0	0	0	0	0	0	0	0	0	0	0	0	0	0	0	0	0	0	0	0	0	0	0	0	0	0	0	0	0	0	0	0	0	0	0	0	0	0	0	0	0	0	0	0	0	0	0	0	0	0	0	0	0	0	0	0	0	0	0	0	0	0	0	0	0	0	0	0	0	0	0	0	0	0	0	0	0	0	0	0	0	0	0	0	0	0	0	0	0	0	0	0	0	0	0	0	0	0	0	0	0	0	0	0	0	0	0	0	0	0	0	0	0	0	0	0	0	0	0	0	0	0	0	0	0	0	0	0	0	0	0	0	0	0	0	0	0	0	0	0	0	0	0	0	0	0	0	0	0	0	0	0	0	0	0	0	0	0	0	0	0	0	0	0	0	0	0	0	0	0	0	0	0	0	0	0	0	0	0	0	0	0	0	0	0	0	0	0	0	0	0	0	0	0	0	0	0	0	0	0	0	0	0	0	0	0	0	0	0	0	0	0	0	0	0	0	0	0	0	0	0	0	0	0	0	0	0	0	0	0	0	0	0	0	0	0	0	0	0	0	0	0	0	0	0	0	0	0	0	0	0	0	0	0	0	0	0	0	0	0	0	0	0	0	0	0	0	0	0	0	0	0	0	0	0	0	0	0	0	0	0	0	0	0	0	0	0	0	0	0	0	0	0	0	0	0	0	0	0	0	0	0	0	0	0	0	0	0	0	0	0	0	0	0	0	0	0	0	0	0	0	0	0	0	0	0	0	0	0	0	0	0	0	0	0	0	0	0	0	0	0	0	0	0	0	0	0	0	0	0	0	0	0	0	0	0	0	0	0	0	0	0	0	0	1	0	0	0	0	0	0	0	0	0	0	0	0	0	0	0	0	0	0	0	0	0	0	0	0	0	0	0	0	0	0	0	0	0	0	0	0	0	0	0	0	0	0	0	0	0	0	0	0	0	0	0	0	0	0	0	0	0	0	0	0	0	0	0	0	0	0	0	0	0	0	0	0	0	0	0	0	0	0	0	0	0	0	0	0	0	0	0	0	0	0	0	0	0	0	0	0	0	0	0	0	0	3	0	0	0	0	0	0	0	0	0	0	0	0	0	0	0	0	0	0	0	0	0	0	0	0	0	0	0	0	0	0	0	0	0	0	0	0	0	0	0	0	0	0	0	0	0	0	0	0	0	0	0	0	0	0	0	0	0	0	0	0	0	0	0	0	0	0	0	0	0	0	0	0	0	0	0	0	0	0	0	0	0	0	0	0	0	0	0	0	0	0	0	0	0	0	0	0	0	0	0	0	0	0	0	0	0	0	0	0	0	0	0	0	0	0	0	0	0	0	0	0	0	0	0	0	0	0	0	0	0	0	0	0	0	0	0	0	0	0	0	0	0	0	0	0	0	0	0	0	0	0	0	0	0	0	0	0	0	0	0	0	0	0	0	0	0	0	0	0	0	0	0	0	0	0	0	0	0	0	0	0	0	0	0	0	0	0	0	0	0	0	0	0	0	0	0	0	0	0	0	0	0	0	0	0	0	0	0	0	0	0	0	0	0	0	0	0	0	0	0	0	0	0	0	0	0	0	0	0	0	0	0	0	0	0	0	0	0	0	0	0	0	0	0	0	0	0	0	0	0	0	0	0	0	0	0	0	0	0	0	0	0	0	0	0	0	0	0	0	0	0	0	0	0	0	0	0	0	0	0	0	0	0	0	0	0	0	0	0	0	0	0	0	0	0	0	0	0	0	0	0	0	0	0	0	0	0	0	0	0	0	0	0	0	0	0	0	0	0	0	0	0	0	0	0	0	0	0	0	0	0	0	0	0	0	0	0	0	0	0	0	0	0	0	0	0	0	0	0	0	0	0	0	0	0	0	0	0	0	0	0	0	0	0	0	0	0	0	0	0	0	0	0	0	0	0	0	0	0	0	0	0	0	0	0	0	0	0	0	0	0	0	0	0	0	0	0	0	0	0	0	0	0	0	0	0	0	0	0	0	0	0	0	0	0	0	0	0	0	0	0	0	0	0	0	0	0	0	0	0	0	0	0	0	0	0	0	0	0	0	0	0	0	0	0	0	0	0	0	0	0	0	0	0	0	0	0	0	0	0	0	0	0	0	0	0	0	0	0	0	0	0	0	0	0	0	0	0	0	0	0	0	0	0	0	0	0	0	0	0	0	0	0	0	0	0	0	0	0	0	0	0	0	0	0	0	0	0	0	0	0	0	0	0	0	0	0	0	0	0	0	0	0	0	0	0	0	0	0	0	0	0	0	0	0	0	0	0	0	0	0	0	0	0	0	0	0	0	0	0	0	0	0	0	0	0	0	0	0	0	0	0	0	0	0	0	0	0	0	0	0	0	0	0	0	0	0	0	0	0	0	0	0	0	0	0	0	0	0	0	0	0	0	0	0	0	0	0	0	0	0	0	0	0	0	0	0	0	0	0	0	0	0	0	0	0	0	0	0	0	0	0	0	0	0	0	0	0	0	0	0	0	0	0	0	0	0	0	0	0	0	0	0	0	0	0	0	0	0	0	0	0	0	0	0	0	0	0	0	0	0	0	0	0	0	0	0	0	0	0	0	0	0	0	0	0	0	0	0	0	0	0	0	0	0	0	0	0	0	0	0	0	0	0	0	0	0	0	0	0	0	0	0	0	0	0	0	0	0	0	0	0	0	0	0	0	0	0	0	0	0	0	0	0	0	0	0	0	0	0	0	0	0	0	1	0	0	0	0	0	0	0	0	0	0	0	0	0	0	0	0	0	0	0	0	0	0	0	0	0	0	0	0	0	0	0	0	0	0	0	0	0	0	0	0	0	0	0	0	0	0	0	0	0	0	0	0	0	0	0	0	0	0	0	0	0	0	0	0	0	0	0	0	0	0	0	0	0	0	0	0	0	0	0	0	0	0	0	0	0	0	0	0	0	0	0	0	0	0	0	0	0	0	0	0	0	0	0	0	0	0	0	0	0	0	0	0	0	0	0	0	0	0	0	0	0	0	0	0	0	0	0	0	0	0	0	0	0	0	0	0	0	0	0	0	0	0	0	0	0	0	0	0	0	0	0	0	0	0	0	0	0	0	0	0	0	0	0	0	0	0	0	0	0	0	0	0	0	0	0	0	0	0	0	0	0	0	0	0	0	0	0	0	0	0	0	0	0	0	0	0	0	0	0	0	0	0	0	0	0	0	0	0	0	0	0	0	0	0	0	0	0	0	0	0	0	0	0	0	0	0	0	0	0	0	0	0	0	0	0	0	0	0	0	0	0	0	0	0	0	0	0	0	0	0	0	0	0	0	0	0	0	0	0	0	0	0	0	0	0	0	0	0	0	0	0	0	0	2	0	0	0	0	0	0	0	0	0	0	0	0	0	0	0	0	0	0	0	0	0	0	0	0	0	0	0	0	0	0	0	0	0	0	0	0	0	0	0	0	0	0	0	0	0	0	0	0	0	0	0	0	0	0	0	0	0	0	0	0	0	0	0	0	0	0	0	0	0	0	0	0	0	0	0	0	0	0	0	0	0	0	0	0	0	0	0	0	0	0	0	0	0	0	0	0	0	0	0	0	0	0	0	0	0	0	0	0	0	0	0	0	0	0	0	0	0	0	0	0	0	0	0	0	0	0	0	0	0	0	0	0	0	0	0	0	0	0	0	0	0	0	0	0	0	0	0	0	0	0	0	0	0	0	0	0	0	0	0	0	0	0	0	0	0	0	0	0	0	0	0	0	0	0	0	0	0	0	0	0	0	0	0	0	0	2	0	0	0	0	0	0	0	0	0	0	0	0	0	0	0	0	0	0	0	0	0	0	0	0	0	0	0	0	0	0	0	0	0	0	0	0	0	0	0	0	0	0	0	1	0	0	0	0	0	0	0	0	0	0	0	0	0	0	0	0	0	0	0	0	0	0	0	0	0	0	0	0	0	0	7	0	0	0	0	0	0	0	0	0	19	0	0	0	0	0	0	0	0	0	0
L_009	0	0	0	0	0	0	0	0	0	0	0	0	0	0	0	0	0	0	0	0	0	0	0	0	0	0	0	0	0	0	0	0	0	0	0	0	0	0	0	0	0	0	0	0	0	0	0	0	0	0	0	0	0	0	0	0	0	0	0	0	0	0	0	0	0	0	0	0	0	0	0	0	0	0	0	0	0	0	0	0	0	0	0	0	0	0	0	0	0	0	0	0	0	0	0	0	0	0	0	0	0	0	0	0	0	0	0	0	0	0	0	0	0	0	0	0	0	0	0	0	0	0	0	0	0	0	0	0	0	0	0	0	0	0	0	0	0	0	0	0	0	0	0	0	0	0	0	0	0	0	0	0	0	0	0	0	0	0	0	0	0	0	0	0	0	0	0	0	0	0	0	0	0	0	0	0	0	0	0	0	0	0	0	0	0	0	0	0	0	0	0	0	0	0	0	0	0	0	0	0	0	0	0	0	0	0	0	0	0	0	0	0	0	0	0	0	0	0	0	0	0	0	0	0	0	0	0	0	0	0	0	0	0	0	0	0	0	0	0	0	0	0	0	0	0	0	0	0	0	0	0	0	0	0	0	0	0	0	0	0	0	0	0	0	0	0	0	0	0	0	0	0	0	0	0	0	0	0	0	0	0	0	0	0	0	0	0	0	0	0	0	0	0	0	0	0	0	0	0	0	0	0	0	0	0	0	0	0	0	0	0	0	0	0	0	0	0	0	0	0	0	0	0	0	0	0	0	0	0	0	0	0	0	0	0	0	0	0	0	0	0	0	0	0	0	0	0	0	0	0	0	0	0	0	0	0	0	0	0	0	0	0	0	0	0	0	0	0	0	0	0	0	0	0	0	0	0	0	0	0	0	0	0	0	0	0	0	0	0	0	0	0	0	0	0	0	0	0	0	0	0	0	0	0	0	0	0	0	0	0	0	0	0	0	0	0	0	0	0	0	0	0	0	0	0	0	0	0	0	0	0	0	0	0	0	0	0	0	0	0	0	0	0	0	0	0	0	0	0	0	0	0	0	0	0	0	0	0	0	0	0	0	0	0	0	0	0	0	0	0	0	0	0	0	0	0	0	0	0	0	0	0	0	0	0	0	0	0	0	0	0	0	0	0	0	0	0	0	0	0	0	0	0	0	0	0	0	0	0	0	0	0	0	0	0	0	0	0	0	0	0	0	0	0	0	0	0	0	0	0	0	0	0	0	0	0	0	0	0	0	0	0	0	0	0	0	0	0	0	0	0	0	0	0	0	0	0	0	0	0	0	0	0	0	0	0	0	0	0	0	0	0	0	0	0	0	0	0	0	0	0	0	0	0	0	0	0	0	0	0	0	0	0	0	0	0	0	0	0	0	0	0	0	0	0	0	0	0	0	0	0	0	0	0	0	0	0	0	0	0	0	0	0	0	0	0	0	0	0	0	0	0	0	0	0	0	0	0	0	0	0	0	0	0	0	0	0	0	0	0	0	0	0	0	0	0	0	0	0	0	0	0	0	0	0	0	0	0	0	0	0	0	0	0	0	0	0	0	0	0	0	0	0	0	0	0	0	0	0	0	0	0	0	0	0	0	0	0	0	0	0	0	0	0	0	0	0	0	0	0	0	0	0	0	0	0	0	0	0	0	0	0	0	0	0	0	0	0	0	0	0	0	0	0	0	0	0	0	0	0	0	0	0	0	0	0	0	0	0	0	0	0	0	0	0	0	0	0	0	0	0	0	0	0	0	0	0	0	0	0	0	0	0	0	0	0	0	0	0	0	0	0	0	0	0	0	0	0	0	0	0	0	0	0	0	0	0	0	0	0	0	0	0	0	0	0	0	0	0	0	0	0	0	0	0	0	0	0	0	0	0	0	0	0	0	0	0	0	0	0	0	0	0	0	0	0	0	0	0	0	0	0	0	0	0	0	0	0	0	0	0	0	0	0	0	0	0	0	0	0	0	0	0	0	0	0	0	0	0	0	0	0	0	0	0	0	0	0	0	0	0	0	0	0	0	0	0	0	0	0	0	0	0	0	0	0	0	0	0	0	0	0	0	0	0	0	0	0	0	0	0	0	0	0	0	0	0	0	0	0	0	0	0	0	0	0	0	0	0	0	0	0	0	0	0	0	0	0	0	0	0	0	0	0	0	0	0	0	0	0	0	0	0	0	0	0	0	0	0	0	0	0	0	0	0	0	0	0	0	0	0	0	0	0	0	0	0	0	0	0	0	0	0	0	0	0	0	0	0	0	0	0	0	0	0	0	0	0	0	0	0	0	0	0	0	0	0	0	0	0	0	0	0	0	0	0	0	0	0	0	0	0	0	0	0	0	0	0	0	0	0	0	0	0	0	0	0	0	0	0	0	0	0	0	0	0	0	0	0	0	0	0	0	0	0	0	0	0	0	0	0	0	0	0	0	0	0	0	0	0	0	0	0	0	0	0	0	0	0	0	0	0	0	0	0	0	0	0	0	0	0	0	0	0	0	0	0	0	0	0	0	0	0	0	0	0	0	0	0	0	0	0	0	0	0	0	0	0	0	0	0	0	0	0	0	0	0	0	0	0	0	0	0	0	0	0	0	0	0	0	0	0	0	0	0	0	0	0	0	0	0	0	0	0	0	0	0	0	0	0	0	0	0	0	0	0	0	0	0	0	0	0	0	0	0	0	0	0	0	0	0	0	0	0	0	0	0	0	0	0	0	0	0	0	0	0	0	0	0	0	0	0	0	0	0	0	0	0	0	0	0	0	0	0	0	0	0	0	0	0	0	0	0	0	0	0	0	0	0	0	0	0	0	0	0	0	0	0	0	0	0	0	0	0	0	0	0	0	0	0	0	0	0	0	0	0	0	0	0	0	0	0	0	0	0	0	0	0	0	0	0	0	0	0	0	0	0	0	0	0	0	0	0	0	0	0	0	0	0	0	0	0	0	0	0	0	0	0	0	0	0	0	0	0	0	0	0	0	0	0	0	0	0	0	0	0	0	0	0	0	0	0	0	0	0	0	0	0	0	0	0	0	0	0	0	0	0	0	0	0	0	0	0	0	0	0	0	0	0	0	0	0	0	0	0	0	0	0	0	0	0	0	0	0	0	0	0	0	0	0	0	0	0	0	0	0	0	0	0	0	0	0	0	0	0	0	0	0	0	0	0	0	0	0	0	0	0	0	0	0	0	0	0	0	0	0	0	0	0	0	0	0	0	0	0	0	0	0	0	0	0	0	0	0	0	0	0	0	0	0	0	0	0	0	0	0	0	0	0	0	0	0	0	0	0	0	0	0	0	0	0	0	0	0	0	0	0	0	0	0	0	0	0	0	0	0	0	0	0	0	0	0	0	0	0	0	0	0	0	0	0	0	0	0	0	0	0	0	0	0	0	0	0	0	0	0	0	0	0	0	0	0	0	0	0	0	0	0	0	0	0	0	0	0	0	0	0	0	0	0	0	0	0	0	0	0	0	0	0	0	0	0	0	0	0	0	0	0	0	0	0	0	0	0	0	0	0	0	0	0	0	0	0	0	0	0	0	0	0	0	0	0	0	0	0	0	0	0	0	0	0	0	0	0	0	0	0	0	0	0	0	0	0	0	0	0	0	0	0	0	0	0	0	0	0	0	0	0	0	0	0	0	0	0	0	0	0	0	0	0	0	0	0	0	0	0	0	0	0	0	0	0	0	0	0	0	0	0	0	0	0	0	0	0	0	0	0	0	0	0	0	0	0	0	0	0	0	0	0	0	0	0	0	0	0	0	0	0	0	0	0	0	0	0	0	0	0	0	0	0	0	0	0	0	0	0	0	0	0	0	0	0	0	0	0	0	0	0	0	0	0	0	0	0	0	0	0	0	0	0	0	0	0	0	0	0	0	0	0	0	0	0	0	0	0	0	0	0	0	0	0	0	0	0	0	0	0	0	0	0	0	0	0	0	0	0	0	0	0	0	0	0	0	0	0	0	0	0	0	0	0	0	0	0	0	0	0	0	0	0	0	0	0	0	0	0	0	0	0	0	0	0	0	0	0	0	0	0	0	0	0	0	0	0	0	0	0	0	0	0	0	0	0	0	0	0	0	0	0	0	0	0	0	0	0	0	0	0	0	0	0	0	0	0	0	0	0	0	0	0	0	0	0	0	0	0	0	0	0	0	0	0	0	0	0	0	0	0	0	0	0	0	0	0	0	0	0	0	0	0	0	0	0	0	0	0	0	0	0	0	0	0	0	0	0	0	0	0	0	0	0	0	0	0	0	0	0	0	0	0	0	0	0	0	0	0	0	0	0	0	0	0	0	0	0	0	0	0	0	0	0	0	0	0	0	0	0	0	0	0	0	0	0	0	0	0	0	0	0	0	0	0	0	0	0	0	0	0	0	0	0	0	0	0	0	0	0	0	0	0	0	0	0	0	0	0	0	0	0	0	0	0	0	0	0	0	0	0	0	0	0	0	0	0	0	0	0	0	0	0	0	0	0	0	0	0	0	0	0	0	0	0	0	0	0	0	0	0	0	0	0	0	0	0	0	0	0	0	0	0	0	0	0	0	0	0	0	0	0	0	0	0	0	0	0	0	0	0	0	0	0	0	0	0	0	0	0	0	0	0	0	0	0	0	0	0	0	0	0	0	0	0	0	0	0	0	0	0	0	0	0	0	0	0	0	0	0	0	0	0	0	0	0	0	0	0	0	0	0	0	0	0	0	0	0	0	0	0	0	0	0	0	0	0	0	0	0	0	0	0	0	0	0	0	0	0	0	0	0	0	0	0	0	0	0	0	0	0	0	0	0	0	0	0	0	0	0	0	0	0	0	0	0	0	0	0	0	0	0	0	0	0	0	0	0	0	0	0	0	0	0	0	0	0	0	0	0	0	0	0	0	0	0	0	0	0	0	0	0	0	0	0	0	0	0	0	0	0	0	0	0	0	0	0	0	0	0	0	0	0	0	0	0	0	0	0	0	0	0	0	0	0	0	0	0	0	0	0	0	0	0	0	0	0	0	0	0	0	0	0	0	0	0	0	0	0	0	0	0	0	0	0	0	0	0	0	0	0	0	0	0	0	0	0	0	0	0	0	0	0	0	0	0	0	0	0	0	0	0	0	0	0	0	0	0	0	0	0	0	0	0	0	0	0	0	0	0	0	0	0	0	0	0	0	0	0	0	0	0	0	0	0	0	0	0	0	0	0	0	0	0	0	0	0	0	0	0	0	0	0	0	0	0	0	0	0	0	0	0	0	0	0	0	0	0	0	0	0	0	0	0	0	0	0	0	0	0	0	0	0	0	0	0	0	0	0	0	0	0	0	0	0	0	0	0	0	0	0	0	0	0	0	0	0	0	0	0	0	0	0	0	0	0	0	0	0	0	0	0	0	0	0	0	0	0	0	0	0	0	0	0	0	0	0	0	0	0	0	0	0	0	0	0	0	0	0	0	0	0	0	0	0	0	0	0	0	0	0	0	0	0	0	0	0	0	0	0	0	0	0	0	0	0	0	0	0	0	0	0	0	0	0	0	0	0	0	0	0	0	0	0	0	0	0	0	0	0	0	0	0	0	0	0	0	0	0	0	0	0	0	0	0	0	0	0	0	0	0	0	0	0	0	0	0	0	0	0	0	0	0	0	0	0	0	0	0	0	0	0	0	0	0	0	0	0	0	0	0	0	0	0	0	0	0	0	0	0	0	0	0	0	0	0	0	0	0	0	0	0	0	0	0	0	0	0	0	0	0	0	0	0	0	0	0	0	0	0	0	0	0	0	0	0	0	0	0	0	0	0	0	0	0	0	0	0	0	0	0	0	0	0	0	0	0	0	0	0	0	0	0	0	0	0	0	0	0	0	0	0	0	0	0	0	0	0	0	0	0	0	0	0	0	0	0	0	0	0	0	0	0	0	0	0	0	0	0	0	0	0	0	0	0	0	0	0	0	0	0	0	0	0	0	0	0	0	0	0	0	0	0	0	0	0	0	0	0	0	0	0	0	0	0	0	0	0	0	0	0	0	0	0	0	0	0	0	0	0	0	0	0	0	0	0	0	0	0	0	0	0	0	0	0	0	0	0	0	0	0	0	0	0	0	0	0	0	0	0	0	0	0	0	0	0	0	0	0	0	0	0	0	0	0	0	0	0	0	0	0	0	0	0	0	0	0	0	0	0	0	0	0	0	0	0	0	0	0	0	0	0	0	0	0	0	0	0	0	0	0	0	0	0	0	0	0	0	0	0	0	0	0	0	0	0	0	0	0	0	0	0	0	0	0	0	0	0	0	0	0	0	0	0	0	0	0	0	0	0	0	0	0	0	0	0	0	0	0	0	0	0	0	0	0	0	0	0	0	0	0	0	0	0	0	0	0	0	0	0	0	0	0	0	0	0	0	0	0	0	0	0	0	0	0	0	0	0	0	0	0	0	0	0	0	0	0	0	0	0	0	0	0	0	0	0	0	0	0	0	0	0	0	0	0	0	0	0	0	0	0	0	0	0	0	0	0	0	0	0	0	0	0	0	0	0	0	0	0	0	0	0	0	0	0	0	0	0	0	0	0	0	0	0	0	0	0	0	0	0	0	0	0	0	0	0	0	0	0	0	0	0	0	0	0	0	0	0	0	0	0	0	0	0	0	0	0	0	0	0	0	0	0	0	0	0	0	0	0	0	0	0	0	0	0	0	0	0	0	0	0	0	0	0	0	0	0	0	0	0	0	0	0	0	0	0	0	0	0	0	0	0	0	0	0	0	0	0	0	0	0	0	0	0	0	0	0	0	0	0	0	0	0	0	0	0	0	0	0	0	0	0	0	0	0	0	0	0	0	0	0	0	0	0	0	0	0	0	0	0	0	0	0	0	0	0	0	0	0	0	0	0	0	0	0	0	0	0	0	0	0	0	0	0	0	0	0	0	0	0	0	0	0	0	0	0	0	0	0	0	0	0	0	0	0	0	0	0	0	0	0	0	0	0	0	0	0	0	0	0	0	0	0	0	0	0	0	0	0	0	0	0	0	0	0	0	0	0	0	0	0	0	0	0	0	0	0	0	0	0	0	0	0	0	0	0	0	0	0	0	0	0	0	0	0	0	0	0	0	0	0	0	0	0	0	0	0	0	0	0	0	0	0	0	0	0	0	0	0	0	0	0	0	0	0	0	0	0	0	0	0	0	0	0	0	0	0	0	0	0	0	0	0	0	0	0	0	0	0	0	0	0	0	0	0	0	0	0	0	0	0	0	0	0	0	0	0	0	0	0	0	0	0	0	0	0	0	0	0	0	0	0	0	0	0	0	0	0	0	0	0	0	0	0	0	0	0	0	0	0	0	0	0	0	0	0	0	0	0	0	0	0	0	0	0	0	0	0	0	0	0	0	0	0	0	0	0	0	0	0	0	0	0	0	0	0	0	0	0	0	0	0	0	0	0	0	0	0	0	0	0	0	0	0	0	0	0	0	0	0	0	0	0	0	0	0	0	0	0	0	0	0	0	0	0	0	0	0	0	0	0	0	0	0	0	0	0	0	0	0	0	0	0	0	0	0	0	0	0	0	0	0	0	0	0	0	0	0	0	0	0	0	0	0	0	0	0	0	0	0	0	0	0	0	0	0	0	0	0	0	0	0	0	0	0	0	0	0	0	0	0	0	0	0	0	0	0	0	0	0	0	0	0	0	0	0	0	0	0	0	0	0	0	0	0	0	0	0	0	0	0	0	0	0	0	0	0	0	0	0	0	0	0	0	0	0	0	0	0	0	0	0	0	0	0	0	0	0	0	0	0	0	0	0	0	0	0	0	0	0	0	0	0	0	0	0	0	0	0	0	0	0	0	0	0	0	0	0	0	0	0	0	0	0	0	0	0	0	0	0	0	0	0	0	0	0	0	0	0	0	0	0	0	0	0	0	0	0	0	0	0	0	0	0	0	0	0	0	0	0	0	0	0	0	0	0	0	0	0	0	0	0	0	0	0	0	0	0	0	0	0	0	0	0	0	0	0	0	0	0	0	0	0	0	0	0	0	0	0	0	0	0	0	0	0	0	0	0	0	0	0	0	0	0	0	0	0	0	0	0	0	0	0	0	0	0	0	0	0	0	0	0	0	0	0	0	0	0	0	0	0	0	0	0	0	0	0	0	0	0	0	0	0	0	0	0	0	0	0	0	0	0	0	0	0	0	0	0	0	0	0	0	0	0	0	0	0	0	0	0	0	0	0	0	0	0	0	0	0	0	0	0	0	0	0	0	0	0	0	0	0	0	0	0	0	0	0	0	0	0	0	0	0	0	0	0	0	0	0	0	0	0	0	0	0	0	0	0	0	0	0	0	0	0	0	0	0	0	0	0	0	0	0	0	0	0	0	0	0	0	0	0	0	0	0	0	0	0	0	0	0	0	0	0	0	0	0	0	0	0	0	0	0	0	0	0	0	0	0	0	0	0	0	0	0	0	0	0	0	0	0	0	0	0	0	0	0	0	0	0	0	0	0	0	0	0	0	0	0	0	0	0	0	0	0	0	0	0	0	0	0	0	0	0	0	0	0	0	0	0	0	0	0	0	0	0	0	0	0	0	0	0	0	0	0	0	0	0	0	0	0	0	0	0	0	0	0	0	0	0	0	0	0	0	0	0	0	0	0	0	0	0	0	0	0	0	0	0	0	0	0	0	0	0	0	0	0	0	0	0	0	0	0	0	0	0	0	0	0	0	0	0	0	0	0	0	0	0	0	0	0	0	0	0	0	0	0	0	0	0	0	0	0	0	0	0	0	0	0	0	0	0	0	0	0	0	0	0	0	0	0	0	0	0	0	0	0	0	0	0	0	0	0	0	0	0	0	0	0	0	0	0	0	0	0	0	0	0	0	0	0	0	0	0	0	0	0	0	0	0	0	0	0	0	0	0	0	0	0	0	0	0	0	0	0	0	0	0	0	0	0	0	0	0	0	0	0	0	0	0	0	0	0	0	0	0	0	0	0	0	0	0	0	0	0	0	0	0	0	0	0	0	0	0	0	0	0	0	0	0	0	0	0	0	0	0	0	0	0	0	0	0	0	0	0	0	0	0	0	0	0	0	0	0	0	0	0	0	0	0	0	0	0	0	0	0	0	0	0	0	0	0	0	0	0	0	0	0	0	0	0	0	0	0	0	0	0	0	0	0	0	0	0	0	0	0	0	0	1	0	0	0	0	0	0	0	0	0	0	0	0	0	0	0	0	0	0	0	0	0	0	0	0	0	0	0	0	0	0	0	0	0	0	0	0	0	0	0	0	0	0	0	0	0	0	0	0	0	0	0	0	0	0	0	0	0	0	0	0	0	0	0	0	0	0	0	0	0	0	0	0	0	0	0	0	0	0	0	0	0	0	0	0	0	0	0	0	0	0	0	0	0	0	0	0	0	0	0	0	0	0	0	0	0	0	0	0	0	0	0	0	0	0	0	0	0	0	0	0	0	0	0	0	0	0	0	0	0	0	0	0	0	0	0	0	0	0	0	0	0	0	0	0	0	0	0	0	0	0	0	0	0	0	0	0	0	0	0	0	0	0	0	0	0	0	0	0	0	0	0	0	0	0	0	0	0	0	0	0	0	0	0	0	0	0	0	0	0	0	0	0	0	0	0	0	0	0	0	0	0	0	0	0	0	0	0	0	0	0	0	0	0	0	0	0	0	0	0	0	0	0	0	0	0	0	0	0	0	0	0	0	0	0	0	0	0	0	0	0	0	0	0	0	0	0	0	0	0	0	0	0	0	0	0	0	0	0	0	0	0	0	0	0	0	0	0	0	0	0	0	0	0	0	0	0	0	0	0	0	0	0	0	0	0	0	0	0	0	0	0	0	0	0	0	0	0	0	0	0	0	0	0	0	0	0	0	0	0	0	0	0	0	0	0	0	0	0	0	0	0	0	0	0	0	0	0	0	0	0	0	0	0	0	0	0	0	0	0	0	0	0	0	0	0	0	0	0	0	0	0	0	0	0	0	0	0	0	0	0	0	0	0	0	0	0	0	0	0	0	0	0	0	0	0	0	0	0	0	0	0	0	0	0	0	0	0	0	0	0	0	0	0	0	0	0	0	0	0	0	0	0	0	0	0	0	0	0	0	0	0	0	0	0	0	0	0	0	0	0	0	0	0	0	0	0	0	0	0	0	0	0	0	0	0	0	0	0	0	0	0	0	0	0	0	0	0	0	0	0	0	0	0	0	0	0	0	0	0	0	0	0	0	0	0	0	0	0	0	0	0	0	0	0	0	0	0	0	0	0	0	0	0	0	0	0	0	0	0	0	0	0	0	0	0	0	0	0	0	0	0	0	0	0	0	0	0	0	0	0	0	0	0	0	0	0	0	0	0	0	0	0	0	0	0	0	0	0	0	0	0	0	0	0	0	0	0	0	0	0	0	0	0	0	0	0	0	0	0	0	0	0	0	0	0	0	0	0	0	0	0	0	0	0	0	0	0	0	0	0	0	0	0	0	0	0	0	0	0	0	0	0	0	0	0	0	0	0	0	0	0	0	0	0	0	0	0	0	0	0	0	0	0	0	0	0	0	0	0	0	0	0	0	0	0	0	0	0	0	0	0	0	0	0	0	0	0	0	0	0	0	0	0	0	0	0	0	0	0	0	0	0	0	0	0	0	0	0	0	0	0	0	0	0	0	0	0	0	0	0	0	0	0	0	0	0	0	0	0	0	0	0	0	0	0	0	0	0	0	0	0	0	0	0	0	0	0	0	0	0	0	0	0	0	0	0	0	0	0	0	0	0	0	0	0	0	0	0	0	0	0	0	0	0	0	0	0	0	0	0	0	0	0	0	0	0	0	0	0	0	0	0	0	0	0	0	0	0	0	0	0	0	0	0	0	0	0	0	0	0	0	0	0	0	0	0	0	0	0	0	0	0	0	0	0	0	0	0	0	0	0	0	0	0	0	0	0	0	0	0	0	0	0	0	0	0	0	0	0	0	0	0	0	0	0	0	0	0	0	0	0	0	0	0	0	0	0	0	0	0	0	0	0	0	0	0	0	0	0	0	0	0	0	0	0	0	0	0	0	0	0	0	0	0	0	0	0	0	0	0	0	0	0	0	0	0	0	0	0	0	0	0	0	0	0	0	0	0	0	0	0	0	0	0	0	0	0	0	0	0	0	0	0	0	0	0	0	0	0	0	0	0	0	0	0	0	0	0	0	0	0	0	0	0	0	0	0	0	0	0	0	0	0	0	0	0	0	0	0	0	0	0	0	0	0	0	0	0	0	0	0	0	0	0	0	0	0	0	0	0	0	0	0	0	0	0	0	0	0	0	0	0	0	0	0	0	0	0	0	0	0	0	0	0	0	0	0	0	0	0	0	0	0	0	0	0	0	0	0	0	0	0	0	0	0	0	0	0	0	0	0	0	0	0	0	0	0	0	0	0	0	0	0	0	0	0	0	0	0	0	0	0	0	0	0	0	0	0	0	0	0	0	0	0	0	0	0	0	0	0	0	0	0	0	0	0	0	0	0	0	0	0	0	0	0	0	0	0	0	0	0	0	0	0	0	0	0	0	0	0	0	0	0	0	0	0	0	0	0	0	0	0	0	0	0	0	0	0	0	0	0	0	0	0	0	0	0	0	0	0	0	0	0	0	0	0	0	0	0	0	0	0	0	0	0	0	0	0	0	0	0	0	0	0	0	0	0	0	0	0	0	0	0	0	0	0	0	0	0	0	0	0	0	0	0	0	0	0	0	0	0	0	0	0	0	0	0	0	0	0	0	0	0	0	0	0	0	0	0	0	0	0	0	0	0	0	0	0	0	0	0	0	0	0	0	0	0	0	0	0	0	0	0	0	0	0	0	0	0	0	0	0	0	0	0	0	0	0	0	0	0	0	0	0	0	0	0	0	0	0	0	0	0	0	0	0	0	0	0	0	0	0	0	0	0	0	0	0	0	0	0	0	0	0	0	0	0	0	0	0	0	0	0	0	0	0	0	0	0	0	0	0	0	0	0	0	0	0	0	0	0	0	0	0	0	0	0	0	0	0	0	0	0	0	0	0	0	0	0	0	0	0	0	0	0	0	0	0	0	0	0	0	0	0	0	0	0	0	0	0	0	0	0	0	0	0	0	0	0	0	0	0	0	0	0	0	0	0	0	0	0	0	0	0	0	0	0	0	0	0	0	0	0	0	0	0	0	0	0	0	0	0	0	0	0	0	0	0	0	0	0	0	0	0	0	0	0	0	0	0	0	0	0	0	0	0	0	0	0	0	0	0	0	0	0	0	0	0	0	0	0	0	0	0	0	0	0	0	0	0	0	0	0	0	0	0	0	0	0	0	0	0	0	0	0	0	0	0	0	0	0	0	0	0	0	0	0	0	0	0	0	0	0	0	0	0	0	0	0	0	0	0	0	0	0	0	0	0	0	0	0	0	0	0	0	0	0	0	0	0	0	0	0	0	0	0	0	0	0	0	0	0	0	0	0	0	0	0	0	0	0	0	0	0	0	0	0	0	0	0	0	0	0	0	0	0	0	0	0	0	0	0	0	0	0	0	0	0	0	0	0	0	0	0	0	0	0	0	0	0	0	0	0	0	0	0	0	0	0	0	0	0	0	0	0	0	0	0	0	0	0	0	0	0	0	0	0	0	0	0	0	0	0	0	0	0	0	0	0	0	0	0	0	0	0	0	0	0	0	0	0	0	0	0	0	0	0	0	0	0	0	0	0	0	0	0	0	0	0	0	0	0	0	0	0	0	0	0	0	0	0	0	0	0	0	0	0	0	0	0	0	0	0	0	0	0	0	0	0	0	0	0	0	0	0	0	0	0	0	0	0	0	0	0	0	0	0	0	0	0	0	0	0	0	0	0	0	0	0	0	0	0	0	0	0	0	0	0	0	0	0	0	0	0	0	0	0	0	0	0	0	0	0	0	0	0	0	0	0	0	0	0	0	0	0	0	0	0	0	0	0	0	0	0	0	0	0	0	0	0	0	0	0	0	0	0	0	0	0	0	0	0	0	0	0	0	0	0	0	0	0	0	0	0	0	0	0	0	0	0	0	0	0	0	0	0	0	0	0	0	0	0	0	0	0	0	0	0	0	0	0	0	0	0	0	0	0	0	0	0	0	0	0	0	0	0	0	0	0	0	0	0	0	0	0	0	0	0	0	0	0	0	0	0	0	0	0	0	0	0	0	0	0	0	0	0	0	0	0	0	0	0	0	0	0	0	0	0	0	0	0	0	0	0	0	0	0	0	0	0	0	0	0	0	0	0	0	0	0	0	0	0	0	0	0	0	0	0	0	0	0	0	0	0	0	0	0	0	0	0	0	0	0	0	0	0	0	0	0	0	0	0	0	0	0	0	0	0	0	0	0	0	0	0	0	0	0	0	0	0	0	0	0	0	0	0	0	0	0	0	0	0	0	0	0	0	0	0	0	0	0	0	0	0	0	0	0	0	0	0	0	0	0	0	0	0	0	0	0	0	0	0	0	0	0	0	0	0	0	0	0	0	0	0	0	0	0	0	0	0	0	0	0	0	0	0	0	0	0	0	0	0	0	0	0	0	0	0	0	0	0	0	0	0	0	0	0	0	0	0	0	0	0	0	0	0	0	0	0	0	0	0	0	0	0	0	0	0	0	0	0	0	0	0	0	0	0	0	0	0	0	0	0	0	0	0	0	0	0	0	0	0	0	0	0	0	0	0	0	0	0	0	0	0	0	0	0	0	0	0	0	0	0	0	0	0	0	0	0	0	0	0	0	0	0	0	0	0	0	0	0	0	0	0	0	0	0	0	0	0	0	0	0	0	0	0	0	0	0	0	0	0	0	0	0	0	0	0	0	0	0	0	0	0	0	0	0	0	0	0	0	0	0	0	0	0	0	0	0	0	0	0	0	0	0	0	0	0	0	0	0	0	0	0	0	0	0	0	0	0	0	0	0	0	0	0	0	0	0	0	0	0	0	0	0	0	0	0	0	0	0	0	0	0	0	0	0	0	0	0	0	0	0	0	0	0	0	0	0	0	0	0	0	0	0	0	0	0	0	0	0	0	0	0	0	0	0	0	0	0	0	0	0	0	0	0	0	0	0	0	0	0	0	0	0	0	0	0	0	0	0	0	0	0	0	0	0	0	0	0	0	0	0	0	0	0	0	0	0	0	0	0	0	0	0	0	0	0	0	0	0	0	0	0	0	0	0	0	0	0	0	0	0	0	0	0	0	0	0	0	0	0	0	0	0	0	0	0	0	0	0	0	0	0	0	0	0	0	0	0	0	0	0	0	0	0	0	0	0	0	0	0	0	0	0	0	0	0	0	0	0	0	0	0	0	0	0	0	0	0	0	0	0	0	0	0	0	0	0	0	0	0	0	0	0	0	0	0	0	0	0	0	0	0	0	0	0	0	0	0	0	0	0	0	0	0	0	0	0	0	0	0	0	0	0	0	0	0	0	0	0	0	0	0	0	0	0	0	0	0	0	0	0	0	0	0	0	0	0	0	0	0	0	0	0	0	0	0	0	0	0	0	0	0	0	0	0	0	0	0	0	0	0	0	0	0	0	0	0	0	0	0	0	0	0	0	0	0	0	0	0	0	0	0	0	0	0	0	0	0	0	0	0	0	0	0	0	0	0	0	0	0	0	0	0	0	0	0	0	0	0	0	0	0	0	0	0	0	0	0	0	0	0	0	0	0	0	0	0	0	0	0	0	0	0	0	0	0	0	0	0	0	0	0	0	0	0	0	0	0	0	0	0	0	0	0	0	0	0	0	0	0	0	0	0	0	0	0	0	0	0	0	0	0	0	0	0	0	0	0	0	0	0	0	0	0	0	0	0	0	0	0	0	0	0	0	0	0	0	0	0	0	0	0	0	0	0	0	0	0	0	0	0	0	0	0	0	0	0	0	0	0	0	0	0	0	0	0	0	0	0	0	0	0	0	0	0	0	0	0	0	0	0	0	0	0	0	0	0	0	0	0	0	0	0	0	0	0	0	0	0	0	0	0	0	0	0	0	0	0	0	0	0	0	0	0	0	0	0	0	0	0	0	0	0	0	0	0	0	0	0	0	0	0	0	0	0	0	0	0	0	0	0	0	0	0	0	0	0	0	0	0	0	0	0	0	0	0	0	0	0	0	0	0	0	0	0	0	0	0	0	0	0	0	0	0	0	0	0	0	0	0	0	0	0	0	0	0	0	0	0	0	0	0	0	0	0	0	0	0	0	0	0	0	0	0	0	0	0	0	0	0	0	0	0	0	0	0	0	0	0	0	0	0	0	0	0	0	0	0	0	0	0	0	0	0	0	0	0	0	0	0	0	0	0	0	0	0	0	0	0	0	0	0	0	0	0	0	0	0	0	0	0	0	0	0	0	0	0	0	0	0	0	0	0	0	0	0	0	0	0	0	0	0	0	0	0	0	0	0	0	0	0	0	0	0	0	0	0	0	0	0	0	0	0	0	0	0	0	0	0	0	0	0	0	0	0	0	0	0	0	0	0	0	0	0	0	0	0	0	0	0	0	0	0	0	0	0	0	0	0	0	0	0	0	0	0	0	0	0	0	0	0	0	0	0	0	0	0	0	0	0	0	0	0	0	0	0	0	0	0	0	0	0	0	0	0	0	0	0	0	0	0	0	0	0	0	0	0	0	0	0	0	0	0	0	0	0	0	0	0	0	0	0	0	0	0	0	0	0	0	0	0	0	0	0	0	0	0	0	0	0	0	0	0	0	0	0	0	0	0	0	0	0	0	0	0	0	0	0	0	0	0	0	0	0	0	0	0	0	0	0	0	0	0	0	0	0	0	0	0	0	0	0	0	0	0	0	0	0	0	0	0	0	0	0	0	0	0	0	0	0	0	0	0	0	0	0	0	0	0	0	0	0	0	0	0	0	0	0	0	0	0	0	0	0	0	0	0	0	0	0	0	0	0	0	0	0	0	0	0	0	0	0	0	0	0	0	0	0	0	0	0	0	0	0	0	0	0	0	0	0	0	0	0	0	0	0	0	0	0	0	0	0	0	0	0	0	0	0	0	0	0	0	0	0	0	0	0	0	0	0	0	0	0	0	0	0	0	0	0	0	0	0	0	0	0	0	0	0	0	0	0	0	0	0	0	0	0	0	0	0	0	0	0	0	0	0	0	0	0	0	0	0	0	0	0	0	0	0	0	0	0	0	0	0	0	0	0	0	0	0	0	0	0	0	0	0	0	0	0	0	0	0	0	0	0	0	0	0	0	0	0	0	0	0	0	0	0	0	0	0	0	0	0	0	0	0	0	0	0	0	0	0	0	0	0	0	0	0	0	0	0	0	0	0	0	0	0	0	0	0	0	0	0	0	0	0	0	0	0	0	0	0	0	0	0	0	0	0	0	0	0	0	0	0	0	0	0	0	0	0	0	0	0	0	0	0	0	0	0	0	0	0	0	0	0	0	0	0	0	0	0	0	0	0	0	0	0	0	0	0	0	0	0	0	0	0	0	0	0	0	0	0	0	0	0	0	0	0	0	0	0	0	0	0	0	0	0	0	0	0	0	0	0	0	0	0	0	0	0	0	0	0	0	0	0	0	0	0	0	0	0	0	0	0	0	0	0	0	0	0	0	0	0	0	0	0	0	0	0	0	0	0	0	0	0	0	0	0	0	0	0	0	0	0	0	0	0	0	0	0	0	0	0	0	0	0	0	0	0	0	0	0	0	0	0	0	0	0	0	0	0	0	0	0	0	0	0	0	0	0	0	0	0	0	0	0	0	0	0	0	0	0	0	0	0	0	0	0	0	0	0	0	0	0	0	0	0	0	0	0	0	0	0	0	0	0	0	0	0	0	0	0	0	0	0	0	0	0	0	0	0	0	0	0	0	0	0	0	0	0	0	0	0	0	0	0	0	0	0	0	0	0	0	0	0	0	0	0	0	0	0	0	0	0	0	0	0	0	0	0	0	0	0	0	0	0	0	0	0	0	0	0	0	0	0	0	0	0	0	0	0	0	0	0	0	0	0	0	0	0	0	0	0	0	0	0	0	0	0	0	0	0	0	0	0	0	0	0	0	0	0	0	0	0	0	0	0	0	0	0	0	0	0	0	0	0	0	0	0	0	0	0	0	0	0	0	0	0	0	0	0	0	0	0	0	0	0	0	0	0	0	0	0	0	0	0	0	0	0	0	0	0	0	0	0	0	0	0	0	0	0	0	0	0	0	0	0	0	0	0	0	0	0	0	0	0	0	0	0	0	0	0	0	0	0	0	0	0	0	0	0	0	0	0	0	0	0	0	0	0	0	0	0	0	0	0	0	0	0	0	0	0	0	0	0	0	0	0	0	0	0	0	0	0	0	0	0	0	0	0	0	0	0	0	0	0	0	0	0	0	0	0	0	0	0	0	0	0	0	0	0	0	0	0	0	0	0	0	0	0	0	0	0	0	0	0	0	0	0	0	0	0	0	0	0	0	0	0	0	0	0	0	0	0	0	0	0	0	0	0	0	0	0	0	0	0	0	0	0	0	0	0	0	0	0	0	0	0	0	0	0	0	0	0	0	0	0	0	0	0	0	0	0	0	0	0	0	0	0	0	0	0	0	0	0	0	0	0	0	0	0	0	0	0	0	0	0	0	0	0	0	0	0	0	0	0	0	0	0	0	0	0	0	0	0	0	0	0	0	0	0	0	0	0	0	0	0	0	0	0	0	0	0	0	0	0	0	0	0	0	0	0	0	0	0	0	0	0	0	0	0	0	0	0	0	0	0	0	0	0	0	0	0	0	0	0	0	0	0	0	0	0	0	0	0	0	0	0	0	0	0	0	0	0	0	0	0	0	0	0	0	0	0	0	0	0	0	0	0	0	0	0	0	0	0	0	0	0	0	0	0	0	0	0	0	0	0	0	0	0	0	0	0	0	0	0	0	0	0	0	0	0	0	0	0	0	0	0	0	0	0	0	0	0	0	0	0	0	0	0	0	0	0	0	0	0	0	0	0	0	0	0	0	0	0	0	0	0	0	0	0	0	0	0	0	0	0	0	0	0	0	0	0	0	0	0	0	0	0	0	0	0	0	0	0	0	0	0	0	0	0	0	0	0	0	0	0	0	0	0	0	0	0
L_010	0	0	0	0	0	0	0	0	0	0	0	0	0	0	0	0	0	0	0	0	0	0	0	0	0	0	0	0	0	0	0	0	0	0	0	0	0	0	0	0	0	0	0	0	0	0	0	0	0	0	0	0	0	0	0	0	0	0	0	0	0	0	0	0	0	0	0	0	0	0	0	0	0	0	0	0	0	0	0	0	0	0	0	0	0	0	0	0	0	0	0	0	0	0	0	0	0	0	0	0	0	0	0	0	0	0	0	0	0	0	0	0	0	0	0	0	0	0	0	0	0	0	0	0	0	0	0	0	0	0	0	0	0	0	0	0	0	0	0	0	0	0	0	0	0	0	0	0	0	0	0	0	0	0	0	0	0	0	0	0	0	0	0	0	0	0	0	0	0	0	0	0	0	0	0	0	0	0	0	0	0	0	0	0	0	0	0	0	0	0	0	0	0	0	0	0	0	0	0	0	0	0	0	0	0	0	0	0	0	0	0	0	0	0	0	0	0	0	0	0	0	0	0	0	0	0	0	0	0	0	0	0	0	0	0	0	0	0	0	0	0	0	0	0	0	0	0	0	0	0	0	0	0	0	0	0	0	0	0	0	0	0	0	0	0	0	0	0	0	0	0	0	0	0	0	0	0	0	0	0	0	0	0	0	0	0	0	0	0	0	0	0	0	0	0	0	0	0	0	0	0	0	0	0	0	0	0	0	0	0	0	0	0	0	0	0	0	0	0	0	0	0	0	0	0	0	0	0	0	0	0	0	0	0	0	0	0	0	0	0	0	0	0	0	0	0	0	0	0	0	0	0	0	0	0	0	0	0	0	0	0	0	0	0	0	0	0	0	0	0	0	1	0	0	0	0	0	0	0	0	0	0	0	0	0	0	0	0	0	0	0	0	0	0	0	0	0	0	0	0	0	0	0	0	0	0	0	0	0	0	0	0	0	0	0	0	0	0	0	0	0	0	0	0	0	0	0	0	0	0	0	0	0	0	0	0	0	0	0	0	0	0	0	0	0	0	0	0	0	0	0	0	0	0	0	0	0	0	0	0	0	0	0	0	0	0	0	0	0	0	0	0	0	0	0	0	0	0	0	0	0	0	0	0	0	0	0	0	0	0	0	0	0	0	0	0	0	0	0	0	0	0	0	0	0	0	0	0	0	0	0	0	0	0	0	0	0	0	0	0	0	0	0	0	0	0	0	0	0	0	0	0	0	0	0	0	0	0	0	0	0	0	0	0	0	0	0	0	0	0	0	0	0	0	0	0	0	0	0	0	0	0	0	0	0	0	0	0	0	0	0	0	0	0	0	0	0	0	0	0	0	0	0	0	0	0	0	0	0	0	0	0	0	0	0	0	0	0	0	0	0	0	0	0	0	0	0	0	0	0	0	0	0	0	0	0	0	0	0	0	0	0	0	0	0	0	0	0	0	0	0	0	0	0	0	0	0	0	0	0	0	0	0	0	0	0	0	0	0	0	0	0	0	0	0	0	0	0	0	0	0	0	0	0	0	0	0	0	0	0	0	0	0	0	0	0	0	0	0	0	0	0	0	0	0	0	0	0	0	0	0	0	0	0	0	0	0	0	0	0	0	0	0	0	0	0	0	0	0	0	0	0	0	0	0	0	0	0	0	0	0	0	0	0	0	0	0	0	0	0	0	0	0	0	0	0	0	0	0	0	0	0	0	0	0	0	0	0	0	0	0	0	0	0	0	0	0	0	0	0	0	0	0	0	0	0	0	0	0	0	0	0	0	0	0	0	0	0	0	0	0	0	0	0	0	0	0	0	0	0	0	0	0	0	0	0	0	0	0	0	0	0	0	0	0	0	0	0	0	0	0	0	0	0	0	0	0	0	0	0	0	0	0	0	0	0	0	0	0	0	0	0	0	0	0	0	0	0	0	0	0	0	0	0	0	0	0	0	0	0	0	0	0	0	0	0	0	0	0	0	0	0	0	0	0	0	0	0	0	0	0	0	0	0	0	0	0	0	0	0	0	0	0	0	0	0	0	0	0	0	0	0	0	0	0	0	0	0	0	0	0	0	0	0	0	0	0	0	0	0	0	0	0	0	0	0	0	0	0	0	0	0	0	0	0	0	0	0	0	0	0	0	0	0	0	0	0	0	0	0	0	0	0	0	0	0	0	0	0	0	0	0	0	0	0	0	0	0	0	0	0	0	0	0	0	0	0	0	0	0	0	0	0	0	0	0	0	0	0	0	0	0	0	0	0	0	0	0	0	0	0	0	0	0	0	0	0	0	0	0	0	0	0	0	0	0	0	0	0	0	0	0	0	0	0	0	0	0	0	0	0	0	0	0	0	0	0	0	0	0	0	0	0	0	0	0	0	0	0	0	0	0	0	0	0	0	0	0	0	0	0	0	0	0	0	0	0	0	0	0	0	0	0	0	0	0	0	0	0	0	0	0	0	0	0	0	0	0	0	0	0	0	0	0	0	0	0	0	0	0	0	0	0	0	0	0	0	0	0	0	0	0	0	0	0	0	0	0	0	0	0	0	0	0	0	0	0	0	0	0	0	0	0	0	0	0	0	0	0	0	0	0	0	0	0	0	0	0	0	0	0	0	0	0	0	0	0	0	0	0	0	0	0	0	0	0	0	0	0	0	0	0	0	0	0	0	0	0	0	0	0	0	0	0	0	0	0	0	0	0	0	0	0	0	0	0	0	0	0	0	0	0	0	0	0	0	0	0	0	0	0	0	0	0	0	0	0	0	0	0	0	0	0	0	0	0	0	0	0	0	0	0	0	0	0	0	0	0	0	0	0	0	0	0	0	0	0	0	0	0	0	0	0	0	0	0	0	0	0	0	0	0	0	0	0	0	0	0	0	0	0	0	0	0	0	0	0	0	0	0	0	0	0	0	0	0	0	0	0	0	0	0	0	0	0	0	0	0	0	0	0	0	0	0	0	0	0	0	0	0	0	0	0	0	0	0	0	0	0	0	0	0	0	0	0	0	0	0	0	0	0	0	0	0	0	0	0	0	0	0	0	0	0	0	0	0	0	0	0	0	0	0	0	0	0	0	0	0	0	0	0	0	0	0	0	0	0	0	0	0	0	0	0	0	0	0	0	0	0	0	0	0	0	0	0	0	0	0	0	0	0	0	0	0	0	0	0	0	0	0	0	0	0	0	0	0	0	0	0	0	0	0	0	0	0	0	0	0	0	0	0	0	0	0	0	0	0	0	0	0	0	0	0	0	0	0	0	0	0	0	0	0	0	0	0	0	0	0	0	0	0	0	0	0	0	0	0	0	0	0	0	0	0	0	0	0	0	0	0	0	0	0	0	0	0	0	0	0	0	0	0	0	0	0	0	0	0	0	0	0	0	0	0	0	0	0	0	0	0	0	0	0	0	0	0	0	0	0	0	0	0	0	0	0	0	0	0	0	0	0	0	0	0	0	0	0	0	0	0	0	0	0	0	0	0	0	0	0	0	0	0	0	0	0	0	0	0	0	0	0	0	0	0	0	0	0	0	0	0	0	0	0	0	0	0	0	0	0	0	0	0	0	0	0	0	0	0	0	0	0	0	0	0	0	0	0	0	0	0	0	0	0	0	0	0	0	0	0	0	0	0	0	0	0	0	0	0	0	0	0	0	0	0	0	0	0	0	0	0	0	0	0	0	0	0	0	0	0	0	0	0	0	0	0	0	0	0	0	0	0	0	0	0	0	0	0	0	0	0	0	0	0	0	0	0	0	0	0	0	0	0	0	0	0	0	0	0	0	0	0	0	0	0	0	0	0	0	0	0	0	0	0	0	0	0	0	0	0	0	0	0	0	0	0	0	0	0	0	0	0	0	0	0	0	0	0	0	0	0	0	0	0	0	0	0	0	0	0	0	0	0	0	0	0	0	0	0	0	0	0	0	0	0	0	0	0	0	0	0	0	0	0	0	0	0	0	0	0	0	0	0	0	0	0	0	0	0	0	0	0	0	0	0	0	0	0	0	0	0	0	0	0	0	0	0	0	0	0	0	0	0	0	0	0	0	0	0	0	0	0	0	0	0	0	0	0	0	0	0	0	0	0	0	0	0	0	0	0	0	0	0	0	0	0	0	0	0	0	0	0	0	0	0	0	0	0	0	0	0	0	0	0	0	0	0	0	0	0	0	0	0	0	0	0	0	0	0	0	0	0	0	0	0	0	0	0	0	0	0	0	0	0	0	0	0	0	0	0	0	0	0	0	0	0	0	0	0	0	0	0	0	0	0	0	0	0	0	0	0	0	0	0	0	0	0	0	0	0	0	0	0	0	0	0	0	0	0	0	0	0	0	0	0	0	0	0	0	0	0	0	0	0	0	0	0	0	0	0	0	0	0	0	0	0	0	0	0	0	0	0	0	0	0	0	0	0	0	0	0	0	0	0	0	0	0	0	0	0	0	0	0	0	0	0	0	0	0	0	0	0	0	0	0	0	0	0	0	0	0	0	0	0	0	0	0	0	0	0	0	0	0	0	0	0	0	0	0	0	0	0	0	0	0	0	0	0	0	0	0	0	0	0	0	0	0	0	0	0	0	0	0	0	0	0	0	0	0	0	0	0	0	0	0	0	0	0	0	0	0	0	0	0	0	0	0	0	0	0	0	0	0	0	0	0	0	0	0	0	0	0	0	0	0	0	0	0	0	0	0	0	0	0	0	0	0	0	0	0	0	0	0	0	0	0	0	0	0	0	0	0	0	0	0	0	0	0	0	0	0	0	0	0	0	0	0	0	0	0	0	0	0	0	0	0	0	0	0	0	0	0	0	0	0	0	0	0	0	0	0	0	0	0	0	0	0	0	0	0	0	0	0	0	0	0	12	0	0	0	0	0	0	0	0	0	0	0	0	0	0	0	0	0	0	0	0	0	0	0	0	0	0	0	0	0	0	0	0	0	0	0	0	0	0	0	0	0	0	0	0	0	0	0	0	0	0	0	0	0	0	0	0	0	0	0	0	0	0	0	0	0	0	0	0	0	0	0	0	0	0	0	0	0	0	0	0	0	0	0	0	0	0	0	0	0	0	0	0	0	0	0	0	0	0	0	0	0	0	0	0	0	0	0	0	0	0	0	0	0	0	0	0	0	0	0	0	0	0	0	0	0	0	0	0	0	0	0	0	0	0	0	0	0	0	0	0	0	0	0	0	0	0	0	0	0	0	0	0	0	0	0	0	0	0	0	0	0	0	0	0	0	0	0	0	0	0	0	0	0	0	0	0	0	0	0	0	0	0	0	0	0	0	0	0	0	0	0	0	0	0	0	0	0	0	0	0	0	0	0	0	0	0	0	0	0	0	0	0	0	0	0	0	0	0	0	0	0	0	0	0	0	0	0	0	0	0	0	0	0	0	0	0	0	0	0	0	0	0	0	0	0	0	0	0	0	0	0	0	0	0	0	0	0	0	0	0	0	0	0	0	0	0	0	0	0	0	0	0	0	0	0	0	0	0	0	0	0	0	0	0	0	0	0	0	0	0	0	0	0	0	0	0	0	0	0	0	0	0	0	0	0	0	0	0	0	0	0	0	0	0	0	0	0	0	0	0	0	0	0	0	0	0	0	0	0	0	0	0	0	0	0	0	0	0	0	0	0	0	0	0	0	0	0	0	0	0	0	0	0	0	0	0	0	0	0	0	0	0	0	0	0	0	0	0	0	0	0	0	0	0	0	0	0	0	0	0	0	0	0	0	0	0	0	0	0	0	0	0	0	0	0	0	0	0	0	0	0	0	0	0	0	0	0	0	0	0	0	0	0	0	0	0	0	0	0	0	0	0	0	0	0	0	0	0	0	0	0	0	0	0	0	0	0	0	0	0	0	0	0	0	0	0	0	0	0	0	0	0	0	0	0	0	0	0	0	0	0	0	0	0	0	0	0	0	0	0	0	0	0	0	0	0	0	0	0	0	0	0	0	0	0	0	0	0	0	0	0	0	0	0	0	0	0	0	0	0	0	0	0	0	0	0	0	0	0	0	0	0	0	0	0	0	0	0	0	0	0	0	0	0	0	0	0	0	0	0	0	0	0	0	0	0	0	0	0	0	0	0	0	0	0	0	0	0	0	0	0	0	0	0	0	0	0	0	0	0	0	0	0	0	0	0	0	0	0	0	0	0	0	0	0	0	0	0	0	0	0	0	0	0	0	0	0	0	0	0	0	0	0	0	0	0	0	0	0	0	0	0	0	0	0	0	0	0	0	0	0	0	0	0	0	0	0	0	0	0	0	0	0	0	0	0	0	0	0	0	0	0	0	0	0	0	0	0	0	0	0	0	0	0	0	0	0	0	0	0	0	0	0	0	0	0	0	0	0	0	0	0	0	0	0	0	0	0	0	0	0	0	0	0	0	0	0	0	0	0	0	0	0	0	0	0	0	0	0	0	0	0	0	0	0	0	0	0	0	0	0	0	0	0	0	0	0	0	0	0	0	0	0	0	0	0	0	0	0	0	0	0	0	0	0	0	0	0	0	0	0	0	0	0	0	0	0	0	0	0	0	0	0	0	0	0	0	0	0	0	0	0	0	0	0	0	0	0	0	0	0	0	0	0	0	0	0	0	0	0	0	0	0	0	0	0	0	0	0	0	0	0	0	0	0	0	0	0	0	0	0	0	0	0	0	0	0	0	0	0	0	0	0	0	0	0	0	0	0	0	0	0	0	0	0	0	0	0	0	0	0	0	0	0	0	0	0	0	0	0	0	0	0	0	0	0	0	0	0	0	0	0	0	0	0	0	0	0	0	0	0	0	0	0	0	0	0	0	0	0	0	0	0	0	0	0	0	0	0	0	0	0	0	0	0	0	0	0	0	0	0	0	0	0	0	0	0	0	0	0	0	0	0	0	0	0	0	0	0	0	0	0	0	0	0	0	0	0	0	0	0	0	0	0	0	0	0	0	0	0	0	0	0	0	0	0	0	0	0	0	0	0	0	0	0	0	0	0	0	0	0	0	0	0	0	0	0	0	0	0	0	0	0	0	0	0	0	0	0	0	0	0	0	0	0	0	0	0	0	0	0	0	0	0	0	0	0	0	0	0	0	0	0	0	0	0	0	0	0	0	0	0	0	0	0	0	0	0	0	0	0	0	0	0	0	0	0	0	0	0	0	0	0	0	0	0	0	0	0	0	0	0	0	0	0	0	0	0	0	0	0	0	0	0	0	0	0	0	0	0	0	0	0	0	0	0	0	0	0	0	0	0	0	0	0	0	0	0	0	0	0	0	0	0	0	0	0	0	0	0	0	0	0	0	0	0	0	0	0	0	0	0	0	0	0	0	0	0	0	0	0	0	0	0	0	0	0	0	0	0	0	0	0	0	0	0	0	0	0	0	0	0	0	0	0	0	0	0	0	0	0	0	0	0	0	0	0	0	0	0	0	0	0	0	0	0	0	0	0	0	0	0	0	0	0	0	0	0	0	0	0	0	0	0	0	0	0	0	0	0	0	0	0	0	0	0	0	0	0	0	0	0	0	0	0	0	0	0	0	0	0	0	0	0	0	0	0	0	0	0	0	0	0	0	0	0	0	0	0	0	0	0	0	0	0	0	0	0	0	0	0	0	0	0	0	0	0	0	0	0	0	0	0	0	0	0	0	0	0	0	0	0	0	0	0	0	0	0	0	0	0	0	0	0	0	0	0	0	0	0	0	0	0	0	0	0	0	0	0	0	0	0	0	0	0	0	0	0	0	0	0	0	0	0	0	0	0	0	0	0	0	0	0	0	0	0	0	0	0	0	0	0	0	0	0	0	0	0	0	0	0	0	0	0	0	0	0	0	0	0	0	0	0	0	0	0	0	0	0	0	0	0	0	0	0	0	0	0	0	0	0	0	0	0	0	0	0	0	0	0	0	0	0	0	0	0	0	0	0	0	0	0	0	0	0	0	0	0	0	0	0	0	6	0	0	0	0	0	0	0	0	0	0	0	29	0	124	0	0	0	0	0	70	0	0	0	0	3	0	178	0	16	0	0	0	0	0	0	0	0	0	0	0	0	0	0	0	0	0	0	0	0	0	0	0	0	0	0	0	0	0	0	0	0	0	0	0	0	0	0	0	0	0	0	0	0	0	0	0	0	0	0	0	0	0	0	0	0	0	0	0	0	0	0	0	0	0	0	0	0	0	0	0	0	0	0	0	0	0	0	0	0	0	0	0	0	0	0	0	0	0	0	0	0	0	0	0	0	0	0	0	0	0	0	0	0	0	0	0	0	0	0	0	0	0	0	0	0	0	0	0	0	0	0	0	0	0	0	0	0	0	0	0	0	0	0	0	0	0	0	0	0	0	0	0	0	0	0	0	0	0	0	0	0	0	0	0	0	0	0	0	0	0	0	0	0	0	0	0	0	0	0	0	0	0	0	0	0	0	0	0	0	0	0	0	0	0	0	0	0	0	0	0	0	0	0	0	0	0	0	0	0	0	0	0	0	0	0	0	0	3	0	0	0	0	0	0	0	0	0	0	0	0	0	0	0	0	0	0	0	0	0	0	0	0	0	0	0	0	0	0	0	0	0	0	0	0	0	0	0	0	0	0	0	0	0	0	0	0	0	0	0	0	0	0	0	0	0	0	0	0	0	0	0	0	0	0	0	0	0	0	0	0	0	0	0	0	0	0	0	0	0	0	0	0	0	0	0	0	0	0	0	0	0	0	0	0	0	0	0	0	0	0	0	0	0	0	0	0	0	0	0	0	0	0	0	0	0	0	0	0	0	0	0	0	0	0	0	0	0	0	0	0	0	0	0	0	0	0	0	0	0	0	0	0	0	0	0	0	0	0	0	0	0	0	0	0	0	0	0	0	0	0	0	0	0	0	0	0	0	0	0	0	0	0	0	0	0	0	0	0	0	0	0	0	0	0	0	0	0	0	0	0	0	0	0	0	0	0	0	0	0	0	0	0	0	0	0	0	0	0	0	0	0	0	0	0	0	0	0	0	0	0	0	0	0	0	0	0	0	0	0	0	0	0	0	0	0	0	0	0	0	0	0	0	0	0	0	0	0	0	0	0	0	0	0	0	0	0	0	0	0	0	0	0	0	0	0	0	0	0	0	0	0	0	0	0	0	0	0	0	0	0	0	0	0	0	0	0	0	0	0	0	0	0	0	4	0	0	0	0	0	0	0	0	0	0	0	0	0	0	0	0	0	0	0	0	0	0	0	0	0	0	0	0	0	0	0	0	0	0	0	0	0	0	0	0	0	0	0	0	0	0	0	0	0	0	0	0	0	0	0	0	0	0	0	0	0	0	0	0	0	0	0	0	0	0	0	0	0	0	0	0	0	0	0	0	0	0	0	0	0	0	0	0	0	0	0	0	0	0	0	0	0	0	0	0	0	0	0	0	0	0	0	0	0	0	0	0	0	0	0	0	0	0	0	0	0	0	0	0	0	0	0	0	0	0	0	0	0	0	0	0	0	0	0	0	0	0	0	0	0	0	0	0	0	0	0	0	0	0	0	0	0	0	0	0	0	0	0	0	0	0	0	0	0	0	0	0	0	0	0	0	0	0	0	0	0	0	0	0	0	0	0	0	0	0	0	0	0	0	0	0	0	0	0	0	0	0	0	0	0	0	0	0	0	0	0	0	0	0	0	0	0	0	0	0	0	0	0	0	0	0	0	0	0	0	0	0	0	0	0	0	0	0	0	0	0	0	0	0	0	0	0	0	0	0	0	0	0	0	0	0	0	0	0	0	0	0	0	0	0	0	0	0	0	0	0	0	0	0	0	0	0	0	0	0	0	0	0	0	0	0	0	0	0	0	0	0	0	5	0	0	0	0	0	0	0	0	0	0	0	0	0	0	0	0	0	0	0	0	0	0	0	0	0	0	0	0	0	0	0	0	0	0	0	0	0	0	0	0	0	0	0	0	0	0	0	0	0	0	0	0	0	0	0	0	0	0	0	0	0	0	0	0	0	0	0	0	0	0	0	0	0	0	0	0	0	0	0	0	0	0	0	0	0	0	0	0	0	0	0	0	0	0	0	0	0	0	0	0	0	0	0	0	0	0	0	0	0	0	0	0	0	0	0	0	0	0	0	0	0	0	0	0	0	0	0	0	0	0	0	0	0	0	0	0	0	0	0	0	0	0	0	0	0	0	0	0	0	0	0	0	0	0	0	0	0	0	0	0	0	0	0	0	0	0	0	0	0	0	0	0	0	0	0	0	0	0	0	0	0	0	0	0	0	0	0	0	0	0	0	0	0	0	0	0	0	0	0	0	0	0	0	0	0	0	0	0	0	0	0	0	0	0	0	0	0	0	0	0	0	0	0	0	0	0	0	0	0	0	0	0	0	0	0	0	0	0	0	0	0	0	0	0	0	0	0	0	0	0	0	0	0	0	0	0	0	0	0	0	0	0	0	0	0	0	0	0	0	0	0	0	0	0	0	0	0	0	0	0	0	0	0	0	0	0	0	0	0	0	0	0	0	0	0	0	0	0	0	0	0	0	0	0	0	0	0	0	0	0	0	0	0	0	0	0	0	0	0	0	0	0	0	0	0	0	0	0	0	0	0	0	0	0	0	0	0	0	0	0	0	0	0	0	0	0	0	0	0	0	0	0	0	0	0	0	0	0	0	0	0	0	0	0	0	0	0	0	0	0	0	0	0	0	0	0	0	0	0	0	0	0	0	0	0	0	0	0	0	0	0	0	0	0	0	0	0	0	0	0	0	0	0	0	0	0	0	0	0	0	0	0	0	0	0	0	0	0	0	0	0	0	0	0	0	0	0	0	0	0	0	0	0	0	0	0	0	0	0	0	0	0	0	0	0	0	0	0	0	0	0	0	0	0	0	0	0	0	0	0	0	0	0	0	0	0	0	0	0	0	0	0	0	0	0	0	0	0	0	0	0	0	0	0	0	0	0	0	0	0	0	0	0	0	0	0	0	0	0	0	0	0	0	0	0	0	0	0	0	0	0	0	0	0	0	0	0	0	0	0	0	0	0	0	0	0	0	0	0	0	0	0	0	0	0	0	0	0	0	0	0	0	0	0	0	0	0	0	0	0	0	0	0	0	0	0	0	0	0	0	0	0	0	0	0	0	0	0	0	0	0	0	0	0	0	0	0	0	0	0	0	0	0	0	0	0	0	0	0	0	0	0	0	0	0	0	0	0	0	0	0	0	0	0	0	0	0	0	0	0	0	0	0	0	0	0	0	0	0	0	0	0	0	0	0	0	0	0	0	0	0	0	0	0	0	0	0	0	0	0	0	0	0	0	0	0	0	0	0	0	0	0	0	0	0	0	0	0	0	0	0	0	0	0	0	1	0	0	0	0	0	0	0	0	0	0	0	0	0	0	0	0	0	0	0	0	0	0	0	0	0	0	0	0	0	0	0	0	0	0	0	0	0	0	0	0	0	0	0	0	0	0	0	0	0	0	0	0	0	0	0	0	0	0	0	0	0	0	0	0	0	0	0	0	0	0	0	0	0	0	0	0	0	0	0	0	0	0	0	0	0	0	0	0	0	0	0	0	0	0	0	0	0	0	0	0	0	0	0	0	0	0	0	0	0	0	0	0	0	0	0	0	0	0	0	0	0	0	0	0	0	0	0	0	0	0	0	0	0	0	0	0	0	0	0	0	0	0	0	0	0	0	0	0	0	0	0	0	0	0	0	0	0	0	0	0	0	0	0	0	0	0	0	0	0	0	0	0	0	0	0	0	0	0	0	0	0	0	0	0	0	0	0	0	0	0	0	0	0	0	0	0	0	0	0	0	0	0	0	0	0	0	0	0	0	0	0	0	0	0	0	0	0	0	0	0	0	0	0	0	0	0	0	0	0	0	0	0	0	0	0	0	0	0	0	0	0	0	0	0	0	0	0	0	0	0	0	0	0	0	0	0	0	0	0	0	0	0	0	0	0	0	0	0	0	0	0	0	0	0	0	0	0	0	0	0	0	0	0	0	0	0	0	0	0	0	0	0	0	0	0	0	0	0	0	0	0	0	0	0	0	0	0	0	0	0	0	0	0	0	0	0	0	0	0	0	0	0	0	0	0	0	0	0	0	0	0	0	0	0	0	0	0	0	0	0	0	0	0	0	0	0	0	0	0	0	0	0	0	0	0	0	0	0	0	0	0	0	0	0	0	0	0	0	0	0	0	0	0	0	0	0	0	0	0	0	0	0	0	0	0	0	0	0	0	0	0	0	0	0	0	0	0	0	0	0	0	0	0	0	0	0	0	0	0	0	0	0	0	0	0	0	0	0	0	0	0	0	0	0	0	0	0	0	0	0	0	0	0	0	0	0	0	0	0	0	0	0	0	0	0	0	0	0	0	0	0	0	0	0	0	0	0	0	0	0	0	0	0	0	0	0	0	0	0	0	0	0	0	0	0	0	0	0	0	0	0	0	0	0	0	0	0	0	0	0	0	0	0	0	0	0	0	0	0	0	0	0	0	0	0	0	0	0	0	0	0	0	0	0	0	0	0	0	0	0	0	0	0	0	0	0	0	0	0	0	0	0	0	0	0	0	0	0	0	0	0	0	0	0	0	0	0	0	0	0	0	0	0	0	0	0	0	0	0	0	0	0	0	0	0	0	0	0	0	0	0	0	0	0	0	0	0	0	0	0	0	0	0	0	0	0	0	0	0	0	0	0	0	0	0	0	0	0	0	0	0	0	0	0	0	0	0	0	0	0	0	0	0	0	0	0	0	0	0	0	0	0	0	0	0	0	0	0	0	0	0	0	0	0	0	0	0	0	0	0	0	0	0	0	0	0	0	0	0	0	0	0	0	0	0	0	0	0	0	0	0	0	0	0	0	0	0	0	0	0	0	0	0	0	0	0	0	0	0	0	0	0	0	0	0	0	0	0	0	0	0	0	0	0	0	0	0	0	0	0	0	0	0	0	0	0	0	0	0	0	0	0	0	0	0	0	0	0	0	0	0	0	0	0	0	0	0	0	0	0	0	0	0	0	0	0	0	0	0	0	0	0	0	0	0	0	0	0	0	0	0	0	0	0	0	0	0	0	0	0	0	0	0	0	0	0	0	0	0	0	0	0	0	0	0	0	0	0	0	0	0	0	0	0	0	0	0	0	0	0	0	0	0	0	0	0	0	0	0	0	0	0	0	0	0	0	0	0	0	0	0	0	0	0	0	0	0	0	0	0	0	0	0	0	0	0	0	0	0	0	0	0	0	0	0	0	0	0	0	0	0	0	0	0	0	0	0	0	0	0	0	0	0	0	0	0	0	0	0	0	0	0	0	0	0	0	0	0	0	0	0	0	0	0	0	0	0	0	0	0	0	0	0	0	0	0	0	0	0	0	0	0	0	0	0	0	0	0	0	0	0	0	0	0	0	0	0	0	0	0	0	0	0	0	0	0	0	0	0	0	0	0	0	0	0	0	0	0	0	0	0	0	0	0	0	0	0	0	0	0	0	0	0	0	0	0	0	0	0	0	0	0	0	0	0	0	0	0	0	0	0	0	0	0	0	0	0	0	0	0	0	0	0	0	0	0	0	0	0	0	0	0	0	0	0	0	0	0	0	0	0	0	0	0	0	0	0	0	0	0	0	0	0	0	0	0	0	0	0	0	0	0	0	0	0	0	0	0	0	0	0	0	0	0	0	0	0	0	0	0	0	0	0	0	0	0	0	0	0	0	0	0	0	0	0	0	0	0	0	0	0	0	0	0	0	0	0	0	0	0	0	0	0	0	0	0	0	0	0	0	0	0	0	0	0	0	0	0	0	0	0	0	0	0	0	0	0	0	0	0	0	0	0	0	0	0	0	0	0	0	0	0	0	0	0	0	0	0	0	0	0	0	0	0	0	0	0	0	0	0	0	0	0	0	0	0	0	0	0	0	0	0	0	0	0	0	0	0	0	0	0	0	0	0	0	0	0	0	0	0	0	0	0	0	0	0	0	0	0	0	0	0	0	0	0	0	0	0	0	0	0	0	0	0	0	0	0	0	0	0	0	0	0	0	0	0	0	0	0	0	0	0	0	0	0	0	0	0	0	0	0	0	0	0	0	0	0	0	0	0	0	0	0	0	0	0	0	0	0	0	0	0	0	0	0	0	0	0	0	0	0	0	0	0	0	0	0	0	0	0	0	0	0	0	0	0	0	0	0	0	0	0	0	0	0	0	0	0	0	0	0	0	0	0	0	0	0	0	0	0	0	0	0	0	0	0	0	0	0	0	0	0	0	0	0	0	0	0	0	0	0	0	0	0	0	0	0	0	0	0	0	0	0	0	0	0	0	0	0	0	0	0	0	0	0	0	0	0	0	0	0	0	0	0	0	0	0	0	0	0	0	0	0	0	0	0	0	0	0	0	0	0	0	0	0	0	0	0	0	0	0	0	0	0	0	0	0	0	0	0	0	0	0	0	0	0	0	0	0	0	0	0	0	0	0	0	0	0	0	0	0	0	0	0	0	0	0	0	0	0	0	0	0	0	0	0	0	0	0	0	0	0	0	0	0	0	0	0	0	0	0	0	0	0	0	0	0	0	0	0	0	0	0	0	0	0	0	0	0	0	0	0	0	0	0	0	0	0	0	0	0	0	0	0	0	0	0	0	0	0	0	0	0	0	0	0	0	0	0	0	0	0	0	0	0	0	0	0	0	0	0	0	0	0	0	0	0	0	0	0	0	0	0	0	0	0	0	0	0	0	0	0	0	0	0	0	0	0	0	0	0	0	0	0	0	0	0	0	0	0	0	0	0	0	0	0	0	0	0	0	0	0	0	0	0	0	0	0	0	0	0	0	0	0	0	0	0	0	0	0	0	0	0	0	0	0	0	0	0	0	0	0	0	0	0	0	0	0	0	0	0	0	0	0	0	0	0	0	0	0	0	0	0	0	0	0	0	0	0	0	0	0	0	0	0	0	0	0	0	0	0	0	0	0	0	0	0	0	0	0	0	0	0	0	0	0	0	0	0	0	0	0	0	0	0	0	0	0	0	0	0	0	0	0	0	0	0	0	0	0	0	0	0	0	0	0	0	0	0	0	0	0	0	0	0	0	0	0	0	0	0	0	0	0	0	0	0	0	0	0	0	0	0	0	0	0	0	0	0	0	0	0	0	0	0	0	0	0	0	0	0	0	0	0	0	0	0	0	0	0	0	0	0	0	0	0	0	0	0	0	0	0	0	0	0	0	0	0	0	0	0	0	0	0	0	0	0	0	0	0	0	0	0	0	0	0	0	0	0	0	0	0	0	0	0	0	0	0	0	0	0	0	0	0	0	0	0	0	0	0	0	0	0	0	0	0	0	0	0	0	0	0	0	0	0	0	0	0	0	0	0	0	0	0	0	0	0	0	0	0	0	0	0	0	0	0	0	0	0	0	0	0	0	0	0	0	0	0	0	0	0	0	0	0	0	0	0	0	0	0	0	0	0	0	0	0	0	0	0	0	0	0	0	0	0	0	0	0	0	0	0	0	0	0	0	0	0	0	0	0	0	0	0	0	0	0	0	0	0	0	0	0	0	0	0	0	0	0	0	0	0	0	0	0	0	0	0	0	0	0	0	0	0	0	0	0	0	0	0	0	0	0	0	0	0	0	0	0	0	0	0	0	0	0	0	0	0	0	0	0	0	0	0	0	0	0	0	0	0	0	0	0	0	0	0	0	0	0	0	0	0	0	0	0	0	0	0	0	0	0	0	0	0	0	0	0	0	0	0	0	0	0	0	0	0	0	0	0	0	0	0	0	0	0	0	0	0	0	0	0	0	0	0	0	0	0	0	0	0	0	0	0	0	0	0	0	0	0	0	0	0	0	0	0	0	0	0	0	0	0	0	0	0	0	0	0	0	0	0	0	0	0	0	0	0	0	0	0	0	0	0	0	0	0	0	0	0	0	0	0	0	0	0	0	0	0	0	0	0	0	0	0	0	0	0	0	0	0	0	0	0	0	0	0	0	0	0	0	0	0	0	0	0	0	0	0	0	0	0	0	0	0	0	0	0	0	0	0	0	0	0	0	0	0	0	0	0	0	0	0	0	0	0	0	0	0	0	0	0	0	0	0	0	0	0	0	0	0	0	0	0	0	0	0	0	0	0	0	0	0	0	0	0	0	0	0	0	0	0	0	0	0	0	0	0	0	0	0	0	0	0	0	0	0	0	0	0	0	0	0	0	0	0	0	0	0	0	0	0	0	0	0	0	0	0	0	0	0	0	0	0	0	0	0	0	0	0	0	0	0	0	0	0	0	0	0	0	0	0	0	0	0	0	0	0	0	0	0	0	0	0	0	0	0	0	0	0	0	0	0	0	0	0	0	0	0	0	0	0	0	0	0	0	0	0	0	0	0	0	0	0	0	0	0	0	0	0	0	0	0	0	0	0	0	0	0	0	0	0	0	0	0	0	0	0	0	0	0	0	0	0	0	0	0	0	0	0	0	0	0	0	0	0	0	0	0	0	0	0	0	0	0	0	0	0	0	0	0	0	0	0	0	0	0	0	0	0	0	0	0	0	0	0	0	0	0	0	0	0	0	0	0	0	0	0	0	0	0	0	0	0	0	0	0	0	0	0	0	0	0	0	0	0	0	0	0	0	0	0	0	0	0	0	0	0	0	0	0	0	0	0	0	0	0	0	0	0	0	0	0	0	0	0	0	0	0	0	0	0	0	0	0	0	0	0	0	0	0	0	0	0	0	0	0	0	0	0	0	0	0	0	0	0	0	0	0	0	0	0	0	0	0	0	0	0	0	0	0	0	0	0	0	0	0	0	0	0	0	0	0	0	0	0	0	0	0	0	0	0	0	0	0	0	0	0	0	0	0	0	0	0	0	0	0	0	0	0	0	0	0	0	0	0	0	0	0	0	0	0	0	0	0	0	0	0	0	0	0	0	0	0	0	0	0	0	0	0	0	0	0	0	0	0	0	0	0	0	0	0	0	0	0	0	0	0	0	0	0	0	0	0	0	0	0	0	0	0	0	0	0	0	0	0	0	0	0	0	0	0	0	0	0	0	0	0	0	0	0	0	0	0	0	0	0	0	0	0	0	0	0	0	0	0	0	0	0	0	0	0	0	0	0	0	0	0	0	0	0	0	0	0	0	0	0	0	0	0	0	0	0	0	0	0	0	0	0	0	0	0	0	0	0	0	0	0	0	0	0	0	0	0	0	0	0	0	0	0	0	0	0	0	0	0	0	0	0	0	0	0	0	0	0	0	0	0	0	0	0	0	0	0	0	0	0	0	0	0	0	0	0	0	0	0	0	0	0	0	0	0	0	0	0	0	0	0	0	0	0	0	0	0	0	0	0	0	0	0	0	0	0	0	0	0	0	0	0	0	0	0	0	0	0	0	0	0	0	0	0	0	0	0	0	0	0	0	0	0	0	0	0	0	0	0	0	0	0	0	0	0	0	0	0	0	0	0	0	0	0	0	0	0	0	0	0	0	0	0	0	0	0	0	0	0	0	0	0	0	0	0	0	0	0	0	0	0	0	0	0	0	0	0	0	0	0	0	0	0	0	0	0	0	0	0	0	0	0	0	0	0	0	0	0	0	0	0	0	0	0	0	0	0	0	0	0	0	0	0	0	0	0	0	0	0	0	0	0	0	0	0	0	0	0	0	0	0	0	0	0	0	0	0	0	0	0	0	0	0	0	0	0	0	0	0	0	0	0	0	0	0	0	0	0	0	0	0	0	0	0	0	0	0	0	0	0	0	0	0	0	0	0	0	0	0	0	0	0	0	0	0	0	0	0	0	0	0	0	0	0	0	0	0	0	0	0	0	0	0	0	0	0	0	0	0	0	0	0	0	0	0	0	0	0	0	0	0	0	0	0	0	0	0	0	0	0	0	0	0	0	0	0	0	0	0	0	0	0	0	0	0	0	0	0	0	0	0	0	0	0	0	0	0	0	0	0	0	0	0	0	0	0	0	0	0	0	0	0	0	0	0	0	0	0	0	0	0	0	0	0	0	0	0	0	0	0	0	0	0	0	0	0	0	0	0	0	0	0	0	0	0	0	0	0	0	0	0	0	0	0	0	0	0	0	0	0	0	0	0	0	0	0	0	0	0	0	0	0	0	0	0	0	0	0	0	0	0	0	0	0	0
L_011	0	0	0	0	0	0	0	0	0	0	0	0	0	0	0	0	0	0	0	0	0	0	0	0	0	0	0	0	0	0	0	0	0	0	0	0	0	0	0	0	0	0	0	0	0	0	0	0	0	0	0	0	0	0	0	0	0	0	0	0	0	0	0	0	0	0	0	0	0	0	0	0	0	0	0	0	0	0	0	0	0	0	0	0	0	0	0	0	0	0	0	0	0	0	0	0	0	0	0	0	0	0	0	0	0	0	0	0	0	0	0	0	0	0	0	0	0	0	0	0	0	0	0	0	0	0	0	0	0	0	0	0	0	0	0	0	0	0	0	0	0	0	0	0	0	0	0	0	0	0	0	0	0	0	0	0	0	0	0	0	0	0	0	0	0	0	0	0	0	0	0	0	0	0	0	0	0	0	0	0	0	0	0	0	0	0	0	0	0	0	0	0	0	0	0	0	0	0	0	0	0	0	0	0	0	0	0	0	0	0	0	0	0	0	0	0	0	0	0	0	0	0	0	0	0	0	0	0	0	0	0	0	0	0	0	0	0	0	0	0	0	0	0	0	0	0	0	0	0	0	0	0	0	0	0	0	0	0	0	0	0	0	0	0	0	0	0	0	0	0	0	0	0	0	0	0	0	0	0	0	0	0	0	0	0	0	0	0	0	0	0	0	0	0	0	0	0	0	0	0	0	0	0	0	0	0	0	0	0	0	0	0	0	0	0	0	0	0	0	0	0	0	0	0	0	0	0	0	0	0	0	0	0	0	0	0	0	0	0	0	0	1	0	0	0	0	0	0	0	0	0	0	0	0	0	0	0	0	0	0	0	0	0	0	0	0	0	0	0	0	0	9	0	0	0	1	0	0	0	0	0	0	0	0	0	0	0	0	0	0	0	0	0	0	4	0	0	0	0	0	0	0	0	0	0	0	0	0	0	0	0	0	0	0	0	0	0	0	0	0	0	0	0	0	0	0	0	0	0	0	0	0	0	0	0	0	0	0	0	0	0	0	0	0	0	0	0	0	0	0	0	0	0	0	0	0	0	0	0	0	0	0	0	0	0	0	0	0	0	0	0	0	0	0	0	0	0	0	0	0	0	0	0	0	0	0	0	0	0	0	0	0	0	0	0	0	0	0	0	0	0	0	0	0	0	0	0	0	0	0	0	0	0	0	0	0	0	0	0	0	0	0	0	0	0	0	0	0	0	0	0	0	0	0	0	0	0	0	0	0	0	0	0	0	0	0	0	0	0	0	0	0	0	0	0	0	0	0	0	0	0	0	0	0	0	0	0	0	0	0	0	0	0	0	0	0	0	0	0	0	0	0	0	0	0	0	0	0	0	0	0	0	0	0	0	0	0	0	0	0	0	0	0	0	0	0	0	0	0	0	0	0	0	0	0	0	0	0	0	0	0	0	0	0	0	0	0	0	0	0	0	0	0	0	0	0	0	0	0	0	0	0	0	0	0	0	0	0	0	0	0	0	0	0	0	0	0	0	0	0	0	0	0	0	0	0	0	0	0	0	0	0	0	0	0	0	0	0	0	0	0	0	0	0	0	0	0	0	0	0	0	0	0	0	0	0	0	0	0	0	0	0	0	0	0	0	0	0	0	0	0	0	0	0	0	0	0	0	0	0	0	0	0	0	0	0	0	0	0	0	0	0	0	0	0	0	0	0	0	0	0	0	0	0	0	0	0	0	0	0	0	0	0	0	0	0	0	0	0	0	0	0	0	0	0	0	0	0	0	0	0	0	0	0	0	0	0	0	0	0	0	0	0	0	0	0	0	0	0	0	0	0	0	0	0	0	0	0	0	0	0	0	0	0	0	0	0	0	0	0	0	0	0	0	0	0	0	0	0	0	0	0	0	0	0	0	0	0	0	0	0	0	0	0	0	0	0	0	0	0	0	0	0	0	0	0	0	0	0	0	0	0	0	0	0	0	0	0	0	0	0	0	0	0	0	0	0	0	0	0	0	0	0	0	0	0	0	0	0	0	0	0	0	0	0	0	0	0	0	0	0	0	0	0	0	0	0	0	0	0	0	0	0	0	0	0	0	0	0	0	0	0	0	0	0	0	0	0	0	0	0	0	0	0	0	0	0	0	0	0	0	0	0	0	0	0	0	0	0	0	0	0	0	0	0	0	0	0	0	0	0	0	0	0	0	0	0	0	0	0	0	0	0	0	0	0	0	0	0	0	0	0	0	0	0	0	0	0	0	0	0	0	0	0	0	0	0	0	0	0	0	0	0	0	0	0	0	0	0	0	0	0	0	0	0	0	0	0	0	0	0	0	0	0	0	0	0	0	0	0	0	0	0	0	0	0	0	0	0	0	0	0	0	0	0	0	0	0	0	0	0	0	0	0	0	0	0	0	0	0	0	0	0	0	0	0	0	0	0	0	0	0	0	0	0	0	0	0	0	0	0	0	0	0	0	0	0	0	0	0	0	0	0	0	0	0	0	0	0	0	0	0	0	0	0	0	0	0	0	0	0	0	0	0	0	0	0	0	0	0	0	0	0	0	0	0	0	0	0	0	0	0	0	0	0	0	0	0	0	0	0	0	0	0	0	0	0	0	0	0	0	0	0	0	0	0	0	0	0	0	0	0	0	0	0	0	0	0	0	0	0	0	0	0	0	0	0	0	0	0	0	0	0	0	0	0	0	0	0	0	0	0	0	0	0	0	0	0	0	0	0	0	0	0	0	0	0	0	0	0	0	0	0	0	0	0	0	0	0	0	0	0	0	0	0	0	0	0	0	0	0	0	0	0	0	0	0	0	0	0	0	0	0	0	0	0	0	0	0	0	0	0	0	0	0	0	0	0	0	0	0	0	0	0	0	0	0	0	0	0	0	0	0	0	0	0	0	0	0	0	0	0	0	0	0	0	0	0	0	0	0	0	0	0	0	0	0	0	0	0	0	0	0	0	0	0	0	0	0	0	0	0	0	0	0	0	0	0	0	0	0	0	0	0	0	0	0	0	0	0	0	0	0	0	0	0	0	0	0	0	0	0	0	0	0	0	0	0	0	0	0	0	0	0	0	0	0	0	0	0	0	0	0	0	0	0	0	0	0	0	0	0	0	0	0	0	0	0	0	0	0	0	0	0	0	0	0	0	0	0	0	0	0	0	0	0	0	0	0	0	0	0	0	0	0	0	0	0	0	0	0	0	0	0	0	0	0	0	0	0	0	0	0	0	0	0	0	0	0	0	0	0	0	0	0	0	0	0	0	0	0	0	0	0	0	0	0	0	0	0	0	0	0	0	0	0	0	0	0	0	0	0	0	0	0	0	0	0	0	0	0	0	0	0	0	0	0	0	0	0	0	0	0	0	0	0	0	0	0	0	0	0	0	0	0	0	0	0	0	0	0	0	0	0	0	0	0	0	0	0	0	0	0	0	0	0	0	0	0	0	0	0	0	0	0	0	0	0	0	0	0	0	0	0	0	0	0	0	0	0	0	0	0	0	0	0	0	0	0	0	0	0	0	0	0	0	0	0	0	0	0	0	0	0	0	0	0	0	0	0	0	0	0	0	0	0	0	0	0	0	0	0	0	0	0	0	0	0	0	0	0	0	0	0	0	0	0	0	0	0	0	0	0	0	0	0	0	0	0	0	0	0	0	0	0	0	0	0	0	0	0	0	0	0	0	0	0	0	0	0	0	0	0	0	0	0	0	0	0	0	0	0	0	0	0	0	0	0	0	0	0	0	0	0	0	0	0	0	0	0	0	0	0	0	0	0	0	0	0	0	0	0	0	0	0	0	0	0	0	0	0	0	0	0	0	0	0	0	0	0	0	0	0	0	0	0	0	0	0	0	0	0	0	0	0	0	0	0	0	0	0	0	0	0	0	0	0	0	0	0	0	0	0	0	0	0	0	0	0	0	0	0	0	0	0	0	0	0	0	0	0	0	0	0	0	0	0	0	0	0	0	0	0	0	0	0	0	0	0	0	0	0	0	0	0	0	0	0	0	0	0	0	0	0	0	0	0	0	0	0	0	0	0	0	0	0	0	0	0	0	0	0	0	0	0	0	0	0	0	0	0	0	0	0	0	0	0	0	0	0	0	0	0	0	0	0	0	0	0	0	0	0	0	0	0	0	0	0	0	0	0	0	0	0	0	0	0	0	0	0	0	0	0	0	0	0	0	0	0	0	0	0	0	0	0	0	0	0	0	0	0	0	0	0	0	0	0	0	0	0	0	0	0	0	0	0	0	0	0	0	0	0	0	0	0	0	0	0	0	0	0	0	0	0	0	0	0	0	0	0	0	0	0	0	0	0	0	0	0	0	0	0	0	0	0	0	0	0	0	0	0	0	0	0	0	0	0	0	0	0	0	0	0	0	0	0	0	0	0	0	0	0	0	0	0	0	0	0	0	0	0	0	0	0	0	0	0	0	0	0	0	0	0	0	0	0	0	0	0	0	0	0	0	0	0	0	0	0	0	0	0	0	0	0	0	0	0	0	0	0	0	0	0	0	0	0	0	0	0	0	0	0	0	0	0	0	0	0	0	0	0	0	0	0	0	0	0	0	0	0	0	0	0	0	0	0	0	0	0	0	0	0	0	0	0	0	0	0	0	0	0	0	0	0	0	0	0	0	0	0	0	0	0	0	0	0	0	0	0	0	0	0	0	0	0	0	0	0	0	0	0	0	0	0	0	0	0	0	0	0	0	0	0	0	0	0	0	0	0	0	0	0	0	0	0	0	0	0	0	0	0	0	0	0	0	0	0	0	0	0	0	0	0	0	0	0	0	0	0	0	0	0	0	0	0	0	0	0	0	0	0	0	0	0	0	0	0	0	0	0	0	0	0	0	0	0	0	0	0	0	0	0	0	0	0	0	0	0	0	0	0	0	0	0	0	0	0	0	0	0	0	0	0	0	0	0	0	0	0	0	0	0	0	0	0	0	0	0	0	0	0	0	0	0	0	0	0	0	0	0	0	0	0	0	0	0	0	0	0	0	0	0	0	0	0	0	0	0	0	0	0	0	0	0	0	0	0	0	0	0	0	0	0	0	0	0	0	0	0	0	0	0	0	0	0	0	0	0	0	0	0	0	0	0	0	0	0	0	0	0	0	0	0	0	0	0	0	0	0	0	0	0	0	0	0	0	0	0	0	0	0	0	0	0	0	0	0	0	0	0	0	0	0	0	0	0	0	0	0	0	0	0	0	0	0	0	0	0	0	0	0	0	0	0	0	0	0	0	0	0	0	0	0	0	0	0	0	0	0	0	0	0	0	0	0	0	0	0	0	0	0	0	0	0	0	0	0	0	0	0	0	0	0	0	0	0	0	0	0	0	0	0	0	0	0	0	0	0	0	0	0	0	0	0	0	0	0	0	0	0	0	0	0	0	0	0	0	0	0	0	0	0	0	0	0	0	0	0	0	0	0	0	0	0	0	0	0	0	0	0	0	0	0	0	0	0	0	0	0	0	0	0	0	0	0	0	0	0	0	0	0	0	0	0	0	0	0	0	0	0	0	0	0	0	0	0	0	0	0	0	0	0	0	0	0	0	0	0	0	0	0	0	0	0	0	0	0	0	0	0	0	0	0	0	0	0	0	0	0	0	0	0	0	0	0	0	0	0	0	0	0	0	0	0	0	0	0	0	0	0	0	0	0	0	0	0	0	0	0	0	0	0	0	0	0	0	0	0	0	0	0	0	0	0	0	0	0	0	0	0	0	0	0	0	0	0	0	0	0	0	0	0	0	0	0	0	0	0	0	0	0	0	0	0	0	0	0	0	0	0	0	0	0	0	0	0	0	0	0	0	0	0	0	0	0	0	0	0	0	0	0	0	0	0	0	0	0	0	0	0	0	0	0	0	0	0	0	0	0	0	0	0	0	0	0	0	0	0	0	0	0	0	0	0	0	0	0	0	0	0	0	0	0	0	0	0	0	0	0	0	0	0	0	0	0	0	0	0	0	0	0	0	0	0	0	0	0	0	0	0	0	0	0	0	0	0	0	0	0	0	0	0	0	0	0	0	0	0	0	0	0	0	0	0	0	0	0	0	0	0	0	0	0	0	0	0	0	0	0	0	0	0	0	0	0	0	0	0	0	0	0	0	0	0	0	0	0	0	0	0	0	0	0	0	0	0	0	0	0	0	0	0	0	0	0	0	0	0	0	0	0	0	0	0	0	0	0	0	0	0	0	0	0	0	0	0	0	0	0	0	0	0	0	0	0	0	0	0	0	0	0	0	0	0	0	0	0	0	0	0	0	0	0	0	0	0	0	0	0	0	0	0	0	0	0	0	0	0	0	0	0	0	0	0	0	0	0	0	0	0	0	0	0	0	0	0	0	0	0	0	0	0	0	0	0	0	0	0	0	0	0	0	0	0	0	0	0	0	0	0	0	0	0	0	0	0	0	0	0	0	0	0	0	0	0	0	0	0	0	0	0	0	0	0	0	0	0	0	0	0	0	0	0	0	0	0	0	0	0	0	0	0	0	0	0	0	0	0	0	0	0	0	0	0	0	0	0	0	0	0	0	0	0	0	0	0	0	0	0	0	0	0	0	0	0	0	0	0	0	0	0	0	0	0	0	0	0	0	0	0	0	0	0	0	0	0	0	0	0	0	0	0	0	0	0	0	0	0	0	0	0	0	0	0	0	0	0	0	0	0	0	0	0	0	0	0	0	0	0	0	0	0	0	0	0	0	0	0	0	0	0	0	0	0	0	0	0	0	0	0	0	0	0	0	0	0	0	0	0	0	0	0	0	0	0	0	0	0	0	0	0	0	0	0	0	0	0	0	0	0	0	0	0	0	0	0	0	0	0	0	0	0	0	0	0	0	0	0	0	0	0	0	0	0	0	0	0	0	0	0	0	0	0	0	0	0	0	0	0	0	0	0	0	0	0	0	0	0	0	0	0	0	0	0	0	0	0	0	0	0	0	0	0	0	0	0	0	0	0	0	0	0	0	0	0	0	0	0	0	0	0	0	0	0	0	0	0	0	0	0	0	0	0	0	0	0	0	0	0	0	0	0	0	0	0	0	0	0	0	0	0	0	0	0	0	0	0	0	0	0	0	0	0	0	0	0	0	0	0	0	0	0	0	0	0	0	0	0	0	0	0	0	0	0	0	0	0	0	0	0	0	0	0	0	0	0	0	0	0	0	0	0	0	0	0	0	0	0	0	0	0	0	0	0	0	0	0	0	0	0	0	0	0	0	0	0	0	0	0	0	0	0	0	0	0	0	0	0	0	0	0	0	0	0	0	0	0	0	0	0	0	0	0	0	0	0	0	0	0	0	0	0	0	0	0	0	0	0	0	0	0	0	0	0	0	0	0	0	0	0	0	0	0	0	0	0	0	0	0	0	0	0	0	0	0	0	0	0	0	0	0	0	0	0	0	0	0	0	0	0	0	0	0	0	0	0	0	0	0	0	0	0	0	0	0	0	0	0	0	0	0	0	0	0	0	0	0	0	0	0	0	0	0	0	0	0	0	0	0	0	0	0	0	0	0	0	0	0	0	0	0	0	0	0	0	0	0	0	0	0	0	0	0	0	0	0	0	0	0	0	0	0	0	0	0	0	0	0	0	0	0	0	0	0	0	0	0	0	0	0	0	0	0	0	0	0	0	0	0	0	0	0	0	0	0	0	0	0	0	0	0	0	0	0	0	0	0	0	0	0	0	0	0	0	0	0	0	0	0	0	0	0	0	0	0	0	0	0	0	0	0	0	0	0	0	0	0	0	0	0	0	0	0	0	0	0	0	0	0	0	0	0	0	0	0	0	0	0	0	0	0	0	0	0	0	0	0	0	0	0	0	0	0	0	0	0	0	0	0	0	0	0	0	0	0	0	0	0	0	0	0	0	0	0	0	0	0	0	0	0	0	0	0	0	0	0	0	0	0	0	0	0	0	0	0	0	0	5	0	0	0	0	0	0	0	0	0	0	0	4	0	25	0	0	0	0	0	3	0	0	0	0	2	0	19	0	2	0	0	0	0	0	0	0	0	0	0	0	0	0	0	0	0	0	0	0	0	0	0	0	0	0	0	0	0	0	0	0	0	0	0	0	0	0	0	0	0	0	0	0	0	0	0	0	0	0	0	0	0	0	0	0	0	0	0	0	0	0	0	0	0	0	0	0	0	0	0	0	0	0	0	0	0	0	0	0	0	0	0	0	0	0	0	0	0	0	0	0	0	0	0	0	0	0	0	0	0	0	0	0	0	0	0	0	0	0	0	0	0	0	0	0	0	0	0	0	0	0	0	0	0	0	0	0	0	0	0	0	0	0	0	0	0	0	0	0	0	0	0	0	0	0	0	0	0	0	0	0	0	0	0	0	0	0	0	0	0	0	0	0	0	0	0	0	0	0	0	0	0	0	0	0	0	0	0	0	0	0	0	0	0	0	0	0	0	0	0	0	0	0	0	0	0	0	0	0	0	0	0	0	0	0	0	0	0	0	0	0	0	0	0	0	0	0	0	0	0	0	0	0	0	0	0	0	0	0	0	0	0	0	0	0	0	0	0	0	0	0	0	0	0	0	0	0	0	0	0	0	0	0	0	0	0	0	0	0	0	0	0	0	0	0	0	0	0	0	0	0	0	0	0	0	0	0	0	0	0	0	0	0	0	0	0	0	0	0	0	0	0	0	0	0	0	0	0	0	0	0	0	0	0	0	0	0	0	0	0	0	0	0	0	0	0	0	0	0	0	0	0	0	0	0	0	0	0	0	0	0	0	0	0	0	0	0	0	0	0	0	0	0	0	0	0	0	0	0	0	0	0	0	0	0	0	0	0	0	0	0	0	0	0	0	0	0	0	0	0	0	0	0	0	0	0	0	0	0	0	0	0	0	0	0	0	0	0	0	0	0	0	0	0	0	0	0	0	0	0	0	0	0	0	0	0	0	0	0	0	0	0	0	0	0	0	0	0	0	0	0	0	0	0	0	0	0	0	0	0	0	0	0	0	0	0	0	0	0	0	0	0	0	0	0	0	0	0	0	0	0	0	0	0	0	0	0	0	0	0	0	0	0	0	0	0	0	0	0	0	0	0	0	0	0	0	0	0	0	0	0	0	0	0	0	0	0	0	0	0	0	0	0	0	0	0	0	0	0	0	0	0	0	0	4	0	0	0	0	0	0	0	0	0	0	0	0	0	0	0	0	0	0	0	0	0	0	0	0	0	0	0	0	0	0	0	0	0	0	0	0	0	0	0	0	0	0	0	0	0	0	0	0	0	0	0	0	0	0	0	0	0	0	0	0	0	0	0	0	0	0	0	0	0	0	0	0	0	0	0	0	0	0	0	0	0	0	0	0	0	0	0	0	0	0	0	0	0	0	0	0	0	0	0	0	0	0	0	0	0	0	0	0	0	0	0	0	0	0	0	0	0	0	0	0	0	0	0	0	0	0	0	0	0	0	0	0	0	0	0	0	0	0	0	0	0	0	0	0	0	0	0	0	0	0	0	0	0	0	0	0	0	0	0	0	0	0	0	0	0	0	0	0	0	0	0	0	0	0	0	0	0	0	0	0	0	0	0	0	0	0	0	0	0	0	0	0	0	0	0	0	0	0	0	0	0	0	0	0	0	0	0	0	0	0	0	0	0	0	0	0	0	0	0	0	0	0	0	0	0	0	0	0	0	0	0	0	0	0	0	0	0	0	0	0	0	0	0	0	0	0	0	1	0	0	0	0	0	0	0	0	0	0	0	0	0	0	0	0	0	0	0	0	0	0	0	0	0	0	0	0	0	0	0	0	0	0	0	0	0	0	0	0	0	0	0	0	0	0	0	0	0	0	0	0	0	0	0	0	0	0	0	0	0	0	0	0	0	0	0	0	0	0	0	0	0	0	0	0	0	0	0	0	0	0	0	0	0	0	0	0	0	0	0	0	0	0	0	0	0	0	0	0	0	0	0	0	0	0	0	0	0	0	0	0	0	0	0	0	0	0	0	0	0	0	0	0	0	0	0	0	0	0	0	0	0	0	0	0	0	0	0	0	0	0	0	0	0	0	0	0	0	0	0	0	0	0	0	0	0	0	0	0	0	0	0	0	0	0	0	0	0	0	0	0	0	0	0	0	0	0	0	0	0	0	0	0	0	0	0	0	0	0	0	0	0	0	0	0	0	0	0	0	0	0	0	0	0	0	0	0	0	0	0	0	0	0	0	0	0	0	0	0	0	0	0	0	0	0	0	0	0	0	0	0	0	0	0	0	0	0	0	0	0	0	0	0	0	0	0	0	0	0	0	0	0	0	0	0	0	0	0	0	0	0	0	0	0	0	0	0	0	0	0	0	0	0	0	0	0	0	0	0	0	0	0	0	0	0	0	0	0	0	0	0	0	0	0	0	0	0	0	0	0	0	0	0	0	0	0	0	0	0	0	0	0	0	0	0	0	0	0	0	0	0	0	0	0	0	0	0	0	0	0	0	0	0	0	0	0	0	0	0	0	0	0	0	0	0	0	0	0	0	0	0	0	0	0	0	0	0	0	0	0	0	0	0	0	0	0	0	0	0	0	0	0	0	0	0	0	0	0	0	0	0	0	0	0	0	0	0	0	0	0	0	0	0	0	0	0	0	0	0	0	0	0	0	0	0	0	0	0	0	0	0	0	0	0	0	0	0	0	0	0	0	0	0	0	0	0	0	0	0	0	0	0	0	0	0	0	0	0	0	0	0	0	0	0	0	0	0	0	0	0	0	0	0	0	0	0	0	0	0	0	0	0	0	0	0	0	0	0	0	0	0	0	0	0	0	0	0	0	0	0	0	0	0	0	0	0	0	0	0	0	0	0	0	0	0	0	0	0	0	0	0	0	0	0	0	0	0	0	0	0	0	0	0	0	0	0	0	0	0	0	0	0	0	0	0	0	0	0	0	0	0	0	0	0	0	0	0	0	0	0	0	0	0	0	0	0	0	0	0	0	0	0	0	0	0	0	0	0	0	0	0	0	0	0	0	0	0	0	0	0	0	0	0	0	0	0	0	0	0	0	0	0	0	0	0	0	0	0	0	0	0	0	0	0	0	0	0	0	0	0	0	0	0	0	0	0	0	0	0	0	0	0	0	0	0	0	0	0	0	0	0	0	0	0	0	0	0	0	0	0	0	0	0	0	0	0	0	0	0	0	0	0	0	0	0	0	0	0	0	0	0	0	0	0	0	0	0	0	0	0	0	0	0	0	0	0	0	0	0	0	0	0	0	0	0	0	0	0	0	0	0	0	0	0	0	0	0	0	0	0	0	0	0	0	0	0	0	0	0	0	0	0	0	0	0	0	0	0	0	0	0	0	0	0	0	0	0	0	0	0	0	0	0	0	0	0	0	0	0	0	0	0	0	0	0	0	0	0	0	0	0	0	0	0	0	0	0	0	0	0	0	0	0	0	0	0	0	0	0	0	0	0	0	0	0	0	0	0	0	0	0	0	0	0	0	0	0	0	0	0	0	0	0	0	0	0	0	0	0	0	0	0	0	0	0	0	0	0	0	0	0	0	0	0	0	0	0	0	0	0	0	0	0	0	0	0	0	0	0	0	0	0	0	0	0	0	0	0	0	0	0	0	0	0	0	0	0	0	0	0	0	0	0	0	0	0	0	0	0	0	0	0	0	0	0	0	0	0	0	0	0	0	0	0	0	0	0	0	0	0	0	0	0	0	0	0	0	0	0	0	0	0	0	0	0	0	0	0	0	0	0	0	0	0	0	0	0	0	0	0	0	0	0	0	0	0	0	0	0	0	0	0	0	0	0	0	0	0	0	0	0	0	0	0	0	0	0	0	0	0	0	0	0	0	0	0	0	0	0	0	0	0	0	0	0	0	0	0	0	0	0	0	0	0	0	0	0	0	0	0	0	0	0	0	0	0	0	0	0	0	0	0	0	0	0	0	0	0	0	0	0	0	0	0	0	0	0	0	0	0	0	0	0	0	0	0	0	0	0	0	0	0	0	0	0	0	0	0	0	0	0	0	0	0	0	0	0	0	0	0	0	0	0	0	0	0	0	0	0	0	0	0	0	0	0	0	0	0	0	0	0	0	0	0	0	0	0	0	0	0	0	0	0	0	0	0	0	0	0	0	0	0	0	0	0	0	0	0	0	0	0	0	0	0	0	0	0	0	0	0	0	0	0	0	0	0	0	0	0	0	0	0	0	0	0	0	0	0	0	0	0	0	0	0	0	0	0	0	0	0	0	0	0	0	0	0	0	0	0	0	0	0	0	0	0	0	0	0	0	0	0	0	0	0	0	0	0	0	0	0	0	0	0	0	0	0	0	0	0	0	0	0	0	0	0	0	0	0	0	0	0	0	0	0	0	0	0	0	0	0	0	0	0	0	0	0	0	0	0	0	0	0	0	0	0	0	0	0	0	0	0	0	0	0	0	0	0	0	0	0	0	0	0	0	0	0	0	0	0	0	0	0	0	0	0	0	0	0	0	0	0	0	0	0	0	0	0	0	0	0	0	0	0	0	0	0	0	0	0	0	0	0	0	0	0	0	0	0	0	0	0	0	0	0	0	0	0	0	0	0	0	0	0	0	0	0	0	0	0	0	0	0	0	0	0	0	0	0	0	0	0	0	0	0	0	0	0	0	0	0	0	0	0	0	0	0	0	0	0	0	0	0	0	0	0	0	0	0	0	0	0	0	0	0	0	0	0	0	0	0	0	0	0	0	0	0	0	0	0	0	0	0	0	0	0	0	0	0	0	0	0	0	0	0	0	0	0	0	0	0	0	0	0	0	0	0	0	0	0	0	0	0	0	0	0	0	0	0	0	0	0	0	0	0	0	0	0	0	0	0	0	0	0	0	0	0	0	0	0	0	0	0	0	0	0	0	0	0	0	0	0	0	0	0	0	0	0	0	0	0	0	0	0	0	0	0	0	0	0	0	0	0	0	0	0	0	0	0	0	0	0	0	0	0	0	0	0	0	0	0	0	0	0	0	0	0	0	0	0	0	0	0	0	0	0	0	0	0	0	0	0	0	0	0	0	0	0	0	0	0	0	0	0	0	0	0	0	0	0	0	0	0	0	0	0	0	0	0	0	0	0	0	0	0	0	0	0	0	0	0	0	0	0	0	0	0	0	0	0	0	0	0	0	0	0	0	0	0	0	0	0	0	0	0	0	0	0	0	0	0	0	0	0	0	0	0	0	0	0	0	0	0	0	0	0	0	0	0	0	0	0	0	0	0	0	0	0	0	0	0	0	0	0	0	0	0	0	0	0	0	0	0	0	0	0	0	0	0	0	0	0	0	0	0	0	0	0	0	0	0	0	0	0	0	0	0	0	0	0	0	0	0	0	0	0	0	0	0	0	0	0	0	0	0	0	0	0	0	0	0	0	0	0	0	0	0	0	0	0	0	0	0	0	0	0	0	0	0	0	0	0	0	0	0	0	0	0	0	0	0	0	0	0	0	0	0	0	0	0	0	0	0	0	0	0	0	0	0	0	0	0	0	0	0	0	0	0	0	0	0	0	0	0	0	0	0	0	0	0	0	0	0	0	0	0	0	0	0	0	0	0	0	0	0	0	0	0	0	0	0	0	0	0	0	0	0	0	0	0	0	0	0	0	0	0	0	0	0	0	0	0	0	0	0	0	0	0	0	0	0	0	0	0	0	0	0	0	0	0	0	0	0	0	0	0	0	0	0	0	0	0	0	0	0	0	0	0	0	0	0	0	0	0	0	0	0	0	0	0	0	0	0	0	0	0	0	0	0	0	0	0	0	0	0	0	0	0	0	0	0	0	0	0	0	0	0	0	0	0	0	0	0	0	0	0	0	0	0	0	0	0	0	0	0	0	0	0	0	0	0	0	0	0	0	0	0	0	0	0	0	0	0	0	0	0	0	0	0	0	0	0	0	0	0	0	0	0	0	0	0	0	0	0	0	0	0	0	0	0	0	0	0	0	0	0	0	0	0	0	0	0	0	0	0	0	0	0	0	0	0	0	0	0	0	0	0	0	0	0	0	0	0	0	0	0	0	0	0	0	0	0	0	0	0	0	0	0	0	0	0	0	0	0	0	0	0	0	0	0	0	0	0	0	0	0	0	0	0	0	0	0	0	0	0	0	0	0	0	0	0	0	0	0	0	0	0	0	0	0	0	0	0	0	0	0	0	0	0	0	0	0	0	0	0	0	0	0	0	0	0	0	0	0	0	0	0	0	0	0	0	0	0	0	0	0	0	0	0	0	0	0	0	0	0	0	0	0	0	0	0	0	0	0	0	0	0	0	0	0	0	0	0	0	0	0	0	0	0	0	0	0	0	0	0	0	0	0	0	0	0	0	0	0	0	0	0	0	0	0	0	0	0	0	0	0	0	0	0	0	0	0	0	0	0	0	0	0	0	0	0	0	0	0	0	0	0	0	0	0	0	0	0	0	0	0	0	0	0	0	0	0	0	0	0	0	0	0	0	0	0	0	0	0	0	0	0	0	0	0	0	0	0	0	0	0	0	0	0	0	0	0	0	0	0	0	0	0	0	0	0	0	0	0	0	0	0	0	0	0	0	0	0	0	0	0	0	0	0	0	0	0	0	0	0	0	0	0	0	0	0	0	0	0	0	0	0	0	0	0	0	0	0	0	0	0	0	0	0	0	0	0	0	0	0	0	0	0	0	0	0	0	0	0	0	0	0	0	0	0	0	0	0	0	0	0	0	0	0	0	0	0	0	0	0	0	0	0	0	0	0	0	0	0	0	0	0	0	0	0	0	0	0	0	0	0	0	0	0	0	0	0	0	0	0	0	0	0	0	0	0	0	0	0	0	0	0	0	0	0	0	0	0	0	0	0	0	0	0	0	0	0	0	0	0	0	0	0	0	0	0	0	0	0	0	0	0	0	0	0	0	0	0	0	0	0	0	0	0	0	0	0	0	0	0	0	0	0	0	0	0	0	0	0	0	0	0	0	0	0	0	0	0	0	0	0	0	0	0	0	0	0	0	0	0	0	0	0	0	0	0	0	0	0	0	0	0	0	0	0	0	0	0	0	0	0	0	0	0	0	0	0	0	0	0	0	0	0	0	0	0	0	0	0	0	0	0	0	0	0	0	0	0	0	0	0	0	0	0	0	0	0	0	0	0	0	0	0	0	0	0	0	0	0	0	0	0	0	0	0	0	0	0	0	0	0	0	0	0	0	0	0	0	0	0	0	0	0	0	0	0	0	0	0	0	0	0	0	0	0	0	0	0	0	0	0	0	0	0	0	0	0	0	0	0	0	0	0	0	0	0	0	0	0	0	0	0	0	0	0	0	0	0	0	0	0	0	0	0	0	0	0	0	0	0	0	0	0	0	0	0	0	0	0	0	0	0	0	0	0	0	0	0	0	0	0	0	0	0	0	0	0	0	0	0	0	0	0	0	0	0	0	0	0	0	0	0	0	0	0	0	0	0	0	0	0	0	0	0	0	0	0	0	0	0	0	0	0	0	0	0	0	0	0	0	0	0	0	0	0	0	0	0	0	0	0	0	0	0	0	0	0	0	0	0	0	0	0	0	0	0	0	0	0	0	0	0	0	0	0	0	0	0	0	0	0	0	0	0	0	0	0	0	0	0	0	0	0	0	0	0	0	0	0	0	0	0	0	0	0	0	0	0	0	0	0	0	0	0	0	0	0	0	0	0	0	0	0	0	0	0	0	0	0	0	0	0	0	0	0	0	0	0	0	0	0	0	0	0	0	0	0	0	0	0	0	0	0	0	0	0	0	0	0	0	0	0	0	0	0	0	0	0	0	0	0	0	0	0	0	0	0	0	0	0	0	0	0	0	0	0	0	0	0	0	0	0	0	0	0	0	0	0	0	0	0	0	0	0	0	0	0	0	0	0	0	0	0	0	0	0	0	0	0	0	0	0	0	0	0	0	0	0	0	0	0	0	0	0	0	0	0	0	0	0	0	0	0	0	0	0	0	0	0	0	0	0	0	0	0	0	0	0	0	0	0	0	0	0	0	0	0	0	0	0	0	0	0	0	0	0	0	0	0	0	0	0	0	0	0	0	0	0	0	0	0	0	0	0	0	0	0	0	0	0	0	0	0	0	0	0	0	0	0	0	0	0	0	0	0	0	0	0	0	0	0	0	0	0	0	0	0	0	0	0	0	0	0	0	0	0	0	0	0	0	0	0	0	0	0	0	0	0	0	0	0	0	0	0	0	0	0	0	0	0	0	0	0	0	0	0	0	0	0	0	0	0	0	0	0	0	0	0	0	0	0	0	0	0	0	0	0	0	0	0	0	0	0	0	0	0	0	0	0	0	0	0	0	0	0	0	0	0	0	0	0	0	0	0	0	0	0	0	0	0	0	0	0	0	0	0	0	0	0	0	0	0	0	0	0	0	0	0	0	0	0	0	0	0	0	0	0	0	0	0	0	0	0	0	0	0	0	0	0	0	0	0	0	0	0	0	0	0	0	0	0	0	0	0	0	0	0	0	0	0	0	0	0	0	0	0	0	0	0	0	0	0	0	0	0	0	0	0	0	0	0	0	0	0	0	0	0	0	0	0	0	0	0	0	0	0	0	0	0	0	0	0	0	0	0	0	0	0	0	0	0	0	0	0	0	0	0	0	0	0	0	0	0	0	0	0	0	0	0	0	0	0	0	0	0	0	0	0	0	0	0	0	0	0	0	0	0	0	0	0	0	0	0	0	0	0	0	0	0	0	0	0	0	0	0	0	0	0	0	0	0	0	0	0	0	0	0	0	0	0	0	0	0	0	0	0	0	0	0	0	0	0	0	0	0	0	0	0	0	0	0	0	0	0	0	0	0	0	0	0	0	0	0	0	0	0	0	0	0	0	0	0	0	0	0	0	0	0	0	0	0	0	0	0	0	0	0	0	0	0	0	0	0	0	0	0	0	0	0	0	0	0	0	0	0	0	0	0	0	0	0	0	0	0	0	0	0	0	0	0	0	0	0	0	0	0	0	0	0	0	0	0	0	0	0	0	0	0	0	0	0	0	0	0	0	0	0	0	0	0	0	0	0	0	0	0	0	0	0	0	0	0	0	0	0	0	0	0	0	0	0	0	0	0	0	0	0	0	0	0	0	0	0	0	0	0	0	0	0	0	0	0	0	0	0	0	0	0	0	0	0	0	0	0	0	0	0	0	0	0	0	0	0	0	0	0	0	0	0	0	0	0	0	0	0	0	0	0	0	0	0	0	0	0	0	0	0	0	0	0	0	0	0	0	0	0	0	0	0	0	0	0	0	0	0	0	0	0	0	0	0	0	0	0	0	0	0	0	0	0	0	0	0	0	0	0	0	0	0	0	0	0	0	0	0	0	0	0	0	0	0	0	0	0	0	0	0	0	0	0	0	0	0	0	0	0	0	0	0	0	0	0	0	0	0	0	0	0	0	0	0	0	0	0	0	0	0	0	0	0	0	0	0	0	0	0	0	0	0	0	0	0	0	0	0	0	0	0	0	0	0	0	0	0	0	0	0	0	0	0	0	0	0	0	0	0	0	0	0	0	0	0	0	0	0	0	0	0	0	0	0	0	0	0	0	0	0	0	0	0	0	0	0	0	0	0	0	0	0	0	0	0	0	0	0	0	0	0	0	0	0	0	0	0	0	0	0	0	0	0	0	0	0	0	0	0	0	0	0	0	0	0	0	0	0	0	0	0	0	0	0	0	0	0	0	0	0	0	0	0	0	0	0	0	0	0	0	0	0	0	0	0	0	0	0	0	0	0	0	0	0	0	0	0	0	0	0	0	0	0	0	0	0	0	0	0	0	0	0	0	0	0	0	0	0	0	0	0	0	0	0	0	0	0	0	0	0	0	0	0	0	0	0	0	0	0	0	0	0	0	0	0	0	0	0	0	0	0	0	0	0	0	0	0	0	0	0	0	0	0	0	0	0	0	0	0	0	0	0	0	0	0	0	0	0	0	0	0	0	0	0	0	0	0	0	0	0	0	0	0	0	0	0	0	0	0	0	0	0	0	0	0	0	0	0	0	0	0	0	0	0	0	0	0	0	0	0	0	0	0	0	0	0	0	0	0	0	0	0	0	0	0	0	0	0	0	0	0	0	0	0	0	0	0	0	0
L_012	0	0	0	0	0	0	0	0	0	0	0	0	0	0	0	0	0	0	0	0	0	0	0	0	0	0	0	0	0	0	0	0	0	0	0	0	0	0	0	0	0	0	0	0	0	0	0	0	0	0	0	0	0	0	0	0	0	0	0	0	0	0	0	0	0	0	0	0	0	0	0	0	0	0	0	0	0	0	0	0	3	0	0	0	0	0	0	0	0	0	0	0	0	0	0	0	0	0	0	0	0	0	0	0	0	0	0	0	0	0	0	0	0	0	0	0	0	0	0	0	0	0	0	0	0	0	0	0	0	0	0	0	0	0	0	0	0	0	0	0	0	0	0	0	0	0	0	0	0	0	0	0	0	0	0	0	0	0	0	0	0	0	0	0	0	0	0	0	0	0	0	0	0	0	0	0	0	0	0	0	0	0	0	0	0	0	0	0	0	0	0	0	0	0	0	0	0	0	0	0	0	0	0	0	0	0	0	0	0	0	0	0	0	0	0	0	0	0	0	0	0	0	0	0	0	0	0	0	0	0	0	0	0	0	0	0	0	0	0	0	0	0	0	0	0	0	0	0	0	0	0	0	0	0	0	0	0	0	0	0	0	0	0	0	0	0	0	0	0	0	0	0	0	0	0	0	0	0	0	0	0	0	0	0	0	0	0	0	0	0	0	0	0	0	0	0	0	0	0	0	104	0	0	0	0	0	0	0	0	0	0	0	0	0	0	0	0	0	0	0	0	0	0	0	0	0	0	0	0	0	0	0	0	0	0	0	0	0	0	0	0	0	0	0	0	0	0	0	0	0	0	0	0	0	0	0	0	0	0	0	0	0	0	0	0	0	0	0	0	0	0	44	0	0	0	0	0	0	0	0	0	0	0	0	0	0	0	0	0	0	0	0	0	0	0	0	0	0	0	0	0	0	0	0	0	0	0	0	0	0	0	0	0	0	0	0	0	0	0	0	0	0	0	0	0	0	0	0	0	0	0	0	0	0	0	0	0	0	0	0	0	0	0	0	0	0	0	0	0	0	0	0	0	0	0	0	0	0	0	0	0	0	0	0	0	0	0	0	0	0	0	0	0	0	0	0	0	0	0	0	0	0	0	0	0	0	0	0	0	0	0	0	0	0	0	0	0	0	0	0	0	0	0	0	0	0	0	0	0	0	0	0	0	0	0	0	0	0	0	0	0	0	0	0	0	0	0	4	0	0	0	0	0	0	0	0	0	0	0	0	0	0	0	0	0	95	0	0	0	0	0	0	0	0	0	0	0	0	0	0	0	0	0	0	0	0	0	0	0	0	0	0	0	0	0	0	0	0	0	0	0	0	0	0	0	0	0	0	0	0	0	0	0	0	0	0	0	0	0	0	0	0	0	0	0	0	0	0	6	0	0	0	0	0	0	0	0	0	0	0	0	0	0	0	0	0	0	0	0	0	0	0	0	0	0	0	0	0	0	0	0	0	0	0	0	0	0	0	0	0	0	0	0	0	0	0	0	0	0	0	0	0	0	0	0	0	0	0	0	0	0	0	0	0	0	0	0	0	0	0	0	0	0	0	0	0	0	0	0	0	0	0	0	0	0	0	0	0	0	0	0	0	0	0	0	0	0	0	0	0	0	0	0	0	0	0	0	0	0	0	0	0	0	0	0	0	0	0	0	0	0	0	0	0	0	0	0	0	0	0	0	0	0	0	0	0	0	0	0	0	0	0	0	8	0	0	0	0	0	0	0	0	0	0	0	0	0	0	0	0	0	0	0	0	0	0	0	0	0	0	0	0	0	0	0	0	0	0	0	0	0	0	0	0	0	0	0	0	0	0	0	0	0	0	0	0	0	0	0	0	0	0	0	0	0	0	0	0	0	0	0	0	0	0	0	0	0	0	0	0	0	0	0	0	0	0	0	0	0	0	0	0	0	0	0	0	0	0	0	0	0	0	0	0	0	0	0	0	0	0	0	0	0	0	0	0	0	0	0	0	0	0	0	0	0	0	0	0	0	0	0	0	0	0	0	0	0	0	0	0	0	0	0	0	0	0	0	0	0	0	0	0	0	0	0	0	0	0	0	0	0	0	0	0	0	0	0	0	0	0	0	0	0	0	0	0	0	0	0	0	0	0	0	0	0	0	0	0	0	0	0	0	0	0	0	0	0	0	0	0	0	0	0	0	0	0	0	0	0	0	0	0	0	0	0	0	0	0	0	0	0	0	0	0	0	0	0	0	0	0	0	0	0	0	0	0	0	0	0	0	0	0	0	0	0	0	0	0	0	0	0	0	0	0	0	0	0	0	0	0	0	0	0	0	0	0	0	0	0	0	0	0	0	0	0	0	0	0	0	0	0	0	0	0	0	0	0	0	0	0	0	0	0	0	0	0	0	0	0	0	0	0	0	0	0	0	0	0	0	0	0	0	0	0	0	0	0	0	0	0	0	0	0	0	0	0	0	0	0	0	0	0	0	0	0	0	0	0	0	0	0	0	0	0	0	0	0	0	0	0	0	0	0	0	0	0	0	0	0	0	0	0	0	0	0	0	0	0	0	0	0	0	0	0	0	0	0	0	0	0	0	0	0	0	0	0	0	0	0	0	0	0	0	0	0	0	0	0	0	0	0	0	0	0	0	0	0	0	0	0	0	0	0	0	0	0	0	0	0	0	0	0	0	0	0	0	0	0	0	0	0	0	0	0	0	0	0	0	0	0	0	0	0	0	0	0	0	0	0	0	0	0	0	0	0	0	0	0	0	0	0	0	0	0	0	0	0	0	0	0	0	0	0	0	0	0	0	0	0	0	0	0	0	0	0	0	0	0	0	0	0	0	0	0	0	0	0	0	0	0	0	0	0	0	0	0	0	0	0	0	0	0	0	0	0	0	0	0	0	0	0	0	0	0	0	0	0	0	0	0	0	0	0	0	0	0	0	0	0	0	0	0	0	0	0	0	0	0	0	0	0	0	0	0	0	0	0	0	0	0	0	0	0	0	0	0	0	0	0	0	0	0	0	0	0	0	0	0	0	0	0	0	0	0	0	0	0	0	0	0	0	0	0	0	0	0	0	0	0	0	0	0	0	0	0	0	0	0	0	0	0	0	0	0	0	0	0	0	0	0	0	0	0	0	0	0	0	0	0	0	0	0	0	0	0	0	0	0	0	0	0	0	0	0	0	0	0	0	0	0	0	0	0	0	0	0	0	0	0	0	0	0	0	0	0	0	0	0	0	0	0	0	0	0	0	0	0	0	0	0	0	0	0	0	0	0	0	0	0	0	0	0	0	0	0	0	0	0	0	0	0	0	0	0	0	0	0	0	0	0	0	0	0	0	0	0	0	0	0	0	0	0	0	0	0	0	0	0	0	0	0	0	0	0	0	0	0	0	0	0	0	0	0	0	0	0	0	0	0	0	0	0	0	0	0	0	0	0	0	0	0	0	0	0	0	0	0	0	0	0	0	0	0	0	0	0	0	0	0	0	0	0	0	0	0	0	0	0	0	0	0	0	0	0	0	0	0	0	0	0	0	0	0	0	0	0	0	0	0	0	0	0	0	0	0	0	0	0	0	0	0	0	0	0	0	0	0	0	0	0	0	0	0	0	0	0	0	0	0	0	0	0	0	0	0	0	0	0	0	0	0	0	0	0	0	0	0	0	0	0	0	0	0	0	0	0	0	0	0	0	0	0	0	0	0	0	0	0	0	0	0	0	0	0	0	0	0	0	0	0	0	0	0	0	0	0	0	0	0	0	0	0	0	0	0	0	0	0	0	0	0	0	0	0	0	0	0	0	0	0	0	0	0	0	0	0	0	0	0	0	0	0	0	0	0	0	0	0	0	0	0	0	0	0	0	0	0	0	0	0	0	0	0	0	0	0	0	0	0	0	0	0	0	0	0	0	0	0	0	0	0	0	0	0	0	0	0	0	0	0	0	0	0	0	0	0	0	0	0	0	0	0	0	0	0	0	0	0	0	0	0	0	0	0	0	0	0	0	0	0	0	0	0	0	0	0	0	0	0	0	0	0	0	0	0	0	0	0	0	0	0	0	0	0	0	0	0	0	0	0	0	0	0	0	0	0	0	0	0	0	0	0	0	0	0	0	0	0	0	0	0	0	0	0	0	0	0	0	0	0	0	0	0	0	0	0	0	0	0	0	0	0	0	0	0	0	0	0	0	0	0	0	0	0	0	0	0	0	0	0	0	0	0	0	0	0	0	0	0	0	0	0	0	0	0	0	0	0	0	0	0	0	0	0	0	0	0	0	0	0	0	0	0	0	0	0	0	0	0	0	0	0	0	0	0	0	0	0	0	0	0	0	0	0	0	0	0	0	0	0	0	0	0	0	0	0	0	0	0	0	0	0	0	0	0	0	0	0	0	0	0	0	0	0	0	0	0	0	0	0	0	0	0	0	0	0	0	0	0	0	0	0	0	0	0	0	0	0	0	0	0	0	0	0	0	0	0	0	0	0	0	0	0	0	0	0	0	0	0	0	0	0	0	0	0	0	0	0	0	0	0	0	0	0	0	0	0	0	0	0	0	0	0	0	0	62	0	0	0	0	0	0	0	0	0	0	0	0	0	0	0	0	0	0	0	0	0	0	0	0	0	0	0	0	0	0	0	0	0	0	0	0	0	0	0	0	0	0	0	0	0	0	0	0	0	0	0	0	0	0	0	0	0	0	0	0	0	0	0	0	0	0	0	0	0	0	0	0	0	0	0	0	0	0	0	0	0	0	0	0	0	0	0	0	0	0	0	0	0	0	0	0	0	0	0	0	0	0	0	0	0	0	0	0	0	0	0	0	0	0	0	0	0	0	0	0	0	0	0	0	0	0	0	0	0	0	0	0	0	0	0	0	0	0	0	0	0	0	0	0	0	0	0	0	0	0	0	0	0	0	0	0	0	0	0	0	0	0	0	0	0	0	0	0	0	0	0	0	0	0	0	0	0	0	0	0	0	0	0	0	0	0	0	0	0	0	0	0	0	0	0	0	0	0	0	0	0	0	0	0	0	0	0	0	0	0	0	0	0	0	0	0	0	0	0	0	0	0	0	0	0	0	0	0	0	0	0	0	0	0	0	0	0	0	0	0	0	0	0	0	0	0	0	0	0	0	0	0	0	0	0	0	0	0	0	0	0	0	0	0	0	0	0	0	0	0	0	0	0	0	0	0	0	0	0	0	0	0	0	0	0	0	0	0	0	0	0	0	0	0	0	0	0	0	0	0	0	0	0	0	0	0	0	0	0	0	0	0	0	0	0	0	0	0	0	0	0	0	0	0	0	0	0	0	0	0	0	0	0	0	0	0	0	0	0	0	0	0	0	0	0	0	0	0	0	0	0	0	0	0	0	0	0	0	0	0	0	0	0	0	0	0	0	0	0	0	0	0	0	0	0	0	0	0	0	0	0	0	0	0	0	0	0	0	0	0	0	0	0	0	0	0	0	0	0	0	0	0	0	0	0	0	0	0	0	0	0	0	0	0	0	0	0	0	0	0	0	0	0	0	0	0	0	0	0	0	0	0	0	0	0	0	0	0	0	0	0	0	0	0	0	0	0	0	0	0	0	0	0	0	0	0	0	0	0	0	0	0	0	0	0	0	0	0	0	0	0	0	0	0	0	0	0	0	0	0	0	0	0	0	0	0	0	0	0	0	0	0	0	0	0	0	0	0	0	0	0	0	0	0	0	0	0	0	0	0	0	0	0	0	0	0	0	0	0	0	0	0	0	0	0	0	0	0	0	0	0	0	0	0	0	0	0	0	0	0	0	0	0	0	0	0	0	0	0	0	0	0	0	0	0	0	0	0	0	0	0	0	0	0	0	0	0	0	0	0	0	0	0	0	0	0	0	0	0	0	0	0	0	0	0	0	0	0	0	0	0	0	0	0	0	0	0	0	0	0	0	0	0	0	0	0	0	0	0	0	0	0	0	0	0	0	0	0	0	0	0	0	0	0	0	0	0	0	0	0	0	0	0	0	0	0	0	0	0	0	0	0	0	0	0	0	0	0	0	0	0	0	0	0	0	0	0	0	0	0	0	0	0	0	0	0	0	0	0	0	0	0	0	0	0	0	0	0	0	0	0	0	0	0	0	0	0	0	0	0	0	0	0	0	0	0	0	0	0	0	0	0	0	0	0	0	0	0	0	0	0	0	0	0	0	0	0	0	0	0	0	0	0	0	0	0	0	0	0	0	0	0	0	0	0	0	0	0	0	0	0	0	0	0	0	0	0	0	0	0	0	0	0	0	0	0	0	0	0	0	0	0	0	0	0	0	0	0	0	0	0	0	0	0	0	0	0	0	0	0	0	0	0	0	0	0	0	0	0	0	0	0	0	0	0	0	0	0	0	0	0	0	0	0	0	0	0	0	0	0	0	0	0	0	0	0	0	0	0	0	0	0	0	0	0	0	0	0	0	0	0	0	0	0	0	0	0	0	0	0	0	0	0	0	0	0	0	0	0	0	0	0	0	0	0	0	0	0	0	0	0	0	0	0	0	0	0	0	0	0	0	0	0	0	0	0	0	0	0	0	0	0	0	0	0	0	0	0	0	0	0	0	0	0	0	0	0	0	0	0	0	0	0	0	0	0	0	0	0	0	0	0	0	0	0	0	0	0	0	0	0	0	0	0	0	0	0	0	0	0	0	0	0	0	0	0	0	0	0	0	0	0	0	0	0	0	0	0	0	0	0	0	0	0	0	0	0	0	0	0	0	0	0	0	0	0	0	0	0	0	0	0	0	0	0	0	0	0	0	0	0	0	0	0	0	0	0	0	0	0	0	0	0	0	0	0	0	0	0	0	0	0	0	0	0	0	0	0	0	0	0	0	0	0	0	0	0	0	0	0	0	0	0	0	0	0	0	0	0	0	0	0	0	0	0	0	0	0	0	0	0	0	0	0	0	0	0	0	0	0	0	0	0	0	0	0	0	0	0	0	0	0	0	0	0	0	0	0	0	0	0	0	0	0	0	0	0	0	0	0	0	0	0	0	0	0	0	0	0	0	0	0	0	0	0	0	0	0	0	0	0	0	0	0	0	0	0	0	0	0	0	0	0	0	0	0	0	0	0	0	0	0	0	0	0	0	0	0	0	0	0	0	0	0	0	0	0	0	0	0	0	0	0	0	0	0	0	0	0	0	0	0	0	0	0	0	0	0	0	0	0	0	0	0	0	0	0	0	0	0	0	0	0	0	0	0	0	0	0	0	0	0	0	0	0	0	0	0	0	0	0	0	0	0	0	0	0	0	0	0	0	0	0	0	0	0	0	0	0	0	0	0	0	0	0	0	0	0	0	0	0	0	0	0	0	0	0	0	0	0	0	0	0	0	0	0	0	0	0	0	0	0	0	0	0	0	0	0	0	0	0	0	0	0	0	0	0	0	0	0	0	0	0	0	0	0	0	0	0	0	0	0	0	0	0	0	0	0	0	0	0	0	0	0	0	0	0	0	0	0	0	0	0	0	0	0	0	0	0	0	0	0	0	0	0	0	0	0	0	0	0	0	0	0	0	0	0	0	0	0	0	0	0	0	0	0	0	0	0	0	0	0	0	0	0	0	0	0	0	0	0	0	0	0	0	0	0	0	0	0	0	0	0	0	0	0	0	0	0	0	0	0	0	0	0	0	0	0	0	0	0	0	0	0	0	0	0	0	0	0	0	0	0	0	0	0	0	0	0	0	0	0	0	0	0	0	0	0	0	0	0	0	0	0	0	0	0	2	0	0	0	0	0	0	0	0	0	0	0	0	0	0	0	0	0	0	0	0	0	0	0	0	0	0	0	0	0	0	0	0	0	0	0	0	0	0	0	0	0	0	0	0	0	0	0	0	0	0	0	0	0	0	0	0	0	0	0	0	0	0	0	0	0	0	0	0	0	0	0	0	0	0	0	0	0	0	0	0	0	0	0	0	0	0	0	0	0	0	0	0	0	0	0	0	0	0	0	0	0	0	0	81	0	0	0	0	0	0	29	0	0	0	0	0	0	0	0	0	0	0	0	0	0	0	0	0	0	0	0	0	0	0	0	0	0	0	0	0	0	0	0	0	0	0	0	0	0	0	0	0	0	0	0	0	0	0	0	0	0	0	0	0	0	0	0	0	0	0	0	0	0	0	0	0	0	0	0	0	0	0	0	0	0	0	0	0	0	0	0	0	0	0	0	0	0	0	0	0	0	0	0	0	0	0	0	0	0	0	0	0	0	0	0	0	0	0	0	0	0	0	0	0	0	0	0	0	0	0	0	0	0	0	0	0	0	0	0	0	0	0	0	0	0	0	0	0	0	0	0	0	0	0	0	0	0	0	0	0	0	0	0	0	0	0	0	0	0	0	0	0	0	0	0	0	0	0	0	0	0	0	0	0	0	0	0	0	0	0	0	0	0	0	0	0	0	0	0	0	0	0	0	0	0	0	0	0	0	0	0	0	0	0	0	0	0	0	0	0	0	0	0	0	0	0	0	0	0	0	0	0	0	0	0	0	0	0	0	0	0	0	0	0	0	0	0	0	0	0	0	0	0	0	0	0	15	0	0	0	0	0	0	0	0	0	0	0	0	0	0	0	0	0	0	0	0	0	0	0	0	0	0	0	0	0	0	0	0	0	0	0	0	0	0	0	0	0	0	0	0	0	0	0	0	0	0	0	0	0	0	0	0	0	0	0	0	0	0	0	0	0	0	0	0	0	0	0	0	0	0	0	0	0	0	0	0	0	0	0	0	0	0	0	0	0	0	0	0	0	0	0	0	0	0	0	0	0	0	0	0	0	0	0	0	0	0	0	0	0	0	0	0	0	0	0	0	0	0	0	0	0	0	0	0	0	0	0	0	0	0	0	0	0	0	0	0	0	0	0	0	0	0	0	0	0	0	0	0	0	0	0	0	0	0	0	0	0	0	0	0	0	0	0	0	0	0	0	0	0	0	0	0	0	0	0	0	0	0	0	0	0	0	0	0	0	0	0	0	0	0	0	0	0	0	0	0	0	0	0	0	0	0	0	0	0	0	0	0	0	0	0	0	0	0	0	0	0	0	0	0	0	0	0	0	0	0	0	0	0	0	0	0	0	0	0	0	0	0	0	0	0	0	0	0	0	0	0	0	0	0	0	0	0	0	0	0	0	0	0	0	0	0	0	0	0	0	0	0	0	0	0	0	0	0	0	0	0	0	0	0	0	0	0	0	0	0	0	0	0	0	0	0	0	0	0	0	0	0	0	0	0	0	0	0	0	0	0	7	0	0	0	0	0	0	0	0	0	0	0	0	0	0	0	0	0	0	0	0	0	0	0	0	0	0	0	0	0	0	0	0	0	0	0	0	0	0	0	0	0	0	0	0	0	0	0	0	0	0	0	0	0	0	0	0	0	0	0	0	0	0	0	0	0	0	0	0	0	0	0	0	0	0	0	0	0	0	0	0	0	0	0	0	0	0	0	0	0	0	0	0	0	0	0	0	0	0	0	0	0	0	0	0	0	0	0	0	0	0	0	0	0	0	0	0	0	0	0	0	0	0	0	0	0	0	0	0	0	0	0	0	0	0	0	0	0	0	0	0	0	0	0	0	0	0	0	0	0	0	0	0	0	0	0	0	0	0	0	0	0	0	0	0	0	0	0	0	0	0	0	0	0	0	0	0	0	0	0	0	0	0	0	0	0	0	0	0	0	0	0	0	0	0	0	0	0	0	0	0	0	0	0	0	0	0	0	0	0	0	0	0	0	0	0	0	0	0	0	0	0	0	0	0	0	0	0	0	0	0	0	0	0	0	0	0	0	0	0	0	0	0	0	0	0	0	0	0	0	0	0	0	0	0	0	0	0	0	0	0	0	0	0	0	0	0	0	0	0	0	0	0	0	0	0	0	0	0	0	0	0	0	0	0	0	0	0	0	0	0	0	0	0	0	0	0	0	0	0	0	0	0	0	0	0	0	0	0	0	0	0	0	0	0	0	0	0	0	0	0	0	0	0	0	0	0	0	0	0	0	0	0	0	0	0	0	0	0	0	0	0	0	0	0	0	0	0	0	0	0	0	0	0	0	0	0	0	0	0	0	0	0	0	0	0	0	0	0	0	0	0	0	0	0	0	0	0	0	0	0	0	0	0	0	0	0	0	0	0	0	0	0	0	0	0	0	0	0	0	0	0	0	0	0	0	0	0	0	0	0	0	0	0	0	0	0	0	0	0	0	0	0	0	0	0	0	0	0	0	0	0	0	0	0	0	0	0	0	0	0	0	0	0	0	0	0	0	0	0	0	0	0	0	0	0	0	0	0	0	0	0	0	0	0	0	0	0	0	0	0	0	0	0	0	0	0	0	0	0	0	0	0	0	0	0	0	0	0	0	0	0	0	0	0	0	0	0	0	0	0	0	0	0	0	0	0	0	0	0	0	0	0	0	0	0	0	0	0	0	0	0	0	0	0	0	0	0	0	0	0	0	0	0	0	0	0	0	0	0	0	0	0	0	0	0	0	0	0	0	0	0	0	0	0	0	0	0	0	0	0	0	0	0	0	0	0	0	0	0	0	0	0	0	0	0	0	0	0	0	0	0	0	0	0	0	0	0	0	0	0	0	0	0	0	0	0	0	0	0	0	0	0	0	0	0	0	0	0	0	0	0	0	0	0	0	0	0	0	0	0	0	0	0	0	0	0	0	0	0	0	0	0	0	0	0	0	0	0	0	0	0	0	0	0	0	0	0	0	0	0	0	0	0	0	0	0	0	0	0	0	0	0	0	0	0	0	0	0	0	0	0	0	0	0	0	0	0	0	0	0	0	0	0	0	0	0	0	0	0	0	0	0	0	0	0	0	0	0	0	0	0	0	0	0	0	0	0	0	0	0	0	0	0	0	0	0	0	0	0	0	0	0	0	0	0	0	0	0	0	0	0	0	0	0	0	0	0	0	0	0	0	0	0	0	0	0	0	0	0	0	0	0	0	0	0	0	0	0	0	0	0	0	0	0	0	0	0	0	0	0	0	0	0	0	0	0	0	0	0	0	0	0	0	0	0	0	0	0	0	0	0	0	0	0	0	0	0	0	0	0	0	0	0	0	0	0	0	0	0	0	0	0	0	0	0	0	0	0	0	0	0	0	0	0	0	0	0	0	0	0	0	0	0	0	0	0	0	0	0	0	0	0	0	0	0	0	0	0	0	0	0	0	0	0	0	0	0	0	0	0	0	0	0	0	0	0	0	0	0	0	0	0	0	0	0	0	0	0	0	0	0	0	0	0	0	0	0	0	0	0	0	0	0	0	0	0	0	0	0	0	0	0	0	0	0	0	0	0	1	0	0	0	0	0	0	0	0	0	0	0	0	0	0	0	0	0	0	0	0	0	0	0	0	0	0	0	0	0	0	0	0	0	0	0	0	0	0	0	0	0	0	0	0	0	0	0	0	0	0	0	0	0	0	0	0	0	0	0	0	0	0	0	0	0	0	0	0	0	0	0	0	0	0	0	0	0	0	0	0	0	0	0	0	0	0	0	0	0	0	0	0	0	0	0	0	0	0	0	0	0	0	0	0	0	0	0	0	0	0	0	0	0	0	0	0	0	0	0	0	0	0	0	0	0	0	0	0	0	0	0	0	0	0	0	0	0	0	0	0	0	0	0	0	0	0	0	0	0	0	0	0	0	0	0	0	0	0	0	0	0	0	0	0	0	0	0	0	0	0	0	0	0	0	0	0	0	0	0	0	0	0	0	0	0	0	0	0	0	0	0	0	0	0	0	0	0	0	0	0	0	0	0	0	0	0	0	0	0	0	0	0	0	0	0	0	0	0	0	0	0	0	0	0	0	0	0	0	0	0	0	0	0	0	0	0	0	0	0	0	0	0	0	0	0	0	0	0	0	0	0	0	0	0	0	0	0	0	0	0	0	0	0	0	0	0	0	0	0	0	0	0	0	0	0	0	0	0	0	0	0	0	0	0	0	0	0	0	0	0	0	0	0	0	0	0	0	0	0	0	0	0	0	0	0	0	0	0	0	0	0	0	0	0	0	0	0	0	0	0	0	0	0	0	0	0	0	0	0	0	0	0	0	0	0	0	0	0	0	0	0	0	0	0	0	0	0	0	0	0	0	0	0	0	0	0	0	0	0	0	0	0	0	0	0	0	0	0	0	0	0	0	0	0	0	0	0	0	0	0	0	0	0	0	0	0	0	0	0	0	0	0	0	0	0	0	0	0	0	0	0	0	0	0	0	0	0	0	0	0	0	0	0	0	0	0	0	0	0	0	0	0	0	0	0	0	0	0	0	0	0	0	0	0	0	0	0	0	0	0	0	0	0	0	0	0	0	0	0	0	0	0	0	0	0	0	0	0	0	0	0	0	0	0	0	0	0	0	0	0	0	0	0	0	0	0	0	0	0	0	0	0	0	0	0	0	0	0	0	0	0	0	0	0	0	0	0	0	0	0	0	0	0	0	0	0	0	0	0	0	0	0	0	0	0	0	0	0	0	0	0	0	0	0	0	0	0	0	0	0	0	0	0	0	0	0	0	0	0	0	0	0	0	0	0	0	0	0	0	0	0	0	0	0	0	0	0	0	0	0	0	0	0	0	0	0	0	0	0	0	0	0	0	0	0	0	0	0	0	0	0	0	0	0	0	0	0	0	0	0	0	0	0	0	0	0	0	0	0	0	0	0	0	0	0	0	0	0	0	0	0	0	0	0	0	0	0	0	0	0	0	0	0	0	0	0	0	0	0	0	0	0	0	0	0	0	0	0	0	0	0	0	0	0	0	0	0	0	0	0	0	0	0	0	0	0	0	0	0	0	0	0	0	0	0	0	0	0	0	0	0	0	0	0	0	0	0	0	0	0	0	0	0	0	0	0	0	0	0	0	0	0	0	0	0	0	0	0	0	0	0	0	0	0	0	0	0	0	0	0	0	0	0	0	0	0	0	0	0	0	0	0	0	0	0	0	0	0	0	0	0	0	0	0	0	0	0	0	0	0	0	0	0	0	0	0	0	0	0	0	0	0	0	0	0	0	0	0	0	0	0	0	0	0	0	0	0	0	0	0	0	0	0	0	0	0	0	0	0	0	0	0	0	0	0	0	0	0	0	0	0	0	0	0	0	0	0	0	0	0	0	0	0	0	0	0	0	0	0	0	0	0	0	0	0	0	0	0	0	0	0	0	0	0	0	0	0	0	0	0	0	0	0	0	0	0	0	0	0	0	0	0	0	0	0	0	0	0	0	0	0	0	0	0	0	0	0	0	0	0	0	0	0	0	0	0	0	0	0	0	0	0	0	0	0	0	0	0	0	0	0	0	0	0	0	0	0	0	0	0	0	0	0	0	0	0	0	0	0	0	0	0	0	0	0	0	0	0	0	0	0	0	0	0	0	0	0	0	0	0	0	0	0	0	0	0	0	0	0	0	0	0	0	0	0	0	0	0	0	0	0	0	0	0	0	0	0	0	0	0	0	0	0	0	0	0	0	0	0	0	0	0	0	0	0	0	0	0	0	0	0	0	0	0	0	0	0	0	0	0	0	0	0	0	0	0	0	0	0	0	0	0	0	0	0	0	0	0	0	0	0	0	0	0	0	0	0	0	0	0	0	0	0	0	0	0	0	0	0	0	0	0	0	0	0	0	0	0	0	0	0	0	0	0	0	0	0	0	0	0	0	0	0	0	0	0	0	0	0	0	0	0	0	0	0	0	0	0	0	0	0	0	0	0	0	0	0	0	0	0	0	0	0	0	0	0	0	0	0	0	0	0	0	0	0	0	0	0	0	0	0	0	0	0	0	0	0	0	0	0	0	0	0	0	0	0	0	0	0	0	0	0	0	0	0	0	0	0	0	0	0	0	0	0	0	0	0	0	0	0	0	0	0	0	0	0	0	0	0	0	0	0	0	0	0	0	0	0	0	0	0	0	0	0	0	0	0	0	0	0	0	0	0	0	0	0	0	0	0	0	0	0	0	0	0	0	0	0	0	0	0	0	0	0	0	0	0	0	0	0	0	0	0	0	0	0	0	0	0	0	0	0	0	0	0	0	0	0	0	0	0	0	0	0	0	0	0	0	0	0	0	0	0	0	0	0	0	0	0	0	0	0	0	0	0	0	0	0	0	0	0	0	0	0	0	0	0	0	0	0	0	0	0	0	0	0	0	0	0	0	0	0	0	0	0	0	0	0	0	0	0	0	0	0	0	0	0	0	0	0	0	0	0	0	0	0	0	0	0	0	0	0	0	0	0	0	0	0	0	0	0	0	0	0	0	0	0	0	0	0	0	0	0	0	0	0	0	0	0	0	0	0	0	0	0	0	0	0	0	0	0	0	0	0	0	0	0	0	0	0	0	0	0	0	0	0	0	0	0	0	0	0	0	0	0	0	0	0	0	0	0	0	0	0	0	0	0	0	0	0	0	0	0	0	0	0	0	0	0	0	0	0	0	0	0	0	0	0	0	0	0	0	0	0	0	0	0	0	0	0	0	0	0	0	0	0	0	0	0	0	0	0	0	0	0	0	0	0	0	0	0	0	0	0	0	0	0	0	0	0	0	0	0	0	0	0	0	0	0	0	0	0	0	0	0	0	0	0	0	0	0	0	0	0	0	0	0	0	0	0	0	0	0	0	0	0	0	0	0	0	0	0	0	0	0	0	0	0	0	0	0	0	0	0	0	0	0	0	0	0	0	0	0	0	0	0	0	0	0	0	0	0	0	0	0	0	0	0	0	0	0	0	0	0	0	0	0	0	0	0	0	0	0	0	0	0	0	0	0	0	0	0	0	0	0	0	0	0	0	0	0	0	0	0	0	0	0	0	0	0	0	0	0	0	0	0	0	0	0	0	0	0	0	0	0	0	0	0	0	0	0	0	0	0	0	0	0	0	0	0	0	0	0	0	0	0	0	0	0	0	0	0	0	0	0	0	0	0	0	0	0	0	0	0	0	0	0	0	0	0	0	0	0	0	0	0	0	0	0	0	0	0	0	0	0	0	0	0	0	0	0	0	0	0	0	0	0	0	0	0	0	0	0	0	0	0	0	0	0	0	0	0	0	0	0	0	0	0	0	0	0	0	0	0	0	0	0	0	0	0	0	0	0	0	0	0	0	0	0	0	0	0	0	0	0	0	0	0	0	0	0	0	0	0	0	0	0	0	0	0	0	0	0	0	0	0	0	0	0	0	0	0	0	0	0	0	0	0	0	0	0	0	0	0	0	0	0	0	0	0	0	0	0	0	0	0	0	0	0	0	0	0	0	0	0	0	0	0	0	0	0	0	0	0	0	0	0	0	0	0	0	0	0	0	0	0	0	0	0	0	0	0	0	0	0	0	0	0	0	0	0	0	0	0	0	0	0	0	0	0	0	0	0	0	0	0	0	0	0	0	0	0	0	0	0	0	0	0	0	0	0	0	0	0	0	0	0	0	0	0	0	0	0	0	0	0	0	0	0	0	0	0	0	0	0	0	0	0	0	0	0	0	0	0	0	0	0	0	0	0	0	0	0	0	0	0	0	0	0	0	0	0	0	0	0	0	0	0	0	0	0	0	0	0	0	0	0	0	0	0	0	0	0	0	0	0	0	0	0	0	0	0	0	0	0	0	0	0	0	0	0	0	0	0	0	0	0	0	0	0	0	0	0	0	0	0	0	0	0	0	0	0	0	0	0	0	0	0	0	0	0	0	0	0	0	0	0	0	0	0	0	0	0	0	0	0	0	0	0	0	0	0	0	0	0	0	0	0	0	0	0	0	0	0	0	0	0	0	0	0	0	0	0	0	0	0	0	0	0	0	0	0	0	0	0	0	0	0	0	0	0	0	0	0	0	0	0	0	0	0	0	0	0	0	0	0	0	0	0	0	0	0	0	0	0	0	0	0	0	0	0	0	0	0	0	0	0	0	0	0	0	0	0	0	0	0	0	0	0	0	0	0	0	0	0	0	0	0	0	0	0	0	0	0	0	0	0	0	0	0	0	0	0	0	0	0	0	0	0	0	0	0	0	0	0	0	0	0	0	0	0	0	0	0	0	0	0	0	0	0	0	0	0	0	0	0	0	0	0	0	0	0	0	0	0	0	0	0	0	0	0	0	0	0	0	0	0	0	0	0	0	0	0	0	0	0	0	0	0	0	0	0	0	0	0	0	0	0	0	0	0	0	0	0	0	0	0	0	0	0	0	0	0	0	0	0	0	0	0	0	0	0	0	0	0	0	0	0	0	0	0	0	0	0	0	0	0	0	0	0	0	0	0	0	0	0	0	0	0	0	0	0	0	0	0	0	0	0	0	0	0	0	0	0	0	0	0	0	0	0	0	0	0	0	0	0	0	0	0	0	0	0	0	0	0	0	0	0	0	0	0	0	0	0	0	0	0	0	0	0	0	0	0	0	0	0	0	0	0	0	0	0	0	0	0	0	0	0	0	0	0	0	0	0	0	0	0	0	0	0	0	0	0	0	0	0	0	0	0	0	0	0	0	0	0	0	0	0	0	0	0	0	0	0	0	0	0	0	0	0	0	0	0	0	0	0	0	0	0	0	0	0	0	0	0	0	0	0	0	0	0	0	0	0	0	0	0	0	0	0	0	0	0	0	0	0	0	0	0	0	0	0	0	0	0	0	0	0	0	0	0	0	0	0	0	0	0	0	0	0	0	0	0	0	0	0	0	0	0	0	0	0	0	0	0	0	0	0	0	0	0	0	0	0	0	0	0	0	0	0	0	0	0	0	0	0	0	0	0	0	0	0	0	0	0	0	0	0	0	0	0	0	0	0	0	0	0	0	0	0	0	0	0	0	0	0	0	0	0	0	0	0	0	0	0	0	0	0	0	0	0	0	0	0	0	0	0	0	0	0	0	0	0	0	0	0	0	0	0	0	0	0	0	0	0	0	0	0	0	0	0	0	0	0	0	0	0	0	0	0	0	0	0	0	0	0	0	0	0	0	0	0	0	0	0	0	0	0	0	0	0	0	0	0	0	0	0	0	0	0	0	0	0	0	0	0	0	0	0	0	0	0	0	0	0	0	0	0	0	0	0	0	0	0	0	0	0	0	0	0	0	0	0	0	0	0	0	0	0	0	0	0	0	0	0	0	0	0	0	0	0	0	0	0	0	0	0	0	0	0	0	0	0	0	0	0	0	0	0	0	0	0	0	0	0	0	0	0	0	0	0	0	0	0	0	0	0	0	0	0	0	0	0	0	0	0	0	0	0	0	0	0	0	0	0	0	0	0	0	0	0	0	0	0	0	0	0	0	0	0	0	0	0	0	0	0	0	0	0	0	0	0	0	0	0	0	0	0	0	0	0	0	0	0	0	0	0	0	0	0	0	0	0	0	0	0	0	0	0	0	0	0	0	0	0	0	0	0	0	0	0	0	0	0	0	0	0	0	0	0	0	0	0	0	0	0	0	0	0	0	0	0	0	0	0	0	0	0	0	0	0	0	0	0	0	0	0	0	0	0	0	0	0	0	0	0	0	0	0	0	0	0	0	0	0	0	0	0	0	0	0	0	0	0	0	0	0	0	0	0	0	0	0	0	0	0	0	0	0	0	0	0	0	0	0	0	0	0	0	0	0	0	0	0	0	0	0	0	0	0	0	0	0	0	0	0	0	0	0	0	0	0	0	0	0	0	0	0	0	0	0	0	0	0	0	0	0	0	0	0	0	0	0	0	0	0	0	0	0	0	0	0	0	0	0	0	0	0	0	0	0	0	0	0	0	0	0	0	0	0	0	0	0	0	0	0	0	0	0	0	0	0	0	0	0	0	0	0	0	0	0	0	0	0	0	0	0	0	0	0	0	0	0	0	0	0	0	0	0	0	0	0	0	0	0	0	0	0	0	0	0	0	0	0	0	0	0	0	0	0	0	0	0	0	0	0	0	0	0	0	0	0	0	0	0	0	0	0	0	0	0	0	0	0	0	0	0	0	0	0	0	0	0	0	0	0	0	0	0	0	0	0	0	0	0	0	0	0	0	0	0	0	0	0	0	0	0	0	0	0	0	0	0	0	0	0	0	0	0	0	0	0	0	0	0	0	0	0	0	0	0	0	0	0	0	0	0	0	0	0	0	0	0	0	0	0	0	0	0
L_013	0	0	0	0	0	0	0	0	0	0	0	0	0	0	0	0	0	0	0	0	0	0	0	0	0	0	0	0	0	0	0	0	0	0	0	0	0	0	0	0	0	0	0	0	0	0	0	0	0	0	0	0	0	0	0	0	0	0	0	0	0	0	0	0	0	0	0	0	0	0	0	0	0	0	0	0	0	0	0	0	0	0	0	0	0	0	0	0	0	0	0	0	0	0	0	0	0	0	0	0	0	0	0	0	0	0	0	0	0	0	0	0	0	0	0	0	0	0	0	0	0	0	0	0	0	0	0	0	0	0	0	0	0	0	0	0	0	0	0	0	0	0	0	0	0	0	0	0	0	0	0	0	0	0	0	0	0	0	0	0	0	0	0	0	0	0	0	0	0	0	0	0	0	0	0	0	0	0	0	0	0	0	0	0	0	0	0	0	0	0	0	0	0	0	0	0	0	0	0	0	0	0	0	0	0	0	0	0	0	0	0	0	0	0	0	0	0	0	0	0	0	0	0	0	0	0	0	0	0	0	0	0	0	0	0	0	0	0	0	0	0	0	0	0	0	0	0	0	0	0	0	0	0	0	0	0	0	0	0	0	0	0	0	0	0	0	0	0	0	0	0	0	0	0	0	0	0	0	0	0	0	0	0	0	0	0	0	0	0	0	0	0	0	0	0	0	0	0	0	0	15	0	0	0	0	0	0	0	0	0	0	0	0	0	0	0	0	0	0	0	0	0	0	0	0	0	0	0	0	0	0	0	0	0	0	0	0	0	0	0	0	0	0	0	0	0	0	0	0	0	0	0	0	0	0	0	0	0	0	0	0	0	0	0	0	0	0	0	0	0	0	1	0	0	0	0	0	0	0	0	0	0	0	0	0	0	0	0	0	0	0	0	0	0	2	0	0	0	0	0	0	0	0	0	0	0	0	0	0	0	0	0	0	0	0	0	0	0	0	0	0	0	0	0	0	0	0	0	0	0	0	0	0	0	0	0	0	0	0	0	0	0	0	0	0	0	0	0	0	0	0	0	0	0	0	0	0	0	0	0	0	0	0	0	0	0	0	0	0	0	0	0	0	0	0	0	0	0	0	0	0	0	0	0	0	0	0	0	0	0	0	0	0	0	0	0	0	0	0	0	0	0	0	0	0	0	0	0	0	0	0	0	0	0	0	0	0	0	0	0	0	0	0	0	7	0	0	0	0	0	0	0	0	0	0	0	0	0	0	0	0	0	0	0	0	0	0	0	0	0	0	0	0	0	0	0	0	0	0	0	0	0	0	0	0	0	0	0	0	0	0	0	0	0	0	0	0	0	0	0	0	0	0	0	0	0	0	0	0	0	0	0	0	0	0	0	0	0	0	0	0	0	0	0	0	0	0	0	0	0	0	0	0	0	0	0	0	0	0	0	0	0	0	0	0	0	0	0	0	0	0	0	0	0	0	0	0	0	0	0	0	0	0	0	0	0	0	0	0	0	0	0	0	0	0	0	0	0	0	0	0	0	0	0	0	0	0	0	0	0	0	0	0	0	0	0	0	0	0	0	0	0	0	0	0	0	0	0	0	0	0	0	0	0	0	0	0	0	0	0	0	0	0	0	0	0	0	0	0	0	0	0	0	0	0	0	0	0	0	0	0	0	0	0	0	0	0	0	0	0	0	0	0	0	0	0	0	0	0	0	0	0	0	0	0	0	0	0	0	0	0	0	0	0	0	0	0	0	0	0	0	0	0	0	0	0	0	0	0	0	0	0	0	0	0	0	0	0	0	0	0	0	0	0	0	0	0	0	0	0	0	0	0	0	0	0	0	0	0	0	0	0	0	0	0	0	0	0	0	0	0	0	0	0	0	0	0	0	0	0	0	0	0	0	0	0	0	0	0	0	0	0	0	0	0	0	0	0	0	0	0	0	0	0	0	0	0	0	0	0	0	0	0	0	0	0	0	0	0	0	0	0	0	0	0	0	0	0	0	0	0	0	0	0	0	0	0	0	0	0	0	0	0	0	0	0	0	0	0	0	0	0	0	0	0	0	0	0	0	0	0	0	0	0	0	0	0	0	0	0	0	0	0	0	0	0	0	0	0	0	0	0	0	0	0	0	0	0	0	0	0	0	0	0	0	0	0	0	0	0	0	0	0	0	0	0	0	0	0	0	0	0	0	0	0	0	0	0	0	0	0	0	0	0	0	0	0	0	0	0	0	0	0	0	0	0	0	0	0	0	0	0	0	0	0	0	0	0	0	0	0	0	0	0	0	0	0	0	0	0	0	0	0	0	0	0	0	0	0	0	0	0	0	0	0	0	0	0	0	0	0	0	0	0	0	0	0	0	0	0	0	0	0	0	0	0	0	0	0	0	0	0	0	0	0	0	0	0	0	0	0	0	0	0	0	0	0	0	0	0	0	0	0	0	0	0	0	0	0	0	0	0	0	0	0	0	0	0	0	0	0	0	0	0	0	0	0	0	0	0	0	0	0	0	0	0	0	0	0	0	0	0	0	0	0	0	0	0	0	0	0	0	0	0	0	0	0	0	0	0	0	0	0	0	0	0	0	0	0	0	0	0	0	0	0	0	0	0	0	0	0	0	0	0	0	0	0	0	0	0	0	0	0	0	0	0	0	0	0	0	0	0	0	0	0	0	0	0	0	0	0	0	0	0	0	0	0	0	0	0	0	0	0	0	0	0	0	0	0	0	0	0	0	0	0	0	0	0	0	0	0	0	0	0	0	0	0	0	0	0	0	0	0	0	0	0	0	0	0	0	0	0	0	0	0	0	0	0	0	0	0	0	0	0	0	0	0	0	0	0	0	0	0	0	0	0	0	0	0	0	0	0	0	0	0	0	0	0	0	0	0	0	0	0	0	0	0	0	0	0	0	0	0	0	0	0	0	0	0	0	0	0	0	0	0	0	0	0	0	0	0	0	0	0	0	0	0	0	0	0	0	0	0	0	0	0	0	0	0	0	0	0	0	0	0	0	0	0	0	0	0	0	0	0	0	0	0	0	0	0	0	0	0	0	0	0	0	0	0	0	0	0	0	0	0	0	0	0	0	0	0	0	0	0	0	9	5	0	0	0	0	0	0	0	0	0	0	0	0	0	0	0	0	0	0	0	0	0	0	0	0	0	0	0	0	0	0	0	0	0	0	0	0	0	0	0	0	0	0	0	0	0	0	0	0	0	0	0	0	0	0	0	0	0	0	0	0	0	0	0	0	0	0	0	0	0	0	0	0	0	0	0	0	0	0	0	0	0	0	0	0	0	0	0	0	0	0	0	0	0	0	0	0	0	0	0	0	0	0	0	0	0	0	0	0	0	0	0	0	0	0	0	0	0	0	0	0	0	0	0	0	0	0	0	0	0	0	0	0	0	0	0	0	0	0	0	0	0	0	0	0	0	0	0	0	0	0	0	0	0	0	0	0	0	0	0	0	0	0	0	0	0	0	0	0	0	0	0	0	0	0	0	0	0	0	0	0	0	0	0	0	0	0	0	0	0	0	0	0	0	0	0	0	0	0	0	0	0	0	0	0	0	0	0	0	0	0	0	0	0	0	0	0	0	0	0	0	0	0	0	0	0	0	0	0	0	0	0	0	0	0	0	0	0	0	0	0	0	0	0	0	0	0	0	0	0	0	0	0	0	0	0	0	0	0	0	0	0	0	0	0	0	0	0	0	0	0	0	0	0	0	0	0	0	0	0	0	0	0	0	0	0	0	0	0	0	0	0	0	0	0	0	0	0	0	0	0	0	0	0	0	0	0	0	0	0	0	0	0	0	0	0	0	0	0	0	0	0	0	0	0	0	0	0	0	0	0	0	0	0	0	0	0	0	0	0	0	0	0	0	0	0	0	0	0	0	0	0	0	0	0	0	0	0	0	0	0	0	0	0	0	0	0	0	0	0	0	0	0	0	0	0	0	0	0	0	0	0	0	0	0	0	0	0	0	0	0	0	0	0	0	0	0	0	0	0	0	0	0	0	0	0	0	0	0	0	0	0	0	0	0	0	0	0	0	0	0	0	0	0	0	0	0	0	0	0	0	0	0	0	0	0	0	0	0	0	0	0	0	0	0	0	0	0	0	0	0	0	0	0	0	0	0	0	0	0	0	0	0	0	0	0	0	0	0	0	0	0	0	0	0	0	0	0	0	0	0	0	0	0	0	0	0	0	0	0	0	0	0	0	0	0	0	0	0	0	0	0	0	0	0	0	0	0	0	0	0	0	0	0	0	0	0	0	0	0	0	0	0	0	0	0	0	0	0	0	0	0	0	0	0	0	0	0	0	0	0	0	0	0	0	0	0	0	0	0	0	0	0	0	0	0	0	0	0	0	0	0	0	0	0	0	0	0	0	0	0	0	0	0	0	0	0	0	0	0	0	0	0	0	0	0	0	0	0	0	0	0	0	0	0	0	0	0	0	0	0	0	0	0	0	0	0	0	0	0	0	0	0	0	0	0	0	0	0	0	0	0	0	0	0	0	0	0	0	0	0	0	0	0	0	0	0	0	0	0	0	0	0	0	0	0	0	0	0	0	0	0	0	0	0	0	0	0	0	0	0	0	0	0	0	0	0	0	0	0	0	0	0	0	0	0	0	0	0	0	0	0	0	0	0	0	0	0	0	0	0	0	0	0	0	0	0	0	0	0	0	0	0	0	0	0	0	0	0	0	0	0	0	0	0	0	0	0	0	0	0	0	0	0	0	0	0	0	0	0	0	0	0	0	0	0	0	0	0	0	0	0	0	0	0	0	0	0	0	0	0	0	0	0	0	0	0	0	0	0	0	0	0	0	0	0	0	0	0	0	0	0	0	0	0	0	0	0	0	0	0	0	0	0	0	0	0	0	0	0	0	0	0	0	0	0	0	0	0	0	0	0	0	0	0	0	0	0	0	0	0	0	0	0	0	0	0	0	0	0	0	0	0	0	0	0	0	0	0	0	0	0	0	0	0	0	0	0	0	0	0	0	0	0	0	0	0	0	0	0	0	0	0	0	0	0	0	0	0	0	0	0	0	0	0	0	0	0	0	0	0	0	0	0	0	0	0	0	0	0	0	0	0	0	0	0	0	0	0	0	0	0	0	0	0	0	0	0	0	0	0	0	0	0	0	0	0	0	0	0	0	0	0	0	0	0	0	0	0	0	0	0	0	0	0	0	0	0	0	0	0	0	0	0	0	0	0	0	0	0	0	0	0	0	0	0	0	0	0	0	0	0	0	0	0	0	0	0	0	0	0	0	0	0	0	0	0	0	0	0	0	0	0	0	0	0	0	0	0	0	0	0	0	0	0	0	0	0	0	0	0	0	0	0	0	0	0	0	0	0	0	0	0	0	0	0	0	0	0	0	0	0	0	0	0	0	0	0	0	0	0	0	0	0	0	0	0	0	0	0	0	0	0	0	0	0	0	0	0	0	0	0	0	0	0	0	0	0	0	0	0	0	0	0	0	0	0	0	0	0	0	0	0	0	0	0	0	0	0	0	0	0	0	0	0	0	0	0	0	0	0	0	0	0	0	0	0	0	0	0	0	0	0	0	0	0	0	0	0	0	0	0	0	0	0	0	0	0	0	0	0	0	0	0	0	0	0	0	0	0	0	0	0	0	0	0	0	0	0	0	0	0	0	0	0	0	0	0	0	0	0	0	0	0	0	0	0	0	0	0	0	0	0	0	0	0	0	0	0	0	0	0	0	0	0	0	0	0	0	0	0	0	0	0	0	0	0	0	0	0	0	0	0	0	0	0	0	0	0	0	0	0	0	0	0	0	0	0	0	0	0	0	0	0	0	0	0	0	0	0	0	0	0	0	0	0	0	0	0	0	0	0	0	0	0	0	0	0	0	0	0	0	0	0	0	0	0	0	0	0	0	0	0	0	0	0	0	0	0	0	0	0	0	0	0	0	0	0	0	0	0	0	0	0	0	0	0	0	0	0	0	0	0	0	0	0	0	0	0	0	0	0	0	0	0	0	0	0	0	0	0	0	0	0	0	0	0	0	0	0	0	0	0	0	0	0	0	0	0	0	0	0	0	0	0	0	0	0	0	0	0	0	0	0	0	0	0	0	0	0	0	0	0	0	0	0	0	0	0	0	0	0	0	0	0	0	0	0	0	0	0	0	0	0	0	0	0	0	0	0	0	0	0	0	0	0	0	0	0	0	0	0	0	0	0	0	0	0	0	0	0	0	0	0	0	0	0	0	0	0	0	0	0	0	0	0	0	0	0	0	0	0	0	0	0	0	0	0	0	0	0	0	0	0	0	0	0	0	0	0	0	0	0	0	0	0	0	0	0	0	0	0	0	0	0	0	0	0	0	0	0	0	0	0	0	0	0	0	0	0	0	0	0	0	0	0	0	0	0	0	0	0	0	0	0	0	0	0	0	0	0	0	0	0	0	0	0	0	0	0	0	0	0	0	0	0	0	0	0	0	0	0	0	0	0	0	0	0	0	0	0	0	0	0	0	0	0	0	0	0	0	0	0	0	0	0	0	0	0	0	0	0	0	0	0	0	0	0	0	0	0	0	0	0	0	0	0	0	0	0	0	0	0	0	0	0	0	0	0	0	0	0	0	0	0	0	0	0	0	0	0	0	0	0	0	0	0	0	0	0	0	0	0	0	0	0	0	0	0	0	0	0	0	0	0	0	0	0	0	0	0	0	0	0	0	0	0	0	0	0	0	0	0	0	0	0	0	0	0	0	0	0	0	0	0	0	0	0	0	0	0	0	0	0	0	0	0	0	0	0	0	0	0	0	0	0	0	0	0	0	0	0	0	0	0	0	0	0	0	0	0	0	0	0	0	0	0	0	0	0	0	0	0	0	0	0	0	0	0	0	0	0	0	0	0	0	0	0	0	0	0	0	0	0	0	0	0	0	0	0	0	0	0	0	0	0	0	0	0	0	0	0	0	0	0	0	0	0	0	0	0	0	0	0	0	0	0	0	0	0	0	0	0	0	0	0	0	0	0	0	0	0	0	0	0	0	0	0	0	0	0	0	0	0	0	0	0	0	0	0	0	0	0	0	0	0	0	0	0	0	0	0	0	0	0	0	0	0	0	0	0	0	0	0	0	0	0	0	0	0	0	0	0	0	0	0	0	0	0	0	0	0	0	0	0	0	0	0	0	0	0	0	0	0	0	0	0	0	0	0	0	0	0	0	0	0	0	0	0	0	0	0	0	0	0	0	0	0	0	0	0	0	0	0	0	0	0	0	0	0	0	0	0	0	0	0	0	0	0	0	0	0	0	0	0	0	0	0	0	0	0	0	0	0	0	0	0	0	0	0	0	0	0	0	0	0	0	0	0	0	0	0	0	0	0	0	0	0	0	0	0	0	0	0	0	0	0	0	0	0	0	0	0	0	0	0	0	0	0	0	0	0	0	0	0	0	0	0	0	0	0	0	0	0	0	0	0	0	0	0	0	0	0	0	0	0	0	0	0	0	0	0	0	0	0	0	0	0	0	0	0	0	0	0	0	0	0	0	0	0	0	0	0	0	0	0	0	0	0	0	0	0	0	0	0	0	0	0	0	0	0	0	0	0	0	0	0	0	0	0	0	0	0	0	0	0	0	0	0	0	0	0	0	0	0	0	0	0	0	0	0	0	0	0	0	0	0	0	0	0	0	0	0	0	0	0	5	0	0	0	0	0	0	0	0	0	0	0	0	0	0	0	0	0	0	0	0	0	0	0	0	0	0	0	0	0	0	0	0	0	0	0	0	0	0	0	0	0	0	0	0	0	0	0	0	0	0	0	0	0	0	0	0	0	0	0	0	0	0	0	0	0	0	0	0	0	0	0	0	0	0	0	0	0	0	0	0	0	0	0	0	0	0	0	0	0	0	0	0	0	0	0	0	0	0	0	0	0	0	0	0	0	0	0	1	0	0	0	0	0	0	1152	0	0	0	1	1	2	0	0	0	0	0	341	0	473	0	0	0	1	0	1056	8	0	0	0	167	14	1423	0	112	0	0	34	0	0	0	0	5	0	0	0	0	0	0	0	0	0	0	0	0	0	0	0	0	0	0	0	0	0	0	0	0	0	0	0	0	0	0	0	0	0	0	0	0	0	0	0	0	0	0	0	0	0	0	0	0	0	0	0	0	0	0	0	0	0	0	0	0	0	0	0	0	0	0	0	0	0	0	0	0	0	0	0	0	0	0	0	0	0	0	0	0	0	0	0	0	0	0	0	0	0	0	0	0	0	0	0	0	0	0	0	0	0	0	0	0	0	0	0	0	0	0	0	0	0	0	0	0	0	0	0	0	0	0	0	0	0	0	0	0	0	0	0	0	0	0	0	0	0	0	0	0	0	0	0	0	0	0	0	0	0	0	0	0	0	0	0	0	0	0	0	0	0	0	0	0	0	0	0	0	0	0	0	0	0	0	0	0	0	0	0	0	0	0	0	0	0	0	0	0	0	0	0	0	0	0	0	0	9	0	0	0	0	0	0	0	0	0	0	0	0	0	0	0	0	0	0	1	0	0	0	0	0	0	0	0	0	0	0	0	0	0	0	0	0	0	0	0	0	0	0	0	0	0	0	0	0	0	0	0	0	0	0	0	0	0	0	0	0	0	0	0	0	0	0	0	0	0	0	0	0	0	0	0	0	0	0	0	0	0	0	0	0	0	0	0	0	0	0	0	0	0	0	0	0	0	0	0	0	0	0	0	0	0	0	0	0	0	0	0	0	0	0	0	0	0	0	0	0	0	0	0	0	0	0	0	0	0	0	0	0	0	0	0	0	0	0	0	0	0	0	0	0	0	0	0	0	0	0	0	0	0	0	0	0	0	0	0	0	0	0	0	0	0	0	0	0	0	0	0	0	0	0	0	0	0	0	0	0	0	0	0	0	0	0	0	0	0	0	0	0	0	0	0	0	0	0	0	0	0	0	0	0	0	0	0	0	0	0	0	0	0	0	0	0	0	0	0	0	0	0	0	0	0	0	0	0	0	0	0	0	0	0	0	0	0	0	0	0	0	0	0	0	0	0	0	0	0	0	0	0	0	0	0	0	0	0	0	0	0	0	0	0	0	0	0	0	1	0	0	0	0	0	0	0	0	0	0	0	0	0	0	0	0	0	0	0	0	0	0	0	2	0	2	105	0	0	35	0	1	0	0	0	0	0	0	0	0	0	0	0	0	0	0	0	0	0	0	0	0	0	0	0	0	0	0	0	0	0	0	0	0	0	0	0	0	0	0	0	0	0	0	0	0	0	0	0	0	0	0	0	0	0	0	0	0	0	0	0	0	0	0	0	0	0	0	0	0	0	0	0	0	0	0	0	0	0	0	0	0	0	0	0	0	0	0	0	0	0	0	0	0	0	0	0	0	0	0	0	0	0	0	0	0	0	0	0	0	0	0	0	0	0	0	0	0	0	0	0	0	0	0	0	0	0	0	0	0	0	0	0	0	0	0	0	0	0	0	0	0	0	0	0	0	0	0	0	0	0	0	0	0	0	0	0	0	0	0	0	0	0	0	0	0	0	0	0	0	0	0	0	0	0	0	0	0	0	0	0	0	0	0	0	0	0	0	0	0	0	0	0	0	0	0	0	0	0	0	0	0	0	0	0	0	0	0	0	0	0	0	0	0	0	0	0	0	0	0	0	0	0	0	0	0	0	0	0	0	0	0	0	0	0	0	0	0	0	0	0	0	0	0	0	1	0	0	0	0	0	0	0	0	0	0	0	0	0	0	0	0	0	0	0	0	0	0	0	0	0	0	0	0	0	0	0	0	0	0	0	0	0	0	0	0	0	0	0	0	0	0	0	0	0	0	0	0	0	0	0	0	0	0	0	0	0	0	0	0	0	0	0	0	0	0	0	0	0	0	0	0	0	0	0	0	0	0	0	0	0	0	0	0	0	0	0	0	0	0	0	0	0	0	0	0	0	0	0	0	0	0	0	0	0	0	0	0	0	0	0	0	0	0	0	0	0	0	0	0	0	0	0	0	0	0	0	0	0	0	0	0	0	0	0	0	0	0	0	0	0	0	0	0	0	0	0	0	0	0	0	0	0	0	0	0	0	0	0	0	0	0	0	0	0	0	0	0	0	0	0	0	0	0	4	0	0	0	0	0	0	0	0	0	0	0	0	0	0	0	0	0	0	0	0	0	0	0	0	0	0	0	0	0	0	0	0	0	0	0	0	0	0	0	0	0	0	0	0	0	0	0	0	0	0	0	0	0	0	0	0	0	0	0	0	0	0	0	0	0	0	0	0	0	0	0	0	0	0	0	0	0	0	0	0	0	0	0	0	0	0	0	0	0	0	0	0	0	0	0	0	0	0	0	0	0	0	0	0	0	0	0	0	0	0	0	0	0	0	0	0	0	0	0	0	0	0	0	0	0	0	0	0	0	0	0	0	0	0	0	0	0	0	0	0	0	0	0	0	0	0	0	0	0	0	0	0	0	0	0	0	0	0	0	0	0	0	0	0	0	0	0	0	0	0	0	0	0	0	0	0	0	0	0	0	0	0	0	0	0	0	0	0	0	0	0	0	0	0	0	0	0	0	0	0	0	0	0	0	0	0	0	0	0	0	0	0	0	0	0	0	0	0	0	0	0	0	0	0	0	0	0	0	0	0	0	0	0	0	0	0	0	0	0	0	0	0	0	0	0	0	0	0	0	0	0	0	0	0	0	0	0	0	0	0	0	0	0	0	0	0	0	0	0	0	0	0	0	0	0	0	0	0	0	0	0	0	0	0	0	0	0	0	0	0	0	0	0	0	0	0	0	0	0	0	0	0	0	0	0	0	0	0	0	0	0	0	0	0	0	0	0	0	0	0	0	0	0	0	0	0	0	0	0	0	0	0	0	0	0	0	0	0	0	0	0	0	0	0	0	0	0	0	0	0	0	0	0	0	0	0	0	0	0	0	0	0	0	0	0	0	0	0	0	0	0	0	0	0	0	0	0	0	0	0	0	0	0	0	0	0	0	0	0	0	0	0	0	0	0	0	0	0	0	0	0	0	0	0	0	0	0	0	0	0	0	0	0	0	0	0	0	0	0	0	0	0	0	0	0	0	0	0	0	0	0	0	0	0	0	0	0	0	0	0	0	0	0	0	0	0	0	0	0	0	0	0	0	0	0	0	0	0	0	0	0	0	0	0	0	0	0	0	0	0	0	0	0	0	0	0	0	0	0	0	0	0	0	0	0	0	0	0	0	0	0	0	0	0	0	0	0	0	0	0	0	0	0	0	0	0	0	0	0	0	0	0	0	0	0	0	0	0	0	0	0	0	0	0	0	0	0	0	0	0	0	0	0	0	0	0	2	0	0	0	0	0	0	0	0	0	0	0	0	0	0	0	0	0	0	0	0	0	0	0	0	0	0	0	0	0	0	0	0	0	0	0	0	0	0	0	0	0	0	0	0	0	0	0	0	0	0	0	0	0	0	0	0	0	0	0	0	0	0	0	0	0	0	0	0	0	0	0	0	0	0	0	0	0	0	0	0	0	0	0	0	0	0	0	0	0	0	0	0	0	0	0	0	0	0	0	0	0	0	0	0	0	0	0	0	0	0	0	0	0	0	0	0	0	0	0	0	0	0	0	0	0	0	0	0	0	0	0	0	0	0	0	0	0	0	0	0	0	0	0	0	0	0	0	0	0	0	0	0	0	0	0	0	0	0	0	0	0	10	0	0	0	0	0	0	0	0	0	0	0	0	0	0	0	0	0	0	0	0	0	0	0	0	0	0	0	0	0	0	0	0	0	0	0	0	0	0	0	0	0	0	0	0	0	0	0	0	0	0	0	0	0	0	0	0	0	1	0	0	0	0	0	0	0	0	0	0	0	0	0	0	0	0	0	0	0	0	0	0	0	0	0	0	0	0	0	0	0	0	0	0	0	0	0	0	0	0	0	0	0	0	0	0	0	0	0	0	0	0	0	0	0	0	0	0	0	0	0	0	0	0	0	0	0	0	0	0	0	0	0	0	0	0	0	0	0	0	0	0	0	0	0	0	0	0	0	0	0	0	0	0	0	0	0	0	0	0	0	0	0	0	0	0	0	0	0	0	0	0	0	0	0	0	0	0	0	0	0	0	0	0	0	0	0	0	0	0	0	0	0	0	0	0	0	0	0	0	0	0	0	0	0	0	0	0	0	0	0	0	0	0	0	0	0	0	0	0	0	0	0	0	0	0	0	0	0	0	0	0	0	0	0	0	0	0	0	0	0	0	0	0	0	0	0	0	0	0	0	0	0	0	0	0	0	0	0	0	0	0	0	0	0	0	0	0	0	0	0	0	0	0	0	0	0	0	0	0	0	0	0	0	0	0	0	0	0	0	0	0	0	0	0	0	0	0	0	0	0	0	0	0	0	0	0	0	0	0	0	0	0	0	0	0	0	0	0	0	0	0	0	0	0	0	0	0	0	0	0	0	0	0	0	0	0	0	0	0	0	0	0	0	0	0	0	0	0	0	0	0	0	0	0	0	0	0	0	0	0	0	0	0	0	0	0	0	0	0	0	0	0	0	0	0	0	0	0	0	0	0	0	0	0	0	0	0	0	0	0	0	0	0	0	0	0	0	0	0	0	0	0	0	0	0	0	0	0	0	0	0	0	0	0	0	0	0	0	0	0	0	0	0	0	0	0	0	0	0	0	0	0	0	0	0	0	0	0	0	0	0	0	0	0	0	0	0	0	0	0	0	0	0	0	0	0	0	0	0	0	0	0	0	0	0	0	0	0	0	0	0	0	0	0	0	0	0	0	0	0	0	0	0	0	0	0	0	0	0	0	0	0	0	0	0	0	0	0	0	0	0	0	0	0	0	0	0	0	0	0	0	0	0	0	0	0	0	0	0	0	0	0	0	0	0	0	0	0	0	0	0	0	0	0	0	0	0	0	0	0	0	0	0	0	0	0	0	0	0	0	0	0	0	0	0	0	0	0	0	0	0	0	0	0	0	0	0	0	0	0	0	0	0	0	0	0	0	0	0	0	0	0	0	0	0	0	0	0	0	0	0	0	0	0	0	0	0	0	0	0	0	0	0	0	0	0	0	0	0	0	0	0	0	0	0	0	0	0	0	0	0	0	0	0	0	0	0	0	0	0	0	0	0	0	0	0	0	0	0	0	0	0	0	0	0	0	0	0	0	0	0	0	0	0	0	0	0	0	0	0	0	0	0	0	0	0	0	0	0	0	0	0	0	0	0	0	0	0	0	0	0	0	0	0	0	0	0	0	0	0	0	0	0	0	0	0	0	0	0	0	0	0	0	0	0	0	0	0	0	0	0	0	0	0	0	0	0	0	0	0	0	0	0	0	0	0	0	0	0	0	0	0	0	0	0	0	0	0	0	0	0	0	0	0	0	0	0	0	0	0	0	0	0	0	0	0	0	0	0	0	0	0	0	0	0	0	0	0	0	0	0	0	0	0	0	0	0	0	0	0	0	0	0	0	0	0	0	0	0	0	0	0	0	0	0	0	0	0	0	0	0	0	0	0	0	0	0	0	0	0	0	0	0	0	0	0	0	0	0	0	0	0	0	0	0	0	0	0	0	0	0	0	0	0	0	0	0	0	0	0	0	0	0	0	0	0	0	0	0	0	0	0	0	0	0	0	0	0	0	0	0	0	0	0	0	0	0	0	0	0	0	0	0	0	0	0	0	0	0	0	0	0	0	0	0	0	0	1	0	0	0	0	0	0	0	0	0	0	0	0	0	0	0	0	0	0	0	0	0	0	0	0	0	0	0	0	0	0	0	0	0	0	0	0	0	0	0	0	0	0	0	0	0	0	0	0	0	0	0	0	0	0	0	0	0	0	0	0	0	0	0	0	0	0	0	0	0	0	0	0	0	0	0	0	0	0	0	0	0	0	0	0	0	0	0	0	0	0	0	0	0	0	0	0	0	0	0	0	0	0	0	0	0	0	0	0	0	0	0	0	0	0	0	0	0	0	0	0	0	0	0	0	0	0	0	0	0	0	0	0	0	0	0	0	0	0	0	0	0	0	0	0	0	0	0	0	0	0	0	0	0	0	0	0	0	0	0	0	0	0	0	0	0	0	0	0	0	0	0	0	0	0	0	0	0	0	0	0	0	0	0	0	0	0	0	0	0	0	0	0	0	0	0	0	0	0	0	0	0	0	0	0	0	0	0	0	0	0	0	0	0	0	0	0	0	0	0	0	0	0	0	0	0	0	0	0	0	0	0	0	0	0	0	0	0	0	0	0	0	0	0	0	0	0	0	0	0	0	0	0	0	0	0	0	0	0	0	0	0	0	0	0	0	0	0	0	0	0	0	0	0	0	0	0	0	0	0	0	0	0	0	0	0	0	0	0	0	0	0	0	0	0	0	0	0	0	0	0	0	0	0	0	0	0	0	0	0	0	0	0	0	0	0	0	0	0	0	0	0	0	0	0	0	0	0	0	0	0	0	0	0	0	0	0	0	0	0	0	0	0	0	0	0	0	0	0	0	0	0	0	0	0	0	0	0	0	0	0	0	0	0	0	0	0	0	0	0	0	0	0	0	0	0	0	0	0	0	0	0	0	0	0	0	0	0	0	0	0	0	0	0	0	0	0	0	0	0	0	0	0	0	0	0	0	0	0	0	0	0	0	0	0	0	0	0	0	0	0	0	0	0	0	0	0	0	0	0	0	0	0	0	0	0	0	0	0	0	0	0	0	0	0	0	0	0	0	0	0	0	0	0	0	0	0	0	0	0	0	0	0	0	0	0	0	0	0	0	0	0	0	0	0	0	0	0	0	0	0	0	0	0	0	0	0	0	0	0	0	0	0	0	0	0	0	0	0	0	0	0	0	0	0	0	0	0	0	0	0	0	0	0	0	0	0	0	0	0	0	0	0	0	0	0	0	0	0	0	0	0	0	0	0	0	0	0	0	0	0	0	0	0	0	0	0	0	0	0	0	0	0	0	0	0	0	0	0	0	0	0	0	0	0	0	0	0	0	0	0	0	0	0	0	0	0	0	0	0	0	0	0	0	0	0	0	0	0	0	0	0	0	0	0	0	0	0	0	0	0	0	0	0	0	0	0	0	0	0	0	0	0	0	0	0	0	0	0	0	0	0	0	0	0	0	0	0	0	0	0	0	0	0	0	0	0	0	0	0	0	0	0	0	0	0	0	0	0	0	0	0	0	0	0	0	0	0	0	0	0	0	0	0	0	0	0	0	0	0	0	0	0	0	0	0	0	0	0	0	0	0	0	0	0	0	0	0	0	0	0	0	0	0	0	0	0	0	0	0	0	0	0	0	0	0	0	0	0	0	0	0	0	0	0	0	0	0	0	0	0	0	0	0	0	0	0	0	0	0	0	0	0	0	0	0	0	0	0	0	0	0	0	0	0	0	0	0	0	0	0	0	0	0	0	0	0	0	0	0	0	0	0	0	0	0	0	0	0	0	0	0	0	0	0	0	0	0	0	0	0	0	0	0	0	0	0	0	0	0	0	0	0	0	0	0	0	0	0	0	0	0	0	0	0	0	0	0	0	0	0	0	0	0	0	0	0	0	0	0	0	0	0	0	0	0	0	0	0	0	0	0	0	0	0	0	0	0	0	0	0	0	0	0	0	0	0	0	0	0	0	0	0	0	0	0	0	0	0	0	0	0	0	0	0	0	0	0	0	0	0	0	0	0	0	0	0	0	0	0	0	0	0	0	0	0	0	0	0	0	0	0	0	0	0	0	0	0	0	0	0	0	0	0	0	0	0	0	0	0	0	0	0	0	0	0	0	0	0	0	0	0	0	0	0	0	0	0	0	0	0	0	0	0	0	0	0	0	0	0	0	0	0	0	0	0	0	0	0	0	0	0	0	0	0	0	0	0	0	0	0	0	0	0	0	0	0	0	0	0	0	0	0	0	0	0	0	0	0	0	0	0	0	0	0	0	0	0	0	0	0	0	0	0	0	0	0	0	0	0	0	0	0	0	0	0	0	0	0	0	0	0	0	0	0	0	0	0	0	0	0	0	0	0	0	0	0	0	0	0	0	0	0	0	0	0	0	0	0	0	0	0	0	0	0	0	0	0	0	0	0	0	0	0	0	0	0	0	0	0	0	0	0	0	0	0	0	0	0	0	0	0	0	0	0	0	0	0	0	0	0	0	0	0	0	0	0	0	0	0	0	0	0	0	0	0	0	0	0	0	0	0	0	0	0	0	0	0	0	0	0	0	0	0	0	0	0	0	0	0	0	0	0	0	0	0	0	0	0	0	0	0	0	0	0	0	0	0	0	0	0	0	0	0	0	0	0	0	0	0	0	0	0	0	0	0	0	0	0	0	0	0	0	0	0	0	0	0	0	0	0	0	0	0	0	0	0	0	0	0	0	0	0	0	0	0	0	0	0	0	0	0	0	0	0	0	0	0	0	0	0	0	0	0	0	0	0	0	0	0	0	0	0	0	0	0	0	0	0	0	0	0	0	0	0	0	0	0	0	0	0	0	0	0	0	0	0	0	0	0	0	0	0	0	0	0	0	0	0	0	0	0	0	0	0	0	0	0	0	0	0	0	0	0	0	0	0	0	0	0	0	0	0	0	0	0	0	0	0	0	0	0	0	0	0	0	0	0	0	0	0	0	0	0	0	0	0	0	0	0	0	0	0	0	0	0	0	0	0	0	0	0	0	0	0	0	0	0	0	0	0	0	0	0	0	0	0	0	0	0	0	0	0	0	0	0	0	0	0	0	0	0	0	0	0	0	0	0	0	0	0	0	0	0	0	0	0	0	0	0	0	0	0	0	0	0	0	0	0	0	0	0	0	0	0	0	0	0	0	0	0	0	0	0	0	0	0	0	0	0	0	0	0	0	0	0	0	0	0	0	0	0	0	0	0	0	0	0	0	0	0	0	0	0	0	0	0	0	0	0	0	0	0	0	0	0	0	0	0	0	0	0	0	0	0	0	0	0	0	0	0	0	0	0	0	0	0	0	0	0	0	0	0	0	0	0	0	0	0	0	0	0	0	0	0	0	0	0	0	0	0	0	0	0	0	0	0	0	0	0	0	0	0	0	0	0	0	0	0	0	0	0	0	0	0	0	0	0	0	0	0	0	0	0	0	0	0	0	0	0	0	0	0	0	0	0	0	0	0	0	0	0	0	0	0	0	0	0	0	0	0	0	0	0	0	0	0	0	0	0	0	0	0	0	0	0	0	0	0	0	0	0	0	0	0	0	0	0	0	0	0	0	0	0	0	0	0	0	0	0	0	0	0	0	0	0	0	0	0	0	0	0	0	0	0	0	0	0	0	0	0	0	0	0	0	0	0	0	0	0	0	0	0	0	0	0	0	0	0	0	0	0	0	0	0	0	0	0	0	0	0	0	0	0	0	0	0	0	0	0	0	0	0	0	0	0	0	0	0	0	0	0	0	0	0	0	0	0	0	0	0	0	0	0	0	0	0	0	0	0	0	0	0	0	0	0	0	0	0	0	0	0	0	0	0	0	0	0	0	0	0	0	0	0	0	0	0	0	0	0	0	0	0	0	0	0	0	0	0	0	0	0	0	0	0	0	0	0	0	0	0	0	0	0	0	0	0	0	0	0	0	0	0	0	0	0	0	0	0	0	0	0	0	0	0	0	0	0	0	0	0	0	0	0	0	0	0	0	0	0	0	0	0	0	0	0	0	0	0	0	0	0	0	0	0	0	0	0	0	0	0	0	0	0	0	0	0	0	0	0	0	0	0	0	0	0	0	0	0	0	0	0	0	0	0	0	0	0	0	0	0	0	0	0	0	0	0	0	0	0	0	0	0	0	0	0	0	0	0	0	0	0	0	0	0	0	0	0	0	0	0	0	0	0	0	0	0	0	0	0	0	0	0	0	0	0	0	0	0	0	0	0	0	0	0	0	0	0	0	0	0	0	0	0	0	0	0	0	0	0	0	0	0	0	0	0	0	0	0	0	0	0	0	0	0	0	0	0	0	0	0	0	0	0	0	0	0	0	0	0	0	0	0	0	0	0	0	0	0	0	0	0	0	0	0	0	0	0	0	0	0	0	0	0	0	0	0	0	0	0	0	0	0	0	0	0	0	0	0	0	0	0	0	0	0	0
[truncated: 3,845,386 more chars]
