# Supplementary material for: Factors Influencing Leaf- and Root-Associated Communities of Bacteria and Fungi Across 33 Plant Orders in a Grassland
Source: Front Microbiol. 2019 Feb 19;10:241. doi: 10.3389/fmicb.2019.00241 (PMC6390183; doi:10.3389/fmicb.2019.00241)
Supplement: Supplementary file 5 [file Data_sheet_4.zip]

Archive with 12 entries (9 files):
- Supplementary.Data_4/
- Supplementary.Data_4/After.rarefaction.16S.Leaf.txt
- __MACOSX/
- __MACOSX/Supplementary.Data_4/
- __MACOSX/Supplementary.Data_4/._After.rarefaction.16S.Leaf.txt
- Supplementary.Data_4/After.rarefaction.16S.Root.txt
- __MACOSX/Supplementary.Data_4/._After.rarefaction.16S.Root.txt
- Supplementary.Data_4/After.rarefaction.ITS.Leaf.txt
- __MACOSX/Supplementary.Data_4/._After.rarefaction.ITS.Leaf.txt
- Supplementary.Data_4/After.rarefaction.ITS.Root.txt
- __MACOSX/Supplementary.Data_4/._After.rarefaction.ITS.Root.txt
- __MACOSX/._Supplementary.Data_4
