# Supplementary material for: Factors Influencing Leaf- and Root-Associated Communities of Bacteria and Fungi Across 33 Plant Orders in a Grassland
Source: Front Microbiol. 2019 Feb 19;10:241. doi: 10.3389/fmicb.2019.00241 (PMC6390183; doi:10.3389/fmicb.2019.00241)
Supplement: Supplementary file 5 [file Data_sheet_4.zip › Supplementary.Data_4/After.rarefaction.ITS.Leaf.txt]

sample.filt	Month	Order	Family	Genus	Species	Native.Alienative	Wood.Herb	Redlist.2018	Mycorrhizal.Type	X1101.14904.21146__L_102	X1101.22469.17681__L_276	X1104.20593.24818__L_118	X1103.26291.13229__L_241	X1101.21770.23693__L_085	X1104.7686.9485__L_055	X1101.11684.14874__L_125	X1101.27610.14652__L_272	X1101.3773.20179__L_172	X1102.12076.13764__L_103	X2101.16050.14760__L_187	X1101.12380.22972__L_290	X1102.17909.14865__L_055	X1101.15836.25675__L_221	X1103.9583.11382__L_249	X1103.7551.9111__L_244	X1101.14473.21987__L_259	X1101.15480.21989__L_241	X1102.9951.24167__L_160	X2102.11089.12057__L_287	X2102.14673.13209__L_240	X1101.13902.19231__L_287	X1101.10109.27243__L_133	X1101.10545.18138__L_287	X1101.15973.2378__L_218	X1101.16870.9091__L_290	X1101.17966.18850__L_103	X1101.27212.14408__L_208	X1101.7332.13697__L_201	X2102.11486.16697__L_193	X1101.28328.12870__L_291	X1101.10591.22720__L_284	X1101.19465.20547__R_263	X1102.13510.23315__L_266	X1104.25669.20858__L_153	X1101.9717.18552__L_158	X1103.23237.8519__L_253	X1101.19119.3821__L_126	X1101.19272.17455__L_183	X1101.19383.7180__L_186
L_003	7	Pteridales	Dennstaedtiaceae	Pteridium	Pteridium_aquilinum	native	Herbaceous	no	AM	0	0	0	0	0	103	0	0	0	2	0	0	91	0	0	0	0	0	0	0	0	0	0	2	26	0	0	0	13	0	0	0	0	0	0	0	0	0	0	0
L_005	7	Asterales	Asteraceae	Aster	Aster_microcephalus	native	Herbaceous	no	AM	0	0	0	0	0	84	0	4	0	0	0	0	2	0	0	0	0	0	0	0	0	0	0	0	0	0	0	0	0	0	0	0	0	0	0	0	0	0	0	0
L_007	7	Rosales	Rosaceae	Sanguisorba	Sanguisorba_officinalis	native	Herbaceous	no	AM	0	0	0	0	0	64	0	0	0	0	0	0	4	0	0	0	0	0	0	0	0	0	0	0	1	0	0	0	27	0	0	0	0	0	0	0	0	0	0	0
L_008	7	Rosales	Cannabaceae	Humulus	Humulus_lupulus	native	Herbaceous	no	AM	0	0	0	0	0	72	0	0	0	0	0	0	15	0	0	0	0	0	0	0	0	0	0	0	0	0	0	0	5	0	0	0	0	0	0	0	0	0	1	0
L_009	7	Asterales	Asteraceae	Senecio	Senecio_cannabifolius	native	Herbaceous	no	AM	0	0	0	0	0	35	0	0	0	0	0	0	17	0	0	0	0	0	0	0	0	0	0	0	0	0	0	0	2	0	0	0	0	0	0	0	0	0	0	8
L_010	7	Poales	Poaceae	Miscanthus	Miscanthus_sinensis	native	Herbaceous	no	AM	0	0	0	0	0	96	0	0	0	0	0	0	29	0	0	0	0	0	0	0	0	0	0	0	0	0	0	0	0	0	0	0	0	0	0	0	0	0	0	2
L_012	7	Asparagales	Asparagaceae	Convallaria	Convallaria_majalis	native	Herbaceous	no	AM	0	0	0	0	0	38	0	0	0	0	0	0	81	0	0	0	0	0	0	0	7	0	0	0	15	0	0	0	232	0	0	0	0	0	0	0	0	0	0	0
L_013	7	Rosales	Rosaceae	Rosa	Rosa_multiflora	native	Woody	no	AM	0	0	0	0	0	28	0	0	0	0	0	0	4	0	0	0	0	0	0	0	0	0	1	0	5	0	0	0	179	0	0	0	0	0	0	0	0	0	0	0
L_014	7	Asterales	Asteraceae	Artemisia	Artemisia_indica	native	Herbaceous	no	AM	0	0	0	0	0	70	0	0	0	0	0	0	21	0	0	0	0	0	0	0	0	0	0	0	0	0	0	0	1	0	0	0	0	0	1	0	0	0	0	0
L_015	7	Geraniales	Geraniaceae	Geranium	Geranium_thunbergii	native	Herbaceous	no	AM	0	0	0	0	0	42	0	0	0	0	0	0	25	0	0	0	0	0	0	0	0	0	0	0	0	0	0	0	0	0	0	0	0	0	0	0	0	0	0	0
L_016	7	Myrtales	Onagraceae	Oenothera	Oenothera_biennis	alien	Herbaceous	no	AM	0	0	0	0	0	65	0	0	0	0	0	0	11	0	0	0	0	0	0	0	0	0	0	0	0	0	0	0	0	0	0	0	0	0	0	0	0	0	0	0
L_018	7	Asterales	Campanulaceae	Adenophora	Adenophora_triphylla	native	Herbaceous	no	AM	0	0	0	0	0	35	0	0	0	0	0	0	27	0	0	0	0	0	0	0	0	0	0	0	0	0	0	0	0	0	0	0	0	21	0	0	0	0	2	1
L_019	7	Poales	Cyperaceae	Carex	Carex_nervata	native	Herbaceous	no	NM-AM	0	1	0	0	0	2	0	0	0	0	0	0	0	0	0	0	0	0	0	0	0	0	0	0	0	0	0	0	0	0	0	0	0	0	6	0	0	0	0	0
L_023	7	Rosales	Rosaceae	Agrimonia	Agrimonia_pilosa	native	Herbaceous	no	AM	0	0	0	0	0	38	0	0	0	0	0	0	26	0	0	0	0	0	0	0	0	0	0	0	0	0	0	0	0	0	0	0	0	0	0	0	0	0	0	6
L_026	7	Poales	Juncaceae	Luzula	Luzula_multiflora	native	Herbaceous	no	NM	0	0	0	0	0	124	0	0	0	0	0	0	118	0	0	0	0	0	0	0	0	0	0	0	0	0	0	0	0	0	0	0	0	0	0	0	0	0	0	0
L_027	7	Fabales	Fabaceae	Amphicarpaea	Amphicarpaea_edgeworthii	native	Herbaceous	no	AM	0	0	0	0	0	71	0	0	0	0	0	0	82	0	0	0	0	0	0	0	0	0	0	0	0	0	0	0	0	0	0	0	0	0	0	0	0	0	0	0
L_028	7	Apiales	Apiaceae	Libanotis	Libanotis_coreana	native	Herbaceous	no	AM	0	0	0	0	0	238	0	0	0	0	0	0	39	0	0	0	0	0	0	0	0	0	0	0	0	0	0	0	0	0	0	0	0	0	0	0	0	0	0	0
L_030	7	Caryophyllales	Caryophyllaceae	Arenaria	Arenaria_lateriflora	native	Herbaceous	no	AM	0	0	0	0	0	94	0	0	0	0	0	0	21	0	0	0	0	0	0	0	0	0	0	0	0	0	0	0	0	0	0	0	0	0	0	0	0	0	0	0
L_031	7	Lamiales	Lamiaceae	Clinopodium	Clinopodium_chinense	native	Herbaceous	no	AM	0	0	0	0	0	40	0	0	0	0	0	0	4	0	0	0	0	0	0	0	0	0	0	0	0	0	0	0	0	0	0	0	0	0	0	0	0	0	0	0
L_032	7	Asterales	Asteraceae	Erigeron	Erigeron_annuus	alien	Herbaceous	no	AM	0	0	0	0	0	156	0	0	0	0	0	0	26	0	0	0	0	0	0	0	0	0	0	0	3	0	0	0	0	0	0	0	0	0	0	0	0	0	4	0
L_037	7	Celastrales	Celastraceae	Euonymus	Euonymus_hamiltonianus	native	Woody	no	AM	0	0	0	0	0	131	0	0	0	0	0	0	5	0	0	0	0	0	0	0	0	0	0	0	0	0	0	0	0	0	0	0	0	0	0	0	0	0	0	0
L_038	7	Malpighiales	Violaceae	Viola	Viola_grypoceras	native	Herbaceous	no	AM	0	0	0	0	0	76	0	0	0	0	0	0	6	0	0	0	0	0	0	0	0	0	0	0	0	0	0	0	0	0	0	0	0	0	0	0	0	0	6	1
L_043	7	Primulales	Primulaceae	Lysimachia	Lysimachia_clethroides	native	Herbaceous	no	AM	0	0	0	0	0	74	0	0	0	0	0	0	9	0	0	0	0	0	0	0	0	0	0	0	0	0	0	0	0	0	0	0	0	0	0	0	0	0	0	1
L_044	7	Poales	Poaceae	Poa	Poa_sphondylodes	native	Herbaceous	no	AM	0	0	0	0	0	135	0	0	0	0	0	0	7	0	6	0	0	2	0	0	0	0	0	0	3	0	0	0	2	0	0	0	0	0	0	0	0	0	0	0
L_046	7	Lamiales	Orobanchaceae	Euphrasia	Euphrasia_maximowiczii	native	Herbaceous	no	NM	0	0	0	0	0	161	0	0	0	0	0	0	22	0	0	0	0	0	0	0	0	0	0	0	0	0	0	0	0	0	0	0	0	0	0	0	0	0	0	0
L_047	7	Asparagales	Asparagaceae	Polygonatum	Polygonatum_odoratum	native	Herbaceous	no	AM	0	0	0	0	0	45	0	0	0	0	0	0	86	0	0	0	0	0	0	0	0	0	0	0	0	0	0	0	0	0	0	0	0	0	0	0	0	0	0	0
L_050	7	Asterales	Campanulaceae	Campanula	Campanula_punctata	native	Herbaceous	no	AM	0	0	0	0	0	25	0	0	0	0	0	0	4	0	0	0	0	0	0	0	0	0	0	0	0	0	0	0	0	0	0	0	0	0	0	0	0	0	0	3
L_052	7	Gentianales	Asclepiadaceae	Cynanchum	Cynanchum_caudatum	native	Herbaceous	no	AM	0	0	0	0	0	93	0	0	0	0	0	0	16	0	0	0	0	0	0	0	0	0	0	0	0	0	0	0	0	0	0	0	0	0	0	0	0	0	0	0
L_053	7	Asparagales	Iridaceae	Iris	Iris_sanguinea	native	Herbaceous	no	AM	0	0	1	0	0	189	0	0	0	0	0	0	64	0	0	0	0	0	0	0	0	0	0	0	1	0	0	0	0	0	0	0	0	0	0	0	0	0	0	0
L_054	7	Poales	Poaceae	Poaceae	Poaceae_sp.0	NA	Herbaceous	NA	AM	0	0	0	0	0	181	0	0	0	0	0	0	49	0	0	0	0	0	0	0	0	0	0	0	3	0	0	0	2	0	0	0	0	0	0	0	0	2	0	0
L_055	7	Poales	Poaceae	Phleum	Phleum_pratense	alien	Herbaceous	no	AM	0	0	0	0	0	264	0	0	0	0	0	0	112	0	0	0	3	0	0	0	0	0	0	0	0	0	0	0	0	0	0	0	0	0	0	0	0	0	0	0
L_056	7	Lamiales	Plantaginaceae	Plantago	Plantago_asiatica	native	Herbaceous	no	AM	0	0	0	0	0	5	0	0	0	0	0	0	0	0	0	0	0	0	0	0	0	0	0	0	0	0	0	0	0	0	0	0	0	0	0	0	0	0	0	0
L_058	7	Rosales	Rosaceae	Chaenomeles	Chaenomeles_japonica	native	Woody	no	AM	0	0	0	0	0	3	0	0	0	0	0	0	3	0	0	0	0	0	0	0	0	0	0	0	0	0	0	0	0	0	0	0	0	0	0	0	0	0	0	1
L_059	7	Brassicales	Brassicaceae	Arabis	Arabis_hirsuta	native	Herbaceous	no	NM	0	0	0	0	0	60	0	0	0	0	0	0	5	0	0	0	0	0	0	0	0	0	0	0	0	0	0	0	0	0	0	0	0	0	0	0	0	0	0	0
L_061	7	Poales	Cyperaceae	Carex	Carex_lanceolata	native	Herbaceous	no	NM-AM	0	2	0	0	0	56	0	0	0	0	0	0	8	0	0	0	0	0	0	0	0	0	0	0	0	0	0	0	0	0	0	0	0	0	0	0	0	0	0	0
L_063	7	Rosales	Rosaceae	Rubus	Rubus_parvifolius	native	Woody	no	AM	0	0	0	0	0	29	0	0	0	0	0	0	13	0	0	0	0	0	0	0	0	0	0	0	0	0	0	0	0	0	0	0	0	0	2	0	0	0	0	0
L_064	7	Ranunculales	Ranunculaceae	Thalictrum	Thalictrum_aquilegiifolium	native	Herbaceous	no	AM	0	0	0	0	0	86	0	0	1	0	0	0	0	0	0	0	0	0	0	0	0	0	0	0	0	0	0	0	0	0	0	0	0	0	0	0	0	0	0	0
L_065	7	Dipsacales	Adoxaceae	Viburnum	Viburnum_opulus	native	Woody	no	NM-AM	0	0	0	0	0	23	0	0	0	0	0	0	15	0	0	0	0	0	0	0	0	0	0	0	0	0	0	0	0	0	0	0	0	0	0	0	0	0	0	0
L_066	7	Saxifragales	Crassulaceae	Hylotelephium	Hylotelephium_erythrostictum	native	Herbaceous	no	NM	0	0	0	0	0	45	0	0	0	0	0	0	2	0	0	0	0	0	0	0	0	0	0	0	0	0	0	0	0	0	0	0	0	0	0	0	0	0	0	0
L_067	7	Poales	Poaceae	Arundinella	Arundinella_hirta	native	Herbaceous	no	AM	0	0	0	0	0	29	0	0	0	0	0	0	2	0	0	0	0	0	0	0	0	0	0	0	0	0	0	0	0	0	0	0	0	0	0	0	0	0	0	0
L_068	7	Celastrales	Celastraceae	Euonymus	Euonymus_alatus	native	Woody	no	AM	0	0	0	0	0	69	0	0	0	0	0	0	49	0	0	0	0	0	0	0	0	0	0	0	0	0	0	0	34	0	0	0	0	0	0	0	0	0	0	0
L_069	7	Malpighiales	Salicaceae	Salix	Salix_chaenomeloides	native	Woody	no	EcM	0	0	0	0	0	75	0	0	0	1	0	0	31	0	0	0	0	0	0	0	0	0	0	0	0	0	0	0	0	0	0	0	0	0	0	0	0	0	0	0
L_071	7	Rosales	Rosaceae	Malus	Malus_toringo	native	Woody	no	AM	0	0	0	0	0	39	0	0	0	0	0	0	43	0	0	0	0	0	0	0	0	0	0	0	0	0	0	0	0	0	0	0	0	0	0	0	0	0	0	0
L_072	7	Primulales	Primulaceae	Lysimachia	Lysimachia_japonica	native	Herbaceous	no	AM	0	0	0	0	0	26	0	0	0	0	0	0	3	0	0	0	0	0	0	0	0	0	0	0	0	0	0	0	0	0	0	0	0	0	0	0	0	0	0	0
L_074	7	Asterales	Asteraceae	Senecio	Senecio_cannabifolius	native	Herbaceous	no	AM	0	0	4	0	0	49	0	0	0	0	0	0	34	0	0	0	0	0	0	0	0	0	0	0	0	0	0	0	0	0	0	0	0	0	0	0	0	0	0	1
L_075	7	Fabales	Fabaceae	Trifolium	Trifolium_pratense	alien	Herbaceous	no	AM	0	0	0	0	0	14	0	0	0	0	0	0	1	0	0	0	0	0	0	0	0	0	0	0	0	0	0	0	0	0	0	0	0	0	0	0	0	0	0	0
L_078	8	Pteridales	Dennstaedtiaceae	Pteridium	Pteridium_aquilinum	native	Herbaceous	no	AM	0	0	2	0	0	32	0	0	0	0	0	0	6	0	0	0	0	0	0	0	0	0	0	0	4	0	0	0	11	0	0	0	0	0	0	0	0	0	0	0
L_079	8	Asterales	Asteraceae	Cirsium	Cirsium_sp.	native	Herbaceous	NA	AM	0	0	0	0	0	6	0	0	0	0	0	0	0	0	0	0	0	0	0	0	0	0	0	0	0	0	0	0	0	0	4	0	0	0	0	0	0	0	0	0
L_080	8	Poales	Cyperaceae	Carex	Carex_nervata	native	Herbaceous	no	NM-AM	0	0	0	0	0	61	0	0	0	0	0	0	72	0	0	0	0	0	0	0	0	0	0	0	0	0	0	0	0	0	0	0	0	0	0	0	0	0	0	0
L_081	8	Asterales	Asteraceae	Erigeron	Erigeron_annuus	alien	Herbaceous	no	AM	0	0	0	0	0	54	0	0	0	0	0	0	3	0	0	0	0	0	0	0	0	0	0	0	2	0	0	0	0	0	0	0	0	0	0	0	0	0	0	3
L_082	8	Apiales	Apiaceae	Angelica	Angelica_pubescens	native	Herbaceous	no	AM	0	0	0	0	0	76	0	0	0	0	0	0	77	0	0	0	0	0	0	0	0	0	0	0	0	0	0	0	0	0	0	0	0	0	0	0	0	0	10	5
L_083	8	Poales	Poaceae	Miscanthus	Miscanthus_sinensis	native	Herbaceous	no	AM	0	0	0	0	0	81	0	0	0	0	0	0	1	0	0	0	0	0	0	0	0	0	0	0	3	0	0	0	4	0	1	0	0	0	0	0	0	0	0	0
L_084	8	Dipsacales	Valerianaceae	Patrinia	Patrinia_scabiosifolia	native	Herbaceous	no	AM	0	0	0	0	0	46	0	0	0	0	0	0	0	0	0	0	0	0	0	0	0	0	0	0	0	0	0	0	0	0	0	0	0	0	0	0	0	0	0	0
L_085	8	Fabales	Fabaceae	Lespedeza	Lespedeza_bicolor	native	Woody	no	AM	0	0	0	0	8	29	0	0	0	0	0	0	6	1	0	0	0	0	0	0	0	0	11	0	297	0	0	0	41	11	0	0	0	0	0	0	0	0	0	0
L_086	8	Asterales	Asteraceae	Solidago	Solidago_virgaurea	native	Herbaceous	no	AM	0	0	0	0	0	29	0	0	0	0	0	0	0	0	0	0	0	0	0	0	0	0	0	0	0	0	0	0	0	0	0	0	0	0	0	0	0	0	0	0
L_088	8	Apiales	Apiaceae	Libanotis	Libanotis_coreana	native	Herbaceous	no	AM	0	0	0	0	0	99	0	0	0	0	0	0	7	0	0	0	0	0	0	0	0	0	0	0	0	0	0	0	0	0	0	0	0	0	0	0	0	0	0	0
L_089	8	Rosales	Rosaceae	Malus	Malus_toringo	native	Woody	no	AM	0	0	0	0	0	56	0	0	0	0	0	0	29	0	0	0	0	0	0	0	0	0	0	0	0	0	0	0	0	0	0	0	0	0	0	0	0	0	0	0
L_091	8	Rosales	Rosaceae	Sanguisorba	Sanguisorba_officinalis	native	Herbaceous	no	AM	0	0	0	0	0	59	0	0	0	0	0	0	4	0	0	0	10	4	0	0	0	0	0	0	2	0	0	0	5	0	0	0	0	0	0	0	0	0	0	0
L_092	8	Asterales	Asteraceae	Artemisia	Artemisia_japonica	native	Herbaceous	no	AM	0	0	0	0	0	72	0	0	0	0	0	0	15	0	0	0	4	0	0	0	0	0	0	0	30	0	0	0	35	0	0	0	0	3	0	0	0	0	0	0
L_093	8	Malpighiales	Guttiferae	Hypericum	Hypericum_erectum	native	Herbaceous	no	AM	0	0	0	0	0	46	0	0	0	0	0	0	0	0	0	0	0	0	0	0	0	0	0	0	10	0	0	0	0	0	0	0	0	0	0	0	0	0	0	0
L_096	8	Cornales	Hydrangeaceae	Hydrangea	Hydrangea_paniculata	native	Herbaceous	no	AM	0	0	0	0	0	49	0	0	0	0	0	0	0	0	0	0	0	5	0	0	0	0	0	0	10	0	0	0	7	0	0	0	0	0	0	0	0	0	0	0
L_098	8	Rosales	Rosaceae	Rosa	Rosa_multiflora	native	Woody	no	AM	0	0	0	0	0	67	0	0	0	0	0	0	11	0	0	0	6	0	0	0	0	0	0	0	2	0	0	0	7	0	0	0	0	0	0	0	0	0	0	0
L_099	8	Gentianales	Asclepiadaceae	Cynanchum	Cynanchum_caudatum	native	Herbaceous	no	AM	0	0	0	0	0	35	0	0	0	0	0	0	29	0	0	0	0	0	0	0	0	0	0	0	0	0	0	0	0	0	0	0	0	4	0	0	0	0	0	2
L_100	8	Malpighiales	Violaceae	Viola	Viola_mandshurica	native	Herbaceous	no	AM	0	0	0	0	0	131	0	0	0	0	0	0	5	0	0	0	0	0	0	0	0	0	0	0	0	0	0	0	0	0	5	0	0	0	0	0	0	0	0	0
L_102	8	Celastrales	Celastraceae	Euonymus	Euonymus_hamiltonianus	native	Woody	no	AM	0	0	0	0	0	22	0	0	0	0	0	0	6	0	0	0	0	0	0	0	0	0	0	0	0	0	0	0	0	0	0	0	0	0	0	0	0	0	0	1
L_103	8	Fabales	Fabaceae	Robinia	Robinia_pseudoacacia	alien	Woody	no	AM	0	0	0	0	0	53	0	2	0	3	0	0	0	92	0	0	0	0	0	0	0	0	8	0	91	0	1	0	60	1	0	0	0	0	0	0	0	0	0	0
L_104	8	Lamiales	Plantaginaceae	Plantago	Plantago_asiatica	native	Herbaceous	no	AM	0	0	0	0	0	26	0	0	0	0	0	0	4	0	0	0	0	0	0	0	0	0	0	0	0	0	0	0	0	0	0	0	0	0	0	0	0	0	0	0
L_105	8	Poales	Poaceae	Zoysia	Zoysia_japonica	native	Herbaceous	no	AM	0	0	0	0	0	108	0	0	0	0	0	7	0	0	0	0	2	0	0	0	0	0	0	1	5	0	0	0	0	0	0	0	0	0	0	0	0	0	0	0
L_106	8	Myrtales	Onagraceae	Oenothera	Oenothera_biennis	alien	Herbaceous	no	AM	0	0	0	0	0	47	0	0	0	0	0	0	0	0	0	0	0	0	0	0	0	0	0	0	0	0	0	0	0	0	3	0	0	0	0	0	0	0	0	0
L_107	8	Rosales	Rosaceae	Rubus	Rubus_parvifolius	native	Woody	no	AM	0	0	0	0	0	42	0	0	0	0	0	0	14	0	0	0	0	0	0	0	0	0	0	0	0	0	0	0	0	0	0	0	0	0	0	0	0	0	0	12
L_108	8	Fabales	Fabaceae	Amphicarpaea	Amphicarpaea_edgeworthii	native	Herbaceous	no	AM	0	0	0	0	0	189	0	0	0	0	0	0	3	7	0	0	0	0	0	0	0	0	0	0	47	0	0	0	7	0	0	0	0	0	0	0	0	0	0	0
L_109	8	Asterales	Asteraceae	Hieracium	Hieracium_umbellatum	native	Herbaceous	no	AM	0	0	1	0	0	56	0	0	0	0	0	0	9	0	0	0	0	2	0	0	0	0	0	0	0	0	0	0	0	0	7	0	0	1	0	0	0	0	0	0
L_110	8	Malpighiales	Violaceae	Viola	Viola_mandshurica	native	Herbaceous	no	AM	0	0	0	0	0	47	3	0	0	0	0	0	0	0	0	0	0	0	0	0	0	0	0	0	0	0	0	0	6	0	0	0	0	0	0	0	0	0	0	0
L_111	8	Asterales	Asteraceae	Aster	Aster_microcephalus	native	Herbaceous	no	AM	0	0	0	0	0	63	0	0	0	1	0	0	0	0	0	0	0	0	0	0	0	0	0	0	0	0	0	0	4	0	0	0	0	0	0	0	0	0	0	0
L_115	8	Dipsacales	Dipsacaceae	Scabiosa	Scabiosa_japonica	native	Herbaceous	no	AM	1	0	0	0	0	14	0	0	0	0	0	0	1	0	0	0	0	0	0	0	0	0	0	0	0	0	0	0	0	0	0	0	0	0	0	0	0	0	0	0
L_116	8	Asparagales	Asparagaceae	Polygonatum	Polygonatum_odoratum	native	Herbaceous	no	AM	0	0	0	0	0	19	0	0	0	0	0	0	0	0	0	0	5	0	0	0	0	0	0	0	0	0	0	0	0	0	0	0	0	0	3	0	0	0	0	0
L_117	8	Celastrales	Celastraceae	Celastrus	Celastrus_orbiculatus	native	Woody	no	AM	0	0	0	0	0	35	0	0	0	0	0	0	6	0	0	0	0	0	0	0	0	0	0	0	0	0	0	0	0	0	1	0	0	0	0	0	0	0	0	0
L_118	8	Celastrales	Celastraceae	Euonymus	Euonymus_alatus	native	Woody	no	AM	0	0	1	0	0	49	0	0	0	0	0	0	51	0	0	0	0	0	0	0	0	0	0	0	0	0	0	0	0	0	0	0	0	0	0	0	0	0	0	0
L_119	8	Gentianales	Rubiaceae	Galium	Galium_verum	native	Herbaceous	no	AM	0	0	0	0	0	38	0	0	0	0	0	0	14	0	0	0	0	0	0	0	0	0	0	0	0	0	0	0	0	0	7	0	0	0	0	0	0	0	0	0
L_120	8	Gentianales	Gentianaceae	Halenia	Halenia_corniculata	native	Herbaceous	no	AM	0	0	0	0	0	82	0	0	0	0	0	0	0	0	0	0	0	0	0	0	0	0	0	0	0	0	0	0	0	0	0	0	0	0	0	0	0	0	0	0
L_123	8	Asterales	Campanulaceae	Campanula	Campanula_punctata	native	Herbaceous	no	AM	0	0	0	0	0	49	3	0	0	0	0	0	17	0	0	0	0	0	0	0	0	0	0	0	0	0	0	0	0	0	0	0	0	0	0	0	0	0	0	2
L_124	8	Caryophyllales	Caryophyllaceae	Arenaria	Arenaria_lateriflora	native	Herbaceous	no	AM	0	0	0	0	0	51	5	0	0	0	0	0	10	0	0	0	0	0	0	0	0	0	0	0	0	0	0	0	0	0	16	0	0	0	0	0	0	0	0	0
L_125	8	Brassicales	Brassicaceae	Arabis	Arabis_hirsuta	native	Herbaceous	no	NM	0	0	0	0	0	80	6	0	1	0	0	0	19	0	0	0	0	0	0	0	0	0	0	0	0	0	0	0	0	0	0	0	0	0	0	0	0	0	0	0
L_126	8	Rosales	Rosaceae	Agrimonia	Agrimonia_pilosa	native	Herbaceous	no	AM	0	1	1	0	0	34	0	0	0	0	0	0	8	0	0	0	0	0	0	0	0	0	0	0	0	0	0	0	0	0	10	0	0	0	0	0	0	151	0	0
L_127	8	Asterales	Asteraceae	Carpesium	Carpesium_triste	native	Herbaceous	no	AM	0	0	0	0	0	76	0	0	0	0	0	0	2	0	0	0	0	0	0	0	0	0	0	0	0	0	0	0	0	0	0	0	0	0	0	0	0	4	1	2
L_129	8	Ranunculales	Ranunculaceae	Thalictrum	Thalictrum_minus	native	Herbaceous	no	AM	0	0	0	0	0	83	0	0	0	0	0	0	6	0	0	0	0	0	0	0	0	0	0	0	7	0	0	0	4	0	0	1	0	0	0	0	0	1	0	1
L_130	8	Malpighiales	Violaceae	Viola	Viola_grypoceras	native	Herbaceous	no	AM	0	0	0	0	0	90	0	0	0	0	0	0	22	0	0	0	0	0	0	0	0	0	0	0	0	0	0	0	0	0	0	0	0	0	0	0	0	0	0	0
L_132	8	Oxidales	Oxalidaceae	Oxalis	Oxalis_corniculata	native	Herbaceous	no	AM	0	0	0	0	0	31	0	0	0	0	0	0	65	0	0	0	0	0	0	0	0	0	2	0	75	0	0	0	11	0	1	0	0	3	0	0	0	0	2	0
L_133	8	Rosales	Rosaceae	Rosa	Rosa_amblyotis	native	Woody	no	AM	0	0	0	0	0	196	0	0	0	0	0	0	71	62	0	0	0	0	0	0	0	2	15	2	66	0	0	0	6	2	0	0	0	0	0	0	0	0	0	0
L_134	8	Saxifragales	Crassulaceae	Hylotelephium	Hylotelephium_erythrostictum	native	Herbaceous	no	NM	0	0	0	0	0	159	0	0	0	0	0	0	29	0	0	0	0	1	0	0	0	0	0	0	0	0	0	0	0	0	0	0	0	0	0	0	0	0	0	0
L_135	8	Rosales	Cannabaceae	Humulus	Humulus_lupulus	native	Herbaceous	no	AM	0	0	0	0	0	132	0	0	0	0	0	0	82	1	0	0	0	0	0	0	0	0	3	0	12	0	0	0	0	0	0	0	0	0	0	0	0	0	0	0
L_140	8	Ranunculales	Ranunculaceae	Thalictrum	Thalictrum_aquilegiifolium	native	Herbaceous	no	AM	0	0	0	0	0	113	0	0	0	0	0	0	25	2	0	0	0	0	0	0	1	0	7	2	48	0	0	0	20	0	0	0	0	0	0	0	0	1	0	0
L_141	8	Poales	Poaceae	Poa	Poa_sphondylodes	native	Herbaceous	no	AM	0	0	0	0	0	16	0	0	0	0	0	0	5	0	0	0	0	0	0	0	0	0	0	0	0	0	0	0	72	0	0	0	0	0	0	0	0	0	0	0
L_142	8	Myrtales	Onagraceae	Epilobium	Epilobium_pyrricholophum	native	Herbaceous	no	AM	0	0	0	0	0	47	0	0	0	0	0	0	28	0	0	0	0	0	0	0	0	0	0	0	0	0	0	0	0	0	0	0	0	0	0	0	0	0	0	0
L_143	8	Fabales	Polygonaceae	Persicaria	Persicaria_sagittata	native	Herbaceous	no	AM	0	0	0	0	0	46	0	0	0	0	0	0	20	39	0	0	0	0	0	0	0	0	0	0	148	0	0	0	8	0	0	0	0	0	0	0	0	0	0	0
L_144	8	Liliales	Liliaceae	Lilium	Lilium_leichtlinii	native	Herbaceous	no	AM	0	0	0	0	0	93	0	0	0	0	0	0	34	0	0	0	0	0	0	0	0	0	0	0	0	0	0	0	27	0	0	0	0	0	0	0	0	0	0	0
L_146	8	Geraniales	Geraniaceae	Geranium	Geranium_thunbergii	native	Herbaceous	no	AM	0	0	0	0	0	15	0	0	0	0	0	0	5	0	0	0	0	0	0	0	0	0	0	0	0	0	0	0	0	0	1	0	0	0	0	0	0	0	0	0
L_147	8	Asparagales	Asparagaceae	Hosta	Hosta_sieboldiana	native	Herbaceous	no	AM	0	0	0	0	0	35	0	0	0	0	0	0	52	0	0	0	0	0	0	0	0	0	0	0	0	0	0	0	13	0	0	0	0	0	0	0	0	0	0	0
L_148	8	Asterales	Asteraceae	Aster	Aster_glehni	native	Herbaceous	no	AM	0	0	0	0	0	110	0	0	0	0	0	0	9	0	0	0	0	0	0	0	0	0	0	0	0	0	0	0	0	0	0	0	0	0	7	0	0	0	0	0
L_149	8	Fabales	Polygonaceae	Persicaria	Persicaria_longiseta	native	Herbaceous	no	AM	0	0	0	0	0	83	0	0	0	0	0	0	57	0	0	0	0	0	0	0	0	0	0	0	0	0	0	0	1	0	1	0	0	0	0	0	0	0	0	0
L_150	8	Rosales	Rosaceae	Chaenomeles	Chaenomeles_japonica	native	Woody	no	AM	0	0	0	0	0	11	0	0	0	0	0	0	2	0	0	0	0	0	0	0	0	0	0	0	0	0	0	0	0	0	0	0	0	0	0	0	0	0	0	0
L_151	8	Dipsacales	Caprifoliaceae	Lonicera	Lonicera_morrowii	native	Woody	no	AM	0	0	0	0	0	59	0	0	0	0	0	0	6	0	0	0	1	2	0	0	0	0	0	0	20	0	0	0	125	0	0	0	0	0	0	0	0	0	7	9
L_152	8	Poales	Poaceae	Poaceae	Poaceae_sp.	NA	Herbaceous	NA	AM	0	0	0	0	0	4	0	0	0	0	0	0	0	0	0	0	0	0	0	0	0	0	0	0	0	0	0	0	0	0	0	0	0	0	0	0	0	0	0	0
L_153	8	Gentianales	Gentianaceae	Gentiana	Gentiana_scabra	native	Herbaceous	no	AM	0	0	0	0	0	30	0	1	0	0	0	0	0	1	0	0	0	0	0	0	0	0	0	0	3	0	0	0	0	0	4	0	0	0	23	0	0	0	7	4
L_154	8	Fabales	Polygonaceae	Fallopia	Fallopia_japonica	native	Herbaceous	no	AM	0	0	0	0	0	129	1	0	0	0	0	0	15	0	0	0	0	0	0	0	0	0	0	0	0	0	0	0	0	0	0	0	0	0	0	0	0	0	0	0
L_155	8	Asterales	Campanulaceae	Adenophora	Adenophora_triphylla	native	Herbaceous	no	AM	0	0	0	0	0	42	0	0	0	0	0	0	11	0	0	0	0	0	0	0	0	0	0	0	0	0	0	0	0	0	0	0	0	0	0	0	0	0	9	8
L_156	8	Asparagales	Orchidaceae	Orchidaceae	Orchidaceae_sp.1	NA	Herbaceous	NA	OrM	0	0	0	0	0	14	0	0	0	0	0	0	0	0	0	0	0	0	0	0	0	0	0	0	0	0	0	0	0	0	0	0	0	0	0	0	0	0	0	0
L_158	8	Primulales	Primulaceae	Lysimachia	Lysimachia_clethroides	native	Herbaceous	no	AM	0	0	0	0	0	57	1	0	1	0	0	0	7	0	0	0	0	0	0	0	0	0	0	0	0	0	0	0	0	0	0	0	0	0	4	0	0	0	15	6
L_159	8	Asterales	Asteraceae	Ixeris	Ixeris_dentata	native	Herbaceous	no	AM	0	0	0	0	0	63	0	0	0	0	0	0	0	3	0	0	0	1	0	0	0	0	0	0	0	0	0	0	0	0	0	0	0	0	0	0	0	0	0	1
L_160	8	Ophioglossales	Ophioglossaceae	Botrychium	Botrychium_ternatum	native	Herbaceous	no	AM	0	0	0	0	0	75	0	0	0	0	0	0	0	0	0	0	1	0	2	0	0	0	0	0	0	0	0	0	6	0	0	0	0	0	0	0	0	0	5	2
L_161	8	Poales	Cyperaceae	Carex	Carex_lanceolata	native	Herbaceous	no	NM-AM	0	0	0	0	0	91	0	0	1	0	0	0	16	0	0	0	0	0	0	0	0	0	0	0	1	0	0	0	2	0	0	0	0	0	0	0	0	0	0	0
L_164	8	Caryophyllales	Caryophyllaceae	Cerastium	Cerastium_glomeratum	alien	Herbaceous	no	AM	0	0	0	0	0	103	0	0	2	0	0	0	3	0	0	0	0	0	0	0	0	0	0	0	1	0	0	0	0	0	0	0	0	0	4	3	0	0	4	4
L_166	8	Asterales	Asteraceae	Cirsium	Cirsium_sp.	native	Herbaceous	NA	AM	0	0	0	0	0	73	0	0	0	0	0	0	6	0	0	0	0	0	0	0	0	0	0	0	0	0	0	0	0	0	0	0	0	0	0	0	0	0	0	0
L_167	8	Primulales	Primulaceae	Lysimachia	Lysimachia_japonica	native	Herbaceous	no	AM	0	0	0	0	0	32	0	0	0	0	0	0	1	0	0	0	0	0	0	0	0	0	0	0	0	0	0	0	1	0	0	0	0	0	0	1	0	0	0	0
L_168	8	Rosales	Rosaceae	Chaenomeles	Chaenomeles_japonica	native	Woody	no	AM	0	0	0	0	0	3	0	0	0	0	0	0	2	0	0	0	0	0	0	0	0	0	0	0	0	0	0	0	0	0	0	0	0	0	0	0	0	0	0	1
L_169	8	Fabales	Fabaceae	Vicia	Vicia_amoena	native	Herbaceous	no	AM	0	0	0	0	0	17	0	0	0	0	0	0	1	11	0	0	1	0	0	0	0	2	2	5	3	0	0	0	2	0	0	0	0	0	0	0	0	0	0	6
L_170	8	Asterales	Asteraceae	Serratula	Serratula_coronata	native	Herbaceous	no	AM	0	1	0	0	0	7	0	0	0	0	0	0	0	0	0	0	0	0	0	0	0	0	0	0	0	0	0	0	0	0	0	0	0	0	0	0	0	0	0	0
L_172	8	Vitales	Vitaceae	Ampelopsis	Ampelopsis_glandulosa	native	Woody	no	AM	0	4	0	0	0	58	0	0	19	0	0	0	5	0	0	0	0	0	0	0	0	0	0	0	0	0	0	0	0	0	0	0	0	0	0	0	0	0	1	0
L_173	8	Lamiales	Plantaginaceae	Plantago	Plantago_asiatica	native	Herbaceous	no	AM	0	0	0	0	0	80	0	0	0	0	0	0	0	0	0	0	0	0	0	0	0	0	0	0	0	0	0	0	0	0	0	0	0	0	0	0	0	0	1	0
L_174	8	Lamiales	Lamiaceae	Lamiaceae	Lamiaceae_sp.	NA	Herbaceous	no	AM	0	0	0	0	0	63	0	0	0	0	0	0	5	0	0	0	0	0	0	0	0	0	0	0	0	0	0	0	0	0	0	0	0	0	0	0	0	0	3	5
L_175	8	Poales	Cyperaceae	Carex	Carex_sp.1	NA	Herbaceous	NA	NM-AM	0	0	0	0	0	31	0	0	0	0	0	0	21	0	0	0	0	0	0	0	0	0	0	0	0	0	0	0	2	0	0	0	0	0	0	0	0	0	0	4
L_176	8	Poales	Poaceae	Phleum	Phleum_pratense	alien	Herbaceous	no	AM	0	0	0	0	0	43	0	0	0	0	0	0	18	0	0	0	0	0	0	0	0	0	0	3	0	0	0	0	47	1	0	0	0	0	0	0	0	0	0	0
L_177	8	Poales	Poaceae	Arundinella	Arundinella_hirta	native	Herbaceous	no	AM	0	0	0	0	1	48	0	0	0	0	0	0	2	0	0	0	0	0	0	0	0	0	4	1	0	0	0	0	0	8	0	0	0	0	0	0	0	0	0	0
L_178	8	Vitales	Vitaceae	Vitis	Vitis_coignetiae	native	Woody	no	AM	0	0	0	0	0	72	0	0	0	0	0	0	15	0	0	0	0	0	0	0	0	0	0	0	0	0	0	0	0	0	0	0	0	0	0	0	0	0	0	0
L_179	8	Apiales	Araliaceae	Hydrocotyle	Hydrocotyle_ramiflora	native	Herbaceous	no	AM	0	0	0	0	0	18	0	0	0	0	0	0	0	0	0	0	0	0	0	0	0	0	0	0	0	0	0	0	0	0	0	0	0	0	0	0	0	0	0	0
L_180	8	Fabales	Polygonaceae	Persicaria	Persicaria_senticosa	native	Herbaceous	no	AM	0	0	0	0	0	36	0	0	0	0	0	0	2	0	0	0	0	0	0	0	0	0	0	0	0	0	0	0	0	0	0	0	0	0	0	0	0	0	7	0
L_181	8	Gentianales	Rubiaceae	Rubia	Rubia_argyi	native	Herbaceous	no	AM	0	0	0	0	0	55	0	0	0	2	0	0	9	0	0	0	0	0	0	0	0	0	0	0	0	0	0	0	0	0	0	0	0	0	0	0	0	0	34	14
L_183	8	Asterales	Asteraceae	Senecio	Senecio_cannabifolius	native	Herbaceous	no	AM	0	0	0	0	0	72	0	0	0	0	0	0	9	0	0	0	0	0	0	0	0	0	0	0	2	0	0	0	6	0	1	0	0	0	0	0	0	0	122	0
L_184	8	Polypodiales	Dryopteridaceae	Onoclea	Onoclea_sensibilis	native	Herbaceous	no	AM	0	0	0	0	0	37	0	0	0	0	0	0	15	0	0	0	0	0	0	0	0	0	0	0	0	0	0	0	57	0	0	0	0	0	0	0	0	0	3	0
L_186	8	Santalales	Smilacaceae	Smilax	Smilax_riparia	native	Herbaceous	no	AM	0	0	0	0	0	28	0	0	0	0	0	0	9	0	0	0	0	0	0	0	0	0	0	0	0	0	0	0	0	0	0	0	0	0	0	0	0	0	0	119
L_187	8	Commelinales	Commelinaceae	Commelina	Commelina_communis	native	Herbaceous	no	NM	0	0	0	0	0	11	0	3	0	0	2	0	0	0	0	0	0	0	0	0	0	0	0	0	0	0	0	0	0	0	3	0	0	0	0	0	3	0	1	0
L_189	8	Ericales	Balsaminaceae	Impatiens	Impatiens_noli-tangere	native	Herbaceous	no	AM	0	0	0	0	0	7	0	0	0	1	0	0	1	0	0	0	0	0	0	0	0	0	0	0	0	0	0	0	0	0	0	0	0	2	0	0	0	0	3	49
L_190	8	Lamiales	Oleaceae	Fraxinus	Fraxinus_mandshurica	native	Woody	no	AM	0	0	0	0	0	24	0	0	0	5	0	0	7	0	0	0	0	0	0	0	0	0	0	0	0	0	0	0	0	0	0	0	0	0	0	0	0	0	4	15
L_191	8	Poales	Poaceae	Brachypodium	Brachypodium_sylvaticum	native	Herbaceous	no	AM	0	0	0	0	0	19	0	0	0	1	0	0	0	0	0	0	0	0	0	0	0	0	0	0	0	0	0	0	0	0	1	0	0	0	0	0	0	0	2	2
L_192	8	Santalales	Sapindaceae	Acer	Acer_ginnala	native	Woody	no	AM	0	0	0	0	0	24	0	0	0	0	0	0	3	0	0	0	0	0	0	0	0	0	0	0	0	0	0	0	0	0	0	0	0	0	0	0	0	0	0	1
L_193	8	Poales	Poaceae	Calamagrostis	Calamagrostis_epigejos	native	Herbaceous	no	AM	0	0	0	0	0	25	0	0	0	0	0	0	2	0	0	0	0	0	0	0	0	0	2	0	65	0	0	0	61	7	0	0	0	0	0	0	0	0	0	0
L_194	8	Poales	Poaceae	Sasa	Sasa_senanensis	native	Herbaceous	no	AM	0	0	0	0	0	24	0	0	0	0	0	0	11	0	0	0	0	0	0	0	0	0	0	0	0	0	0	0	0	0	0	0	0	0	0	0	0	0	0	0
L_195	8	Juglandales	Juglandaceae	Juglans	Juglans_mandshurica	native	Woody	no	AM	0	0	0	0	0	22	0	0	0	0	0	0	8	0	0	0	0	0	0	0	0	0	0	0	0	0	0	0	5	0	0	0	0	0	0	0	0	0	0	14
L_196	8	Commelinales	Commelinaceae	Commelina	Commelina_communis	native	Herbaceous	no	NM	0	0	0	0	0	22	0	0	0	0	0	0	1	0	0	0	0	0	0	0	0	0	0	0	0	0	0	0	0	0	0	0	0	0	0	0	0	4	0	5
L_197	8	Asparagales	Orchidaceae	Orchidaceae	Orchidaceae_sp.2	NA	Herbaceous	NA	OrM	0	0	0	0	0	8	0	0	0	0	0	0	1	0	0	0	0	0	0	0	0	0	0	0	0	0	0	0	144	0	0	0	0	0	0	0	0	0	0	3
L_198	8	Ericales	Balsaminaceae	Impatiens	Impatiens_textori	native	Herbaceous	no	AM	0	0	0	0	0	51	0	0	0	0	0	0	0	0	0	0	0	0	0	0	0	0	0	0	0	0	0	0	0	0	0	0	0	0	0	0	0	0	0	0
L_199	8	Poales	Cyperaceae	Carex	Carex_sp.2	NA	Herbaceous	NA	NM-AM	0	0	0	0	0	30	0	0	0	0	0	0	7	0	0	0	0	0	0	0	0	0	0	0	0	0	0	0	0	0	1	0	0	0	0	0	0	0	0	0
L_201	8	Asparagales	Asparagaceae	Convallaria	Convallaria_majalis	native	Herbaceous	no	AM	0	0	0	0	0	18	0	0	0	0	0	0	4	0	0	0	2	0	0	0	0	0	0	0	4	0	0	0	232	0	0	0	0	0	0	0	0	0	0	0
L_203	8	Fabales	Polygalaceae	Polygala	Polygala_japonica	native	Herbaceous	no	AM	0	0	0	0	0	74	0	0	0	0	0	0	3	0	0	0	0	0	0	0	0	0	0	0	0	0	0	0	0	0	1	0	0	0	0	0	0	0	0	0
L_204	8	Poales	Poaceae	Festuca	Festuca_sp.	native	Herbaceous	no	AM	0	0	0	0	0	11	0	0	0	0	0	0	0	0	0	0	0	0	0	0	0	0	0	0	0	0	0	0	0	0	0	0	0	0	0	0	0	0	0	0
L_205	8	Fagales	Betulaceae	Betula	Betula_platyphylla	native	Woody	no	EcM	0	0	0	0	0	72	0	0	0	0	0	0	2	0	0	0	0	0	0	0	0	0	0	0	0	0	0	0	0	0	0	0	0	0	0	0	0	0	0	0
L_206	8	Asterales	Campanulaceae	Platycodon	Platycodon_grandiflorus	native	Herbaceous	VU	AM	0	0	0	0	0	63	0	0	0	0	0	0	1	0	0	0	0	0	0	0	0	0	0	0	0	0	0	0	2	0	0	0	0	0	0	0	0	0	0	0
L_207	8	Poales	Poaceae	Spodiopogon	Spodiopogon_sibiricus	native	Herbaceous	no	AM	0	0	0	0	0	78	0	0	0	0	0	0	3	1	0	0	0	0	0	0	0	0	0	0	14	0	0	0	16	0	0	0	0	0	0	0	0	0	0	0
L_208	8	Fabales	Fagaceae	Quercus	Quercus_crispula	native	Woody	no	EcM	0	0	0	0	0	39	0	0	0	0	0	0	1	9	0	0	0	0	0	0	3	10	0	0	254	0	0	6	77	0	0	0	0	0	0	0	0	0	0	0
L_209	8	Malpighiales	Salicaceae	Populus	Populus_alba	alien	Woody	no	EcM	0	0	0	0	0	135	0	0	0	0	0	0	1	0	0	0	0	0	0	0	0	0	0	0	1	0	0	0	0	0	0	0	0	0	0	0	0	0	0	0
L_210	8	Fabales	Fabaceae	Amorpha	Amorpha_fruitcosa	alien	Woody	no	AM	0	0	0	0	13	37	0	0	0	0	0	0	0	4	0	0	0	0	0	0	0	0	0	0	141	0	0	0	90	0	0	0	0	0	0	0	0	0	0	0
L_211	8	Gentianales	Asclepiadaceae	Vincetoxicum	Vincetoxicum_pycnostelma	native	Herbaceous	NT	AM	0	0	0	0	0	23	0	0	0	0	0	0	6	0	0	0	0	0	0	0	0	0	0	0	0	0	0	0	9	0	0	0	0	0	0	0	0	0	0	0
L_216	9	Lamiales	Plantaginaceae	Plantago	Plantago_asiatica	native	Herbaceous	no	AM	0	0	0	0	0	0	0	0	0	0	0	0	0	0	0	0	0	0	0	0	0	0	0	0	0	0	0	0	0	0	3	0	0	0	0	0	0	0	0	0
L_218	9	Ranunculales	Ranunculaceae	Thalictrum	Thalictrum_minus	native	Herbaceous	no	AM	0	0	0	0	0	6	0	0	0	0	0	0	1	0	0	0	0	0	0	0	0	0	0	0	381	0	0	0	0	0	0	0	0	0	0	0	0	0	0	0
L_219	9	Rosales	Rosaceae	Malus	Malus_toringo	native	Woody	no	AM	0	0	0	0	0	48	0	0	0	0	0	0	5	0	0	0	0	0	0	0	0	0	0	0	0	0	0	0	0	0	1	0	0	0	0	0	0	0	0	0
L_220	9	Asterales	Asteraceae	Erigeron	Erigeron_annuus	alien	Herbaceous	no	AM	0	0	0	0	0	169	0	0	0	0	0	0	5	0	0	0	0	0	0	0	0	0	0	0	0	0	0	0	0	0	1	0	0	0	0	0	0	0	5	4
L_221	9	Asterales	Asteraceae	Artemisia	Artemisia_indica	native	Herbaceous	no	AM	0	0	0	0	1	32	0	1	0	0	0	0	1	155	0	0	0	0	0	0	0	0	0	0	4	0	0	0	1	0	0	0	0	0	0	0	0	0	0	0
L_222	9	Fabales	Fabaceae	Amphicarpaea	Amphicarpaea_edgeworthii	native	Herbaceous	no	AM	0	0	0	0	0	139	0	0	0	0	0	0	0	9	0	0	0	0	0	0	0	0	0	0	25	0	0	0	0	0	0	0	0	0	0	0	0	1	2	2
L_223	9	Rosales	Rosaceae	Agrimonia	Agrimonia_pilosa	native	Herbaceous	no	AM	0	0	0	0	0	98	0	0	1	0	0	0	0	0	0	0	0	0	0	0	0	0	0	0	0	0	0	0	0	0	6	0	0	0	0	0	0	0	0	3
L_224	9	Malpighiales	Salicaceae	Populus	Populus_alba	alien	Woody	no	EcM	0	0	0	0	0	28	0	0	0	0	0	0	1	18	0	0	0	0	0	0	0	0	0	0	5	0	0	0	0	0	0	0	0	0	0	0	0	0	0	0
L_227	9	Poales	Poaceae	Miscanthus	Miscanthus_sinensis	native	Herbaceous	no	AM	0	0	0	0	0	89	0	0	1	0	0	0	4	0	0	0	0	0	0	0	0	0	0	0	0	0	0	0	0	0	0	0	0	0	0	0	0	0	0	0
L_232	9	Asparagales	Iridaceae	Iris	Iris_sanguinea	native	Herbaceous	no	AM	0	0	0	0	4	136	0	0	0	0	0	0	16	1	0	0	0	0	0	0	0	0	0	7	0	0	0	0	2	0	4	0	0	0	0	0	0	0	0	0
L_233	9	Fabales	Polygonaceae	Fallopia	Fallopia_japonica	native	Herbaceous	no	AM	0	0	0	0	0	32	0	0	0	0	0	0	14	0	0	0	0	0	0	0	0	0	0	0	0	0	0	0	0	0	0	0	0	0	0	0	0	0	0	0
L_234	9	Rosales	Rosaceae	Rosa	Rosa_multiflora	native	Woody	no	AM	0	0	0	0	0	175	0	0	0	0	0	0	26	1	0	0	1	0	0	0	0	7	0	0	24	0	0	0	3	0	0	0	0	0	0	0	0	0	0	0
L_235	9	Asterales	Asteraceae	Aster	Aster_microcephalus	native	Herbaceous	no	AM	0	0	0	0	0	59	0	0	0	0	0	0	0	0	0	0	0	0	0	0	0	0	0	0	0	0	0	0	0	0	0	0	0	0	0	0	0	0	0	0
L_237	9	Asparagales	Asparagaceae	Hosta	Hosta_sieboldiana	native	Herbaceous	no	AM	0	0	0	0	0	29	0	0	0	0	0	0	2	1	0	0	0	0	0	0	0	0	0	0	0	0	0	0	0	0	0	0	0	0	0	0	0	0	0	5
L_238	9	Poales	Poaceae	Spodiopogon	Spodiopogon_sibiricus	native	Herbaceous	no	AM	0	1	0	0	0	66	0	0	0	0	0	0	1	1	0	0	0	0	0	0	0	0	0	0	5	0	0	0	2	0	0	0	0	0	0	0	0	0	0	0
L_240	9	Gentianales	Asclepiadaceae	Vincetoxicum	Vincetoxicum_pycnostelma	native	Herbaceous	NT	AM	0	0	0	0	0	84	0	0	0	0	0	0	0	0	0	0	0	0	0	0	2	0	1	0	17	0	0	0	0	0	9	0	0	0	0	0	0	0	0	0
L_241	9	Gentianales	Gentianaceae	Gentiana	Gentiana_scabra	native	Herbaceous	no	AM	0	0	0	9	0	44	0	0	0	0	0	0	7	0	0	0	0	24	0	0	0	0	0	0	0	0	0	0	0	0	0	0	0	0	0	0	0	0	0	0
L_244	9	Apiales	Apiaceae	Libanotis	Libanotis_coreana	native	Herbaceous	no	AM	0	0	0	0	0	40	0	0	0	0	0	0	1	0	0	2	0	0	0	0	0	0	0	0	0	0	0	0	0	0	0	0	0	0	0	0	0	0	0	0
L_245	9	Brassicales	Brassicaceae	Arabis	Arabis_hirsuta	native	Herbaceous	no	NM	0	0	0	0	0	33	0	0	0	0	0	0	3	0	0	0	0	0	0	0	0	0	0	0	0	0	0	0	0	0	0	0	0	0	0	0	0	0	0	0
L_246	9	Poales	Cyperaceae	Carex	Carex_lanceolata	native	Herbaceous	no	NM-AM	0	0	0	0	0	52	0	0	0	0	0	0	5	0	0	0	0	0	0	0	0	0	0	0	0	0	0	0	0	0	0	0	0	0	0	0	0	0	0	0
L_247	9	Ophioglossales	Ophioglossaceae	Botrychium	Botrychium_ternatum	native	Herbaceous	no	AM	0	0	0	0	0	42	0	0	0	0	0	0	0	0	0	0	0	0	0	0	0	0	0	0	0	0	0	0	0	0	3	0	0	0	0	0	0	0	0	0
L_249	9	Asparagales	Asparagaceae	Polygonatum	Polygonatum_odoratum	native	Herbaceous	no	AM	0	2	0	0	0	3	0	0	0	0	0	0	0	3	0	0	0	0	0	0	0	0	0	0	87	0	0	0	0	0	0	0	0	0	0	0	0	0	0	0
L_250	9	Poales	Poaceae	Festuca	Festuca_sp.	native	Herbaceous	no	AM	0	0	0	0	0	1	0	0	0	0	0	0	2	0	0	0	0	0	0	0	0	0	0	0	7	0	0	0	0	0	0	0	0	0	0	0	0	0	0	0
L_252	9	Lamiales	Orobanchaceae	Euphrasia	Euphrasia_maximowiczii	native	Herbaceous	no	NM	0	0	0	0	0	59	0	0	0	0	0	1	0	0	0	0	0	0	0	0	0	0	0	0	0	4	0	0	0	0	0	0	0	0	0	0	0	0	0	0
L_253	9	Asterales	Asteraceae	Hieracium	Hieracium_umbellatum	native	Herbaceous	no	AM	0	0	0	0	0	37	0	0	0	0	0	0	3	0	0	0	0	0	0	0	0	0	0	0	0	0	0	0	2	0	5	0	0	0	0	0	40	0	0	0
L_254	9	Poales	Cyperaceae	Carex	Carex_nervata	native	Herbaceous	no	NM-AM	0	0	0	0	0	9	0	0	0	0	0	0	0	0	0	0	0	0	0	0	0	0	0	0	0	0	0	0	0	0	0	0	0	0	0	0	0	0	0	0
L_258	9	Fabales	Polygonaceae	Rumex	Rumex_acetosa	native	Herbaceous	no	AM	0	0	0	0	0	76	0	0	0	0	0	0	0	0	0	0	2	0	0	0	0	0	0	0	0	0	0	0	0	0	0	0	0	0	0	0	0	0	0	0
L_259	9	Rosales	Rosaceae	Sanguisorba	Sanguisorba_officinalis	native	Herbaceous	no	AM	0	0	0	0	0	74	0	0	0	0	0	0	15	10	0	0	43	0	0	0	0	0	0	0	43	0	0	0	13	0	0	0	0	0	0	0	0	0	0	0
L_260	9	Fabales	Fabaceae	Lespedeza	Lespedeza_bicolor	native	Woody	no	AM	0	0	0	0	0	129	0	0	0	0	0	0	25	0	0	0	0	0	0	0	0	0	0	0	10	0	0	0	0	0	0	0	0	0	0	0	0	0	0	0
L_261	9	Caryophyllales	Caryophyllaceae	Arenaria	Arenaria_lateriflora	native	Herbaceous	no	AM	0	0	0	0	0	40	0	0	0	0	0	0	0	0	0	0	0	0	0	0	0	0	0	0	0	0	0	0	0	0	0	0	0	0	0	0	0	0	0	0
L_262	9	Fabales	Fabaceae	Trifolium	Trifolium_repens	alien	Herbaceous	no	AM	0	0	0	0	0	21	0	0	0	0	0	0	0	0	0	0	0	0	0	0	0	0	0	0	0	0	0	0	0	6	0	0	0	0	0	0	0	0	0	0
L_263	9	Rosales	Cannabaceae	Humulus	Humulus_lupulus	native	Herbaceous	no	AM	0	0	0	0	0	57	0	0	0	0	0	0	8	0	0	0	0	0	0	0	0	0	0	0	0	0	0	0	11	0	0	0	0	0	0	0	0	0	0	93
L_265	9	Gentianales	Rubiaceae	Galium	Galium_verum	native	Herbaceous	no	AM	0	0	0	0	0	22	0	0	0	0	0	0	7	0	0	0	0	0	0	0	0	0	0	0	0	0	0	0	2	0	0	0	0	2	0	0	0	0	0	30
L_266	9	Primulales	Primulaceae	Lysimachia	Lysimachia_clethroides	native	Herbaceous	no	AM	0	0	0	0	0	44	0	0	0	0	0	0	11	0	0	0	0	0	0	0	0	0	0	0	0	0	0	0	0	0	0	0	0	3	0	0	0	0	0	0
L_269	9	Ranunculales	Ranunculaceae	Thalictrum	Thalictrum_aquilegiifolium	native	Herbaceous	no	AM	0	0	0	0	0	64	0	0	0	0	0	0	6	0	0	0	0	0	0	0	0	0	0	0	2	0	0	0	0	0	0	0	0	0	0	0	0	0	3	1
L_272	9	Asterales	Asteraceae	Ixeris	Ixeris_dentata	native	Herbaceous	no	AM	0	0	0	0	0	12	0	0	0	0	0	0	0	0	0	0	0	0	0	0	0	0	0	0	140	0	0	0	0	0	0	0	0	0	0	0	0	0	0	0
L_273	9	Malpighiales	Violaceae	Viola	Viola_phalacrocarpa	native	Herbaceous	no	AM	0	0	0	0	0	29	0	0	0	0	0	0	0	0	0	0	0	0	0	0	0	0	0	0	0	0	0	0	0	0	0	0	0	0	0	0	0	0	0	0
L_274	9	Rosales	Cannabaceae	Humulus	Humulus_lupulus	native	Herbaceous	no	AM	0	0	0	0	0	64	0	0	3	0	0	0	4	0	0	0	0	0	0	0	0	0	0	0	4	0	0	0	0	0	0	0	0	0	0	0	0	0	1	1
L_275	9	Liliales	Liliaceae	Lilium	Lilium_leichtlinii	native	Herbaceous	no	AM	0	0	0	0	0	69	0	0	0	0	0	0	3	0	0	0	0	0	0	0	0	0	0	0	39	0	0	0	0	0	0	0	0	0	0	0	0	0	0	0
L_276	9	Celastrales	Celastraceae	Euonymus	Euonymus_hamiltonianus	native	Woody	no	AM	0	5	0	0	0	116	0	0	0	0	0	0	5	0	0	0	0	0	0	0	0	0	0	0	0	0	0	0	0	0	0	0	1	0	0	0	0	0	0	0
L_277	9	Rosales	Rosaceae	Rosa	Rosa_amblyotis	native	Woody	no	AM	0	0	0	0	0	15	0	0	0	0	0	0	3	50	0	0	0	0	0	0	0	2	0	0	225	0	0	0	28	0	0	0	0	0	0	0	0	0	0	0
L_278	9	Saxifragales	Crassulaceae	Hylotelephium	Hylotelephium_erythrostictum	native	Herbaceous	no	NM	0	0	0	0	0	30	0	0	0	0	0	0	1	0	0	0	0	0	0	0	0	0	0	0	0	0	0	0	0	0	0	0	0	0	0	0	0	0	0	5
L_279	9	Myrtales	Onagraceae	Oenothera	Oenothera_biennis	alien	Herbaceous	no	AM	0	0	0	0	0	15	0	0	0	0	0	0	0	0	0	0	0	0	0	0	0	0	0	0	0	0	0	0	0	0	4	0	0	0	0	0	0	0	0	0
L_280	9	Geraniales	Geraniaceae	Geranium	Geranium_thunbergii	native	Herbaceous	no	AM	0	0	0	0	0	32	0	0	0	0	0	0	0	0	0	0	0	0	0	0	0	0	0	0	0	0	0	0	0	0	0	0	0	0	0	0	0	0	0	0
L_281	9	Asterales	Campanulaceae	Adenophora	Adenophora_triphylla	native	Herbaceous	no	AM	0	0	0	0	0	4	0	0	0	0	0	0	3	0	0	0	0	0	0	0	0	0	0	0	0	0	0	0	0	0	0	0	0	0	1	0	0	0	0	41
L_282	9	Dipsacales	Dipsacaceae	Scabiosa	Scabiosa_japonica	native	Herbaceous	no	AM	0	0	0	0	0	14	0	0	0	0	0	0	19	0	0	0	0	0	0	0	0	0	0	0	0	0	0	0	0	0	2	0	0	0	0	0	0	0	0	0
L_283	9	Santalales	Santalaceae	Thesium	Thesium_chinense	native	Herbaceous	no	NM-AM	0	0	0	0	0	45	0	0	0	0	0	0	2	43	0	0	0	0	0	0	0	2	5	22	84	0	2	0	41	0	0	0	0	0	0	0	0	0	0	0
L_284	9	Celastrales	Celastraceae	Celastrus	Celastrus_orbiculatus	native	Woody	no	AM	0	0	0	0	0	34	0	0	0	0	0	0	2	0	0	0	0	0	0	0	0	0	0	0	0	0	0	0	0	0	0	9	0	0	0	0	0	0	0	60
L_285	9	Fabales	Fabaceae	NA	Fabaceae_sp.	NA	NA	NA	NA	0	0	0	0	0	61	0	0	0	0	0	2	8	0	0	0	0	0	0	0	0	0	4	1	141	0	0	0	13	0	0	0	0	0	0	0	0	0	0	0
L_286	9	Primulales	Primulaceae	Lysimachia	Lysimachia_japonica	native	Herbaceous	no	AM	0	0	0	0	0	46	0	0	0	0	0	1	0	0	0	0	0	0	0	0	0	0	0	0	0	0	0	0	0	0	0	0	0	0	0	0	0	0	0	0
L_287	9	Poales	Poaceae	Poa	Poa_sphondylodes	native	Herbaceous	no	AM	0	0	0	0	0	52	0	0	0	0	0	1	3	66	0	0	0	0	0	30	0	18	7	78	44	0	2	0	0	0	0	0	0	0	0	0	0	0	0	0
L_288	9	Vitales	Vitaceae	Vitis	Vitis_coignetiae	native	Woody	no	AM	0	0	0	0	0	24	0	0	0	0	0	0	7	0	0	0	0	0	0	0	0	0	1	0	0	0	0	0	0	0	0	0	0	2	0	0	0	0	5	0
L_289	9	Malpighiales	Salicaceae	Populus	Populus_tremula	native	Woody	no	EcM	0	0	0	0	0	99	0	0	0	0	0	2	0	0	0	0	0	0	0	0	0	0	0	0	7	0	0	0	1	0	2	0	0	0	0	0	0	0	0	0
L_290	9	Asterales	Campanulaceae	Platycodon	Platycodon_grandiflorus	native	Herbaceous	VU	AM	0	0	0	0	0	22	0	0	0	0	0	1	0	0	0	0	0	0	0	0	0	0	0	0	0	1	0	0	0	0	0	0	0	0	0	0	0	0	0	0
L_291	9	Malpighiales	Violaceae	Viola	Viola_mandshurica	native	Herbaceous	no	AM	0	0	0	0	0	126	0	0	0	0	0	0	0	0	0	0	0	0	0	0	0	0	0	0	0	0	0	0	0	0	36	0	0	0	0	0	0	0	0	0
L_292	9	Pinales	Pinaceae	Larix	Larix_kaempferi	native	Woody	no	EcM	0	0	0	0	0	13	0	0	0	0	0	0	11	0	0	0	0	0	0	0	0	0	2	0	49	0	0	0	0	0	0	0	0	0	0	0	0	0	0	0
L_293	9	Rosales	Rosaceae	Chaenomeles	Chaenomeles_japonica	native	Woody	no	AM	0	0	0	0	0	2	0	0	0	0	0	0	1	0	0	0	0	0	0	0	0	0	0	0	0	0	0	0	0	0	0	0	0	0	0	0	0	0	0	0
L_294	9	Fagales	Betulaceae	Betula	Betula_platyphylla	native	Woody	no	EcM	0	0	0	0	0	16	0	0	0	0	0	0	0	0	0	0	0	0	0	0	0	0	0	0	0	0	0	0	0	0	0	0	0	0	0	0	0	0	0	0
L_295	9	Malpighiales	Salicaceae	Salix	Salix_integra	native	Woody	no	EcM	0	0	0	0	0	27	0	0	0	0	0	0	7	0	12	0	0	6	0	0	0	0	0	0	125	0	0	0	25	0	0	0	0	0	0	0	0	0	0	0
L_296	9	Malpighiales	Guttiferae	Hypericum	Hypericum_erectum	native	Herbaceous	no	AM	0	0	0	0	0	35	0	0	0	0	0	0	0	0	0	0	0	0	0	0	0	0	0	0	0	0	0	0	0	0	0	0	0	0	0	0	0	0	0	0
L_297	9	Apiales	Araliaceae	Hydrocotyle	Hydrocotyle_ramiflora	native	Herbaceous	no	AM	0	0	0	0	0	111	0	0	0	0	0	0	9	0	0	0	0	0	0	0	0	0	0	0	0	0	0	0	0	0	0	0	0	0	0	0	0	0	0	0
[truncated: 1,497 more columns]
