# Supplementary material for: Factors Influencing Leaf- and Root-Associated Communities of Bacteria and Fungi Across 33 Plant Orders in a Grassland
Source: Front Microbiol. 2019 Feb 19;10:241. doi: 10.3389/fmicb.2019.00241 (PMC6390183; doi:10.3389/fmicb.2019.00241)
Supplement: Supplementary file 6 [file Data_sheet_5.zip]

Archive with 20 entries (17 files):
- Supplementary.Data_5/
- Supplementary.Data_5/Leaf.Genus.16S.txt
- __MACOSX/
- __MACOSX/Supplementary.Data_5/
- __MACOSX/Supplementary.Data_5/._Leaf.Genus.16S.txt
- Supplementary.Data_5/Leaf.Genus.ITS.txt
- __MACOSX/Supplementary.Data_5/._Leaf.Genus.ITS.txt
- Supplementary.Data_5/Leaf.Order.16S.txt
- __MACOSX/Supplementary.Data_5/._Leaf.Order.16S.txt
- Supplementary.Data_5/Leaf.Order.ITS.txt
- __MACOSX/Supplementary.Data_5/._Leaf.Order.ITS.txt
- Supplementary.Data_5/Root.Genus.16S.txt
- __MACOSX/Supplementary.Data_5/._Root.Genus.16S.txt
- Supplementary.Data_5/Root.Genus.ITS.txt
- __MACOSX/Supplementary.Data_5/._Root.Genus.ITS.txt
- Supplementary.Data_5/Root.Order.16S.txt
- __MACOSX/Supplementary.Data_5/._Root.Order.16S.txt
- Supplementary.Data_5/Root.Order.ITS.txt
- __MACOSX/Supplementary.Data_5/._Root.Order.ITS.txt
- __MACOSX/._Supplementary.Data_5
