# Supplementary material for: Factors Influencing Leaf- and Root-Associated Communities of Bacteria and Fungi Across 33 Plant Orders in a Grassland
Source: Front Microbiol. 2019 Feb 19;10:241. doi: 10.3389/fmicb.2019.00241 (PMC6390183; doi:10.3389/fmicb.2019.00241)
Supplement: Supplementary file 6 [file Data_sheet_5.zip › Supplementary.Data_5/Leaf.Order.16S.txt]

sample.filt	Month	Order	Family	Genus	Species	Native.Alien	Wood.Herb	Redlist.2018	Mycorrhizal.Type	Crenarchaeota_Fervidicoccales	unidentified_unidentified	Acidobacteria_Acidobacteriales	Acidobacteria_Holophagales	Acidobacteria_unidentified	Actinobacteria_Acidimicrobiales	Actinobacteria_Catenulisporales	Actinobacteria_Corynebacteriales	Actinobacteria_Frankiales	Actinobacteria_Geodermatophilales	Actinobacteria_Kineosporiales	Actinobacteria_Micrococcales	Actinobacteria_Micromonosporales	Actinobacteria_Nakamurellales	Actinobacteria_Propionibacteriales	Actinobacteria_Pseudonocardiales	Actinobacteria_Streptomycetales	Actinobacteria_Streptosporangiales	Actinobacteria_unidentified	Actinobacteria_Gaiellales	Actinobacteria_Rubrobacterales	Actinobacteria_Solirubrobacterales	Bacteroidetes_Bacteroidales	Bacteroidetes_Chitinophagales	Bacteroidetes_Cytophagales	Bacteroidetes_Flavobacteriales	Bacteroidetes_Sphingobacteriales	Bacteroidetes_unidentified	Chlamydiae_Chlamydiales	Chloroflexi_Ktedonobacterales	Chloroflexi_unidentified	Chloroflexi_Sphaerobacterales	Cyanobacteria_unidentified	Deinococcus-Thermus_Deinococcales	Firmicutes_Bacillales	Firmicutes_Lactobacillales	Firmicutes_Clostridiales	Firmicutes_unidentified	Firmicutes_Erysipelotrichales	Gemmatimonadetes_Gemmatimonadales
L_007	7	Rosales	Rosaceae	Sanguisorba	Sanguisorba_officinalis	native	Herbaceous	no	AM	0	0	0	0	0	0	0.2	0	0	0	0	0	0	0	0	0	0	0.6	0.2	0	0	0	0	0	0.6	0	0	0	0	0	0	0	0	0	1	0.4	0	0	0	0
L_008	7	Rosales	Cannabaceae	Humulus	Humulus_lupulus	native	Herbaceous	no	AM	0	8.2	0	0	0.4	0.2	0	1.4	0	0	0	1.4	0.2	0	4.4	0	0	0.6	6.4	0	0	7.6	0	2.8	1	0	0	0	0	0	0	0	0	0	0.8	0	0.2	0	0	0
L_013	7	Rosales	Rosaceae	Rosa	Rosa_multiflora	native	Woody	no	AM	0	0	0	0	0	0	0	0.6	0	0	0	0	0	0	0	0	0	0	0	0	0	0	0	0	0	0	0	0	0	0	0	0	0	0	0	0	0	0	0	0
L_016	7	Myrtales	Onagraceae	Oenothera	Oenothera_biennis	alien	Herbaceous	no	AM	0	10.6	0	1	0	2	0	0	0	0	0	16	0	0	1.4	0	0.2	0.2	7	0	1.8	3.8	0	0.4	0	0	0	0.6	0	0	0	0	0	0	1	0	0	0.6	0	0
L_019	7	Poales	Cyperaceae	Carex	Carex_nervata	native	Herbaceous	no	NM-AM	0	0	0	0	0	0	0	0	0	0	0	0.6	0	0	0	0	0	0	1.8	0	0	0	0	1	10.8	0	0	0	0	0.6	0	0	0	0	1	0	0	0	0	0
L_023	7	Rosales	Rosaceae	Agrimonia	Agrimonia_pilosa	native	Herbaceous	no	AM	0	0.4	0	0	0.6	0	0	0	0	0	0	0	0	0	0	0	0	0	0	0	0	0	0	0	0.8	0	0.2	0	0	0	0	0	0	0.2	0	0	0	0	0	0
L_026	7	Poales	Juncaceae	Luzula	Luzula_multiflora	native	Herbaceous	no	NM	0	3.6	0	0	0	0	0	0	0	0	0	0	0	0	0	0.2	0.2	0	1	0	0	0.8	0	0	5.4	0	0	0	0	0	0	0	0	0	2.8	0	0.4	0	0	0
L_027	7	Fabales	Fabaceae	Amphicarpaea	Amphicarpaea_edgeworthii	native	Herbaceous	no	AM	0	0	0	0	0	0	0	0	0	0	1	0	0	0	0	0	0	0	0	0	0	0	0	0	1.4	0	0	0	0	0	0	0	0	0	0	0	0	0	0	0
L_028	7	Apiales	Apiaceae	Libanotis	Libanotis_coreana	native	Herbaceous	no	AM	0	1	0	0	0	0	0	0	0	0	0	0	0	0	0	0	0	0	0	0	0	0	0	0	0	0	0	0	0	0	0	0	0	0	0.4	0	0	0	0	0
L_030	7	Caryophyllales	Caryophyllaceae	Arenaria	Arenaria_lateriflora	native	Herbaceous	no	AM	0	0	0	0	0	0	0	1	0	0	0.8	0.4	0	0	0	0.2	0	0	0	0	0	0	0	0	0.6	0	0	0	0	0	0	0	0	0	0.4	0	0	0	0	0
L_031	7	Lamiales	Lamiaceae	Clinopodium	Clinopodium_chinense	native	Herbaceous	no	AM	0	0.2	0	0	0	0	0	0	0	0	0.2	3	0	0	0.6	0.2	0	0.2	0	0	0	0.2	0	0	0	0	0.2	0	0	0	0.2	0	0	3.8	0.4	0	0	0	0	0
L_037	7	Celastrales	Celastraceae	Euonymus	Euonymus_hamiltonianus	native	Woody	no	AM	0	0	0	0	0	0	0	0	0	0	0	0	0	0	0	0	0	0	0	0	0	0	0	0	0	0	0	0	0	0	0	0	0	0	0	0	0	0	0	0
L_038	7	Malpighiales	Violaceae	Viola	Viola_grypoceras	native	Herbaceous	no	AM	0	0.8	0	0	0	0	0	1.8	0	0	0.4	1.6	0	0	0.8	0	0	0	0.6	0	0	0	0	0	1.6	0	0	0	0	0	0	0	0	0	0	0	0	0	0	0
L_039	7	Fabales	Polygonaceae	Fallopia	Fallopia_japonica	native	Herbaceous	no	AM	0	17.8	0	0	0	0.8	0	1.2	0	2.2	0	0.8	0	0.8	1.8	0	0.6	1.4	18.4	0	0	1	0	0	0	0	0	0.6	0	0	0	0	0	0	0	0	8	0	0	0
L_043	7	Primulales	Primulaceae	Lysimachia	Lysimachia_clethroides	native	Herbaceous	no	AM	0	0.4	0	0	0	0	0	0	0	0	0.6	0.4	0.6	0	1.4	0	0	0	0.8	0	0	0	0	0.2	1.6	3	0	0.8	0	0	0	0	0	0	1.2	0	0	0	0	0
L_044	7	Poales	Poaceae	Poa	Poa_sphondylodes	native	Herbaceous	no	AM	0	0	0	0	0	0	0	0	0	0	0	0	0	0	0	0	0	0	0	0	0	0	0	0	0	0	0	0	0	0	0	0	0	0	0	0	0	0	0	0
L_046	7	Lamiales	Orobanchaceae	Euphrasia	Euphrasia_maximowiczii	native	Herbaceous	no	NM	0	0	0	0	0	0	0	0	0	0.2	0	0	0	0	0	0	0	0	0	0	0	0	0	0	0	0	0	0	0	0	0	0	0	0	0	0	0	0	0	0
L_047	7	Asparagales	Asparagaceae	Polygonatum	Polygonatum_odoratum	native	Herbaceous	no	AM	0	0	0	0	0	0	0	0	0	0	0.8	6.4	0	0	0	0	0	0	0	0	0	0	0	0	0	0	0	0	0	0	1	0	0	0	0	0	0	0	0	0
L_049	7	Dioscoreales	Dioscoreaceae	Dioscorea	Dioscorea_nipponica	native	Herbaceous	no	AM	0	1.6	0	0	0	0	0	0	0	0	0	0	0	0	0	0	0	0	0	0	0	0	0	0	0	0	0	0	0	0	0	0	0	0	0.6	0	0	0	0	0
L_050	7	Asterales	Campanulaceae	Campanula	Campanula_punctata	native	Herbaceous	no	AM	0	0	0.6	0	0	0	0	0.4	0	0	0	0.4	0	0	0	0	0	0	1	0	0	0	0	0.2	0	0	0	0	0	0	0	0	0	0	0.2	0	0	0	0	0
L_052	7	Gentianales	Asclepiadaceae	Cynanchum	Cynanchum_caudatum	native	Herbaceous	no	AM	0	0.6	0	0	0	0.6	0	0	0	0	0	2.4	0.2	0	0	0	0	0	0	0	0	0	0	0	0.2	0	0	0	0	0	0	0	0	0	0.2	0	0	0	0	0
L_054	7	Poales	Poaceae	Poaceae	Poaceae_sp.0	NA	Herbaceous	NA	AM	0	4.8	0	0	2.6	1.6	0	3.6	0	0	0.2	0.6	0.2	0	0	0	0.2	0	1	0	0	2.8	0	2.4	0	0	0.4	0	0	0	0	0	0	0.4	4.4	0	0	0	0	1.2
L_055	7	Poales	Poaceae	Phleum	Phleum_pratense	alien	Herbaceous	no	AM	0	0.2	0	0	0	0	0	0	0	0	0	0	0	0	0	0	0	0	0	0	0	0	0	0	0	0	0	0	0	0	0	0	0	0	0	0	0	0	0	0
L_056	7	Lamiales	Plantaginaceae	Plantago	Plantago_asiatica	native	Herbaceous	no	AM	0	0	0	0	0	0	0	0	0	1.2	0	0.2	0	0	1.8	0	0	3	2	0	0	0	0	0.6	0	0	0	0	0	0	0	0	0	0	5	0	9.8	0	0	0
L_057	7	Asparagales	Asparagaceae	Hosta	Hosta_sieboldiana	native	Herbaceous	no	AM	0	0	0	0	0	0	0	0	0	0	0	0	0	0	0	0	0	0	0	0	0	0	0	0	0	0	0	0	0	0	0	0	0	0	0	0	0	0	0	0
L_058	7	Rosales	Rosaceae	Chaenomeles	Chaenomeles_japonica	native	Woody	no	AM	0	0	0	0	0.4	0	0	1.2	0	0	0	0	0	0	0	0	0	0	0	0	0	0	1.6	0	0	1	0	0	0	0	0	0	0	0	0.4	59	0	0	0	0
L_059	7	Brassicales	Brassicaceae	Arabis	Arabis_hirsuta	native	Herbaceous	no	NM	0	0.2	0	0	0	0	0	8	1.6	1	1.8	2.8	0.6	0	4.2	3.4	0.2	0	2.8	0	0	0.6	0	0	0.6	0.6	0	2.2	0	0	0	0	0	0.8	2	1	0	0	0	0
L_061	7	Poales	Cyperaceae	Carex	Carex_lanceolata	native	Herbaceous	no	NM-AM	0	0.8	0	0	0.2	0	0	0.2	0	0	0	0	0	0	0	0	0	1	0.6	0	0	0	0	0	0.2	0	1.6	0	0	0.4	0	0	0	0	2	0	2.6	0	0	0
L_062	7	Rosales	Rosaceae	Rosa	Rosa_amblyotis	native	Woody	no	AM	0	10.6	0	0	1.2	6.2	0	2	0	0	0	0.4	0	0	3.2	1	0.2	8.6	5.6	0	0	1.2	0	0	0	0	0	0	0	0	0	0	0	0	2.6	0	0.6	0	0	1.2
L_063	7	Rosales	Rosaceae	Rubus	Rubus_parvifolius	native	Woody	no	AM	0	0	0	0	0	0	0	0	0	0	0	0	0	0	0	0	0	0	0	0	0	0	0	0	0	0	0	0	0	0	0	0	0	0.4	0	0	0	0	0	0
L_065	7	Dipsacales	Adoxaceae	Viburnum	Viburnum_opulus	native	Woody	no	NM-AM	0	0	0	0	0	0	0	0	0	0	0.4	0	0	0	0	0	0	0	0	0	0	1	0	0	0.6	0	0	0	0	0	0	0	0	0	0	0	0	0	0	0
L_066	7	Saxifragales	Crassulaceae	Hylotelephium	Hylotelephium_erythrostictum	native	Herbaceous	no	NM	0	2.2	0	0	0.4	0	0	0.4	0	0	0	7.8	0.8	0	0	0	0	0	0.4	0	0	0.4	0	0	0	0	0	0	0.6	0.8	0	0	0	0	0	0	0	0	0	0.2
L_067	7	Poales	Poaceae	Arundinella	Arundinella_hirta	native	Herbaceous	no	AM	0	0	0	0	0	0	0	0	0	0	0	0	0	0	0	0	1	0	0	0	0	0	0	0	0	0	0	0	0	0	0	0	0	0	0	0	0	0	0	0
L_071	7	Rosales	Rosaceae	Malus	Malus_toringo	native	Woody	no	AM	0	0	0	0	0	0	0	0	0.8	0	0	0.4	0	0	0	0	0	0	0	0	0	0	0	0	0	0	0	0	0	0	0	0	0	0	0	0	0	0	0	0
L_072	7	Primulales	Primulaceae	Lysimachia	Lysimachia_japonica	native	Herbaceous	no	AM	0	2.2	0	0	0	0	0	2.6	0	0	0	0	0	0	0	0	0	0.6	1.6	0	0	0	0	0	0	0	0	0	0	0	0	0	0.4	0	3	0	0	0.4	0	0
L_077	7	Fabales	Polygonaceae	Rumex	Rumex_acetosa	native	Herbaceous	no	AM	0	1.6	0	0	0	0	0	1.4	0	0	1.4	15.8	0	1.4	3.4	0	0.8	2	0.4	0	0	0	0	0	27.2	0	0	0	0	0	0	0	0	0	0	0	0	0	0	0
L_078	8	Pteridales	Dennstaedtiaceae	Pteridium	Pteridium_aquilinum	native	Herbaceous	no	AM	0	0	0	0	0	0	0	0	0	0	0	0	0	0	0	0	0	0	0	0	0	0	0	0	0	0	0	0	0	0	0	0	0	0	0	0	0	0	0	0
L_080	8	Poales	Cyperaceae	Carex	Carex_nervata	native	Herbaceous	no	NM-AM	0	0.2	0	0	0	0	0	0.8	0	0	0	2.8	0	0	0.4	0	0	0.6	0	0	0	0	0	0	0	0	0	0	0	0	0	0	0	0	0	0	0	0	0	0
L_082	8	Apiales	Apiaceae	Angelica	Angelica_pubescens	native	Herbaceous	no	AM	0	0.4	0	0	0	0	0	0.6	1	0.4	0.6	7.4	0	0	0.6	0	0	0	1.6	0	0	0	0	0	0.2	0	0	0	0	0	0	0	0	0	0	0	0	0	0	0
L_083	8	Poales	Poaceae	Miscanthus	Miscanthus_sinensis	native	Herbaceous	no	AM	0	0	0	0	0	0	0	0	0	0	0	2	0	0	0	0	0	0	0	0	0	0	0	0	0.4	0	0	0	0	0	0	0	0	0	0.8	0	0	0	0	0
L_084	8	Dipsacales	Valerianaceae	Patrinia	Patrinia_scabiosifolia	native	Herbaceous	no	AM	0	0.2	0	0	0	0	0	0.4	0	0	0	0.4	0	0	0	0	0	0	0	0	0	0	0	0	2.8	0	0	0	0	0	0	0	0	0	0.6	0	0	0	0	0
L_085	8	Fabales	Fabaceae	Lespedeza	Lespedeza_bicolor	native	Woody	no	AM	0	2.2	0	0	0	0	0	4.8	0	0	0	2	0	0	0	0	0	0	0.4	0	0	0	0	0.2	0.6	0	0	0	0	0	0	0	0	0	0.4	0	0	2.2	0	0
L_088	8	Apiales	Apiaceae	Libanotis	Libanotis_coreana	native	Herbaceous	no	AM	0	0.4	0	0	0	0	0	1.4	1.8	0.2	1.8	6.2	0	1.4	0	1	0	0	1.4	0	0	0	0	0	0.6	0	0	0	0	0	0	0	0	0	0	0	0	0	0	0
L_089	8	Rosales	Rosaceae	Malus	Malus_toringo	native	Woody	no	AM	0	2.8	0	0	0	0	0	0	0	0	0	4.4	0	0	0	0	0	0	0	0	0	0	0	0	3.2	0	0	0	0	0	0	0	0	0	0	0	0	0	0	0
L_091	8	Rosales	Rosaceae	Sanguisorba	Sanguisorba_officinalis	native	Herbaceous	no	AM	0	2	0	0	0.2	0.6	0	1.4	0	0	0	7.2	0	0	0	0	0	1.6	0.4	0	0	0.4	0	0	0	0	0	0	0	0	0	0	0	0	0	0	0	0	0	0
L_096	8	Cornales	Hydrangeaceae	Hydrangea	Hydrangea_paniculata	native	Herbaceous	no	AM	0	0.2	0	0	0	0	0	0	0	0	0	1.2	0	0	0	0	0	0	0	0	0	0	0	0	0	0	0	0	0	0	0	0	0	0	0	0	0	0	0	0
L_098	8	Rosales	Rosaceae	Rosa	Rosa_multiflora	native	Woody	no	AM	0	0	0	0	0	0	0	0	0	0	0	11.8	0	0	0	0	0	0	0	0	0	0	0	0	4.2	0	0.2	0	0	0	0	0	0	0	0	0	0	0	0	0
L_099	8	Gentianales	Asclepiadaceae	Cynanchum	Cynanchum_caudatum	native	Herbaceous	no	AM	0	0	0	0	0	0	0	0	0	0	0	0	0	0	0	0	0	0	0	0	0	0	0	0	0	0	0	0	0	0	0	0	0	0	0	0	0	0	0	0
L_100	8	Malpighiales	Violaceae	Viola	Viola_mandshurica	native	Herbaceous	no	AM	0	0.6	0	0	0	0	0	1.8	0.6	0.6	1.8	3.6	0.4	0	1.4	2.6	0	0	1.6	0	0	0	0	0	0.6	0	0	0	0	0	0.4	0	0	0.8	0	0	0	0	0	0
L_102	8	Celastrales	Celastraceae	Euonymus	Euonymus_hamiltonianus	native	Woody	no	AM	0	0	0	0	0	0	0	2.8	0.2	0	0.8	5	0	0	0	0.4	0	0	1.2	0	0	0	0	0	1.2	0	0	0	0	0	0	0	0	0	2	0	0	0	0	0
L_103	8	Fabales	Fabaceae	Robinia	Robinia_pseudoacacia	alien	Woody	no	AM	0	0	0	0	0	0	0	0	0	0	0	7.2	0	0	0	0	0	0	0	0	0	0	0	0	0	0	0	0	0	0	0	0	0	9	0	0	0	0	0	0
L_104	8	Lamiales	Plantaginaceae	Plantago	Plantago_asiatica	native	Herbaceous	no	AM	0	0	0	0	0	0	0	1.6	0	0	1.6	0.8	0	0	0	0	0	0	0	0	0	0	0	0	0	0	0	0	0	0	0	0	0	0	0.8	0	0	0	0	0
L_106	8	Myrtales	Onagraceae	Oenothera	Oenothera_biennis	alien	Herbaceous	no	AM	0	0.8	0	0	0	0	0	0.6	0	0	0	0	0	0	0.2	0	1.6	0	0	0	0	0.8	0	0	0	0	0	0	0	0	0	0	0	0	5.4	0	0.6	0	0	0
L_107	8	Rosales	Rosaceae	Rubus	Rubus_parvifolius	native	Woody	no	AM	0	0	0	0	0	0	0	0.2	0	0	0	3.6	0	0	0.4	0	0	0	0.2	0	0	0.4	0	0	1.4	0	1	0	0	0	0	0	0	1	0	0	0	0	0	0
L_108	8	Fabales	Fabaceae	Amphicarpaea	Amphicarpaea_edgeworthii	native	Herbaceous	no	AM	0	0	0	0	0	0	0	0	0	6	6.4	4.2	0	0	0	0	0	0	0	0	0	0	0	0	0	0	0	0	0	0	0	0	0	0	0.2	0	0	0	0	0
L_110	8	Malpighiales	Violaceae	Viola	Viola_mandshurica	native	Herbaceous	no	AM	0	0	0	0	0	0	0.4	0.2	0	0.4	0	3.8	0	0	0	0	0	0	0	0	0	0	0	0	0	0	0	0	0	0	0	0	0	0	0	0.6	0	0	0	0
L_114	8	Fabales	Fabaceae	Trifolium	Trifolium_repens	alien	Herbaceous	no	AM	0	0.4	0	0	0	0	0	5.8	2.2	4.2	11	5.4	0.2	0.4	1.2	0.2	0	0	0.4	0	0	0	0	0	0	1.2	0	0.2	0	0	0	0	0	0	0.4	0	0.4	0	0	0
L_115	8	Dipsacales	Dipsacaceae	Scabiosa	Scabiosa_japonica	native	Herbaceous	no	AM	0	1.2	1	0	0	0	0	4.8	0	0	0	7	0.2	0	0	1	0	0	0.6	0	0	0.2	0	0	0	0.2	1.6	0	0	0	0	0	0	0	0	0	0	0.4	0	0
L_117	8	Celastrales	Celastraceae	Celastrus	Celastrus_orbiculatus	native	Woody	no	AM	0	0	0	0	0	0	0	2	0.8	0	0	5.8	0	0	0	1.4	0	0	0.8	0	0	0	0	0	0.2	0	0	1.2	0	0	0	0	0	0	0.2	0	0	0	0	0
L_118	8	Celastrales	Celastraceae	Euonymus	Euonymus_alatus	native	Woody	no	AM	0	0.4	0	0	0	0	0	0	0.8	0	0.4	6.6	0	0	1	0	0	0	1.4	0	0	0.2	0	0	0	1.2	0	1	0	0	0	0	0	1.2	1.2	0	0	0	0	0
L_119	8	Gentianales	Rubiaceae	Galium	Galium_verum	native	Herbaceous	no	AM	0	0	0	0	0	0	0	0	0	0.2	0	0.6	0	0	0	0	0	0	0	0	0	0	0	0	0.4	0	0	0	0	0	0	0	0	2	0	0	0	0	0	0
L_120	8	Gentianales	Gentianaceae	Halenia	Halenia_corniculata	native	Herbaceous	no	AM	0	0	1	0	0	0	0	0	0	0	0	8.6	0	0	0	0	0	0	0	0	0	0	0	0	0	0	0	0	0	0	0	0	0	0	0.4	0	0	0	0	0
L_123	8	Asterales	Campanulaceae	Campanula	Campanula_punctata	native	Herbaceous	no	AM	0	2.6	0	0	0	0	0	3.2	5.2	0.4	0.4	4.8	0	0.2	3.8	9.2	0	0	3	0	0	0	0	0	2	0	0	0	0	0	0	0	0	0.2	0	0	0	0	0	0
L_124	8	Caryophyllales	Caryophyllaceae	Arenaria	Arenaria_lateriflora	native	Herbaceous	no	AM	0	0	0.6	0	0	0	0	1.6	0.6	2.4	0.2	5.2	0	0	1	0.6	0	0	1.6	0	0	0	0	0	1.4	1.6	1	4.4	0	0	0	0	0	0.6	4.8	0	0	0	0	0
L_125	8	Brassicales	Brassicaceae	Arabis	Arabis_hirsuta	native	Herbaceous	no	NM	0	2.4	0	0	0	0	0	18	4	0.4	0.4	1.8	0.8	0.4	5.6	5	0.8	0	4	0.6	0	1.8	0	0	0.4	0	0.4	0.2	0	0	0.2	0	0	0.2	0.6	0	0	0.6	0	0
L_126	8	Rosales	Rosaceae	Agrimonia	Agrimonia_pilosa	native	Herbaceous	no	AM	0	1.2	0.8	0	0	0	0	2.2	1.4	0	0	2.6	0	0	0	0.6	0	0	0	0	0	0	0	0	0.2	0	1.6	0	0	0	0	0	0	0	0	0	0	0	0	0
L_127	8	Asterales	Asteraceae	Carpesium	Carpesium_triste	native	Herbaceous	no	AM	0	0.2	0	0	0	0	0	0.8	0	3	0.8	5.8	0	0	3.4	3.8	0	0	0.6	0	0	0	0	0	0	0	0	0	0	0	0	0	0	0	0	0	0	0	0	0
L_129	8	Ranunculales	Ranunculaceae	Thalictrum	Thalictrum_minus	native	Herbaceous	no	AM	0	0	0	0	0	0	0	0	0	0.4	5	9	0	0	0.4	0	0	0	0	0	0	0	0	0	0.4	0	0.4	0	0	0	0	0	0	0.2	0	0	0	0	0	0
L_130	8	Malpighiales	Violaceae	Viola	Viola_grypoceras	native	Herbaceous	no	AM	0	0.8	0	0	0	0	0	2.4	4	1.6	3	2	0.6	0	1.4	5	0	0	0.6	0	0	0.6	0	0	0.4	0.8	1.4	0	0	0	0	0	0	0	0.2	0	0	0	0	0
L_131	8	Lamiales	Lamiaceae	Clinopodium	Clinopodium_chinense	native	Herbaceous	no	AM	0	0	0	0	0	0	0	0	0	16	2.6	4	0	3.6	1.2	0.2	0	0	1.6	0	0	0	0	0	2.2	0	0	0	0	0	0	0	0	0	0	0	0	0	0	0
L_132	8	Oxidales	Oxalidaceae	Oxalis	Oxalis_corniculata	native	Herbaceous	no	AM	0	0.6	0	0	0	0	0	5	0	7.8	1.4	9	0	0.6	3	6	0	0	1	0	0	0.2	0	0	2.8	0.6	0.2	1.6	0	0	0	0	0	0	2	0	0	0	0	0
L_133	8	Rosales	Rosaceae	Rosa	Rosa_amblyotis	native	Woody	no	AM	0	0	0	0.4	0	0	0	0	0	0	0	0	0	0	0	0	0	0	0	0	0	0.8	0	0	0	0	0	0	0	0	0	0	0	0	0	0	0	0	0	0.8
L_134	8	Saxifragales	Crassulaceae	Hylotelephium	Hylotelephium_erythrostictum	native	Herbaceous	no	NM	0	2	0	0	0	0	0.6	1	0	1	0	14.2	0	0	7.2	0	0	0.2	3.2	0	0	0.8	0	0	0	0	0.4	0.8	0	0	0	0	0	0	0	0	0	0	0	0
L_135	8	Rosales	Cannabaceae	Humulus	Humulus_lupulus	native	Herbaceous	no	AM	0	0	0	0	0	0	0	0	0	0	0	6.2	0.4	0	0	0	0	0	0.6	0	0	0	0	0	0.4	0	0	0	0	0	0	0	0	0	0	0	0	0	0	0
L_137	8	Dipsacales	Adoxaceae	Viburnum	Viburnum_opulus	native	Woody	no	NM-AM	0	0	0	0	0	0	0	0	0	0.2	22.4	0	0	0	0	0	0	0	0	0	0	0	0	0	4.4	0	0	0	0	0	0	0	0	0	0	0	0	0	0	0
L_140	8	Ranunculales	Ranunculaceae	Thalictrum	Thalictrum_aquilegiifolium	native	Herbaceous	no	AM	0	0	0	0	0	0	0	0	0	0	0	0	0	0	0	0	0	0	0	0	0	0	0	0	3	0	0	0	0	0	0.2	0	0	0	0	0	0	0	0	0
L_141	8	Poales	Poaceae	Poa	Poa_sphondylodes	native	Herbaceous	no	AM	0	0	0	0	0	0	0	0	0.2	0	0.6	15.4	0	0	2.2	0	0	0	1.6	0	0	0	0	0	0.8	0.4	0.2	0.4	0	0	0	0	0	0	0	0	0	0	0	0
L_142	8	Myrtales	Onagraceae	Epilobium	Epilobium_pyrricholophum	native	Herbaceous	no	AM	0	2.2	0	0	0	0	0	3	0.4	2	0.4	8.2	0	0	0.8	0.2	0	0	1.8	0	0	0	0	0	0.4	1	3.6	4	0	0	0	0	0	0	0	0	0	0	0	0
L_143	8	Fabales	Polygonaceae	Persicaria	Persicaria_sagittata	native	Herbaceous	no	AM	0	0.2	0	0	0	0	0	0	0	0.4	2	14	0	0	0	0	0	0	0	0	0	0	0	0	2.4	0	0	0	0	0	0	0	0	0.8	0.4	0	0	0.2	0	0
L_144	8	Liliales	Liliaceae	Lilium	Lilium_leichtlinii	native	Herbaceous	no	AM	0	0	0	0	0	0	0	0	0	0	0	22.6	0	0	0	0	0	0	0	0	0	0	0	0	0	0	0	0	0	0	0	0	0	0	0	0	0	0	0	0
L_145	8	Rosales	Rosaceae	Geum	Geum_japonicum	native	Herbaceous	no	AM	0	0	0	0	0	0	0	4.2	0.6	1.8	1.6	2.8	0	1	0.2	0.2	0	0	0	0	0	0	0	0	0.4	0	0	0	0	0	0	0	2.4	0	0.6	0	0	0	0	0
L_147	8	Asparagales	Asparagaceae	Hosta	Hosta_sieboldiana	native	Herbaceous	no	AM	0	0	0	0	0	1.2	0	0	0.2	0	0	4.4	0	0	0.4	0	0	0	0.4	0	0	0	0	0	0.4	0	0	0	0	0	0	0	0	0.4	0	0	0	0	0	0
L_149	8	Fabales	Polygonaceae	Persicaria	Persicaria_longiseta	native	Herbaceous	no	AM	0	0.2	0	0	0	0	0	2	0.2	18.8	3	1.8	0	0.4	0.6	2	0	0	0.6	0	0	0.2	0	0	0.8	0.6	0.2	0.4	0	0	0	0	0	0	0	0.2	0	0	0	0
L_150	8	Rosales	Rosaceae	Chaenomeles	Chaenomeles_japonica	native	Woody	no	AM	0	0.4	0	0	0	0	0	3.2	1.4	6.8	0	12	0	0.2	1.8	1	0	0	2.8	0	0	0	0	0	1.4	0	0.6	1	0	0	0	0	0	0	0.4	0	0	0	0	0
L_151	8	Dipsacales	Caprifoliaceae	Lonicera	Lonicera_morrowii	native	Woody	no	AM	0	0	0	0	0	0	0	8.8	0.2	6.8	1.6	10.4	0	0	0.6	0.4	0	0	0	0	0	0	0	0	0.4	0	0	0	0	0	0	0	0	0	0	0	0	0	0	0
L_152	8	Poales	Poaceae	Poaceae	Poaceae_sp.	NA	Herbaceous	NA	AM	0	1	0.2	0	0	0.8	0	5.2	1.8	0.6	0	3.8	0	0.4	1.2	1	0	0	0.4	0	0	0	0	0	0.4	1.4	1.4	0	0	0	0	0	0	0	1.4	0	0	0	0	0
L_153	8	Gentianales	Gentianaceae	Gentiana	Gentiana_scabra	native	Herbaceous	no	AM	0	1.6	0	0	0	0	0	3.4	0.4	0.2	0	14.8	0	0	0.4	0.2	0	0	0	0	0	0	0	0	0	1.4	11	0	0	0	0	0	0	0	1.8	2.8	0	0	0	0
L_154	8	Fabales	Polygonaceae	Fallopia	Fallopia_japonica	native	Herbaceous	no	AM	0	0	0	0	0	0	0	0	0.6	1	1.8	10.4	0	0.8	0.2	0	0	0	0.2	0	0	0	0	0.4	4	0.2	0.8	0	0	0	0	0	0	7.8	0	0.2	0	0	0	0
L_155	8	Asterales	Campanulaceae	Adenophora	Adenophora_triphylla	native	Herbaceous	no	AM	0	0	0	0	0	0	0	0.4	0	0.4	0	18	0	0	1.2	0	0	0	0.8	0	0	0	0	0	5.6	0	0.2	0.4	0	0	0	0	0	0.6	0	0.4	0	0	0	0
L_156	8	Asparagales	Orchidaceae	Orchidaceae	Orchidaceae_sp.1	NA	Herbaceous	NA	OrM	0	2	0.2	0	0	0.8	0	11	2.8	0	0.4	3.4	1.4	0	0.8	5.4	0	0.2	3.2	0	0	0.2	0	0.2	0.6	0	0	0	0	0	0.4	0	0	0	0	0	0	0	0	0
L_158	8	Primulales	Primulaceae	Lysimachia	Lysimachia_clethroides	native	Herbaceous	no	AM	0	0	0.2	0	0	0	0	0.2	0.4	0	0.4	0.4	0	0	0.2	0	0	0	0	0	0	0	0	0	1.6	0	0	0	0	0	0	0	0	0.2	0	0.2	0	0	0	0
L_161	8	Poales	Cyperaceae	Carex	Carex_lanceolata	native	Herbaceous	no	NM-AM	0	0	0	0	0	0	0	1	0	0.4	0.6	3	0.4	0	0.2	0	0	0	0	0	0	0	0	0	0	0	0	0.8	0	0	0	0	0	0.2	0	0	0	0	0	0
L_162	8	Rosales	Rosaceae	Rubus	Rubus_subcrataegifolius	native	Woody	no	AM	0	0.2	0	0	0	0	0	0.4	0.4	0	0	5.6	0	0.2	0.6	0	0	0	0.4	0	0	0	0	0	1.6	0	0	0	0	0	0	0	0	0	0	0	0	0	0	0
L_163	8	Dipsacales	Caprifoliaceae	Lonicera	Lonicera_gracilipes	native	Herbaceous	no	AM	0	0	0.6	0	0	0	0	0	0	0	2.6	4.4	0	0	0	0	0	0	0	0	0	0.2	0	0	0.2	0	0.4	0	0	0	0	0	0	0	0.8	0	0	0	0	0
L_164	8	Caryophyllales	Caryophyllaceae	Cerastium	Cerastium_glomeratum	alien	Herbaceous	no	AM	0	0	0	0	0	0	0	1	0.4	0.2	0.2	4.6	0	0	0	0	0	0	1	0	0	0	0	0	0.2	0	0	0	0	0	0	0	0	0	0	0	0	0	0	0
L_167	8	Primulales	Primulaceae	Lysimachia	Lysimachia_japonica	native	Herbaceous	no	AM	0	0.6	0	0	0	0	0	0.6	0	0	0	3.8	0	0	0	0.2	0	0	0.8	0	0	0	0	0	0	0	0	0	0	0	0	0	0	0	17.4	0	0	0	0	0
L_168	8	Rosales	Rosaceae	Chaenomeles	Chaenomeles_japonica	native	Woody	no	AM	0	0.4	0	0	0	0	0	0.6	0.8	0.2	0	8.2	0	0	2	0.6	0	0	0.4	0	0	0	0	0	0.4	0	3	0	0	0	0	0	0	0	0	0	0	0	0	0
L_171	8	Solanales	Convolvulaceae	Calystegia	Calystegia_sepium	alien	Herbaceous	no	NM-AM	0	0	0	0	0	0	0	0	0	0.6	0	0	0	0	0	0	0	0	0	0	0	0	0	0	0	0	0	0	0	0	0	0	0	0	0	0	0	0	0	0
L_172	8	Vitales	Vitaceae	Ampelopsis	Ampelopsis_glandulosa	native	Woody	no	AM	0	0.2	0	0	0	0	0	0	1.6	0	0	2.4	0	0	1	0	0	0	0.8	0	0	0	0	0	0.4	0	0	0	0	0	0	0	0	0	0	0	0	0	0	0
L_173	8	Lamiales	Plantaginaceae	Plantago	Plantago_asiatica	native	Herbaceous	no	AM	0	0	0	0	0	0	0	0	0	0	0.6	5.8	0	0	2.4	0	0	0	0.2	0	0	0	0	0	0.2	27.6	6.2	1.2	0	0	0	0	0	0	2.6	0	0	0	0	0
L_174	8	Lamiales	Lamiaceae	Lamiaceae	Lamiaceae_sp.	NA	Herbaceous	no	AM	0	0	0	0	1.8	0	0	0	0	0	0	6.8	0	0	0	0	0	0	0	0	0	0	0	0	0	0	0	0	0	0	0	0	0	0	0	0	0	0	0	0
L_175	8	Poales	Cyperaceae	Carex	Carex_sp.1	NA	Herbaceous	NA	NM-AM	0	3.4	0	0	0	0	0	0.8	0	14.2	1.8	8.2	0.2	0.6	3.8	0.2	0	0	3	0	0	0	0	0	1.8	0	0	0.2	0	0	0	0	0	0	0.8	0	0	0	0	0
L_176	8	Poales	Poaceae	Phleum	Phleum_pratense	alien	Herbaceous	no	AM	0	0.6	0	0	0	0	0	0.6	0	0.2	0	5.2	0	0	0.4	0	0	0.2	0.2	0	0	0	0	0	0	0	0	0.4	0	0	0	0	0	0	0	0.2	0	0	0	0
L_178	8	Vitales	Vitaceae	Vitis	Vitis_coignetiae	native	Woody	no	AM	0	3	0	0	0	0	0	0	0	8.4	3.2	0.8	0	7.8	1.8	0.4	0	0	1.8	0	0	0	0	0	3.2	0	0	0	0	0	0	0	0	0	0	0	0	0	0	0
L_179	8	Apiales	Araliaceae	Hydrocotyle	Hydrocotyle_ramiflora	native	Herbaceous	no	AM	0	6	0	0	0.4	1.2	0	10.8	0	0.2	2.8	0.2	1.8	0	2.2	0	1.4	0.6	2.6	0	0	0	0	0	3.6	1.4	0.2	0	0	0	0	0	0	0	0.4	0	0	0	0	0
L_180	8	Fabales	Polygonaceae	Persicaria	Persicaria_senticosa	native	Herbaceous	no	AM	0	0	0	0	0	0	0	1.4	0	9	28.6	9	0	0.8	0	0	0	0	0.2	0	0	1	0	0	0	0.6	0	0	0	0	0	0	0	0	0	0	1.2	0	0	0
L_181	8	Gentianales	Rubiaceae	Rubia	Rubia_argyi	native	Herbaceous	no	AM	0	1.2	0	0	0	0	0	0	0.6	14	1	6	1.6	0	11.2	0	0	0	9.6	0	0	0	0	0	0.6	0.4	0	0.2	0	0	0	0	0	0	0	0.2	0	0	0	0
L_184	8	Polypodiales	Dryopteridaceae	Onoclea	Onoclea_sensibilis	native	Herbaceous	no	AM	0	0	0	0	0	0	0	0.8	0	6	0	10	0	0	0	0	0	0	0	0	0	0	0	0.6	0	0	0	0	0	0	1.8	0	0	0	0.2	0	0	0	0	0
L_186	8	Santalales	Smilacaceae	Smilax	Smilax_riparia	native	Herbaceous	no	AM	0	2	0	0	0	0	0	0.4	0	5	1.6	1.4	0.2	0	7	0	0	0	15.6	0	0	0	0	0	1.4	0	2.2	0	0	0	0	0	0	0	0	0.4	0	0	0	0
L_187	8	Commelinales	Commelinaceae	Commelina	Commelina_communis	native	Herbaceous	no	NM	0	0.6	0	0	0	0.2	0	6.4	0	3	2.8	5.8	1.2	0.6	4.2	1.4	0	0	4.8	0	0	0.6	0	0	0.4	1	0.8	1.2	0	0	0	0	0	0	0	0	0.4	0	0	0
L_188	8	Gentianales	Rubiaceae	Galium	Galium_trifloriforme	native	Herbaceous	no	AM	0	5.4	0	0	0	0.8	0	7.8	0	1.4	0	5	8.4	0	3.4	2	0	0	6	0	0	0.2	0	0	0	0	0	0	0	0	0	0	2.6	0	1.2	1.8	0	0	0	0
L_189	8	Ericales	Balsaminaceae	Impatiens	Impatiens_noli-tangere	native	Herbaceous	no	AM	0	1.6	0	0	0	0	0	5.8	1.6	1.6	0.8	3.8	2.4	0.2	5.2	2.8	0	0	2	0	0	0	0	0.2	1	0.2	0	0.4	0	0	0	0	0	0	0	0	0	0	0	0
L_190	8	Lamiales	Oleaceae	Fraxinus	Fraxinus_mandshurica	native	Woody	no	AM	0	0	0	0	0	0	0	2.6	0	5.4	4.4	3.6	0	0.2	7.2	0.8	0	0	10.4	0	0	0.4	0	0	0.2	0.8	0.2	0.4	0	0	0	0	0	0	0.8	0	0	0	0	0
L_191	8	Poales	Poaceae	Brachypodium	Brachypodium_sylvaticum	native	Herbaceous	no	AM	0	0.6	0	0	0	0.6	0	4.2	0.8	1.8	0.4	1	0	2	4.8	1	0	0.2	3.8	0	0	0.6	0	0	2.2	0	0	0.4	0	0	0	0	0	0	0.4	0.2	0	0	0	0
L_192	8	Santalales	Sapindaceae	Acer	Acer_ginnala	native	Woody	no	AM	0	4.4	0	0	0	0	0	22.6	0.4	1.2	1	2.8	2	0.2	4.4	0.6	0.2	0	4.8	0	0	0	0	0.2	1	1.2	0.8	0.4	0	0	0	0	0	0	0.4	0.2	0.4	0	0	0
L_193	8	Poales	Poaceae	Calamagrostis	Calamagrostis_epigejos	native	Herbaceous	no	AM	0	0	0.2	0	0	0	0	0.6	0	0	0	0.8	0	0	0	0	0	0	0	0	0	0	0	0	5	0	0.2	0	0	0	0	0	0	0	0	0	0	0	0	0
L_194	8	Poales	Poaceae	Sasa	Sasa_senanensis	native	Herbaceous	no	AM	0	0.2	0	0	0	0	0	0	0	0	0	0	1	0	0	0	0	18.6	0	0	0	0	0	0	0	0	0	0	0	0	0	0	0	0	0	0	0	0	0	0
L_195	8	Juglandales	Juglandaceae	Juglans	Juglans_mandshurica	native	Woody	no	AM	0	1	0	0	0	0	0	7.8	0	0	0.2	0.6	4.4	0.6	2	0.2	0	0	0.6	0	0	0.2	0	0	0.4	0.2	0	0	0	0	0	0	0	0	0	0	0	0	0	0
L_196	8	Commelinales	Commelinaceae	Commelina	Commelina_communis	native	Herbaceous	no	NM	0	0.2	0.6	0	0	0	0	15	0.6	1.8	0.6	0.6	0	0.4	0	2.4	0	0	1.2	0	0	0	0	0	0	0	0	0.4	0	0	0	0	0	0	0	0	0.4	0	0	0
L_197	8	Asparagales	Orchidaceae	Orchidaceae	Orchidaceae_sp.2	NA	Herbaceous	NA	OrM	0	2.2	0	0	0	0	0	2.8	0.4	0.8	0	6.6	0	0	1	0.8	0	0	1.6	0	0	0.4	0	0	0	0	0	0	0	0	0	0	0	0	0.4	0	0	0	0	0
L_198	8	Ericales	Balsaminaceae	Impatiens	Impatiens_textori	native	Herbaceous	no	AM	0	1.2	0	0	0	0	0	2.8	0.2	3.6	3.6	3.2	0	0.8	3.2	4.2	2.4	0	8.8	0	0	0	0	0	1.8	0	0	0.2	0	0	0.2	0	0	0	0.6	0.2	0	0	0	0
L_199	8	Poales	Cyperaceae	Carex	Carex_sp.2	NA	Herbaceous	NA	NM-AM	0	0.2	0	0.4	0	0	0	1.6	0.8	0.8	2.8	7.2	0.2	0	0	0.4	0	0	1	0	0	0	0	0	0.4	0	0.8	0	0	0	0	0	0.6	0	0	0	0	0	0	0
L_201	8	Asparagales	Asparagaceae	Convallaria	Convallaria_majalis	native	Herbaceous	no	AM	0	0.2	0	0	0	0	0	0	0	0	0	10.6	0	0	0.2	0	0	0	0	0	0	0	0	0	0	0.4	0	3	0	0	0	0	0	0	0	0	0	0	0	0
L_203	8	Fabales	Polygalaceae	Polygala	Polygala_japonica	native	Herbaceous	no	AM	0	0.4	0	0	0	0	0	5.8	0.2	0	0.2	0.4	0.2	0	0.6	14.4	0	0	0.2	0	0	0	0	0	0.2	0	0.4	0	0	0	0	0	0	0	0.2	0.8	0	0	0	0
L_204	8	Poales	Poaceae	Festuca	Festuca_sp.	native	Herbaceous	no	AM	0	0	0.4	0	0	0	0	10	0	0	0	6.6	0	0	0	1.6	0	0	0	0	0	0	0	0	0.4	0	0.2	0	0	0.4	0	0	0	0	0	0	0	0	0	1.2
L_205	8	Fagales	Betulaceae	Betula	Betula_platyphylla	native	Woody	no	EcM	0	0	0	0	0	0	0	0.4	0	0	0	0.4	0	0	0	0	0	0	0	0	0	0	0	0	0	0	0	0	0	0.2	0	0	0	0	0.6	0	0	0	0	0
L_206	8	Asterales	Campanulaceae	Platycodon	Platycodon_grandiflorus	native	Herbaceous	VU	AM	0	0.4	0	0	0	0	0	0	0	0	0	0	0	0	0	0	0	0	0	0	0	0	0	0	0	0	0	0	0	0	0	0	0	0	0	0	0	0	0	0
L_207	8	Poales	Poaceae	Spodiopogon	Spodiopogon_sibiricus	native	Herbaceous	no	AM	0	4.8	0	0	0	0.8	3.6	25.6	0	2.4	0	0	0	0	0	0.8	4.4	0.6	1.4	0	0	0	0	0	0.4	0	0	0	0	1	0	0	0	0	7.2	0	0	0	0	0
L_209	8	Malpighiales	Salicaceae	Populus	Populus_alba	alien	Woody	no	EcM	0	0	0	0	0	0	0	0	0	0	0.8	6.8	0.6	0	0.4	0	0	0	0	0	0	0	0	0	2.4	0	4.2	0.4	0	0	0	0	0	0	0	0	0	0	0	0
L_211	8	Gentianales	Asclepiadaceae	Vincetoxicum	Vincetoxicum_pycnostelma	native	Herbaceous	NT	AM	0	0	0.4	0	0	0	0	4.8	0.2	0	0	4.4	0.4	0	0	0.2	0	0	0	0	0	0	0	0	0.2	0	0	0	0	0	0	0	0	0	0	0	0	0	0	0
L_216	9	Lamiales	Plantaginaceae	Plantago	Plantago_asiatica	native	Herbaceous	no	AM	0	1.4	0	0	0.2	0	0	0.4	0	0	0	2.8	0	0	0	0	0	0	0.2	0	0	0	0	0	0	0	0	0	0	0	0	0	0.8	0	1.6	0	0	0	0	0
L_217	9	Lamiales	Lamiaceae	Clinopodium	Clinopodium_chinense	native	Herbaceous	no	AM	0	0.6	0	0	0	0	0	0.8	1.6	0	0.8	3.4	0	0	0	1.4	0	0	1.4	0	0	0	0	0	0	0	0	0	0	0	0	0	0	2.4	0	0	0	0	0	0
L_218	9	Ranunculales	Ranunculaceae	Thalictrum	Thalictrum_minus	native	Herbaceous	no	AM	0	2.8	0.8	0	0	0	0	5.4	0	1.2	1	6	0	0	2.2	0	0	0	1.4	0	0	0	0	0	0	0	1.4	0	0	0	0	0	0	0	0.2	0	0	0	0	0
L_219	9	Rosales	Rosaceae	Malus	Malus_toringo	native	Woody	no	AM	0	1.4	0.4	0	0	0	0	1.2	1.4	0	0	5.4	0	0	1.8	1.8	0	0	2.8	0	0	0	0	0	1.6	0	0.8	0	0	0	0	0	0	0	0	0	0	0	0	0
L_222	9	Fabales	Fabaceae	Amphicarpaea	Amphicarpaea_edgeworthii	native	Herbaceous	no	AM	0	0	0	0	0	0	0	0	0	8.4	5.2	1	0	0	0.2	0	0.2	0	0.4	0	0	0.4	0	0	2	0	0.8	0	0	0	0	0	0	0	0.6	0	0	0.2	0	0
L_223	9	Rosales	Rosaceae	Agrimonia	Agrimonia_pilosa	native	Herbaceous	no	AM	0	0	0	0	0	0	0	0	0	0	0.6	1	0	0	0	0	0	0	1.4	0	0	0	0	0	0.2	0	0	0	0	0	0	0	0	0	0	0	0	0	0	0
L_224	9	Malpighiales	Salicaceae	Populus	Populus_alba	alien	Woody	no	EcM	0	5.4	0	0	0	0	0	0.8	1.6	0	0.4	11.4	0	0	0.8	0.8	0	0	7.6	0	0	0	0	0	5.6	0	0	0	0	0	0	0	0	6.6	1.2	0	0	2	0	0
L_225	9	Poales	Poaceae	Dactylis	Dactylis_glomerata	alien	Herbaceous	no	AM	0	1.2	0.8	0	0	0	0	1	0.2	0	0.6	8.4	0	0	2.2	0	0	0.2	0.4	0	0	0	0	0.6	5.4	0	5.4	1.8	0	0.2	0.2	0	0	0.6	1.4	0	0	0	0	0
L_227	9	Poales	Poaceae	Miscanthus	Miscanthus_sinensis	native	Herbaceous	no	AM	0	2.4	0.2	0	0	0	0	0	0	0.8	0	14.6	0	0	0.6	0	0	0	0	0	0	0	0	0	3.2	0	0	0	0	0	0	0	0	0.2	0.4	0	0	0	0	0
L_233	9	Fabales	Polygonaceae	Fallopia	Fallopia_japonica	native	Herbaceous	no	AM	0	2.4	0	0	0	0	0	0.6	0.4	5.8	3.8	11.8	0	0	0.2	0	0	0	4.2	0	0	0	0	0	11.2	0	0	0.2	0	0	0	0	0.2	1.2	0	0	0	0	0	0
L_234	9	Rosales	Rosaceae	Rosa	Rosa_multiflora	native	Woody	no	AM	0	0	0	0	0	0	0	0.4	0	0	1.2	3.6	0	0	0	0	0	0	0	0	0	0	0	0	10.2	0	0.4	0.6	0	0	0	0	0	1	0	0	0	0	0	0
L_235	9	Asterales	Asteraceae	Aster	Aster_microcephalus	native	Herbaceous	no	AM	0	0	0	0	0	0	0	1	0.6	0.8	0.4	5.2	0	0	0	0	0	0	0	0	0	0	0	0	0.8	0	0.2	0	0	0	0	0	0	1.6	0	0	0	0	0	0
L_237	9	Asparagales	Asparagaceae	Hosta	Hosta_sieboldiana	native	Herbaceous	no	AM	0	0.6	0.2	0	0	0	0	0	0	0.2	0.4	1.8	0	0	0	0	0	0	0	0	0	0	0	0	0.2	0	2.8	0	0	0	0	0	0	0	0	0	0	0	0	0
L_238	9	Poales	Poaceae	Spodiopogon	Spodiopogon_sibiricus	native	Herbaceous	no	AM	0	7	0	0	0	0	0	2.4	0	0	0	10.8	0	0	0.8	0	0	1.2	0.2	0	0	0	0	0	11.4	0	0	0	0	0	0.2	0	0.4	0	0.6	0	0	0	0	0
L_240	9	Gentianales	Asclepiadaceae	Vincetoxicum	Vincetoxicum_pycnostelma	native	Herbaceous	NT	AM	0	1.8	0	0	0	0	0	6.4	3	0.2	0.4	2	0.4	0	1.6	6.8	0	0	1	0	0	0	0	0	2.2	0	0.6	0	0	0	0	0	0	0	1.8	0	0	0	0	0
L_241	9	Gentianales	Gentianaceae	Gentiana	Gentiana_scabra	native	Herbaceous	no	AM	0	0.4	0	0	0	0	0	0.4	0	0	0	1.8	0	0	1.4	0	0	0	0	0	0	0.4	0	0	0.2	0	0	0	0	0	0	0	0	0	0	0	0	0	0.8	0
L_244	9	Apiales	Apiaceae	Libanotis	Libanotis_coreana	native	Herbaceous	no	AM	0	0	0	0	0	0	0	0	3.4	0.6	0	11.8	0	1.6	1.4	0	0	0	2.8	0	0	0.2	0	0	0.4	0	0.4	0	0	0	0	0	0	0.8	1	0	0	0	0	0
L_245	9	Brassicales	Brassicaceae	Arabis	Arabis_hirsuta	native	Herbaceous	no	NM	0	5.8	0	0	0	0.8	0	6	1.2	0	0.4	3.4	2.6	0.4	7	5.2	0	0.4	9.6	0	0	1.2	0	1.6	1	0.8	0.8	1.2	0	0	0.2	0.2	0	0.6	0	0	0	0	0	0
L_246	9	Poales	Cyperaceae	Carex	Carex_lanceolata	native	Herbaceous	no	NM-AM	0	0.8	0.2	0	0	0	0	0.2	1	0	0	7.2	0	0	1.4	0	0	0	1	0	0	0	0	0	7	0	1.4	0	0	0	0.2	0	0	0.2	3.2	0	0	0	0	0
L_247	9	Ophioglossales	Ophioglossaceae	Botrychium	Botrychium_ternatum	native	Herbaceous	no	AM	0.2	0	0	0	0	0	0	9.2	0.6	0	0	3.4	0	0	0.4	1.4	0	0	0	0	0	0	0	0.2	1.4	0	0.6	0	0	0.4	0	0	0	0.6	0.2	0	0	0	0	0
L_249	9	Asparagales	Asparagaceae	Polygonatum	Polygonatum_odoratum	native	Herbaceous	no	AM	0	0.4	2.4	0	0	0	1.4	3.8	0	0	0	0.2	0	0	0	0.4	0	0	0	0	0	0.4	0	0	0	0	0	0	0	0	0	0	0	0.4	0.6	0	0.4	0	0	0
L_250	9	Poales	Poaceae	Festuca	Festuca_sp.	native	Herbaceous	no	AM	0	7.8	1.2	0	0	0.6	0	7.2	0	0.2	0	0.6	0.8	0	0	0.6	1.4	0.4	2	0	0	0.4	0	0	0	0	0	0	0	0.6	0	0	0	3.2	7.4	0	0.4	0	0	0
L_252	9	Lamiales	Orobanchaceae	Euphrasia	Euphrasia_maximowiczii	native	Herbaceous	no	NM	0	0.6	0	0	0	0	0	2	0.4	15.6	3.6	1	0	0.2	0.6	1.8	0	0	13.2	0	0	0.2	0	0	2	0	0.4	0.2	0	0	0.8	0	0	0	0	1	0	0	0	0
L_254	9	Poales	Cyperaceae	Carex	Carex_nervata	native	Herbaceous	no	NM-AM	0	1	0	0	0	0	0	1.2	3	5	0	2.2	0	0	3.6	2	0	0.6	1.4	0	0	1.6	0	0	7	0	0.2	0	0	0.2	0	0	0	2.6	0	0	1.4	1.2	0	0
L_258	9	Fabales	Polygonaceae	Rumex	Rumex_acetosa	native	Herbaceous	no	AM	0	2.4	0.2	0	0	3	0	13.4	0	0	0	3.2	4.2	0	2	0	3.2	0	4.2	0	0	3.8	0	0.2	0.2	0	2.4	0	0	0	0	0	0	0	9.8	0	0	0	0	1.2
L_259	9	Rosales	Rosaceae	Sanguisorba	Sanguisorba_officinalis	native	Herbaceous	no	AM	0	0	0	0	0	0	0	0.4	0.6	0	0	18.6	0	0	6.6	0	0.2	0	0	0	0	0	0	0	1.2	0	0	0	0	0	0	0	0	1	0	0	0	0	0	0
L_260	9	Fabales	Fabaceae	Lespedeza	Lespedeza_bicolor	native	Woody	no	AM	0	1.2	6.2	0	0	0	0	2.2	3.2	0	0	20.8	0	0	4.8	0.2	0	0	0.4	0	0	2.4	0	0	3.8	1	0	0.4	0	0	0	0	0	0	0.4	0	0	0	0	0
L_261	9	Caryophyllales	Caryophyllaceae	Arenaria	Arenaria_lateriflora	native	Herbaceous	no	AM	0	0.8	0	0	0	0	0	4.4	5.2	9.6	0	4.6	0	0	1.2	1.6	0	0	1.2	0	0	0	0	0	0.2	0	0	0	0	0	0	0	0	0	1	0.4	0.6	0	0	0
L_262	9	Fabales	Fabaceae	Trifolium	Trifolium_repens	alien	Herbaceous	no	AM	0	1.4	0	0	0	0	0	13	4.6	0.6	1.4	7.4	0	0	0.4	0.4	0	0	0.6	0	0	0.4	0	0	1.4	0.6	2.4	0.2	0	0	0	0	0	0	0	0	0	0.4	0	0
L_265	9	Gentianales	Rubiaceae	Galium	Galium_verum	native	Herbaceous	no	AM	0	0	0.2	0	0	0	0	2.6	1	0.4	1.6	2.8	0	1.4	2.6	0	0	0	3	0	0	0	0	0.2	1.8	0	0.2	0	0	0	0	0	0	0	0	0	0	0	0	0
L_266	9	Primulales	Primulaceae	Lysimachia	Lysimachia_clethroides	native	Herbaceous	no	AM	0	0.4	2.8	0	0	0	0	0	0	0	0	1.6	0	0	0	0	0	0	0.6	0	0	0	0	0	0.2	0	0.4	0	0	0	0	0	0	0	0	0	0	0	0	0
L_268	9	Asterales	Asteraceae	Senecio	Senecio_cannabifolius	native	Herbaceous	no	AM	0	0.6	0	0	0	0	0	0	2.6	15.4	0.8	4.4	0	1.2	3.2	0	0	0	5.8	0	0	0	0	0	1.8	0	0	0	0	0	0	0	0	1	0	0.2	0	0	0	0
L_269	9	Ranunculales	Ranunculaceae	Thalictrum	Thalictrum_aquilegiifolium	native	Herbaceous	no	AM	0	0	0	0	0	0.4	0	0	0	0	0	0.8	0	0	0.2	0	0	0	0	0	0	0	0	2.4	2.4	0	0	0	0	0	0	0	0	0	0	0	0	0	0	0
L_271	9	Gentianales	Asclepiadaceae	Cynanchum	Cynanchum_caudatum	native	Herbaceous	no	AM	0	6.6	0	1	0	0	0	1	0	1	0	0	0	0	0	0	0	0	4	0	0	0.6	0	0	1.8	0	0	0	0	0	0	0	0	0	0	0	0	0	0	0
L_272	9	Asterales	Asteraceae	Ixeris	Ixeris_dentata	native	Herbaceous	no	AM	0	3.6	1.8	0	0.8	0	0	20.2	0.8	0	0.4	3.2	0	0	0.6	0	0.4	0	0.4	0	0	0.8	0	0	0	0	0.8	0	0	1	0	0	0	4	0.6	0	2.8	0	0	0
L_273	9	Malpighiales	Violaceae	Viola	Viola_phalacrocarpa	native	Herbaceous	no	AM	0	3.6	0.6	0	0	1.2	0	19.2	1	0	0	2.2	0	0.2	1	8.2	0	0	0.2	0	0	0.6	0	0	0	0	0	0.2	0	0	0	0	0	0	2.4	0	0	0	0	0
L_274	9	Rosales	Cannabaceae	Humulus	Humulus_lupulus	native	Herbaceous	no	AM	0	0	0	0	0	0	0	0.4	0	0	0.2	6.2	0	0	0	0	0	0	0	0	0	0	0	0	17.4	0	0	0	0	0	0	0	0	2.8	0	0	0	0	0	0
L_275	9	Liliales	Liliaceae	Lilium	Lilium_leichtlinii	native	Herbaceous	no	AM	0	3.4	1.4	0	0	0	0	1	0	0	0	10.6	0	0	1.4	0	0	0.2	1	0	0	0	0	0	6.2	2	0	0	0	0	0	0	0	0.6	2	0	1.6	0	0	0
L_276	9	Celastrales	Celastraceae	Euonymus	Euonymus_hamiltonianus	native	Woody	no	AM	0	1.4	0	0	0	0	0	0	0	0	0.4	10	0	0	0	0	0	0	0	0	0	0	0	0	1	0	0	0	0	0	0	0	0	0	0	0	0	0	0	0
L_277	9	Rosales	Rosaceae	Rosa	Rosa_amblyotis	native	Woody	no	AM	0	0.2	0	0	0	0	0	0	0	0	0	1.2	0	0	0	0	0	0	0	0	0	0	0	0	21.6	0	0	0	0	0	0	0	0	2.4	0	0	0	0	0	0
L_278	9	Saxifragales	Crassulaceae	Hylotelephium	Hylotelephium_erythrostictum	native	Herbaceous	no	NM	0	1.6	0	0	0	0	0	2.8	2	2	0.4	6.2	0	0	7.2	0.6	0.2	0	2.4	0	0	0	0	0	2.8	0	1.2	2	0	0	0	0	0	0.4	0	0	0	0	0	0
L_280	9	Geraniales	Geraniaceae	Geranium	Geranium_thunbergii	native	Herbaceous	no	AM	0	3.2	0	0	0	0	0	0.8	0.4	0	0	11.2	0	0	0.6	1.2	0	0	1.2	0	0	0	0	0	6.2	0	1.2	0	1	0	0	0	0	0	1.6	0	0	0	0	0
L_281	9	Asterales	Campanulaceae	Adenophora	Adenophora_triphylla	native	Herbaceous	no	AM	0	0	0	0	0	0	0	0.2	0	0	0	3.6	0	0	0	0	0	0	0	0	0	0	0	0	2.8	0	0	0	0	0	0	0	0	0	0	0	0	0	0	0
L_282	9	Dipsacales	Dipsacaceae	Scabiosa	Scabiosa_japonica	native	Herbaceous	no	AM	0	13.6	0	0	0	0	0	4.4	0	0	0	0	0.6	0	0	0	0	0	0	0	0	0	0	0	1.4	0	0	0	0	2.4	0	7.4	0	0	0.4	0	0	1.2	0	0
L_283	9	Santalales	Santalaceae	Thesium	Thesium_chinense	native	Herbaceous	no	NM-AM	0	0	0	0	0	0	0	0	0	0.6	0	10.2	0	0	0	0	0	0	0	0	0	0	0	0	0	0	0	0	0	0	0	0	0	0	0	0	0	0	0	0
L_284	9	Celastrales	Celastraceae	Celastrus	Celastrus_orbiculatus	native	Woody	no	AM	0	0	0	0	0	0.2	0	0	0	0	0	0	0	0	0	0	0	0	0	0	0	0	0	0	0	0	0	0	0	0	0	0	0	0	0	0	0	0	0	0
L_285	9	Fabales	Fabaceae	NA	Fabaceae_sp.	NA	NA	NA	NA	0	1.2	0	0	0	0	0	0	0	0.8	0.6	0	0	0	0	0	0	0	2.2	0	0	1	0	0	0	0	0	0.4	0	0.2	0	0	0	0	1.2	0	0	0	0	0
L_286	9	Primulales	Primulaceae	Lysimachia	Lysimachia_japonica	native	Herbaceous	no	AM	0	0	1.2	0	0	0	0	0	0	0	0	2.8	0	0	0.4	0	0	0	0	0	0	0	0	0	0	0	0	0	0	0	0	0	0	0	0.4	0	0	0	0	0
L_287	9	Poales	Poaceae	Poa	Poa_sphondylodes	native	Herbaceous	no	AM	0	2.2	0	0	0	0	0	0.2	0	0	0	0	0	0	0	0	0	0	0	0	0	4.4	0	0	0	0	0	0	0	0	0	0	0	0	0.2	0	0	0	0	0
L_288	9	Vitales	Vitaceae	Vitis	Vitis_coignetiae	native	Woody	no	AM	0	0	0	0	0	0	0	0	0	2.6	0.4	7	0	0	0.4	0	0	0	2.8	0	0	0	0	0	15.2	0.4	3.2	0	0	0	0	0	0	0	0.2	0.8	0	0	0	0
L_289	9	Malpighiales	Salicaceae	Populus	Populus_tremula	native	Woody	no	EcM	0	1	0	0	0	0	0	0.2	0.8	2.8	0.2	3.6	0	0	3.4	1.2	0	0	0.4	0	0	0	0	0	2.6	0	0	0	0	0	0	0	0	0	0.2	0	0	0	0	0
L_290	9	Asterales	Campanulaceae	Platycodon	Platycodon_grandiflorus	native	Herbaceous	VU	AM	0	0	0	0	0	0	0	0	0	0	0	0.8	0	0	0	0	0	0	0	0	0	0	0	0	0	0	0	0	0	0	0	0	0	0	1	0	0	0	0	0
L_291	9	Malpighiales	Violaceae	Viola	Viola_mandshurica	native	Herbaceous	no	AM	0	0	0	0	0	0	0	1.6	0	0	0	10.4	0	0	0	0	0	0	0	0	0	0	0	0	0.2	0	0	0	0	0	0	0	0	0	0.4	0	0	0.8	0	0
L_293	9	Rosales	Rosaceae	Chaenomeles	Chaenomeles_japonica	native	Woody	no	AM	0	1.2	0	0	0	0	0	0	0	0	0	0	0	0	0	0	0	0	0	0	0	0	0	0	0	0	0.2	0	0	0.6	0	0	0	0	0.6	0	0	0	0	0
L_294	9	Fagales	Betulaceae	Betula	Betula_platyphylla	native	Woody	no	EcM	0	0	0	0	0	0	0	0	0	0	0	0	0	0	0	0	0	0	0	0	0	0	0	0	1.4	0	0	0	0	0	0	0	0	0	0	0	0	0	0	0
L_295	9	Malpighiales	Salicaceae	Salix	Salix_integra	native	Woody	no	EcM	0.8	2.2	0	0	0	0.8	0	0.2	0	0	0	11.4	0	0	0	0	0	0.6	0.2	0	0	0.2	0	0.4	1.8	0	0.8	0.8	0.4	1.8	0	0	0	0	1.8	0	0.4	0.2	0	0.2
L_296	9	Malpighiales	Guttiferae	Hypericum	Hypericum_erectum	native	Herbaceous	no	AM	0	10.4	0	0	0	4.4	0	6.6	0	0	0	0	0	0	0	0	0	0	0	0	0	0	0	0	0	0	0	0	0	0	0	0	0	0	62.6	0	0	0	0	0
L_297	9	Apiales	Araliaceae	Hydrocotyle	Hydrocotyle_ramiflora	native	Herbaceous	no	AM	0	4.6	0	0	0	0	0	11.4	7.6	0.8	1.4	6.2	0.2	0	1.8	1.6	0	0	0	0	0	0	0	0.4	2.8	0	0.4	1.4	0	0	0	0	0	0	1.8	0	0	0	0	0
[truncated: 29 more columns]
