# Supplementary material for: Factors Influencing Leaf- and Root-Associated Communities of Bacteria and Fungi Across 33 Plant Orders in a Grassland
Source: Front Microbiol. 2019 Feb 19;10:241. doi: 10.3389/fmicb.2019.00241 (PMC6390183; doi:10.3389/fmicb.2019.00241)
Supplement: Supplementary file 6 [file Data_sheet_5.zip › Supplementary.Data_5/Leaf.Order.ITS.txt]

sample.filt	Month	Order	Family	Genus	Species	Native.Alien	Wood.Herb	Redlist.2018	Mycorrhizal.Type	Ascomycota_Lichenostigmatales	Ascomycota_Capnodiales	Ascomycota_Dothideales	Ascomycota_Myriangiales	Ascomycota_Pleosporales	Ascomycota_Venturiales	Ascomycota_unidentified	Ascomycota_Chaetothyriales	Ascomycota_Eurotiales	Ascomycota_Onygenales	Ascomycota_Geoglossales	Ascomycota_Caliciales	Ascomycota_Lecanorales	Ascomycota_Erysiphales	Ascomycota_Helotiales	Ascomycota_Phacidiales	Ascomycota_Rhytismatales	Ascomycota_Orbiliales	Ascomycota_Pezizales	Ascomycota_Saccharomycetales	Ascomycota_Schizosaccharomycetales	Ascomycota_Chaetosphaeriales	Ascomycota_Diaporthales	Ascomycota_Glomerellales	Ascomycota_Hypocreales	Ascomycota_Lulworthiales	Ascomycota_Magnaporthales	Ascomycota_Myrmecridiales	Ascomycota_Pleurotheciales	Ascomycota_Sordariales	Ascomycota_Trichosphaeriales	Ascomycota_Xylariales	Ascomycota_Taphrinales	Basidiomycota_Agaricales	Basidiomycota_Atheliales	Basidiomycota_Boletales	Basidiomycota_Cantharellales	Basidiomycota_Corticiales	Basidiomycota_Hymenochaetales	Basidiomycota_Polyporales
L_003	7	Pteridales	Dennstaedtiaceae	Pteridium	Pteridium_aquilinum	native	Herbaceous	no	AM	0	56.8	0	0	5.2	0	3.2	0	0	0	0	0	0	0	4.8	0	0	0	0	0	0	0	0	0	0	0	0	0	0	0.4	0	0.4	1.4	3	0	0	0	0	0	0
L_005	7	Asterales	Asteraceae	Aster	Aster_microcephalus	native	Herbaceous	no	AM	0	33	0	0	1	0	2.6	0	0	0	0	0	0	0	3.6	0	0	0	0	0	0	0	0	0	0.4	0	0	0	0	0	0	0	0	2	0	0	0	0	0	0
L_007	7	Rosales	Rosaceae	Sanguisorba	Sanguisorba_officinalis	native	Herbaceous	no	AM	0	22.6	0	0	1	0	2.4	0	0	0	0	0	0	0	4	0	0	0	0	0	0	0	0	0	0	0	0	0	0	0	0	0	1.4	1.2	0	0	0.4	0	0	0.4
L_008	7	Rosales	Cannabaceae	Humulus	Humulus_lupulus	native	Herbaceous	no	AM	0	25	0	0	2	0	0.4	0	0	0	0	0	0	0	2.4	0	0	0	0	0	1.2	0	0	0	0.2	0	0	0	0	0	0	0.4	5.6	1.4	0.2	0	0.6	0	0	0
L_009	7	Asterales	Asteraceae	Senecio	Senecio_cannabifolius	native	Herbaceous	no	AM	0	50.4	0.6	0	0.4	0	1	0	0	0	0	0	0	0	0.4	0	0	0	0	0	0	0	0	0	0	0	0	0	0	0	0	0	0.8	0	0	0	0	0	0	0
L_010	7	Poales	Poaceae	Miscanthus	Miscanthus_sinensis	native	Herbaceous	no	AM	0	35.6	0	0	0	0	19.4	0	0	0	0	0	0	0	3.6	0	0	0	0	0	0	0	0	0	0	0	0	0	0	0	0	0	8.2	1	0	0	0	0.8	0	0.4
L_012	7	Asparagales	Asparagaceae	Convallaria	Convallaria_majalis	native	Herbaceous	no	AM	0	80.4	0	0	2	0	2.8	0	0	0	0	0	0	0	5.2	0	0	0	0	0	0	0	0	0	0	0	0	0	0	0	0	2.6	0	0	0	0	0	0	0	0
L_013	7	Rosales	Rosaceae	Rosa	Rosa_multiflora	native	Woody	no	AM	0	50	0	0	13.8	0	0	0.6	0.2	0	0	0	0	0	1.4	0	0	0	0	0	0	0	0	0	0	0	0	0	0	0	0	0.2	0.4	2.6	0	0	0	0	0	0
L_014	7	Asterales	Asteraceae	Artemisia	Artemisia_indica	native	Herbaceous	no	AM	0	64.2	0.2	0	0	0	2.4	0	0	0	0	0	0	0	1.4	0	0	0	0	0	0	0	0	0	0	0	0	0	0	0	0	0	1.2	0.4	0	0	0	0	0	0
L_015	7	Geraniales	Geraniaceae	Geranium	Geranium_thunbergii	native	Herbaceous	no	AM	0	16.6	0	0	0.4	0	2.4	0	0	0	0	0	0	0	5.8	0	0	0	0	0	0	0	0	0	0	0	0	0	0	0	0	0	0	1.2	0	0	0	0	0	0
L_016	7	Myrtales	Onagraceae	Oenothera	Oenothera_biennis	alien	Herbaceous	no	AM	0	37.6	0	0	0	0	4.2	0.2	0	0	0	0	0	0	9.2	0	0	0	0	0	0	0	0	0	0	0	0	0	0	0	0	0	1.4	1	0	0	0	0	0	0
L_018	7	Asterales	Campanulaceae	Adenophora	Adenophora_triphylla	native	Herbaceous	no	AM	0	40.4	1.2	0	1	0	1.4	0	0	0	0	0	0	0	8	0	0	0	0	0	0	0	0	0	0	0	0	0	0	0	0	0	29.4	0	0	0	0	0	0	0
L_019	7	Poales	Cyperaceae	Carex	Carex_nervata	native	Herbaceous	no	NM-AM	0.2	27.2	0	0	0.2	0	6.4	0	0	0	0	0	0	0	2.6	0	0	0	0	0	0	0	0	0.2	0	0	0	0	0	0	0	0	0	2	0	0	0	0	0	0
L_023	7	Rosales	Rosaceae	Agrimonia	Agrimonia_pilosa	native	Herbaceous	no	AM	0	37	0	0	2.8	0	5.4	0	0	0	0	0	0	0	10.2	0	0	0	0	0	0	0	0.2	0.2	0	0	0	0	0	0	0	0	4	7.4	0	0	0.4	0	0	0
L_026	7	Poales	Juncaceae	Luzula	Luzula_multiflora	native	Herbaceous	no	NM	0	59.8	0	0	1.6	0	2.4	0	0	0	0	0	0	0	0.2	0	0	0	0	0	0	0	0	0.2	0.4	0	0	0	0	0	0	0	0.6	0	0	0	0	0	0	0
L_027	7	Fabales	Fabaceae	Amphicarpaea	Amphicarpaea_edgeworthii	native	Herbaceous	no	AM	0	36.8	0	0	3.2	0	0.6	0	0	0	0	0	0	0	0	0	0	0	0	0	0	0	0	0	0	0	0	0	0	0	0	0	0	0	0	0	0	0	0	0
L_028	7	Apiales	Apiaceae	Libanotis	Libanotis_coreana	native	Herbaceous	no	AM	0	63	0	0	7.8	0	1.8	0	0	0	0	0	0	0	0.8	0	0	0	0	0	0	0	0	0	0	0	0	0	0	0	0	0	0.4	0.2	0	0	0	0	0	0
L_030	7	Caryophyllales	Caryophyllaceae	Arenaria	Arenaria_lateriflora	native	Herbaceous	no	AM	0	32.6	0	0	8.6	0	1	0.6	0	0	0	0	0	0	5.2	0	0	0	0	0	0	0	0	1.6	1.8	0	0	0	0	0	0	4	0	0.2	0.4	0	0	0	0	0
L_031	7	Lamiales	Lamiaceae	Clinopodium	Clinopodium_chinense	native	Herbaceous	no	AM	0	12.8	0	0	1.8	0	3.6	0	0	0	0	0	0	0	2.2	0	0	0	0	0	0	0	0	3.2	2.8	0	0	0	0	0	0	2	0.4	2.8	0	0	0	0	0	0
L_032	7	Asterales	Asteraceae	Erigeron	Erigeron_annuus	alien	Herbaceous	no	AM	0	41.2	0	0	3.4	0	4.6	0	0	0	0	0	0	0	2.6	0	0	0	0	0	0	0	0	0.8	0.6	0	0	0	0	0.2	0	17.6	0	2	0.2	0	0.8	0.4	0	0
L_037	7	Celastrales	Celastraceae	Euonymus	Euonymus_hamiltonianus	native	Woody	no	AM	0	40.2	0	0	2.6	0	1.6	0	0	0	0	0	0	0	4.8	0	0	0	0	0	0	0	0	0	0	0	0	0	0	0	0	0	5.4	0.2	0	0	0	0	0	0
L_038	7	Malpighiales	Violaceae	Viola	Viola_grypoceras	native	Herbaceous	no	AM	0	33.2	0	0	4.4	0	1.8	0	0	0	0	0	0	0	2	0	0	0	0	0	0	0	0	0	0.2	0	0	0	0	0	0	0	0.6	0.6	0	0	0.2	0	0	3.2
L_043	7	Primulales	Primulaceae	Lysimachia	Lysimachia_clethroides	native	Herbaceous	no	AM	0	34.4	0	0	0.6	0	1.4	0	0	0	0	0	0	0	0.6	0	0	0	0	0	0	0	0	0	0	0	0	0	0	0	0	0	4.2	0	0	0	0	0	0	0
L_044	7	Poales	Poaceae	Poa	Poa_sphondylodes	native	Herbaceous	no	AM	0	43	0	0	6.6	0	4	0	0	0	0	0	0	0	1.8	0	0	0	0	0	0	0	0	0	0.8	0	0	0	0	0	0.2	0	5.2	0	0	0	0	0	0	0
L_046	7	Lamiales	Orobanchaceae	Euphrasia	Euphrasia_maximowiczii	native	Herbaceous	no	NM	0	44	0	0	4.6	0	0.6	0.6	0	0	0	0	0	0	0	0	0	0	0	0	0	0	0	0	1.8	0	0	0	0	0	0	0	0	0	0	0	0	1.6	0	0.6
L_047	7	Asparagales	Asparagaceae	Polygonatum	Polygonatum_odoratum	native	Herbaceous	no	AM	0	29.2	0	0	4.6	0	14.8	0	0	0	0	0	0	0	0.6	0	0	0	0	0	0	0	0	0	0	0	0	0	0	0	0	0	0	0	0	0	0	0	0	0
L_050	7	Asterales	Campanulaceae	Campanula	Campanula_punctata	native	Herbaceous	no	AM	0	14.6	0	0	0.6	0	4	0	0	0	0	0	0	0	10.2	0	0	0	0	0	0	0	0	0	0	0	0	0	0	0	0	0	6	1.2	0	0	0	0	0	0
L_052	7	Gentianales	Asclepiadaceae	Cynanchum	Cynanchum_caudatum	native	Herbaceous	no	AM	0	54.2	0	0	2.4	0	4.4	0	0	0	0	0	0	0	4.4	0	0	0	0	0	0	0	0	0	0	0	0	0	0	0	0	0	10.8	0	0	0	0	0	0	0
L_053	7	Asparagales	Iridaceae	Iris	Iris_sanguinea	native	Herbaceous	no	AM	0.2	58.2	0	0	3.2	0	8.8	0	0	0	0	0	0	0	2.8	0	0	0	0	0	0	0	0.4	0	0	0	0	0	0	0	0	0	2.6	0	0.4	0	0	0	0	0
L_054	7	Poales	Poaceae	Poaceae	Poaceae_sp.0	NA	Herbaceous	NA	AM	0	63.4	0	0	7.4	0	11.2	0	0	0	0	0	0	0	5.8	0	0	0	0	0	0	0	0	0	1	0	0	0	0	0	0	0.8	0.4	2	0	0	0.2	0.4	0	0
L_055	7	Poales	Poaceae	Phleum	Phleum_pratense	alien	Herbaceous	no	AM	0	80.4	0	0	1.2	0	4.2	0	0	0	0	0	0	0	3.4	0	0	0	0	0	0	0	0	0	0	0	0	0	0	0	0	0	0	0	0	0	0	0	0	0
L_056	7	Lamiales	Plantaginaceae	Plantago	Plantago_asiatica	native	Herbaceous	no	AM	0	1	0	0	0	0	1.4	0	0	0	0	0	0	0	1	0	0	0	0	0	0	0	0	0	0.2	0	0	0	0	0	0	0	0	1	0	0	0	0	0	0
L_058	7	Rosales	Rosaceae	Chaenomeles	Chaenomeles_japonica	native	Woody	no	AM	0	5.8	0	0	2.6	88	0.4	0	0	0	0	0	0	0	1	0	0	0	0	0	0	0	0	0	0	0	0	0	0	0	0	0	0.4	0	0	0	0	0	0	0
L_059	7	Brassicales	Brassicaceae	Arabis	Arabis_hirsuta	native	Herbaceous	no	NM	0	17.6	0	0	2.2	1.2	7.6	0.2	0.2	0	0	0	0	0	4.8	0	0	0	0	0	0	0	0	6.8	5.4	0	0	0	0	0	0	0	0.4	0.2	0	0	0	0	0	0
L_061	7	Poales	Cyperaceae	Carex	Carex_lanceolata	native	Herbaceous	no	NM-AM	0.4	28.6	0	0	0.8	0	2.6	0	0	0	0	0	0	0	4.4	0	0	0	0	0	0	0	0	0.4	0	0	0	0	0	0	0	0	0.4	1.8	0	0	0.2	0	0.6	0
L_063	7	Rosales	Rosaceae	Rubus	Rubus_parvifolius	native	Woody	no	AM	0	28.6	0	0	0	0	0.4	0	0	0	0	0	0	0	10.2	0	0	0	0	0	0	0	0	3.4	0	0	0	0	0	0	0	1	0	2.8	0	0	0	0	0	0
L_064	7	Ranunculales	Ranunculaceae	Thalictrum	Thalictrum_aquilegiifolium	native	Herbaceous	no	AM	0	22	0	0	0.2	0	4	0	0	0	0	0	0	0	1.8	0	0	0	0	0	0	0	0	0	0	0	0	0	0	0	0	0	0	0	0	0	0	0	0	0
L_065	7	Dipsacales	Adoxaceae	Viburnum	Viburnum_opulus	native	Woody	no	NM-AM	0	12.6	0	0	0.6	0	1.6	0	0	0	0	0	0	0	2.2	0	0	0	0	0	0	0	0	0	0	0	0	0	0	0	0	0	0.6	0.2	0	0	0	0	0	0
L_066	7	Saxifragales	Crassulaceae	Hylotelephium	Hylotelephium_erythrostictum	native	Herbaceous	no	NM	0	26.2	0	0	0	0	2.8	0	0	0	0	0	0	0	1.6	0	0	0	0	0	0	0	0	0	0.2	0	0	0	0	0	0	0	0.6	0.2	0	0	0	0	0	0
L_067	7	Poales	Poaceae	Arundinella	Arundinella_hirta	native	Herbaceous	no	AM	0	8.4	0	0	17	0	0.6	0	0	0	0	0	0	0	0.8	0	0	0	0	0	0	0	0	0	31	0	0	0	0	0	0	0	0	4.2	0	0	0	0	0.2	0.2
L_068	7	Celastrales	Celastraceae	Euonymus	Euonymus_alatus	native	Woody	no	AM	0	40.2	0	0	1	0	1.6	0	0	0	0	0	0	0	0.4	0	0	0	0	0	0	0	0	0	1.2	0	0	0	0	0	0	0	1.2	0.2	0	0	0	0	0	0
L_069	7	Malpighiales	Salicaceae	Salix	Salix_chaenomeloides	native	Woody	no	EcM	0	35.6	0	0	4.4	0	4.2	0	0	0	0	0	0	0	0	0	0	0	0	0	0	0	0	0	0.6	0	0	0	0	0	0	0	1.4	0	0	0	0	0	0	0
L_071	7	Rosales	Rosaceae	Malus	Malus_toringo	native	Woody	no	AM	0	17	0	0	0.6	25.2	1.2	0	0	0	0	0	0	0	0.2	0	0	0	0	0	0	0	0	0	0	0	0	0	0	0	0	0	3.6	0.2	0	0	0	0.2	0	0
L_072	7	Primulales	Primulaceae	Lysimachia	Lysimachia_japonica	native	Herbaceous	no	AM	0	8.6	0	0	0.6	0	0.6	0.2	0	0	0	0	0	0	3	0	0	0	0	0	0	0	0	0	1.4	0	0	0	0	0	0	0	4	0.6	0	0	0	0	0	0
L_074	7	Asterales	Asteraceae	Senecio	Senecio_cannabifolius	native	Herbaceous	no	AM	0.8	36	0	1	0.6	0	1.6	0	0	0	0	0	0	0	2.4	0	0	0	0	0	0	0	0	0	0	0	0	0	0	0	0	0	9.4	0	0	0	0	0	0	0
L_075	7	Fabales	Fabaceae	Trifolium	Trifolium_pratense	alien	Herbaceous	no	AM	0	4.4	0	0	0.6	0	86.6	0	0	0	0	0	0	0	0	0	0	0	0	0	0	0	0	0	1.2	0	0	0	0	0	0.4	0	0	0.6	0	0	0	0.2	0	0
L_078	8	Pteridales	Dennstaedtiaceae	Pteridium	Pteridium_aquilinum	native	Herbaceous	no	AM	0.4	14.2	0	0	3.2	0	3.6	0	0	0	0	0	0	0	36.2	0	0	0	0	0	0	0	0	0.4	0	0	0	0	0	0	0.4	0.4	0.2	1.4	0	0	0	0.4	0	0.2
L_079	8	Asterales	Asteraceae	Cirsium	Cirsium_sp.	native	Herbaceous	NA	AM	0	6.4	0	0	64.2	0	1.6	0	0	0	0	0	0	0	0.4	0	0	0	0	0	0	0	0	0	0	0	0	0	0	0	0	0	0	0	0	0	0	0	0	0
L_080	8	Poales	Cyperaceae	Carex	Carex_nervata	native	Herbaceous	no	NM-AM	0	55	0	0	3.6	0	17.4	0	0	0	0	0	0	0	1.6	0	0	0	0	0	0	0	0	1.8	0	0	0	0	0	0	0	0.2	0	3.6	0	0	0	0.6	0	0
L_081	8	Asterales	Asteraceae	Erigeron	Erigeron_annuus	alien	Herbaceous	no	AM	0	41	0	0	3.4	0	13	0	0	0	0	0	0	0	2.8	0	0	0	0	0	0	0	0	1.4	0	0	0	0	0	0	0.4	0	0	9.8	0	0	0	0	0	0
L_082	8	Apiales	Apiaceae	Angelica	Angelica_pubescens	native	Herbaceous	no	AM	0	43	0	0	3.8	0	5.4	0	0	0	0	0	0	0	2	0	0	0	0	0	0	0	0	0.2	0	0	0	0	0	0	0	0.2	0.4	2.6	0	0	0	0	0	0.2
L_083	8	Poales	Poaceae	Miscanthus	Miscanthus_sinensis	native	Herbaceous	no	AM	0	36	0	0	0.8	0	38.8	0	0	0	0	0	0	0	0.6	0	0	0	0	0	0	0	0	0	0	0	0	0	0	0	0.8	0	0.8	0.2	0	0	0	0	0	0
L_084	8	Dipsacales	Valerianaceae	Patrinia	Patrinia_scabiosifolia	native	Herbaceous	no	AM	0	17.6	0	0	0.6	0	9.8	0	0.4	0	0	0	0	0	1.4	0	0	0	0.6	0	0	0	0	1.6	0	0	0	0	0	0	0.8	0	0.8	0.6	0	0	0	0	0	0.4
L_085	8	Fabales	Fabaceae	Lespedeza	Lespedeza_bicolor	native	Woody	no	AM	0	88.8	0	0	0.8	0	2.2	0	0	0	0	0	0	0	0.6	0	0	0	0	0	0	0	0	0.8	0.2	0	0	0	0	0	0	0	0	2.8	0	0	0.2	0.2	0	0
L_086	8	Asterales	Asteraceae	Solidago	Solidago_virgaurea	native	Herbaceous	no	AM	0	13.6	0	0	0.2	0	0	0	0	0	0	0	0	0	36.2	0	0	0	0	0	0	0	0	0.8	0	0	0	0	0	0	0	0	0	34	0	3.2	0	0	0	3.2
L_088	8	Apiales	Apiaceae	Libanotis	Libanotis_coreana	native	Herbaceous	no	AM	0	33	0	0	6	0	9.4	0.4	0	0	0	0	0	0	8.6	0	0	0	0	0	0	0	0	22.8	1	0	0	0	0	0	0	0.2	0	0.8	0	0	0	0	0	0
L_089	8	Rosales	Rosaceae	Malus	Malus_toringo	native	Woody	no	AM	0	40.6	0	0	2.4	18	7.2	0	0	0	0	0	0	0	5.6	0	0	0	0	0	0	0	0	7.6	2	0	0	0	0	0	0	0	0.6	1	0	0	0	0	0	0
L_091	8	Rosales	Rosaceae	Sanguisorba	Sanguisorba_officinalis	native	Herbaceous	no	AM	0	32	0	0	0.6	0	3.4	0	0	0	0	0	0	0	3.6	0	0	0	0	0	0	0	0	0	0.4	0	0	0	0	0	0	0.2	3	2.4	0	0	0	0.2	0.2	0
L_092	8	Asterales	Asteraceae	Artemisia	Artemisia_japonica	native	Herbaceous	no	AM	0	39.6	0	0	5	0	9.8	0	0	0	0	0	0	0	3	0	0	0	0	0	0	0	0	0	2.6	0	0	0	0	0	0.2	0	0.6	1.8	0	0	0	0	0	0
L_093	8	Malpighiales	Guttiferae	Hypericum	Hypericum_erectum	native	Herbaceous	no	AM	0	12.2	0	0	9.8	0	5.2	0	0	0	0	0	0	0	1.4	0	0	0	0	0	0	0	0	2.4	0	0	0	0	0	0	0	1.8	0.4	38.4	0	0	0.4	0.4	0	4.6
L_096	8	Cornales	Hydrangeaceae	Hydrangea	Hydrangea_paniculata	native	Herbaceous	no	AM	0	40.6	0	0	2.4	0	16.6	0	0	0	0	0	0	0	18.6	0	0	0	0	0	0	0	0	0	0	0	0	0	0	0	0	0	0.2	2	0	0	0	0	0	3
L_098	8	Rosales	Rosaceae	Rosa	Rosa_multiflora	native	Woody	no	AM	0	39.4	0	0	4.4	0	7.6	0.2	0	0	0	0	0	0.2	4.8	0	0	0	0	0	0	0	0	0	0	0	0	0	0	0	0	0	2.4	0.8	0	0	0	0	0	0
L_099	8	Gentianales	Asclepiadaceae	Cynanchum	Cynanchum_caudatum	native	Herbaceous	no	AM	0	60.4	0	0	3.4	0	4	0	0	0	0	0	0	0	1	0	0	0	0	0	0	0	0	0	0	0	0	0	0	0	1.2	0	1	2.8	0	0	0	0	0	0
L_100	8	Malpighiales	Violaceae	Viola	Viola_mandshurica	native	Herbaceous	no	AM	0	41.8	0	0	6.4	0	5.4	1	0	0	0	0	0	0	5.6	0	0	0	0	0	0	0	0	0	0	0	0	0	0	0	0	0	0	8	0	0	0	0	0	0.2
L_102	8	Celastrales	Celastraceae	Euonymus	Euonymus_hamiltonianus	native	Woody	no	AM	0	43.4	0	0	1.8	0	10.4	2.2	0	0	0	0	0	0	5.4	0	0	0	0	0	0	0	0	0.8	0.8	0	0	0	0	0	0	0.6	0	1.2	0	0	0	0	0	0
L_103	8	Fabales	Fabaceae	Robinia	Robinia_pseudoacacia	alien	Woody	no	AM	0	72.4	0	0	3.2	0	1.4	0.2	0	0	0	0	0	0	5.8	0	0	0	0	0	0	0	0	1	0.2	0	0	0	0	0	0	0.6	0.4	2.8	0	0.6	0.4	0.2	0	0
L_104	8	Lamiales	Plantaginaceae	Plantago	Plantago_asiatica	native	Herbaceous	no	AM	0	29.4	0	0	2.2	0	1.4	5.6	0	0	0	0	0	0	0.4	0	0	0	0	0	0	0	0	0.2	0.2	0	0	0	0	0	1.8	0	0	0.4	0	0	0	0	0	0.2
L_105	8	Poales	Poaceae	Zoysia	Zoysia_japonica	native	Herbaceous	no	AM	0	27.2	0	0	5.2	0	12.8	0.8	0	0	0	0	0	0	0.8	0	0	0	0	0	0	0	0	0	2.2	0	0	0	0	0	0.2	0	0.4	0.4	0	0	0	0	0	0
L_106	8	Myrtales	Onagraceae	Oenothera	Oenothera_biennis	alien	Herbaceous	no	AM	0	10.2	0	0	0.6	0	1.4	2.8	0	0	0	0	0	0	0.8	0	0	0	0	0	0	0	0	0	0	0	0	0	0	0	3.2	0	0	2	0	0	0	0	0	0
L_107	8	Rosales	Rosaceae	Rubus	Rubus_parvifolius	native	Woody	no	AM	0	42.8	0	0	2.4	0	2.8	0	0	0	0	0	0	0	5.8	0	0	0	0	0	0	0	0	0	0	0	0	0	0	0	0.4	0	0.4	1.4	0	0	0	0	0	0.2
L_108	8	Fabales	Fabaceae	Amphicarpaea	Amphicarpaea_edgeworthii	native	Herbaceous	no	AM	0	60.2	0	0	1.8	0	9.6	0	1.2	0	0	0	0	0	1.4	0	0	0	0	0	0	0	0	0.2	1.2	0	0	1	0	0	0	1.4	1.2	1.2	0	0	0	0	0	0
L_109	8	Asterales	Asteraceae	Hieracium	Hieracium_umbellatum	native	Herbaceous	no	AM	0.2	28.2	0	0	6.2	0.8	17.2	0.2	0	0	0	0	0	0	6.8	0	0	0	0	0	0	0	0	0.6	6.8	0	0	0	0	0	0.8	2	5	5.4	0	0	0	0	0	0
L_110	8	Malpighiales	Violaceae	Viola	Viola_mandshurica	native	Herbaceous	no	AM	0	26.2	0	0	7.6	0	11.4	0	0	0	0	0	0	0	19	0	0	0	0	0	0	0	0	0	0.4	0	0	0	0	0	0	0.6	0	8.8	0	0	0	0	0	0
L_111	8	Asterales	Asteraceae	Aster	Aster_microcephalus	native	Herbaceous	no	AM	0	37.8	0	0	2.8	0	6.8	0	0	0	0	0	0	0	10.6	0	0	0	0	0	0	0	0	0	0	0	0	0	0	0	0	1.2	1.2	20.8	0	0	0	0	0	1
L_115	8	Dipsacales	Dipsacaceae	Scabiosa	Scabiosa_japonica	native	Herbaceous	no	AM	0.2	14.4	0	0	0.8	0	7.2	3.4	0.2	0	0	0	0	0	9.8	0	0	0	0	0	0	0	0	0.6	1.8	0	0	0	0	0.2	0	0.4	0	1	0	0	0	0	0	0
L_116	8	Asparagales	Asparagaceae	Polygonatum	Polygonatum_odoratum	native	Herbaceous	no	AM	0	43.8	0	0	15.8	0	12	0	0	0	0	0	0	0	19	0	0	0	0	0	0	0	0	0	0	0	0	0	0	0	0	0	0	2.2	0	0	0	0	0	0
L_117	8	Celastrales	Celastraceae	Celastrus	Celastrus_orbiculatus	native	Woody	no	AM	0	32	0	0	3.2	0	13.4	0.2	0.2	0	0	0	0	0	15.6	0	0	0	0	0	0	0	0	5	2.6	0	0	0	0	0	0.2	0.6	1.6	2	0	0	0	0	0	0
L_118	8	Celastrales	Celastraceae	Euonymus	Euonymus_alatus	native	Woody	no	AM	0.2	51.6	0	0	5.4	0	17.4	1.2	0	0	0	0	0	0	1.4	0	0	0	0	0	0	0	0	9.6	0	0	0	0	0	0	0.8	0	0	1.6	0	0	0.6	0	0	0
L_119	8	Gentianales	Rubiaceae	Galium	Galium_verum	native	Herbaceous	no	AM	0	53.8	0	0	7	0	3.8	0	0	0	0	0	0	0	3	0	0	0	0	0	0	0	0	20.2	0	0	0	0	0	0	0	0	0.8	1.6	0	0	0	0	0	0
L_120	8	Gentianales	Gentianaceae	Halenia	Halenia_corniculata	native	Herbaceous	no	AM	0	44.4	0	0	13.8	0.4	16.8	1.8	0	0	0	0	0	0	3.6	0	0	0	0	0	0	0	0	1.4	2	0	0	0	0	0	1	0	0	2.6	0	0	0	0	0	0
L_123	8	Asterales	Campanulaceae	Campanula	Campanula_punctata	native	Herbaceous	no	AM	0	40.4	0	0	6.8	0	6	0	0	0	0	0	0	0	1.6	0	0	0	0	0	0	0	0	0	0.6	0	0	0	0	0	0.2	0	0	0.6	0	0	0	0	0	0
L_124	8	Caryophyllales	Caryophyllaceae	Arenaria	Arenaria_lateriflora	native	Herbaceous	no	AM	0	34	0	0	9.6	0	8	1.6	0	0	0	0	0	0	0.2	0	0	0	0	0	0	0	0	2.6	9	0	0	0	0	0	1.8	0	0.4	7.2	0	0	0	0.8	0	0
L_125	8	Brassicales	Brassicaceae	Arabis	Arabis_hirsuta	native	Herbaceous	no	NM	0	24.2	0	0	29.2	0	15.6	2	0	0	0	0	0	0	0.6	0	0	0	0	0	0	0	0	1.6	5.6	0	0	0	0	0	0	7.6	0.2	3.2	0	0	0	0	0	0
L_126	8	Rosales	Rosaceae	Agrimonia	Agrimonia_pilosa	native	Herbaceous	no	AM	0.4	45	0	0	4.2	0	3.4	1.6	0	0	0	0	0	0	2.2	0	0	0	0	0	0	0	0	1.2	2.6	0	0	0	0	0	0.2	0.4	1.2	3.8	0	0	0.4	0.4	0	0
L_127	8	Asterales	Asteraceae	Carpesium	Carpesium_triste	native	Herbaceous	no	AM	0	57.6	0	0	2.8	0	7	0	0	0	0	0	0	0	0.2	0	0	0	0	0	0	0	0	1.6	0.4	0	0	0	0	0	0	0	1.4	1	0	0	0	0	0	0
L_129	8	Ranunculales	Ranunculaceae	Thalictrum	Thalictrum_minus	native	Herbaceous	no	AM	0	25.6	0	0	1.6	0	1.6	0	0	0	0	0	0	0	1.4	0	0	0	0	0	0	0	0	0.4	0.4	0	0	0	0	0	0	0.2	0	1.2	0	0.4	0	0	0	0
L_130	8	Malpighiales	Violaceae	Viola	Viola_grypoceras	native	Herbaceous	no	AM	0	38	0	0	11.8	0	7.2	1.2	0	0	0	0	0	0	2.4	0	0	0	0	0	0	0	0	3	4	0	0	0	0	0	0	0	0	1	0	0	0.4	0	0	0
L_132	8	Oxidales	Oxalidaceae	Oxalis	Oxalis_corniculata	native	Herbaceous	no	AM	0	48.2	0	0	12.2	0	13	0.6	0	0	0	0	0	0	2.6	0	0	0	0	0	0	0	0	0.4	0.8	0	0	0	0	3.4	0.6	0	0	0	0	0	0	0	0	0
L_133	8	Rosales	Rosaceae	Rosa	Rosa_amblyotis	native	Woody	no	AM	0	85	0	0	1.8	0	4.2	0	0	0	0	0	0	0	0.2	0	0	0	0	0	0	0	0	0	0	0	0	0	0	0	0	0	0	0.4	0	0	0	0	0	0
L_134	8	Saxifragales	Crassulaceae	Hylotelephium	Hylotelephium_erythrostictum	native	Herbaceous	no	NM	0	49.2	0	0	6.6	0	8.4	0.4	1.2	0	0	0	0	0	1.8	0	0	0	0	0	0	0	0.8	0.6	0	0	0	0	0	0	0	0	1.6	5	0	0	0	0.4	0	0.4
L_135	8	Rosales	Cannabaceae	Humulus	Humulus_lupulus	native	Herbaceous	no	AM	0	51.8	0	0	5.8	0	19	0	0	0	0	0	0	0	1	0	0	0	0	0	0	0	0	0	0.6	0	0	0	0	0	0	0.6	0	2	0	0	0	0	0	0
L_140	8	Ranunculales	Ranunculaceae	Thalictrum	Thalictrum_aquilegiifolium	native	Herbaceous	no	AM	0	45.2	0	0	7.4	0	5	0	0	0	0	0	0	0	4.2	0	0	0	0	0	0	0	0	0.6	0	0	0.2	0	0	0	0	1.6	0	4.6	0	0	0.6	0	0	0
L_141	8	Poales	Poaceae	Poa	Poa_sphondylodes	native	Herbaceous	no	AM	0	54.2	0	0	3.4	0	8.8	0	0	0	0	0	0	0	21.6	0	0	0	0	0	0	0	0	0	0	0	0	0	0	0	0	0	0	1	0	0	0	0	0	0
L_142	8	Myrtales	Onagraceae	Epilobium	Epilobium_pyrricholophum	native	Herbaceous	no	AM	0	59.2	0	0	5.8	0	6.2	1	0	0	0	0	0	0	0.4	0	0	0	0	0	0	0	0	0.6	3.4	0	0	0	0	0	0.2	5.4	0	2.8	0.2	0	2	0	0.2	0
L_143	8	Fabales	Polygonaceae	Persicaria	Persicaria_sagittata	native	Herbaceous	no	AM	0	54.6	0	0	0.6	0	4	0	0	0	0	0	0	0	0	0	0	0	0	0	0	0	0	0.2	2.2	0	0	0	0	0	0	25.2	0	2	0.2	0.2	0.6	0	0	0
L_144	8	Liliales	Liliaceae	Lilium	Lilium_leichtlinii	native	Herbaceous	no	AM	0	34	0	0	4.2	0	7	0.6	0	0	0	0	0	0	1.2	0.2	0	0	0	0	0	0	0	1.6	6	0	0	0	0	0	0.2	1	0	0.4	0	0	0	0	0	0
L_146	8	Geraniales	Geraniaceae	Geranium	Geranium_thunbergii	native	Herbaceous	no	AM	0	4.6	0	0	0.8	0	0.2	1.8	0	0	0	0	0	0	0.4	0	0	0	0	0	0	0	0	0	0	0	0	0	0	0	0.4	0.4	0	0.4	0	0	0	0	0	0
L_147	8	Asparagales	Asparagaceae	Hosta	Hosta_sieboldiana	native	Herbaceous	no	AM	0	59.4	0	0	1.6	0	3.2	0.4	0	0	0	0	0	0	0	0	0	0	0	0	0	0	0	0	0.6	0	0	0	0	0	0	0	0.4	0.4	0	0	0	0	0	0
L_148	8	Asterales	Asteraceae	Aster	Aster_glehni	native	Herbaceous	no	AM	0	56.2	0	0	2.8	0	4.4	0	0	0	0	0	0	0	3.8	0	0	0	0	0	0	0	0	5	2.2	0	0	0	0	0	0	0	0	0.6	0	0	0	0	0	0
L_149	8	Fabales	Polygonaceae	Persicaria	Persicaria_longiseta	native	Herbaceous	no	AM	0	44.6	0	0	11.2	0	13.8	2.2	0	0	0	0	0	0	4.4	0	0	0	0	0	0	0	0	5	2.2	0	0	0	0	0	1	0.2	0	4.2	0	0.4	0	0	0	0
L_150	8	Rosales	Rosaceae	Chaenomeles	Chaenomeles_japonica	native	Woody	no	AM	0	8.2	0	0	0.2	82	0.2	0	0	0	0	0	0	0	0.2	0	0	0	0	0	0	0	0	0	0	0	0	0	0	0	0	0	0	0	0	0	0	0	0	0
L_151	8	Dipsacales	Caprifoliaceae	Lonicera	Lonicera_morrowii	native	Woody	no	AM	0	63.4	0	0	2.6	0.6	2.2	0.2	0	0	0	0	0	0	1.2	0	0	0	0	0	0	0	0	0.6	0.4	0	0	0	0	0	0	0	0	1.4	0	0	0.4	0	0	0
L_152	8	Poales	Poaceae	Poaceae	Poaceae_sp.	NA	Herbaceous	NA	AM	0	21.2	0	0	3.2	0	10.4	0	0	0	0	0	0	0	12	0	0	0	0	0	0	0	0	5.8	0	0	0	0	0	0	0	0	0	0	0	0	0	0	0	0
L_153	8	Gentianales	Gentianaceae	Gentiana	Gentiana_scabra	native	Herbaceous	no	AM	0	41.4	0	0	8.4	0	12.2	0	0	0	0	0	0	0	4.6	0	0	0	0	0	0	0	0	0.4	3.6	0	0	0	0	0	2.6	0	2.6	5.2	0	0	0.6	0	0	0
L_154	8	Fabales	Polygonaceae	Fallopia	Fallopia_japonica	native	Herbaceous	no	AM	0	33	0	0	5.4	0	17.8	0	0	0	0	0	0	0	1.8	0	0	0	0	0	0	0	0	0.2	2.4	0	0	0	0	0	0.4	0	0	0.8	0	0	0	0	0	0
L_155	8	Asterales	Campanulaceae	Adenophora	Adenophora_triphylla	native	Herbaceous	no	AM	0	38.8	0	0	4.2	0	5	0	0	0	0	0	0	0	0.6	0	0	0	0	0	0	0	0	0	0	0	0	0	0	0	0	0	0	0	0	0	0	0	0	0
L_156	8	Asparagales	Orchidaceae	Orchidaceae	Orchidaceae_sp.1	NA	Herbaceous	NA	OrM	0	59.4	0	0	11.4	0	14.6	3	0	0	0	0	0	0	5.4	0	0	0	0	0	0	0	0	0	0.8	0	0	0	0	0	0	0	0	0.4	0	0	0	0.6	0	0
L_158	8	Primulales	Primulaceae	Lysimachia	Lysimachia_clethroides	native	Herbaceous	no	AM	0	36.8	0	0	3.4	0.2	9.4	0.2	0	0	0	0	0	0	5	0	0	0	0	0	0	0	0	0	0	0	0	0	0	0	0.4	0	0.6	0.6	0	0	0	0.4	0	0
L_159	8	Asterales	Asteraceae	Ixeris	Ixeris_dentata	native	Herbaceous	no	AM	0	14.8	0	0	4.6	0	3.6	0	0	0	0	0	0	0	1.2	0	0	0	0	0	0	0	0	1.8	14	0	0	0	0	0	0	0	0	9.2	0	0	0	0	0	0.2
L_160	8	Ophioglossales	Ophioglossaceae	Botrychium	Botrychium_ternatum	native	Herbaceous	no	AM	0	27.2	0	0	5.2	0	5.2	2.2	0	0	0	0	0	0	2	0	0	0	0	0	0	0	0	0	2	0	0	0	0	0	13.4	0.4	0.8	13.6	0.2	0	0.8	1	0	0
L_161	8	Poales	Cyperaceae	Carex	Carex_lanceolata	native	Herbaceous	no	NM-AM	0	35.4	0	0	6.2	0	6.2	0.2	0	0	0	0	0	0	1.8	0	0	0	0	0	0	0	0	0	0.8	0	0	0	0	0	0	0	0	0.8	0	0	0	0	0	0
L_164	8	Caryophyllales	Caryophyllaceae	Cerastium	Cerastium_glomeratum	alien	Herbaceous	no	AM	0	48	0	0	5	0	8.4	3.2	0	0	0	0	0	0	2.8	0	0	0	0	0	0	0	0	4.4	0	0	0	0	0	0	0	0	0	3.4	0	0	0	0	0	0
L_166	8	Asterales	Asteraceae	Cirsium	Cirsium_sp.	native	Herbaceous	NA	AM	0	19.8	0	0	3.2	0	11.6	5	0	0	0	0	0	0	0.8	0	0	0	0	0	0	0	0	8.4	0	0	0	0	0	0	0	0	0	0	0	0	0	0	0	0
L_167	8	Primulales	Primulaceae	Lysimachia	Lysimachia_japonica	native	Herbaceous	no	AM	0	12	0	0	0	0	13.6	2.2	0	0	0	0	0	0	0.2	0	0	0	0	0	0	0	0	12.8	1	0	0	0	0	0	0	1.6	0.6	1.4	0	0	1	0	0	0
L_168	8	Rosales	Rosaceae	Chaenomeles	Chaenomeles_japonica	native	Woody	no	AM	0	9	0	0	0	83.8	0.2	0	0	0	0	0	0	0	0.2	0	0	0	0	0	0	0	0	0	0	0	0	0	0	0	0	0	0	0	0	0	0	0	0	0
L_169	8	Fabales	Fabaceae	Vicia	Vicia_amoena	native	Herbaceous	no	AM	0	30.8	0	0	4	0	1.6	0	0	0	0	0	0	0	0.6	0	0	0	0	0	0	0	0	0.2	0.2	0	0	0	0	0	0	0.2	0.4	4	0	0	0	0	0	0
L_170	8	Asterales	Asteraceae	Serratula	Serratula_coronata	native	Herbaceous	no	AM	0.2	8.8	0	0	1.2	0	2.8	0	0	0	0	0	0	72.8	1	0	0	0	0	0	0	0	0	0	0	0	0	0	0	0	0.6	0	0	0.6	0	0	0	0	0	0
L_172	8	Vitales	Vitaceae	Ampelopsis	Ampelopsis_glandulosa	native	Woody	no	AM	0.8	24.8	0	0	6.2	0	18	0	0	0	0	0	0	0	5.4	0	0	0	0	0	0	0	0	0.6	1	0	0	0	0	0	4	0	0	17.4	0	0	0	0.6	0	0
L_173	8	Lamiales	Plantaginaceae	Plantago	Plantago_asiatica	native	Herbaceous	no	AM	0	19	0	0	34.6	0	3.8	0	0	0	0	0	0	0	0	0	0	0	0	0	0	0	0	6.8	14.8	0	0	0	0	0	0	0	0	0	0	0	0	0	0	0
L_174	8	Lamiales	Lamiaceae	Lamiaceae	Lamiaceae_sp.	NA	Herbaceous	no	AM	0	41.2	0	0	6.4	0	7.6	3.4	0	0	0	0	0	0	0	0	0	0	0	0	0	0	0	2.6	2	0	0	0	0	0	0	7.8	0	2.8	0	0	0	0	0	0
L_175	8	Poales	Cyperaceae	Carex	Carex_sp.1	NA	Herbaceous	NA	NM-AM	0	31.8	0	0	7.2	0	13.6	1.6	0	0	0	0	0	0	2	0	0	0	0.2	0	0	0	0	5.2	1	0	0	0	0	0	0.2	0.6	0.8	0	0	0	0	0	0	0
L_176	8	Poales	Poaceae	Phleum	Phleum_pratense	alien	Herbaceous	no	AM	0	31.6	0	0.8	1.2	0	5	0	0	0	0	0	0	0	0	0	0	0	0	0	0	0	0	0.2	3.4	0	0	0	0	0	0	0.4	6.4	0.6	0	0	0	0	0	0
L_177	8	Poales	Poaceae	Arundinella	Arundinella_hirta	native	Herbaceous	no	AM	0	16.4	0	0	7.4	0	2.6	1.8	0	0	0	0	0	0	1	0	0	0	0.4	0	0	0	0	1	58.4	0	0	0	0	0	0.2	0.2	1.2	1	0	0	0	0	0	0
L_178	8	Vitales	Vitaceae	Vitis	Vitis_coignetiae	native	Woody	no	AM	0	21.8	0	0	6.4	0	9.8	0.4	0	0	0	0	0	0.2	0	0	0	0.2	0	0	0	0	0	1.8	20.4	0	0	0	0	0	0.4	1.2	3.4	0.6	0	0	0	0	0	0.4
L_179	8	Apiales	Araliaceae	Hydrocotyle	Hydrocotyle_ramiflora	native	Herbaceous	no	AM	0	3.6	0	0	46.8	0	5.8	0	0	0	0	0	0	0	1.8	0	0	0	0	0	0	0	0	0.2	36.8	0	0	0	0	0	0	0	1.6	0	0	0	0	0	0	0
L_180	8	Fabales	Polygonaceae	Persicaria	Persicaria_senticosa	native	Herbaceous	no	AM	0	11.8	0	0	10.8	0	4.8	11.4	0	0	0	0.8	0.4	0	0.6	0	0	0	0	0	0	0	0	2.4	46.2	0	0	0	0	0	0	0.8	0.8	0.6	0	0	0.2	0	0	0
L_181	8	Gentianales	Rubiaceae	Rubia	Rubia_argyi	native	Herbaceous	no	AM	0	53	0	0	9.2	0	6.8	0	0	0	0	0	0	1.8	0.2	0	0	0	0	0	0	0	0	1.6	0	0	0	0	0	0	0	0	9.4	1	0	0	0	0	0	0
L_183	8	Asterales	Asteraceae	Senecio	Senecio_cannabifolius	native	Herbaceous	no	AM	0	46.6	0	0	0.6	0	6.8	0	0	0	0	0	0	0	0	0	0	0	0	0	0	0	0	0.4	0.4	0	0	0	0	0	0	0	3.4	0.4	0	0	0	0	0	0
L_184	8	Polypodiales	Dryopteridaceae	Onoclea	Onoclea_sensibilis	native	Herbaceous	no	AM	0	24.2	0	0	10	0	3.2	0	0	0	0	0	0	0	3.6	0	0	0	0	0	0	0	0	0.2	1.6	0	0	0	0	0	3.4	0.2	2.6	2.8	0	0	0	0	0	0
L_186	8	Santalales	Smilacaceae	Smilax	Smilax_riparia	native	Herbaceous	no	AM	0	55.8	0.2	0	4.4	0	4.6	0.6	0	0	0	0	0	0	0.4	0	0	0	0	0	0	0	0	12.8	1.8	0	0	0	0	0	0	0	0.2	0.2	0	0	0	0	0	0
L_187	8	Commelinales	Commelinaceae	Commelina	Commelina_communis	native	Herbaceous	no	NM	0	9.4	0	0	18	0	20.2	1.6	0	0	0	0	0	0	3.6	0	0	0	0	0	0	0	0	19.4	5	0	0	0	0	1.4	0	4	0.4	1.4	0	0	0.2	0	0	0
L_189	8	Ericales	Balsaminaceae	Impatiens	Impatiens_noli-tangere	native	Herbaceous	no	AM	0	34.8	0	0	12.2	0	17.8	0	0	0	0	0	0	0	5.8	0	0	0	0	0	0	0	0	7.2	7.6	0	0	0	0	0.6	0	2.2	2.2	0.4	0.2	0	0.6	0	0	0
L_190	8	Lamiales	Oleaceae	Fraxinus	Fraxinus_mandshurica	native	Woody	no	AM	0	29.2	0	0	13.8	0	14.8	0.8	0	0	0	0	0	0	1.2	0	0	0	0	0	0	0	0	6.4	2	0	0	0	0	0	0	0	0.6	0	0	0	0	0	0	0
L_191	8	Poales	Poaceae	Brachypodium	Brachypodium_sylvaticum	native	Herbaceous	no	AM	0	19.8	0	0	14.2	0	7	0	0	0	0	0.2	0	0	0.8	0	0	0	0	0	0	0	0	26.6	18.8	0	0	0	0	0	0	1.2	0.2	2.4	0	0	0	0	0	0
L_192	8	Santalales	Sapindaceae	Acer	Acer_ginnala	native	Woody	no	AM	0	12.2	0.6	0	30.2	0	9.2	3	0	0	0	0	0	0	6.4	0	0	0	0	0	0	0	0.4	20.4	4.4	0	0	0	0	0	0	1	0.8	0.4	0	0	0	0	0	0
L_193	8	Poales	Poaceae	Calamagrostis	Calamagrostis_epigejos	native	Herbaceous	no	AM	0	72.6	0	0	2.4	0	10.2	0.4	0	0	0	0	0	0	0	0	0	0	0	0	0	0	0	1.6	0	0	0	0	0	0	0	0.8	1.2	0	0	0	0	0	0	1
L_194	8	Poales	Poaceae	Sasa	Sasa_senanensis	native	Herbaceous	no	AM	0	41.2	0	0	2.4	0	23.6	1	0	0	0	0	0	0	2	0	0	0	0	0	0	0	0	6.2	0	0	0	0	0	0	0	1	4.2	0.2	0	0	0	0	0	0
L_195	8	Juglandales	Juglandaceae	Juglans	Juglans_mandshurica	native	Woody	no	AM	0	63.8	0	0	3.2	0	2	0	0	0	0	0	0	0	1.8	0	0	0	0	0	0	0	0	12.4	1.4	0	0	1	0	0	0	0.4	2	2	0	0	0	0	0	2.2
L_196	8	Commelinales	Commelinaceae	Commelina	Commelina_communis	native	Herbaceous	no	NM	0	15.4	0	0	9.8	0	5.2	0.8	0	0	0	0	0	0	31.4	0	0	0	0	0	0	0	0.2	5.8	2	0	0	0	0	0	0	3.4	0	3.6	0	0	0	0	0	0
L_197	8	Asparagales	Orchidaceae	Orchidaceae	Orchidaceae_sp.2	NA	Herbaceous	NA	OrM	0	76.8	0	0	6	0	10.8	1.4	0	0	0	0	0	0	1.8	0	0	0	0	0	0	0	0	0.8	0	0	0	0	0	0	0	0	0.4	0	0	0	0	0	0	0
L_198	8	Ericales	Balsaminaceae	Impatiens	Impatiens_textori	native	Herbaceous	no	AM	0	20.8	0	0	4.8	0	2	1.4	0	0	0	0	0	0	1.2	0	0	0	0	0	0	0	0	1.6	5.6	0	0	0.2	0	0	0	0.2	0	1.4	0	0	1.2	0	0	1.8
L_199	8	Poales	Cyperaceae	Carex	Carex_sp.2	NA	Herbaceous	NA	NM-AM	0	19.4	0	0	13.2	0	21.6	0	0	0	0	0	0	0	28.4	0	0	0	0	0	0	0	0	0.8	2.2	0.2	0	0	0	0	0.4	0.4	0	1.8	0	0.2	0	0	0	0
L_201	8	Asparagales	Asparagaceae	Convallaria	Convallaria_majalis	native	Herbaceous	no	AM	0	70.6	0	0	1.2	0	10.2	0	0	0	0	0	0	0	0	0	0	0	0	0	0	0	0	0	16.2	0	0	0	0	0	0	0	0	1	0	0	0	0	0	0
L_203	8	Fabales	Polygalaceae	Polygala	Polygala_japonica	native	Herbaceous	no	AM	0	27.2	0	0	16	0	4.4	3.4	0	0	0	0	0	0	0.2	0	0	0	0	0	0	0	0	0.2	1.6	0	0	0	0	0	35	1	0.2	0.6	0	0	0	0	0	0
L_204	8	Poales	Poaceae	Festuca	Festuca_sp.	native	Herbaceous	no	AM	0	27	0	0	15.2	0	3	1.6	0	0	0	0	0	0	1	0	0	0	0	0	0	0	0	0.2	43	0	0	0	0	0	0.4	0.4	0.2	1.2	0	0	0.8	0	0	0
L_205	8	Fagales	Betulaceae	Betula	Betula_platyphylla	native	Woody	no	EcM	0	41	0	1.4	2.6	0	6.2	0	0	0	0	0	0	0	19.4	0	0	0	0	0	0	0	0	1	0.4	0	0	0	0	0	9	0.6	3.2	3.4	0	0	0	0.2	0	0.8
L_206	8	Asterales	Campanulaceae	Platycodon	Platycodon_grandiflorus	native	Herbaceous	VU	AM	0	61.2	0	0	2.2	0	4	0	0	0	0	0	0	0	0.6	0	0	0	0	0	0	0	0	0	0	0	0	0	0	0	2.4	2.4	6.4	1.4	0	0	0	0	0	0
L_207	8	Poales	Poaceae	Spodiopogon	Spodiopogon_sibiricus	native	Herbaceous	no	AM	0	35.4	0	0	11.2	0	11	0	0	0	0	0	0	0	6.2	0	0	0	0	0	0	0	0	0	2	0	0	0	0	0	0	6.8	0.4	1.8	0	0	0	0	0	0
L_208	8	Fabales	Fagaceae	Quercus	Quercus_crispula	native	Woody	no	EcM	0	82.4	0	0	1	0	4.2	0	0	0	0	0	0	0	0	0	0	0	0	0	0	0	0	0	0	0	0	0	0	0	5.8	0	2.8	0	0	0	0	0	0	0
L_209	8	Malpighiales	Salicaceae	Populus	Populus_alba	alien	Woody	no	EcM	0	28.4	0	0	6.4	0	3.4	0	0	0	0	0	0	0	0	0	0	0	0	0	0	0	0	0	1.2	0	0	0	0	0	3	0.4	0	0	0	0	0	0	0	0
L_210	8	Fabales	Fabaceae	Amorpha	Amorpha_fruitcosa	alien	Woody	no	AM	0	60.4	0	0	0	0	3.6	0	0	0	0	0	0	0	14.8	0	0	0	0	0	0	0	0	0	0	0	0	0	0	0	0	0	0	1.2	0	0	0	0	0	0
L_211	8	Gentianales	Asclepiadaceae	Vincetoxicum	Vincetoxicum_pycnostelma	native	Herbaceous	NT	AM	0	69.2	0	0	2	0	11	0.8	0	0	0	0	0	0	1.4	0	0	0	0	0	0	0	0	3.4	0	0	0	0	0	0	0.4	0.4	0	0.6	0	0	0	0	0	0
L_216	9	Lamiales	Plantaginaceae	Plantago	Plantago_asiatica	native	Herbaceous	no	AM	0	4.4	0	0	1.2	0	7	1.8	0	0	0	0	0	0	0	0	0	0	0	0	0	0	0	0.2	0	0	0	0	0	0	0.6	0.2	0	0	0	0	0	0	0	0
L_218	9	Ranunculales	Ranunculaceae	Thalictrum	Thalictrum_minus	native	Herbaceous	no	AM	0	80.2	0	0	0.2	0	1	0	0	0	0	0	0	0	2.2	0	0	0	0	0	0	0	0	7.2	0	0	0	0	0	0	0	0	0	1.2	0	0	0	0	0	0
L_219	9	Rosales	Rosaceae	Malus	Malus_toringo	native	Woody	no	AM	0	42.2	0	0	12.4	0.2	2.4	0	0	0	0	0	0	0	1.6	0	0	0	0	0	0	0	0	1.4	0	0	0	0	0	0	0	0	0	0.8	0	0	0	0	0	0
L_220	9	Asterales	Asteraceae	Erigeron	Erigeron_annuus	alien	Herbaceous	no	AM	0	47	0	0	19.8	0	5.8	0	0.4	0	0	0	0	0	0	0	0	0	0	0	0	0	0	7.4	0.6	0	0	0	0	0	2.4	0	0	1	0	0	0	0	0	0
L_221	9	Asterales	Asteraceae	Artemisia	Artemisia_indica	native	Herbaceous	no	AM	0	52.6	0	0	0.6	0	3	0	0	0	0	0	0	0	0.2	0	0	0	0	0	0	0	0	1.4	0	0	0	0	0	0	1	0	2.6	0	0	0	0	0	0	0
L_222	9	Fabales	Fabaceae	Amphicarpaea	Amphicarpaea_edgeworthii	native	Herbaceous	no	AM	0	41.8	0	0	3	0	7.8	0.2	1.4	0	0	0	0	0	3.2	0	0	0	0	0.6	0	0	0	3.2	1.2	0	0	0	0	0	4.8	0.4	0.8	0	0	0	0	0	0	0
L_223	9	Rosales	Rosaceae	Agrimonia	Agrimonia_pilosa	native	Herbaceous	no	AM	0	33.6	0	0	2.2	0	28.6	0	0	0	0	0	0	0	1.6	0	0	0	0	0	0	0	0	2.4	3.2	0	0	0	0	0	10.2	1.6	0	5.2	0	0	0	0	0	0
L_224	9	Malpighiales	Salicaceae	Populus	Populus_alba	alien	Woody	no	EcM	0	13.6	0	0	28.2	0	9.4	0	0	0	0	0	0	0	6.2	0	0	0	0	0	0	0	0	4.8	0	0	0	0	0.4	0	0	1	1	0.4	0	0	0	0	0	0.2
L_227	9	Poales	Poaceae	Miscanthus	Miscanthus_sinensis	native	Herbaceous	no	AM	0	25.4	0	0	5.2	0	24.6	0.4	0	0	0	0	0	0	5.6	0	0	0	0	0	0	0	0	0.6	0.6	0	0	0	0	0	0	0.4	0.6	0	0	0	0	0	0	0
L_232	9	Asparagales	Iridaceae	Iris	Iris_sanguinea	native	Herbaceous	no	AM	0	51.2	0	0	21.4	0	0.2	0	0	0	0	0	0	0	1.6	0	0	0	0	0	0	0	0	0	0	0	0	0	0	0	0	1.6	0	4.6	0	0	0	0	0	0
L_233	9	Fabales	Polygonaceae	Fallopia	Fallopia_japonica	native	Herbaceous	no	AM	0	15.6	0	0	15.6	0	8.2	0.4	0	0	0	0	0	0	1.4	0	0	0	0	0	0	0	0	0.8	7.6	0	0	0	0	0	7	2	0	0	0	0	0	0	0	0
L_234	9	Rosales	Rosaceae	Rosa	Rosa_multiflora	native	Woody	no	AM	0	53	0	0	1.6	0	11.2	0	0	0	0	0	0	0	1.4	0	0	0	0	0	0	0	0	0.6	0	0	0	0	0	0	0.4	0	0.4	0	0	0	0	0	0	0
L_235	9	Asterales	Asteraceae	Aster	Aster_microcephalus	native	Herbaceous	no	AM	0	24	0	0	5.2	0	2.4	0	0	0	0	0	0	0	0.8	0	0	0	0	0	0	0	0	3.8	0	0	0	0	0	0	0.2	0.2	0	0.8	0	0	0	0	0	0
L_237	9	Asparagales	Asparagaceae	Hosta	Hosta_sieboldiana	native	Herbaceous	no	AM	0	58	0	0	11.8	0	7	0.2	0.4	0	0	0	0	0	0.2	0	0	0	0	0	0	0	0	0.2	3	0	0	0	0	0	0.2	0	0.4	0	0	0	0	0	0	0
L_238	9	Poales	Poaceae	Spodiopogon	Spodiopogon_sibiricus	native	Herbaceous	no	AM	0.2	23.2	0	0	4.2	0	36.2	2.8	0	0	0	0	0	0	0.4	0	0	0	0	0	0	0	0	1.2	0.4	0	0	0	0	0	0.2	0	0	0	0	0	0	0	0	0
L_240	9	Gentianales	Asclepiadaceae	Vincetoxicum	Vincetoxicum_pycnostelma	native	Herbaceous	NT	AM	0	37.4	0	0	21	0	3	0.4	0	0	0	0	0	0	0	0	0	0	0	0	0	0	0	2.8	3.6	0	0	0	0	0	1.4	0	0	0.8	0	0	0	0	0	0
L_241	9	Gentianales	Gentianaceae	Gentiana	Gentiana_scabra	native	Herbaceous	no	AM	0	53.6	0	0	13.6	0	3.2	0	0	0	0	0	0	0	2.8	0	0	0	0	0	0	0	0	1.4	0.8	0	0	0	0	0	8.4	0	0.6	6.6	0	0	0	0	0	0
L_244	9	Apiales	Apiaceae	Libanotis	Libanotis_coreana	native	Herbaceous	no	AM	0	21.6	0	0	2.4	0	2.8	0	0	0	0	0	0	0	2.4	0	0	0	0	0	0	0.2	0	0.6	5.6	0	0	0	0	0	0.6	0	0.8	0	0	0	0	0	0	0
L_245	9	Brassicales	Brassicaceae	Arabis	Arabis_hirsuta	native	Herbaceous	no	NM	0	15.8	0	0	9.2	0	10.6	5.2	1.2	0	0	0	0	0	2.6	0	0	0.8	0	0.6	0	0	0	5.6	16.4	0	0	0	0	0	0.6	3.2	0.4	1.6	0	0	0.8	0	0	0
L_246	9	Poales	Cyperaceae	Carex	Carex_lanceolata	native	Herbaceous	no	NM-AM	0	38.6	0	0	1.2	0	23	2	0	0	0	0	0	0	6.6	0	0	0	0	0	0	0	0	1.2	3.2	0	0	0	0	0	0	1.8	0	0.8	0	0	0.4	0	0	0
L_247	9	Ophioglossales	Ophioglossaceae	Botrychium	Botrychium_ternatum	native	Herbaceous	no	AM	0	48.8	0	0	3.8	0	7.6	0.2	0.4	0.4	0	0	0	0	1.2	0	0	0	0.6	0	0	0	0	14.8	0.6	0	0	0	0	0	1.4	1.8	0	5	0	0	0.2	0	0	0
L_249	9	Asparagales	Asparagaceae	Polygonatum	Polygonatum_odoratum	native	Herbaceous	no	AM	0.4	23.2	0	0	1.6	0	0.6	0	0	0	0	0	0	0	10	0	0	0	0	0	0	0	0	0.6	0	0	0	0	0	0	1.4	0	0	0	0	0	0	0	0	0
L_250	9	Poales	Poaceae	Festuca	Festuca_sp.	native	Herbaceous	no	AM	0	26.2	0	0	1.2	0	7.2	0	0	0	0	0	0	0	0	0	0	0	0	0	0	0	0	0.4	62.2	0	0	0	0	0	1.8	0.2	0	0	0	0	0	0	0	0
L_252	9	Lamiales	Orobanchaceae	Euphrasia	Euphrasia_maximowiczii	native	Herbaceous	no	NM	0	46.4	0	0	5	0	6.6	0	0	0	0	0	0	0	3.8	0	0	0	0	1	0	0	0	2.6	0	0	0	0	0	0	12	5.6	0.2	0.2	0	0	0	0	0	0.6
L_253	9	Asterales	Asteraceae	Hieracium	Hieracium_umbellatum	native	Herbaceous	no	AM	0	70.6	0	0	2.4	0	3.8	0.2	0.6	0	0	0	0	0	5.2	0	0	0	0	0	0	0	0	1.2	0.4	0	0	0	0	0	0	0.4	1.2	1.4	0	0	0	0.6	0	0
L_254	9	Poales	Cyperaceae	Carex	Carex_nervata	native	Herbaceous	no	NM-AM	0	68.8	0	0	6.6	0	6.4	1.2	0	0	0	0	0	0	1	0	0	0	0	0	0	0	0	0.2	0.4	0	0	0	0	0	0	0	0.4	0	0	0	0	0	0	0
L_258	9	Fabales	Polygonaceae	Rumex	Rumex_acetosa	native	Herbaceous	no	AM	0	17.2	0	0	20	0	1	0	0	0	0	0	0	0	0.8	0	0	0	0	0	0	0	0	17.4	2	0	0	1.8	0	0	0	1.8	0	0	0	0	0.2	0	0	0
L_259	9	Rosales	Rosaceae	Sanguisorba	Sanguisorba_officinalis	native	Herbaceous	no	AM	0	40.4	0	0	1.4	0	13.8	0	0	0	0	0	0	0	2	0	0	0	0	0	0	0	0	0	1.4	0	0	0	0	0	0	0.2	0.4	0.6	0	0	0	0	0	0.2
L_260	9	Fabales	Fabaceae	Lespedeza	Lespedeza_bicolor	native	Woody	no	AM	0	50.8	0	0	9.6	0	9.8	0	0	0	0	0	0	0	0.8	0	0	0	0	0	0	0	0.6	0	0.2	0	0	0	0	0	0	0	0	4.2	0	0	0	0	0	0
L_261	9	Caryophyllales	Caryophyllaceae	Arenaria	Arenaria_lateriflora	native	Herbaceous	no	AM	0	34.8	0	0	14.4	0	24.6	1.2	0	0	0	0	0	0	1.6	0	0	0	0	0	0	0	0	1.4	3.2	0	0	0	0	0	5.4	0	0	0.4	0	0	0	0	0	0
L_262	9	Fabales	Fabaceae	Trifolium	Trifolium_repens	alien	Herbaceous	no	AM	0	5.4	0	0	53.4	0	3.4	4.8	0	0	0	0	0	0	0	0	0	0	0	0	0	0	0	3.8	6	0	0	0	0	0	0.2	0.4	0	1	0	0	0.2	0.2	0	0
L_263	9	Rosales	Cannabaceae	Humulus	Humulus_lupulus	native	Herbaceous	no	AM	0	45.6	0	0	6.6	0	20.2	1.2	0	0	0	0	0	0	2	0	0	0	0	0	0	0	0	1.2	0	0	0	0	0	0	0	1	2.4	0	0	0	0	0	0	0
L_265	9	Gentianales	Rubiaceae	Galium	Galium_verum	native	Herbaceous	no	AM	0	45.4	0	0.2	8.8	0	13.4	0.2	0	0	0	0	0	0	12.2	0	0	0	0	0	0	0	0	0	0	0	0	0	0	0	0	0.6	3	1.8	0	0	0	0	0	0
L_266	9	Primulales	Primulaceae	Lysimachia	Lysimachia_clethroides	native	Herbaceous	no	AM	0	18	0	0	5.4	0	21	18.6	0	0	0	0	0	0	12.4	0	0	0.6	0	0	0	0	0	0.6	0.8	0	0	0	0	0	1	0.4	0.4	0.6	0	0	0	0	0	0
L_269	9	Ranunculales	Ranunculaceae	Thalictrum	Thalictrum_aquilegiifolium	native	Herbaceous	no	AM	0	17.8	0	0	8.6	0	5.4	0	0	0	0	0	0	27.4	3.2	0	0	0	0	0	0	0	0	1.8	2.4	0	0	0	0	0	0	0.2	0	6.6	0.6	0	0	0.2	0	0
L_272	9	Asterales	Asteraceae	Ixeris	Ixeris_dentata	native	Herbaceous	no	AM	0	49.6	0	0	7.8	0	22	0.6	0	0	0	0	0	0	0.4	0	1	0	0	0	0	0	0	0	0.6	0	0	0	0	0	0	0	0	3.2	0	0	0	0.4	0	0
L_273	9	Malpighiales	Violaceae	Viola	Viola_phalacrocarpa	native	Herbaceous	no	AM	0	8.8	0	0	40.6	0	14.8	1.4	0	0	0	0	0	0	0.2	0	0	0	0	0	0	0	0	1	5	0	0	0	0	0	14.2	0.8	0	7.8	0	0	0	0	0	0
L_274	9	Rosales	Cannabaceae	Humulus	Humulus_lupulus	native	Herbaceous	no	AM	0	30.6	0	0	5	0	10.2	0	0	0	0	0	0	0	0	0	0	0	0	0	0	0	0	0	0	0	0	0	0	0	1	0.4	0.8	0	0	0	0	0	0	0
L_275	9	Liliales	Liliaceae	Lilium	Lilium_leichtlinii	native	Herbaceous	no	AM	0	24.6	0	0	11	0	18.4	3.6	0	0	0	0	0	0	2	0	0	0.2	0	0	0	0	0	0.2	2.4	0	0	0	0	0	1.4	1.4	0.2	0	0	0	0	0	0	0
L_276	9	Celastrales	Celastraceae	Euonymus	Euonymus_hamiltonianus	native	Woody	no	AM	1	39.6	0	0	12.8	0	13.2	0.8	0	0	0	0	0	0	3.8	0	0	0	0	0	0	0	0	0.2	1.2	0	0	0	0	0	0.4	0.2	0	0.2	0	0	0	0	0	0
L_277	9	Rosales	Rosaceae	Rosa	Rosa_amblyotis	native	Woody	no	AM	0	64.8	0.2	0	5.4	0	2.8	0	0	0	0	0	0	0	0	0	0	0	0	0	0	0	0	0	0.2	0	0	0	0	0	0.6	0.4	0	0	0	0	0	0	0	0
L_278	9	Saxifragales	Crassulaceae	Hylotelephium	Hylotelephium_erythrostictum	native	Herbaceous	no	NM	0	22.8	0	0	1.4	0	10	0	0	0	0	0	0	25	18.4	0	0	0	0	0	0	0	0	0.6	0.2	0	0	0	0	0	0.8	0.2	0.4	0	0	0	0	0	0	0
L_279	9	Myrtales	Onagraceae	Oenothera	Oenothera_biennis	alien	Herbaceous	no	AM	0	6.4	0	0	3.8	0	6.8	1.2	0	0	0	0	0	0	2.8	0	0	0	0	0	0	0	0	0	1.8	0	0	0	0	0	0	0	0	0	0	0	0	0	0	0
L_280	9	Geraniales	Geraniaceae	Geranium	Geranium_thunbergii	native	Herbaceous	no	AM	0	14.6	0	0	59.8	0	0	1.4	0	0	0	0	0	0	0	0	0	0	0	0	0	0	0	0	4.6	0	0	0	0	0	0	0	0	0.4	0	0	0	0	0	0
L_281	9	Asterales	Campanulaceae	Adenophora	Adenophora_triphylla	native	Herbaceous	no	AM	0	63	0	0	10	0	6.2	0	0	0	0	0	0	0	1.4	0	0	0	0	0	0	0	0	0.4	0	0	0	0	0	0	0	0.2	2.2	0	0	0	0	0	0	0
L_282	9	Dipsacales	Dipsacaceae	Scabiosa	Scabiosa_japonica	native	Herbaceous	no	AM	0	7.8	0	0	2.8	0	3.4	9.6	0	0	0	0	0	0	0	0	0	0	0	0	0	0	0	3.8	2	0	0	0	0	0	1.8	1	0.2	0.2	0	0	0	0	0	0
L_283	9	Santalales	Santalaceae	Thesium	Thesium_chinense	native	Herbaceous	no	NM-AM	0	59.6	0	0	2.8	0	2.4	0	0	0	0	0	0	0	0	0	0	0	0	0	0	0	0	0.2	0	0	0	0	0	0	23.4	0	0.4	1	0	0	0	0.4	0	0
L_284	9	Celastrales	Celastraceae	Celastrus	Celastrus_orbiculatus	native	Woody	no	AM	0	59	0	0	7.4	0	4.4	0.6	0	0	0	0	0	0	2.4	0	0	0	0	0	0	0	0	0.6	0	0	0	0	0	0	7.4	0	1.4	0	0	0	0	0	0	0
L_285	9	Fabales	Fabaceae	NA	Fabaceae_sp.	NA	NA	NA	NA	0	54.2	0	0	5.8	0	23.8	0.2	0	0	0	0	0	0	1	0	0	0	0	0	0	0	0	0.8	0.4	0	0	0	0	0	4.2	1	1	0.2	0	0	0	0	0	0
L_286	9	Primulales	Primulaceae	Lysimachia	Lysimachia_japonica	native	Herbaceous	no	AM	0	9.4	0	0	21.6	0	0	0	0	0	0	0	0	0	0	0	0	0	0	0	0	0	0	0	10.8	0	0	0	0	0	13	4.8	0	0	0	0	0	0	0	0
L_287	9	Poales	Poaceae	Poa	Poa_sphondylodes	native	Herbaceous	no	AM	0	86	0	0	3	0	1.4	0	0	0	0	0	0	0	1	0	0	0	0	0	0	0	0	0	0	0	0	0	0	0	5.4	0	0	0	0	0	0	0	0	0
L_288	9	Vitales	Vitaceae	Vitis	Vitis_coignetiae	native	Woody	no	AM	0	39.8	0	0	2.2	0	33.2	0	0	0	0	0	0	0	0	0	0	0	0	0	0	0	0	0	0	0	0	0	0	0	2.4	0	1.4	0	0	0	0	0	0	0
L_289	9	Malpighiales	Salicaceae	Populus	Populus_tremula	native	Woody	no	EcM	0	28	0	0	8.6	0	3.8	0	0	0	0	0	0	0	11.8	0	0	0	0	0	0	0	0	0	0	0	0	0	0	0.2	16.2	0	0	0	0	0	0	0	0	0
L_290	9	Asterales	Campanulaceae	Platycodon	Platycodon_grandiflorus	native	Herbaceous	VU	AM	0	63	0	0	6.6	0	3	0.2	0	0	0	0	0.6	0	1.2	0	0	0	0	0	0	0	0	0	0	0	0	0	0	0	2	0	0	5.6	0	0.4	0	0	0	0
L_291	9	Malpighiales	Violaceae	Viola	Viola_mandshurica	native	Herbaceous	no	AM	0	47.2	0	0	5.6	0	3.6	1.8	0	0	0	0	0	0	4.2	0	0	0	0	0	0	0	0	0.2	0	0	0	0	0	0	0.2	1.8	0.8	5.2	1.2	0.6	0	0	0	0
L_292	9	Pinales	Pinaceae	Larix	Larix_kaempferi	native	Woody	no	EcM	0	21.6	0	0	0	0	1	0	0	0	0	0	0	0	0.4	0	0	0	0	0	0	0	0	0	0	0	0	0	0	0	70.8	0	1	2.2	0	0	0	0	0	0
L_293	9	Rosales	Rosaceae	Chaenomeles	Chaenomeles_japonica	native	Woody	no	AM	0	12.8	0	0	0.6	70	0.6	0	0	0	0	0	0	0	0.4	0	0	0	0	0	0	0	0	0.2	0	0	0	0	0	0	0.2	0	0	0	0	0	0	0	0	0
L_294	9	Fagales	Betulaceae	Betula	Betula_platyphylla	native	Woody	no	EcM	0	37.4	0	0	1.2	0	22.6	0	0	0	0	0	0	0	33.2	0	0	0	0	0	0	0	0.4	0	0	0	0	0	0	0	2.2	0	0.6	0	0	0	0	0	0	0
L_295	9	Malpighiales	Salicaceae	Salix	Salix_integra	native	Woody	no	EcM	0	80.6	0	0	1.2	0	4.8	0	0	0	0	0	0.6	0	2.8	0	0	0	0	0	0	0	0	0	0.2	0	0	0	0	0	0	0	0	0.6	0	0	0	0	0	0
L_296	9	Malpighiales	Guttiferae	Hypericum	Hypericum_erectum	native	Herbaceous	no	AM	0	11.4	0	0	3.4	0	15.6	0	0	0	0.2	0	0	0	5.4	0	0	0	0	0	0	0	0.2	0.6	0	0	0	0	0	0	39.8	10.4	0	4.4	0	0	0	0	0	0
L_297	9	Apiales	Araliaceae	Hydrocotyle	Hydrocotyle_ramiflora	native	Herbaceous	no	AM	0	48.4	0	0	4.8	1	7.2	0.8	1.4	0	0	0	0	0	2.2	0	0	0	0	0	0	0	0	6.2	4.2	0	0	0	0	0	1.2	12	0	2.6	0	1.2	0	0	0	0
[truncated: 28 more columns]
