# Supplementary material for: Factors Influencing Leaf- and Root-Associated Communities of Bacteria and Fungi Across 33 Plant Orders in a Grassland
Source: Front Microbiol. 2019 Feb 19;10:241. doi: 10.3389/fmicb.2019.00241 (PMC6390183; doi:10.3389/fmicb.2019.00241)
Supplement: Supplementary file 6 [file Data_sheet_5.zip › Supplementary.Data_5/Root.Genus.16S.txt]

sample.filt	Month	Order	Family	Genus	Species	Native.Alien	Wood.Herb	Redlist.2018	Mycorrhizal.Type	Crenarchaeota_Fervidicoccus	Euryarchaeota_unidentified	unidentified_unidentified	Acidobacteria_Acidobacterium	Acidobacteria_Candidatus_Koribacter	Acidobacteria_Granulicella	Acidobacteria_Terriglobus	Acidobacteria_unidentified	Acidobacteria_Holophaga	Acidobacteria_Candidatus_Solibacter	Actinobacteria_Aciditerrimonas	Actinobacteria_Ferrimicrobium	Actinobacteria_Ilumatobacter	Actinobacteria_unidentified	Actinobacteria_Iamia	Actinobacteria_Candidatus_Microthrix	Actinobacteria_Actinospica	Actinobacteria_Catenulispora	Actinobacteria_Mycobacterium	Actinobacteria_Nocardia	Actinobacteria_Rhodococcus	Actinobacteria_Segniliparus	Actinobacteria_Cryptosporangium	Actinobacteria_Frankia	Actinobacteria_Motilibacter	Actinobacteria_Sporichthya	Actinobacteria_Kineococcus	Actinobacteria_Kineosporia	Actinobacteria_Cellulomonas	Actinobacteria_Phycicoccus	Actinobacteria_Terrabacter	Actinobacteria_Amnibacterium	Actinobacteria_Curtobacterium	Actinobacteria_Microbacterium	Actinobacteria_Micrococcus	Actinobacteria_Actinoplanes	Actinobacteria_Allocatelliglobosispora	Actinobacteria_Catelliglobosispora	Actinobacteria_Dactylosporangium	Actinobacteria_Hamadaea
R_001	7	Ranunculales	Ranunculaceae	Thalictrum	Thalictrum_minus	native	Herbaceous	no	AM	0	0	13.4	0	0	0	0	0.6	0	1	0	0	0.4	5.4	0	0	0	0	2.6	0	0	0	0	0	0	0	0	0	0	0	0	0	0	0	0	0	0	0	0.4	0
R_002	7	Asterales	Asteraceae	Picris	Picris_hieracioides	native	Herbaceous	no	AM	0	0	26.8	0.6	0	0	0	0.2	0	0	0	0.4	0	17	0	0	0	0	2.6	0.4	0	0	0	0	0	0	0	0	0	0	0	0	0	0	0	0	0	0	0	0
R_003	7	Pteridales	Dennstaedtiaceae	Pteridium	Pteridium_aquilinum	native	Herbaceous	no	AM	0	0	15.2	0.2	0	0	0	0	0	0	0.2	0	0	4.6	0	0	0	0	0	0	0	0	0	0	0	0	0	0	0	0	0	0	0	0	0	0	0	0	0	0
R_004	7	Fabales	Polygonaceae	Persicaria	Persicaria_sagittata	native	Herbaceous	no	AM	0	0	6.4	0.4	0	0	0	0.6	0.2	0	0	0	0	19.4	0.2	0	0	1.2	0.4	0	0	0	1	0	1.2	0	0	0	0	0	0	0	0	0	0	20	0	0	2.4	0
R_005	7	Asterales	Asteraceae	Aster	Aster_microcephalus	native	Herbaceous	no	AM	0	0	45.4	0	0	0	0	0	0	0	0	0	0	14.6	0	0	0	0	0	0	0	0	0.2	0	0	0	0	0	0	0	0	0	0	0	0	0.2	0	0	0	0
R_006	7	Rosales	Rosaceae	Potentilla	Potentilla_freyniana	native	Herbaceous	no	AM	0	0	12	0	0	0	0	1.2	0.4	0	0	0	0	9.4	0	0	0	0	0.4	6.2	0	0	0	0.6	0	0	0	0	0	0	0	0	0	0	0	0	0	0	0	0
R_007	7	Rosales	Rosaceae	Sanguisorba	Sanguisorba_officinalis	native	Herbaceous	no	AM	0	0	7	0	0	0	0	0	0	0	0	0	0	34.4	0	0	0	0	0.6	0	0	0	1	6	0	0	0	0	0	0	0	0	0	0	0	2.6	0	0	0.8	0
R_008	7	Rosales	Cannabaceae	Humulus	Humulus_lupulus	native	Herbaceous	no	AM	0	0	5.2	0	0	0	0	0	0	0	0	0	0	21.4	0	0	0	0.8	0.8	0	0	0	0	0	0	0	0	0	0	0	0	0	0	0	0	2.6	0	0	0.2	0
R_010	7	Poales	Poaceae	Miscanthus	Miscanthus_sinensis	native	Herbaceous	no	AM	0	0	10.2	0	0.4	0	0	0	0	0	0.2	0	0	15	0	0	0	0	0.2	0	0	0	0	0.8	0	0	0	0	0	0	0	0	0	0	0	0	0	0	0	0
R_011	7	Rosales	Rosaceae	Rubus	Rubus_parvifolius	native	Woody	no	AM	0	0	12.6	0	0	0	0	0.2	0.6	0	0	0	0	26	0	0	0	0	0.6	0	0	0	1.4	6	0	0	0	0	0	0	0	0	0	0	0	0	0	0	0.4	0
R_013	7	Rosales	Rosaceae	Rosa	Rosa_multiflora	native	Woody	no	AM	0	0	15.8	0.2	0	0	0	1.2	0	0	0.4	0	0	11	0	0	0	0	0	0	0	0	0	0.2	0	0	0	0	0	0	0	0	0	0	0	0	0	0	0	0
R_014	7	Asterales	Asteraceae	Artemisia	Artemisia_indica	native	Herbaceous	no	AM	0	0	18.2	7.2	0	0	0	0.2	0	0	0	0	0	14.8	0	0	0	0	0	0	0	0	0	0	0	0	0	0	0	0	0	0	0	0	0	0.2	0	0	0	0
R_015	7	Geraniales	Geraniaceae	Geranium	Geranium_thunbergii	native	Herbaceous	no	AM	0	0	8.4	0	0	0	0	0.4	0	0	0	0	0	20.4	0	0	0	0	0	0	0	0	0.2	0	0.4	0	0	0	0	0	0	0	0	0	0	7.2	0	0	1.4	0
R_016	7	Myrtales	Onagraceae	Oenothera	Oenothera_biennis	alien	Herbaceous	no	AM	0	0	1.8	0	0	0	0	0	0	0.4	0	0	0	16.8	0	0	0	0	0.6	0	0	0	2.4	0	0	0	0	0	0	0	0	0	0.8	0	0	0	0	0	3.6	0
R_017	7	Fabales	Fabaceae	Lespedeza	Lespedeza_bicolor	native	Woody	no	AM	0	0	9.6	0	0	0	0	0	0	0	0	0	0	11.6	0	0	0	1.2	1.6	0	0	0	0.4	0	0	0	0	0	0	0	0	0	0	0	0	0	0	0	1.2	0
R_018	7	Asterales	Campanulaceae	Adenophora	Adenophora_triphylla	native	Herbaceous	no	AM	0	0	21.2	0.2	0	0	0	0.4	0.6	0	1.2	0	0.2	9	0.2	0	0	0	2	0	0	0	0	0.6	0	0	0	0	0	0	0	0	0	0	0	0	0	0	0	0
R_019	7	Poales	Cyperaceae	Carex	Carex_nervata	native	Herbaceous	no	NM-AM	0	0	17.6	0.2	0	0	0	0.6	0.2	0	0.4	0.2	0	20.6	0	0	0	0	1.8	0	0	0	0	0	0	0	0	0	0	0	0	0.4	0	0	0	1	0	0	0	0
R_020	7	Asterales	Asteraceae	Picris	Picris_hieracioides	native	Herbaceous	no	AM	0	0	10	0	0	0	0	0.6	0	0	0	0.2	0.2	22.2	0	0	0	0	0.8	0	0	0	0.6	0	0	0	0	0	0	0	0	0	0	0.4	0	6.8	0	0	3.8	0
R_021	7	Asterales	Asteraceae	Cirsium	Cirsium_oligophyllum	native	Herbaceous	no	AM	0	0	12.4	0	0.4	0	0	0.8	0.4	0.2	0.4	0	0	7.2	0	0	0	0.2	1.2	0.2	0	0	0	0	0	0	0	0	0	0	0	0	0	0	0	0.2	0	0	0	0
R_022	7	Gentianales	Rubiaceae	Galium	Galium_verum	native	Herbaceous	no	AM	0	0	20	0	0	0	0	0.6	0	0	0	0	0.4	4.6	0	0	0	0	0.8	0	0	0	0	0	0	0	0	0	0	0	0.4	0.4	0	0	0	0	0	0	0	0
R_023	7	Rosales	Rosaceae	Agrimonia	Agrimonia_pilosa	native	Herbaceous	no	AM	0	0	11.6	0	0	0	0	0	0	0	0	0	0	25.6	0	0	0	0	0.4	0	0	0	5.4	1.8	0	0	0	0	0	0	0	0	0	0	0	1.4	0	0	0	0
R_024	7	Asterales	Asteraceae	Solidago	Solidago_virgaurea	native	Herbaceous	no	AM	0	0	11	0	0	0	0	0	0.2	0.2	0	0	0	7.8	0	0	0	0.2	0.4	0.2	0	0	0.4	5.4	0	0	0	0	0	0	0	0	0	0	0	0	0	0	0	0
R_025	7	Asterales	Asteraceae	Ambrosia	Ambrosia_trifida	alien	Herbaceous	no	AM	0	0	13.2	0	0	0	0	0.2	0	0	0	0	0	14.6	0	0	0	0	0	0	0	0	0	0	0	0	0	0	1	0	0	0	0	0	0	5.8	0	0	0.4	0
R_026	7	Poales	Juncaceae	Luzula	Luzula_multiflora	native	Herbaceous	no	NM	0	0	5.8	0	0	0	0	0	0	0	0.8	1.8	0	20.6	0	0	0	0	3.2	0	0	0	0	0	0	0	0	0	0.2	0	0	0	1	0	0	1.2	0	0	7	0
R_027	7	Fabales	Fabaceae	Amphicarpaea	Amphicarpaea_edgeworthii	native	Herbaceous	no	AM	0	0	4.4	0	0	0	0	0	0	0	0	0	0	8.4	0	0	0	0	0.4	0	0	0	0	0	0	0	0	0	0	0	0	0	0	0	0	4.4	0	0	0.2	0
R_028	7	Apiales	Apiaceae	Libanotis	Libanotis_coreana	native	Herbaceous	no	AM	0	0	11.8	0	0.4	0	0	0.4	0	0	0	0	0	14.8	0	0	0	0	0	0	0	0	0	2.2	0	0	0	0	0	0	0	0	0	0	0	0.2	0	0	0	0
R_029	7	Poales	Poaceae	Dactylis	Dactylis_glomerata	alien	Herbaceous	no	AM	0	0	21.8	0.4	0	0	0	0.4	0	0	0.4	0	0	6	0	0	0	0	0.2	0	0	0	0	0.6	0	0	0	0	0	0	0	0	0	0	0	0.2	0	0	0	0
R_030	7	Caryophyllales	Caryophyllaceae	Arenaria	Arenaria_lateriflora	native	Herbaceous	no	AM	0	0	6.8	0	0	0	0	0.8	0.4	0	0	0	0	18.2	0	0	0	0	1.4	0	0.4	0	0	0	0	0	0	0	0	0.4	0	0	0	0	0	21.6	0	0	0.6	0
R_031	7	Lamiales	Lamiaceae	Clinopodium	Clinopodium_chinense	native	Herbaceous	no	AM	0	0	12.8	0	0	0	0	0.2	1	0	0	0.2	0	33.8	0	0	0	0.4	2	0	0	0	0	0	0	0	0	0	0	0	0	0	0	0	0	0.6	0	0	1.4	0
R_032	7	Asterales	Asteraceae	Erigeron	Erigeron_annuus	alien	Herbaceous	no	AM	0	0	19.6	0	0	0	0	0	0	0	3	0	0	17.2	0	0	0	0	0.6	0	0	0	0	0	0	0	0	0	0	0	0	0	0	0	0	0	0	0	0	0
R_033	7	Lamiales	Lamiaceae	Prunella	Prunella_vulgaris	native	Herbaceous	no	AM	0	0	17	0	0	0	0	0	0	0	0	0	0	19.8	0.2	0	0	0	1.4	0	0	0	0.4	0.6	0	0	0	0	0	0	0	0	0	0	0	0	0	0	0	0
R_034	7	Apiales	Apiaceae	Angelica	Angelica_pubescens	native	Herbaceous	no	AM	0	0	23.4	0	0.6	0	0	0.2	0.2	0	0	0	0	12	0	0	0	0	0.6	0	0	0	0	0	0	0	0	0	0	0	0	0	0	0	0	0	0	0	1.8	0
R_035	7	Asterales	Asteraceae	Artemisia	Artemisia_japonica	native	Herbaceous	no	AM	0	0	10.4	0.2	0	0	0	0.4	0	0	0	0	0	14	0	0	0	0	3.2	0.2	0	0	0	0	0	0	0	0	0	0	0	0	0	0	0	0	0	0	0.4	0
R_036	7	Asterales	Asteraceae	Eupatorium	Eupatorium_lindleyanum	native	Herbaceous	no	AM	0	0	7.8	0	0	0	0	0	0.2	0	0.2	0	0	36.2	0	0	0	0	0	0	0	0	0	0	0	0	0	0	0	0.2	0	0	0	0	0	0.2	0	0	1.6	0
R_037	7	Celastrales	Celastraceae	Euonymus	Euonymus_hamiltonianus	native	Woody	no	AM	0	0	10.2	0	1	0	0	1.2	0	0.2	0	0	1	7.6	0	0	0	0	1	0	0	0	0	0	0	0	0	0	0	0	0	0	0	0	0	0.2	0	0	0.8	0
R_038	7	Malpighiales	Violaceae	Viola	Viola_grypoceras	native	Herbaceous	no	AM	0	0	9	0	0	0	0	0	0	0	1.2	0	0	25.8	0.4	0	0	0	3.2	0	0	0	0	0	0	0	0	0	0.2	0	0	0.2	0	0	0	0.2	0	0	0	0
R_039	7	Fabales	Polygonaceae	Fallopia	Fallopia_japonica	native	Herbaceous	no	AM	0	0	10	0	0	0	0	0.8	0	0	1	0.2	0	13.8	0	0	0	0	0.8	0	0	0	0	0	0	0	0	0	0	0.2	0.4	0	0.2	0	0	0.6	0	0	0	0
R_040	7	Asterales	Asteraceae	Solidago	Solidago_virgaurea	native	Herbaceous	no	AM	0	0	10.4	0	0	0	0	0.6	2	0	0	0	0	10.8	0	0	0	0	0.6	0	0	0	0	3	0	0	0	0	0	0	0	0	0	0	0	0.2	0	0	1.6	0
R_041	7	Malpighiales	Guttiferae	Hypericum	Hypericum_erectum	native	Herbaceous	no	AM	0	0	26.8	0	0	0	0	0	0	0	0	0	0	6.8	0	0	0	1.2	1.6	0	0	0	0	0	0	0	0	0	0	0	0	0	0	0	0	0	0	0	0	0
R_042	7	Dipsacales	Valerianaceae	Patrinia	Patrinia_scabiosifolia	native	Herbaceous	no	AM	0	0	18.8	0	0	0	0	0.4	0.8	0	0	0	0	10.2	0	0	0	0	1.8	1.8	0	0	0	1.6	0	0	0	0	0	0	0	0.6	0	0	0	0	0	0	0	0
R_043	7	Primulales	Primulaceae	Lysimachia	Lysimachia_clethroides	native	Herbaceous	no	AM	0	0	39	0.4	0	0	0	0	0	0	0	0	0	3.8	0	0	0	0.2	1.8	0	0	0	0	0	0	0	0	0	0	0	0	0	0	0	0	0	0	0	0.4	0
R_044	7	Poales	Poaceae	Poa	Poa_sphondylodes	native	Herbaceous	no	AM	0	0	13.4	0	0	0	0	1	0.8	0	0	0	0	10.2	0	0	0	0	0.6	0	0	0	0	0.4	0	0	0	0	0	0	0	0	0.4	0	0	0	0	0	1.8	0
R_045	7	Asterales	Asteraceae	Hieracium	Hieracium_umbellatum	native	Herbaceous	no	AM	0	0	6.6	0	0	0	0	0.4	1.4	0	0	0	0	4	0	0	0	0	0.4	0	0	0	0	0	0	0	0	0	0	0	0	0	0	0	0	0	0	0	0	0
R_046	7	Lamiales	Orobanchaceae	Euphrasia	Euphrasia_maximowiczii	native	Herbaceous	no	NM	0	0	18.8	0	0	0	0	1.4	0	0	0	2.8	0	17.2	0	0	0	0	4	0	0	0	0	0	0	0	0	0	0	0	0	0	0	0	0	0	0	0	0.4	0
R_049	7	Dioscoreales	Dioscoreaceae	Dioscorea	Dioscorea_nipponica	native	Herbaceous	no	AM	0	0	19.6	0.6	0	0	0	1.6	0	0	0	0	0	9	0.2	0	0	0	2	0	0	0	0	0	0	0	0	0	0	0	0	0	0	0	0	2.8	0	0	3.6	0
R_050	7	Asterales	Campanulaceae	Campanula	Campanula_punctata	native	Herbaceous	no	AM	0	0	10.8	0.8	0	0	0	1.4	2.4	0	0.2	0	0.2	18.2	0	0	0	0	5	0.6	0	0	0	0	0	0	0	0	0	0	0	0	0	0	0	0.8	0	0	1.2	0
R_052	7	Gentianales	Asclepiadaceae	Cynanchum	Cynanchum_caudatum	native	Herbaceous	no	AM	0	0	14	0	3.2	0	0	0	0.4	0	0	0	0	7.6	0	0	0	0	4	0	0	0	0	0	0	0	0	0	0	0	0	0	0	0	0	0	0	0	3.6	0
R_053	7	Asparagales	Iridaceae	Iris	Iris_sanguinea	native	Herbaceous	no	AM	0	0	15	0	0	0	0	0.4	0	0	0	0	0	9.2	1	0	0	0	1.2	0	0	0	0	0	0	0	0	0	0	0	0	0	0	0	0	1.4	0	0	0	0
R_054	7	Poales	Poaceae	Poaceae	Poaceae_sp.0	NA	Herbaceous	NA	AM	0	0	10.2	1.6	0.2	0	0	0	0	0	0	2.4	0.2	7.2	0	0	0	2.6	4	0	0	0	0	0	0	0	0	0	0	0	0	0	0	0	0	0	0	0	0	0
R_055	7	Poales	Poaceae	Phleum	Phleum_pratense	alien	Herbaceous	no	AM	0	0	13.2	0	0	0	0	0	0	0	0	0	0	3.4	0	0	0	0	0	0	0	0	0	0	0	0	0	0	0	0	0	0	0	0	0	0.2	0	0	0	0
R_056	7	Lamiales	Plantaginaceae	Plantago	Plantago_asiatica	native	Herbaceous	no	AM	0	0	10.6	0	0	0	0	0.8	0	0	0	0	0	12	0	0	0	0.8	1.4	0	0	0	0	0	0	0	0	0	0	0.2	0.6	0	0.2	0	0	2.6	0	0	0.2	0
R_057	7	Asparagales	Asparagaceae	Hosta	Hosta_sieboldiana	native	Herbaceous	no	AM	0	0	13	0.4	0	0	0	0	0.8	0.2	0.4	0	0	4.6	0	0	0	0.6	1	0	0	0	0	0	0	0	0	0	0	0	0	0	0	0	0	0	0	0	1	0
R_058	7	Rosales	Rosaceae	Chaenomeles	Chaenomeles_japonica	native	Woody	no	AM	0	0	12.8	0	0	0	0	0.2	0	0.2	0	0	0	8.8	0	0	0	0.2	2.8	2.2	0	0	0	0.6	0	0	0	0	0	0	0	0	0	0	0	0	0	0	0	0
R_059	7	Brassicales	Brassicaceae	Arabis	Arabis_hirsuta	native	Herbaceous	no	NM	0	0	13.6	0	0	0	0	0	0	0	0.4	0	0.6	40.4	0	0	0	0	2.6	0.6	0	0	0	0	0	0	0.2	0	0	0	0	0	0	0	0	1.8	0	0	0.6	0
R_060	7	Poales	Cyperaceae	Carex	Carex_nervata	native	Herbaceous	no	NM-AM	1.2	0	11.2	0.4	1	0	0	0.2	0.6	0.2	0.2	0	0	8.8	0	0	0	0.4	1.4	0	0	0	0	0	0	0	0	0	0	0	0	0.4	0	0	0	0	0	0	0	0
R_061	7	Poales	Cyperaceae	Carex	Carex_lanceolata	native	Herbaceous	no	NM-AM	0	0	16.4	0.8	0	0	0	0	0.4	0	0	0	0	12.6	0	0	0	0	1.4	0	0	0	0	0	0	0	0	0	0	0	0	0	0	0	0	3.8	0	0	0	0
R_063	7	Rosales	Rosaceae	Rubus	Rubus_parvifolius	native	Woody	no	AM	0	0	16.4	0	0	0	0	0.6	0	0	0	0	0	18.8	0	0	0	0	0.2	0.2	0	0	9.4	0.2	0	0	0	0	0	0	0	0	0	0	0	0.6	0	0	2.8	0
R_064	7	Ranunculales	Ranunculaceae	Thalictrum	Thalictrum_aquilegiifolium	native	Herbaceous	no	AM	0	0	10	1.6	0	0	0	0	0	0	0	0	1.2	14.2	0	0	0	0	1	0	0	0	0	0	0	0	0	0	0	0	0	0	0	0	0	0.2	0	0	0.2	0
R_065	7	Dipsacales	Adoxaceae	Viburnum	Viburnum_opulus	native	Woody	no	NM-AM	0	0	8.6	0.4	0	0	0	0	1.2	0	0.2	0.4	0	22	0	0	0	0.2	4	0	0	0	0	0	0	0	0	0	0	0	0	0	0	0	0	1.4	0	0	2.4	0
R_066	7	Saxifragales	Crassulaceae	Hylotelephium	Hylotelephium_erythrostictum	native	Herbaceous	no	NM	0	0	3.4	0	0	0	0	0.6	0	0	0	0	0	15.4	0	0	0	0	6.2	0	0	0	1.2	0	0	0	0	0	0	0	0	0	0	0	0	12.6	0	0	0.4	0
R_067	7	Poales	Poaceae	Arundinella	Arundinella_hirta	native	Herbaceous	no	AM	0	0	22.2	0	0.2	0	0	0	0.6	0	0	0.6	0	13.4	0	0	0	0	4.2	0	0	0	0	0	0	0	0	0	0	0	0	0	0	0	0	0	0	0	0	0
R_068	7	Celastrales	Celastraceae	Euonymus	Euonymus_alatus	native	Woody	no	AM	0	0	13.4	0.2	0	0	0	0.2	0.2	0	0	0.4	0	14	0	0	0	0	0.2	0	0	0	0	0	0	0	0	0	0	0	0	0	0	0	0	3.8	0	0	2.6	0
R_069	7	Malpighiales	Salicaceae	Salix	Salix_chaenomeloides	native	Woody	no	EcM	0	0	15.8	0.4	0	0	0	0.6	1.2	1	0.2	0	0.2	14.8	0	0	0	0	1.6	0	0	0	0	0	0	0	0	0	0	0	0	0	0	0	0	0.2	0	0	0	0
R_070	7	Asterales	Asteraceae	Ixeris	Ixeris_dentata	native	Herbaceous	no	AM	0	0	18.2	0.2	1	0	0	0.6	0.2	0	0.2	0	0	4.2	0	0	0	0	1.2	0	0	0	0	0.2	0	0	0	0	0	0	0	0	0	0	0	1.6	0	0	0	0
R_071	7	Rosales	Rosaceae	Malus	Malus_toringo	native	Woody	no	AM	0	0	10.8	0	0	0	0	0.8	0.6	0	0	0	0	16.4	0	0	0	0	0.4	0.8	0	0	0	0.2	0	0	0	0	0	0	0	0	0	0	0	0.6	0	0	1.6	0
R_072	7	Primulales	Primulaceae	Lysimachia	Lysimachia_japonica	native	Herbaceous	no	AM	0	0	29.2	0	0	0	0	0.4	0	0	0	0	0	12.2	0	0	0	0	0	0	0	0	0	0	0	0	0	0	0	0	0	2.6	0	0	0	0.2	0	0	0	0
R_074	7	Asterales	Asteraceae	Senecio	Senecio_cannabifolius	native	Herbaceous	no	AM	0	0	28.4	0	0	0	0	0	0.4	0.6	0	0	0	4.2	0	0	0	0	1.4	0	0	0	0	0	0	0	0	0	0	0	0	1.2	0	0	0	0	0	0	0	0
R_075	7	Fabales	Fabaceae	Trifolium	Trifolium_pratense	alien	Herbaceous	no	AM	0	0	17.4	0	0	0	0	0.4	1	0	0	0	0	13.4	0	0	0	1.6	0	0	0	0	0.6	0	0	0	0	0	0	0	0	0	0	0	0	2.4	0	0	0.4	0
R_076	7	Fabales	Fabaceae	Trifolium	Trifolium_repens	alien	Herbaceous	no	AM	0	0	8.8	0.6	0	0	0	0	0.4	0	0	0.2	0	33.8	0	0	0	0.2	2.4	0.4	0	0	0	0	0	0	0	0	0	0	0	0	0	0	0	9	0	0	2	0
R_077	7	Fabales	Polygonaceae	Rumex	Rumex_acetosa	native	Herbaceous	no	AM	0	0	8.6	0	0	0	0	0.4	0.4	0	0	0	0	20.6	0	0	0.6	0.4	1.8	0	0	0	0	0	0	0	0	0	0	0	0	0	0	0	0	2.8	0	0	0.6	0
R_078	8	Pteridales	Dennstaedtiaceae	Pteridium	Pteridium_aquilinum	native	Herbaceous	no	AM	0	0	23.2	0.8	0.2	0	0	1	0.4	0	0	0	0	3.4	0	0	6	0	0.4	0	0	0	0	0	0	0	0	0	0	0	0	0	0	0	0	0	0	0	0	0
R_079	8	Asterales	Asteraceae	Cirsium	Cirsium_sp.	native	Herbaceous	NA	AM	0	0	14.8	0	0	0	0	0.6	1	0.2	0.2	0	0	6.6	0	0	0	0.2	0.2	0	0	0	0	0	0	0	0	0	0	0	0	0	0	0	0	0	0	0	0	0
R_080	8	Poales	Cyperaceae	Carex	Carex_nervata	native	Herbaceous	no	NM-AM	0	0	15.4	0	0	0	0	0.4	0	0	0	0	0	5	0	0	0	0	0	0	0	0	0	0	0	0	0	0	0	0	0	0	0	0	0	0	0	0	0	0
R_081	8	Asterales	Asteraceae	Erigeron	Erigeron_annuus	alien	Herbaceous	no	AM	0	0	20.2	0.6	0	0	0	1.8	0.4	0	0	0	0	19.8	0	0	0	0.4	0.6	0	0	0	0	0	0	0	0	0	0	0	0	0	0	0	0	0	0	0	0	0
R_083	8	Poales	Poaceae	Miscanthus	Miscanthus_sinensis	native	Herbaceous	no	AM	0	0	15	0.2	0	0	0	0.4	0.4	0	0	0	0.2	7.6	0	0	0	0.6	3.8	0	0	0	0	0	0	0	0	0	0	0	0	0	0	0	0	1.2	0	0	0.6	0
R_084	8	Dipsacales	Valerianaceae	Patrinia	Patrinia_scabiosifolia	native	Herbaceous	no	AM	0	0	16	0	0	0	0	2	0.6	0	0	0	0	3.2	0.2	0	0.2	0	1.6	0	0	0	0	0	0	0	0	0	0	0	0	0	0	0	0	0	0	0	0	0
R_085	8	Fabales	Fabaceae	Lespedeza	Lespedeza_bicolor	native	Woody	no	AM	0	0	9.2	0	0	0	0	0	0	0	0	0	0	2.8	0	0	0	0	0.2	0	0	0	0	0	0	0	0	0	0	0	0	0	0	0	0	0.4	0	0	1.6	0
R_086	8	Asterales	Asteraceae	Solidago	Solidago_virgaurea	native	Herbaceous	no	AM	0	0	18	0.4	0	0	0	1	0	0	0	0	0	19.4	0.2	0	0	0	0	0	0.6	0	0	0	0	0	0	0	0	0	0	0	0	0	0	0	0	0	0	0
R_087	8	Asterales	Asteraceae	Eupatorium	Eupatorium_lindleyanum	native	Herbaceous	no	AM	0	0	17.8	0.6	0	0	0	0.4	0.8	0	0	0	0	11.4	0	0	0	0	0.6	0	0	0	0	0	0	0	0	0	0	0	0	0	0	0	0	0.8	0	0	0.4	0
R_088	8	Apiales	Apiaceae	Libanotis	Libanotis_coreana	native	Herbaceous	no	AM	0	0	17	0.6	0	0	0	2.6	0.2	0	0	0	0.2	3.6	0	0	0	0	2.4	0	0	0	0.4	0	0	0	0	0	0	0	0	0	0	0	0	0	0	0	0	0
R_089	8	Rosales	Rosaceae	Malus	Malus_toringo	native	Woody	no	AM	0	0	18.2	0	0	0	0	0.2	0	0	0	0	0.4	5.8	0	0	0	0	0.4	1	0	0	0	1.4	0	0	0	0	0	0	0	0	0	0	0	0	0	0	0.4	0
R_090	8	Rosales	Rosaceae	Potentilla	Potentilla_freyniana	native	Herbaceous	no	AM	0	0	19.4	0	0	0	0	0.4	0.4	0	0	0	0	8	0	0	0	0.4	1.2	0.2	0	0	0.8	0	0	0	0	0	0	0	0	0	0	0	0	0	0	0	0	0
R_091	8	Rosales	Rosaceae	Sanguisorba	Sanguisorba_officinalis	native	Herbaceous	no	AM	0	0	12	0	0.2	0	0	0.4	0.4	0.2	0	0	0	9.4	0	0	0.2	0	0.2	0	0	0	0	0.2	0	0	0	0	0	0	0	0	0	0	0	0	0	0	0	0
R_092	8	Asterales	Asteraceae	Artemisia	Artemisia_japonica	native	Herbaceous	no	AM	0	0	11.2	0.4	0	0	0	1.6	0	0	0	0	0	8.8	0	0	0	0.2	1.4	0	0	0	0	0	0	0	0	0	0	0	0	0	0	0	0	1.4	0	0	0.6	0
R_093	8	Malpighiales	Guttiferae	Hypericum	Hypericum_erectum	native	Herbaceous	no	AM	0	0	18.6	0	0	0	0	2.4	0.4	0.2	1	0	0	3.8	0.8	0	0	0	1.6	0	0	0	0	0	0	0	0	0	0	0	0	0	0	0	0	0	0	0	0	0
R_094	8	Asterales	Asteraceae	Picris	Picris_hieracioides	native	Herbaceous	no	AM	0	0	23.2	0.2	0.2	0	0	1.8	0.4	0	0.4	0	0	7	0	0	0	0	1.4	0	0	0	0	0	0	0	0	0	0	0	0	0.8	0	0	0	0	0	0	0	0
R_096	8	Cornales	Hydrangeaceae	Hydrangea	Hydrangea_paniculata	native	Herbaceous	no	AM	0	0	13	0	0.6	0	0	0.4	0	0	0.2	0	0	16.4	0	0	0	0	3.2	0	0	0	0	0	0	0	0	0	0	0	0	0	0	0	0	4	0	0	0.6	0
R_097	8	Asterales	Asteraceae	Eupatorium	Eupatorium_makinoi	native	Herbaceous	no	AM	0	0.4	14.4	0	0	0	0	2.2	0.6	0	0.2	0	0	6.6	0	0	0	0	1.8	0	0	0	0	0	0	0	0	0	0	0	0	0	0	0	0	0	0	0	0	0
R_098	8	Rosales	Rosaceae	Rosa	Rosa_multiflora	native	Woody	no	AM	0	0	14	0	0	0	0	1	0	0	0	0	0	14.6	0.6	0	0	0.4	0.4	1.8	0	0	0	0.2	0	0	0	0	0	0	0	0	0	0	0	0	0	0	0.2	0
R_099	8	Gentianales	Asclepiadaceae	Cynanchum	Cynanchum_caudatum	native	Herbaceous	no	AM	0	0	15.2	0.2	0	0	0	0	0.2	0.2	0.8	0	0.4	6.4	0	0	0	0	3	0	0	0	0	0	0	0	0	0	0	0	0	0	0	0	0	0	0	0	0.2	0
R_100	8	Malpighiales	Violaceae	Viola	Viola_mandshurica	native	Herbaceous	no	AM	0	0	23	0	0.4	0	0	0.2	0.4	0	1.8	0	0	6	0	0	0	0.6	2	0	0	0	0	0	0	0	0	0	0	0	0	0	0	0	0	0	0	0	0.4	0
R_101	8	Lamiales	Lamiaceae	Prunella	Prunella_vulgaris	native	Herbaceous	no	AM	0	0	20.4	0.8	0	0	0	2.4	0	0	0.2	0	0	19.8	0	0	0	0	0.6	0	0	0	0	0	0	0	0	0	0	0	0	0	0.4	0	0	1.6	0	0	0.8	0
R_102	8	Celastrales	Celastraceae	Euonymus	Euonymus_hamiltonianus	native	Woody	no	AM	0	0	11.8	0	0.2	0	0	1.6	0	0	0	0	0.2	14	0	0	0	0	3	0	0	0	0	0	0	0	0	0	0	0	0	0	0	0	0	0	0	0	0.6	0
R_103	8	Fabales	Fabaceae	Robinia	Robinia_pseudoacacia	alien	Woody	no	AM	0	0	9.8	0	0	0	0	0.8	0	0	0	0	0.2	17.6	0	0	0	0.2	1.2	0	0	0	0	0	0	0	0	0	0	0	0	0	0	0	0	0.8	0	0	0.8	0
R_104	8	Lamiales	Plantaginaceae	Plantago	Plantago_asiatica	native	Herbaceous	no	AM	0	0	6.2	0.4	0	0	0	0.2	0	0.2	0	0	0	17.8	0.4	0	0.2	0	5.4	0	0.2	0	0	0	0	0	0	0.2	0.4	0	0	0	0.6	0.2	0	7.6	0	0	0.6	0
R_106	8	Myrtales	Onagraceae	Oenothera	Oenothera_biennis	alien	Herbaceous	no	AM	0	0	13.8	1	0	0	0	0	0.2	0	0	0	0.6	11.4	0.2	0	0	0	4.4	0	0	0	0	0.8	0	0	0	0	0	0	0	0	0	0	0	0.4	0	0	0.4	0
R_107	8	Rosales	Rosaceae	Rubus	Rubus_parvifolius	native	Woody	no	AM	0	0	9.6	0	0	0	0	0	0.2	0	0	0	0	27.4	0	0	0	0	0.4	0	0	0	0.2	1.6	0	0	0	0	0	0	0	0	0	0	0	0	0	0	0	0
R_108	8	Fabales	Fabaceae	Amphicarpaea	Amphicarpaea_edgeworthii	native	Herbaceous	no	AM	0	0	4.4	0	0	0	0	0	0	0	0	0	0	4.8	0.4	0	1	0	0.4	0	0	0	0	0	0	0	0	0	0	0	0	0	0	0	0	1.2	0	0	0.6	0
R_109	8	Asterales	Asteraceae	Hieracium	Hieracium_umbellatum	native	Herbaceous	no	AM	0	0	9	0	0	0	0	0.4	0	0	0.4	0	0	20.8	0	0	2	0.6	1.6	1.4	0	0	0	0	0	0	0	0	0	0	0	0	0	0	0	0	0	0	0	0
R_110	8	Malpighiales	Violaceae	Viola	Viola_mandshurica	native	Herbaceous	no	AM	0.2	0	22.4	0	0	0	0	0.8	0.2	0	1	0	0	5.6	0	0	0.2	0	1.6	0	0	0	0	0.2	0	0	0	0	0	0	0	0	0	0	0	0	0	0	0	0
R_111	8	Asterales	Asteraceae	Aster	Aster_microcephalus	native	Herbaceous	no	AM	0	0	8	0	0	0	0	0.8	0	0	0	0	0	2.4	0	0	0	0	0	0	0	0	0	0	0	0	0	0	0	0	0	0	0	0	0	0	0	0	0	0
R_112	8	Fabales	Fabaceae	Trifolium	Trifolium_pratense	alien	Herbaceous	no	AM	0	0	6.8	0	0	0	0	0	0	0	0	0	0	14.6	0	0	0	0.6	0.8	0	0	0	0	0	0	0	0	0	0	0	0	0	0	0	0	4.8	0	0	1.2	0
R_113	8	Asterales	Asteraceae	Ambrosia	Ambrosia_trifida	alien	Herbaceous	no	AM	0	0	16	0	0	0	0	2.2	0.2	0	0.4	0	0	22.6	0.6	0	0	0	1	0	0	0	0.6	0	0	0	0	0	0	0	0	0	0	0	0	1	0	0	1.6	0
R_114	8	Fabales	Fabaceae	Trifolium	Trifolium_repens	alien	Herbaceous	no	AM	0	0	3.8	0	0	0	0	0	0	0	0	0	0	11	0	0	0	0	0.4	0	0	0	0.4	0	0	0	0	0	0.2	0	0	0	0	0	0	6	0	0	2.2	0
R_116	8	Asparagales	Asparagaceae	Polygonatum	Polygonatum_odoratum	native	Herbaceous	no	AM	0	0	19.6	0	0	0	0	0.6	0.2	0	0	0	0	6	0	0	0	0.6	2.2	0	0	0	0	0	0	0	0	0	0	0	0	0	0	0	0	0.6	0	0	0	0
R_117	8	Celastrales	Celastraceae	Celastrus	Celastrus_orbiculatus	native	Woody	no	AM	0	0	18	0	1.4	0	0	0.2	0.6	0.2	0.8	0	0	4.8	0	0	0	0	4	0.6	0	0	0	0.6	0	0	0	0	0	0	0	0	0	0	0	0.4	0	0	0	0
R_118	8	Celastrales	Celastraceae	Euonymus	Euonymus_alatus	native	Woody	no	AM	0	0	19.6	0	0	0	0	3.4	0.2	0	1.2	0	0	3.2	1	0	0	1.2	0	0	0	0	0	0	0	0	0	0	0	0	0	0	0	0	0	0	0	0	0	0
R_119	8	Gentianales	Rubiaceae	Galium	Galium_verum	native	Herbaceous	no	AM	0	0	17.8	0.6	0	0	0	0.6	0	0	0	0	0.2	2.8	0	0	0	0	1.4	0	0	0	0	0	0	0	0	0	0	0	0	0	0	0	0	0	0	0	0	0
R_120	8	Gentianales	Gentianaceae	Halenia	Halenia_corniculata	native	Herbaceous	no	AM	0	0	15.2	0	0	0	0	0.2	0.4	0	1.8	1	0.6	13.8	0	0	0	0.2	4	0	0.4	0	0	0	0	0	0	0	0	0	0	0.4	0	0	0	0.4	0	0	0	0
R_121	8	Asterales	Asteraceae	Artemisia	Artemisia_indica	native	Herbaceous	no	AM	0	0	24.2	0.4	0	0	0.4	0.2	0.2	0.2	0.2	0	0	21.4	1.2	0	0	0.6	1.6	0	0	0	0	0	0	0	0	0	0	0	0	0	0	0	0	1	0	0	1.8	0
R_123	8	Asterales	Campanulaceae	Campanula	Campanula_punctata	native	Herbaceous	no	AM	0	0	12.4	0	0	0	0	1.4	0.2	0	0.2	0	0	13.6	0	0	0	0.6	3	0	0	0	0	0.2	0	0	0	0	0	0	0	0	0	0	0	0	0	0	0.8	0
R_124	8	Caryophyllales	Caryophyllaceae	Arenaria	Arenaria_lateriflora	native	Herbaceous	no	AM	0	0	12.4	0	0	0	0	0.2	0	0	0	0	0	18.6	0	0	0	0	0.8	0	0	0	0	0	0	0	0	0	0	0.8	0	0	0	0	0	5.2	0	0	0	0
R_125	8	Brassicales	Brassicaceae	Arabis	Arabis_hirsuta	native	Herbaceous	no	NM	0	0	17.4	0	0	0	0	0	0	0	0	0	0	24	0	0	0	0	0	0	0	0	0	0	0	0	0	0	0	0	0	0.2	0	0	0	0.8	0	0	0.6	0
R_126	8	Rosales	Rosaceae	Agrimonia	Agrimonia_pilosa	native	Herbaceous	no	AM	0	0	10.8	0	0	0	0	0.2	0	0	0	0	0	22.8	0	0	0	0	3.2	0.4	0	0	1.2	1.4	0	0	0	0	0	0	0	0	0	0	0	1.2	0	0	0	0
R_127	8	Asterales	Asteraceae	Carpesium	Carpesium_triste	native	Herbaceous	no	AM	0	0	18.4	0.6	0	0	0	1.4	1.8	0	0.2	0	0	13	0	0	0	0	2	0	0	0	0	0	0	0	0	0	0	0	0	0	0	0	0	0	0	0	0	0
R_128	8	Poales	Poaceae	Dactylis	Dactylis_glomerata	alien	Herbaceous	no	AM	0	0	2.6	0	0	0	0	0	0	0	0	0	0	35.4	0	0	0	0	2.8	0	0	0	1.4	0	0	0	0	1.2	0	0	0	0	0	0	0	7.4	0	0	0.4	0
R_129	8	Ranunculales	Ranunculaceae	Thalictrum	Thalictrum_minus	native	Herbaceous	no	AM	0	0	16.8	0.2	1.2	0	0	1	0.6	0.2	0	0	0	20.6	0	0	0	0	3.4	0	0	0	0	0	0	0	0	0	0	0	0	0	0	0	0.6	0	0	0	0	0
R_130	8	Malpighiales	Violaceae	Viola	Viola_grypoceras	native	Herbaceous	no	AM	0	0	16.8	0.2	0	0	0	0.4	0.6	0	0	0.2	0	23.4	0	0	0	0	2.2	0	0	0	0	0	0	0	0	0	0	0	0	0	0	0	0	0	0	0	0.8	0
R_131	8	Lamiales	Lamiaceae	Clinopodium	Clinopodium_chinense	native	Herbaceous	no	AM	0	0	12.4	0	0	0	0	0.8	0	0.6	0	0.4	0	20.4	0	0	0	0	3	0	0	0	1	0	0	0	0	0	0	0	0	0	0	0	0	6	0	0	1.2	0
R_132	8	Oxidales	Oxalidaceae	Oxalis	Oxalis_corniculata	native	Herbaceous	no	AM	0	0	10.2	0.4	0	0	0	0	0	0	0	0	0	9.6	0	0	0.6	0	3.6	0	0	0	0	0	0	0	0	0	0	0	0	0	0	0	0	2.6	0	0	0	0
R_133	8	Rosales	Rosaceae	Rosa	Rosa_amblyotis	native	Woody	no	AM	0	0	20.2	0.4	0	0	0	0	0	0.2	0	0	0	7.4	0	0	0	0	2	0	0	0	0.2	2.2	0	0	0	0	0.2	0	0	0	0	0	0	0.6	0	0	0	0
R_134	8	Saxifragales	Crassulaceae	Hylotelephium	Hylotelephium_erythrostictum	native	Herbaceous	no	NM	0	0	6.2	0.2	0	0	0	0.8	0	0	0	0.2	0	10.4	0	0	0	0	1.2	0	0	0	0	0	0	0	0	0	0	0	0	0	0	0	0	1	0	0	0.4	0
R_135	8	Rosales	Cannabaceae	Humulus	Humulus_lupulus	native	Herbaceous	no	AM	0	0	15.4	0	0	0	0	0.6	0	0	0.2	0	0	30.8	0	0	0	0	0	0	0	0	0	0	0	0	0	0	0	0	0	0	0	0	0	0.2	0	0	1	0
R_137	8	Dipsacales	Adoxaceae	Viburnum	Viburnum_opulus	native	Woody	no	NM-AM	0	0	9.8	0	0	0	0	0	0.4	0	0	0	0	19	0	0	0	0	4.2	0	0	0	0	0	0	0	0	0	0	0	0	0	0	0	0	1	0	0	3.8	0
R_138	8	Asparagales	Iridaceae	Iris	Iris_sanguinea	native	Herbaceous	no	AM	0	0	24.2	0	0	0	0	0.8	1.2	0	0	0	0	7.8	0	0	0	0	0	0	0	0	0	0	0	0	0	0	0	0	0	0	0	0	0	0	0	0	1.8	0
R_139	8	Asterales	Asteraceae	Kalimeris	Kalimeris_pinnatifida	native	Herbaceous	no	AM	0	0	13.4	0.6	0.2	0	0	1.2	0.4	0	0	0	0	16.8	0	0	0	0.2	1	0	0	0	0	0	0	0	0	0	0	0	0	0	0	0	0	1.2	0	0	0	0
R_140	8	Ranunculales	Ranunculaceae	Thalictrum	Thalictrum_aquilegiifolium	native	Herbaceous	no	AM	0	0	24.8	1	0	0	0	0.6	0.6	0	0.2	0	0	6.6	0.4	0	0	0	1.8	0	0	0	0	0	0	0	0	0	0	0	0	0	0	0	0	0.2	0	0	0.4	0
R_141	8	Poales	Poaceae	Poa	Poa_sphondylodes	native	Herbaceous	no	AM	0	0	15.6	0	0	0	0	1	0	0	0	0	0	21.2	0	0	0	0	0	0	0	0	0	0	0	0	0	0	0	0	0.2	0	0	0	0	3.2	0	0	3.4	0
R_142	8	Myrtales	Onagraceae	Epilobium	Epilobium_pyrricholophum	native	Herbaceous	no	AM	0	0	12	0.2	0	0	0	0.2	0.8	0	0	0.4	0	18.8	0	0	0	0	1.2	0	0	0	0	1.6	0	0	0	0	0	0	0.2	0	0	0	0	1	0	0	0.4	0
R_143	8	Fabales	Polygonaceae	Persicaria	Persicaria_sagittata	native	Herbaceous	no	AM	0	0	7	0	0	0	0	0	0.2	0	0	0	0.4	19.6	0	0	0	0	1	0	0	0	0.4	0	0	0	0	0	0	0	0	0	0	0	0	11.8	0	0	0.8	0
R_145	8	Rosales	Rosaceae	Geum	Geum_japonicum	native	Herbaceous	no	AM	0	0	15.4	0	0	0	0	0	0	0	0	0.4	0	16	0	0	0	0	5.4	0	0	0	0.2	0	0	0	0	0	0	0	0	0	0	0	0	1.4	0	0	0.4	0
R_146	8	Geraniales	Geraniaceae	Geranium	Geranium_thunbergii	native	Herbaceous	no	AM	0	0	8.4	0	0	0	0	0	0.6	0	0.2	0	0	18.8	0.2	0	0	0	0	0	0	0	1.8	0	0	0	0	0	0	0	0	0	0	0	0	2.4	0	0	1.2	0
R_147	8	Asparagales	Asparagaceae	Hosta	Hosta_sieboldiana	native	Herbaceous	no	AM	0	0	14	0.6	0	0	0	0	2	0.2	0	0	0	10.2	0	0	0	0.4	0.6	0	0	0	0	0	0	0	0	0	0	0	0	0	0	0	0	0	0	0	2.2	0
R_148	8	Asterales	Asteraceae	Aster	Aster_glehni	native	Herbaceous	no	AM	0	0	20.2	0.2	0	0	0	0.6	0.6	0	0.4	0	0	23	0	0	1	0.8	0	0	0	0	0	0	0	0	0	0	0	0	0	0	0	0	0	0	0	0	1.2	0
R_149	8	Fabales	Polygonaceae	Persicaria	Persicaria_longiseta	native	Herbaceous	no	AM	0	0	10	0	0	0	0	0	0	0	0.2	0.4	0	25.4	0	0	0	0.4	0.2	0	0	0	0.2	0	0	0	0	0	0	0	0	0	0	0	0	15.4	0	0	0.4	0
R_150	8	Rosales	Rosaceae	Chaenomeles	Chaenomeles_japonica	native	Woody	no	AM	0	0	13.2	0	0	0	0	0.8	0.2	0	0	1	0.6	19.8	0	0	0	0	1.8	0	0	0	0.8	1.4	0	0	0	0	0.4	0	0	0	0	0	0	3	0	0	0.4	0
R_151	8	Dipsacales	Caprifoliaceae	Lonicera	Lonicera_morrowii	native	Woody	no	AM	0	0	16.8	0.4	0	0	0	1.2	0.6	0	0.4	0.2	0.4	20	0	0	0	0	0.6	0	0	0	0	0.2	0	0	0	0	0	0	0	0	0	0	0	1	0	0	0.6	0
R_152	8	Poales	Poaceae	Poaceae	Poaceae_sp.	NA	Herbaceous	NA	AM	0	0	8.2	0.2	0	0	0	0.2	0	0	0	0	0	18.2	0	0	0	0	2.6	0	0	0	0	0	0	0	0	0	0	0	0	0	0.2	0	0	2.2	0	0	0	0
R_153	8	Gentianales	Gentianaceae	Gentiana	Gentiana_scabra	native	Herbaceous	no	AM	0	0	22	0	0	0	0	0	1.2	0	0	0.2	0.2	14.2	0.2	0	0	0.4	2.6	0	0	0	0	0.4	0	0	0	0	0	0	0	0	0	0	0	0.2	0	0	0.6	0
R_154	8	Fabales	Polygonaceae	Fallopia	Fallopia_japonica	native	Herbaceous	no	AM	0	0	24.4	0	0.6	0	0	3.2	0	0	0	0	0	9.8	0	0	0.2	0.2	0	0	0	0	0	0	0	0	0	0	0	0	0	0	0	0	0	1.4	0	0	0	0
R_155	8	Asterales	Campanulaceae	Adenophora	Adenophora_triphylla	native	Herbaceous	no	AM	0	0	18.6	0.4	0	0	0	2.6	0.6	0	0	0	0	4.8	0	0	0	0.6	5	0	0	0	0	2.6	0	0	0	0	0	0	0	0	0	0	0	0	0	0	0.2	0
R_156	8	Asparagales	Orchidaceae	Orchidaceae	Orchidaceae_sp.1	NA	Herbaceous	NA	OrM	0	0	10.4	0	0	0	0	3	0	0	0	0	0	19.8	0	0	0.6	3.2	0.4	0	0	0	0	0	0	0	0	0	0	0	0	0	0.8	0	0	0	0	0	0.4	0
R_157	8	Asterales	Asteraceae	Synurus	Synurus_excelsus	native	Herbaceous	no	AM	0	0	15.6	1	0	0	0	0.8	0.2	0	0	0	0	20.2	0	0	0.4	2	0.4	0	0	0	0.6	0	0	0	0	0	0	0	0	0	0	0	0	0.2	0	0	0	0
R_158	8	Primulales	Primulaceae	Lysimachia	Lysimachia_clethroides	native	Herbaceous	no	AM	0	0	21	0	0	0	0	0.4	0	0	0	0	0	6.4	0	0	0	1	1	0	0	0	0.8	0	0	0	0	0	0	0	0	0	0	0	0	0	0	0	0	0
R_160	8	Ophioglossales	Ophioglossaceae	Botrychium	Botrychium_ternatum	native	Herbaceous	no	AM	0	0	30.2	0	0	0	0	1.2	0.4	0	0	0	0	0	0	0	0	0.2	1.2	0	0	0	0	0	0	0	0	0	0	0	0	0	0	0	0	0	0	0	0	0
R_161	8	Poales	Cyperaceae	Carex	Carex_lanceolata	native	Herbaceous	no	NM-AM	0	0	17.8	0	0	0	0	1.8	0.6	0	0	0.2	0	9	0	0	0.4	0.8	2	0	0	0	0	0	0	0	0	0	0	0	0	0	0	0	0	1.2	0	0	0.6	0
R_162	8	Rosales	Rosaceae	Rubus	Rubus_subcrataegifolius	native	Woody	no	AM	0	0	6.6	0	0	0	0	1.8	0	0	0	0	0	13.8	0	0	0	0.2	0.2	0	0	0	0.4	2	0	0	0	0	0	0	0	0	0	0	0	0.2	0	0	1.2	0
R_163	8	Dipsacales	Caprifoliaceae	Lonicera	Lonicera_gracilipes	native	Herbaceous	no	AM	0	0	18.8	0	0	0	0	1.8	0.2	0	0	0.2	0	11.4	0	0	0	0	0.8	0	0	0	0	4.8	0	0	0	0	0	0	0	0	0	0	0	4.4	0	0	0.8	0
R_164	8	Caryophyllales	Caryophyllaceae	Cerastium	Cerastium_glomeratum	alien	Herbaceous	no	AM	0	0	17.2	0.2	0	0	0	0.8	1	0	0	0.2	0	14	0	0	0	0.6	1	0	0	0	0.2	0	0	0	0	0	0	0	0	0	0	0	0	1	0	0	0.6	0
R_165	8	Fabales	Polygonaceae	Rumex	Rumex_acetosa	native	Herbaceous	no	AM	0	0	21	0	0.4	0	0	1.6	0.2	0	0.6	0	0	21.8	0	0	0.8	2	0.2	0	0	0	0	0	0	0	0	0	0	0	0	0	0.2	0	0	0	0	0	0	0
R_166	8	Asterales	Asteraceae	Cirsium	Cirsium_sp.	native	Herbaceous	NA	AM	0	0	17.4	1	0.6	0	0	0	0.4	0	0.6	0	0	4.8	0	0	0	0	8.8	0	0	0	0	0	0	0	0	0	0	0	0	0	0	0	0	0	0	0	0.6	0
R_167	8	Primulales	Primulaceae	Lysimachia	Lysimachia_japonica	native	Herbaceous	no	AM	0	0	21.4	0	0	0	0	0.2	0	0	0	0	0	13.6	0	0	0	0	2	0	0	0	0	0	0	0	0	0	0	0	0.2	0.4	0	0	0	1.4	0	0	0.6	0
R_168	8	Rosales	Rosaceae	Chaenomeles	Chaenomeles_japonica	native	Woody	no	AM	0	0	9.6	1	0	0	0	0	0.8	0	0	0	0	17.4	0	0	0	0	0.6	0	0	0	6.6	4.2	0	0	0	0	0	0	0	0	0	0	0	0.2	0	0	0.4	0
R_170	8	Asterales	Asteraceae	Serratula	Serratula_coronata	native	Herbaceous	no	AM	0	0	29.4	0	0	0	0	0.4	0	0.6	0	0	0	22.8	0	0	0	0	0.6	0	0	0	0.2	0	0	0	0	0	0	0	0	0	0	0	0	0.4	0	0	1	0
R_171	8	Solanales	Convolvulaceae	Calystegia	Calystegia_sepium	alien	Herbaceous	no	NM-AM	0	0	21.2	0	0	0	0	0.6	2.4	0	0	0	0	10	0	0	0	0.8	0.4	0	0	0	0	0	0	0	0	0	0	0	0	0	0	0.4	0	0	0	0	0	0
R_173	8	Lamiales	Plantaginaceae	Plantago	Plantago_asiatica	native	Herbaceous	no	AM	0	0	18.2	0.8	0	0	0	1.6	0.2	0	0	0	0	17.6	0	0	0	0	1.8	0	0	0	0	0	0.2	0	0	0	0	0	0.2	0.2	0.4	0	0	0.4	0	0	0.8	0
R_174	8	Lamiales	Lamiaceae	Lamiaceae	Lamiaceae_sp.	NA	Herbaceous	no	AM	0	0	12.6	0.4	0	0	0	0.4	0.2	0.6	0	0	0	14.4	0	0	0	0	2.4	0	0	0	0	0	0.2	0	0	0	0	0	1	0.2	0	0	0	5.2	0	0	0	0
R_175	8	Poales	Cyperaceae	Carex	Carex_sp.1	NA	Herbaceous	NA	NM-AM	0	0	8	0.8	0	0	0	0	0.2	0	0	0	0	24.8	0	0	0	0	1.6	0	0	0	0	0	0	0	0	0	0	0	0	0	0.2	0	0	2	0	0	0.4	0
R_176	8	Poales	Poaceae	Phleum	Phleum_pratense	alien	Herbaceous	no	AM	0	0	19	0	0	0	0	0.8	0	0	0	0	0	14.4	0	0	0	0	1.2	0	0	0	0	0	0	0	0	0	0	0	0	0	0.4	0	0	4.4	0	0.6	0	0
R_177	8	Poales	Poaceae	Arundinella	Arundinella_hirta	native	Herbaceous	no	AM	0	0	16	1.2	0	0	0	1.2	0.2	0	0	0.2	0.2	15.2	0	0	0	0	1.4	0	0	0	0	0	0	0	0	0	0	0	0	0	0	0	0	5.4	0	0	0.4	0
R_178	8	Vitales	Vitaceae	Vitis	Vitis_coignetiae	native	Woody	no	AM	0	0	15	0.6	0	0	0	1.2	0.6	0	0	0	0	13.8	0	0	0	0	3.4	0.6	0	0	0	0	0	0	0	0	0.2	0	0	0	1.2	0	0	0	0	0	0	0
R_179	8	Apiales	Araliaceae	Hydrocotyle	Hydrocotyle_ramiflora	native	Herbaceous	no	AM	0	0	22.8	0	0	0	0	0	0	0	0	0	0	9.8	0	0	0	0	2	0	0	0	0	0	0	0	0	0	0	0	0	0	0.4	0	0	0.8	0	0	1.6	0
R_180	8	Fabales	Polygonaceae	Persicaria	Persicaria_senticosa	native	Herbaceous	no	AM	0	0	4	0	0	0	0	0.4	0	0	0	0	0	9.2	0	0	0	0	1.2	0	0	0	0	0	0	0	0	0	0	0	0	0	0.2	0.4	0	6	0	0	0.6	0
R_181	8	Gentianales	Rubiaceae	Rubia	Rubia_argyi	native	Herbaceous	no	AM	0	0	15.4	0	1	0	0	1	0.8	0	0	0	0	12.8	0	0	0	0	3	0	0.6	0	0	0	0	0	0	0	0	0	0.2	0	0	0.4	0	0.6	0	0	0	0
R_182	8	Rosales	Rosaceae	Potentilla	Potentilla_cryptotaeniae	native	Herbaceous	no	AM	0	0	5.6	0.2	0	0	0	0.2	0	0	0	0	0	16.6	0	0	0	0	1.4	0	0	0	1.6	3.2	0	0	0	0	0	0	0	0	0	0	0	6	0	0	0.6	0
R_183	8	Asterales	Asteraceae	Senecio	Senecio_cannabifolius	native	Herbaceous	no	AM	0	0	10	0	0	0	0.2	0.4	0.2	0	0	0	0	10	0	0	0	0	0.4	0	0	0	0	0	0	0	0	0	0	0	0	0	0	0	0	0	0	0	0	0
R_184	8	Polypodiales	Dryopteridaceae	Onoclea	Onoclea_sensibilis	native	Herbaceous	no	AM	0	0	5	0	0	0	0	0	0	0	0	0	0	25.4	0	0	0	0	1.2	0	0	0	0.2	0	0	0	0	0	0.2	2.2	0	0	0	0	0	3	0	0	0.6	0
R_185	8	Ranunculales	Ranunculaceae	Clematis	Clematis_apiifolia	native	Herbaceous	no	AM	0	0	21.6	0	0	0	0	0.2	1.8	0	0.6	0	0	20.4	1	0	0	0	1.6	0	0	0	0	0	0	0	0	0	0	0.2	0	0	0.4	0	0	0	0.4	0	0	0
R_186	8	Santalales	Smilacaceae	Smilax	Smilax_riparia	native	Herbaceous	no	AM	0	0	19	0	0	0	0	0.2	0.4	0	0	0	0.6	9	0.6	0	0	0.4	3	0	0	0	0	0	0	0	0	0	0	0	0	0	0	0	0	0	0	0	0.4	0
R_187	8	Commelinales	Commelinaceae	Commelina	Commelina_communis	native	Herbaceous	no	NM	0	0	10.2	0	0	0	0	1.2	0	0	0	0.4	0.2	17.4	0.4	0.4	0	0	3	0	0.2	0	0	0	0	0	0	0	0.2	0	0	0	0	1	0	2	0	0	0	0
R_188	8	Gentianales	Rubiaceae	Galium	Galium_trifloriforme	native	Herbaceous	no	AM	0	0	11.8	0	0	0	0	0	0	0.2	0.4	0	0.4	11.8	0	0	0	0	2	0	0	0	0.2	0	0	0	0	0	0	0	0	0	0	0	0	0.6	0	0	0	0
R_189	8	Ericales	Balsaminaceae	Impatiens	Impatiens_noli-tangere	native	Herbaceous	no	AM	0	0	12.4	1.2	0	0	0	1.6	0	0	0.4	0.4	0	10.4	0	0	0	0.2	0.2	0	0	0	0	0	0	0	0	0	0	0	0	0	0	0	0	3	0	0	0	0
R_190	8	Lamiales	Oleaceae	Fraxinus	Fraxinus_mandshurica	native	Woody	no	AM	0	0	21	0.2	0	0	0	0	0	0	0	0.4	0	9.2	0	0	0.2	0	3.2	0	0	0	0	0	0	0	0	0	0.2	0	0	0	0	0	0	2.4	0	0	0.4	0
R_191	8	Poales	Poaceae	Brachypodium	Brachypodium_sylvaticum	native	Herbaceous	no	AM	0	0	10.8	0.6	0	0	0	2.4	0.6	0	0	0.8	0	12.2	0	0	0	1	5.2	0.4	2	0	0	0	0	0	0	0	0	0	0	0	0	0	0	0	1.4	0	0.4	0
R_192	8	Santalales	Sapindaceae	Acer	Acer_ginnala	native	Woody	no	AM	0	0	5.8	0	0	0	0	0	0	0	0	0.4	0	7.2	0	0	0	0	0	0	0	0	0	0	0	0	0	0	0	0	0	0	0	0	0	10.8	0	0	1	0
R_194	8	Poales	Poaceae	Sasa	Sasa_senanensis	native	Herbaceous	no	AM	0	0	17.4	0.2	0	0	0	0.4	0.2	0	0	0	0.4	14.8	0	0	0	0.4	1.4	0	0	0	0.6	0	0	0	0	0	0	0	0	0	0	0	0	0.2	0	0	0.4	0
R_195	8	Juglandales	Juglandaceae	Juglans	Juglans_mandshurica	native	Woody	no	AM	0	0	9.4	0	0	0	0	0.6	0.2	0	0	0	0	7.4	0	0	0	0.4	0	0	0	0	0	0	0	0	0	0	0	0	0	0	0	0	0	3.8	0	0	0.6	0
R_196	8	Commelinales	Commelinaceae	Commelina	Commelina_communis	native	Herbaceous	no	NM	0	0	11.6	0.4	0	0	0	0.8	0	0.4	0	0	0.2	14	0	0	0	0	3	0	0	0	0	0.2	0	0	0	0	0	0	0	0	0.2	0	0	4.6	0	0	0	0
R_197	8	Asparagales	Orchidaceae	Orchidaceae	Orchidaceae_sp.2	NA	Herbaceous	NA	OrM	0	0	29	0	1.2	0	0	0	0	0	0.6	0	0	8.8	0	0	0	1	0.4	0	0	0	0	0	0	0	0	0	0	0	0	0	0	0	0	0	0	0	0	0
R_198	8	Ericales	Balsaminaceae	Impatiens	Impatiens_textori	native	Herbaceous	no	AM	0	0	5.4	0	0	0	0	0.2	0.6	0	0	0	0	9	0	0	0	0	1	0	0	0	0	0	0	0	0	0	0	0	0	0	0	0	0	2.6	0	0	0	0
R_199	8	Poales	Cyperaceae	Carex	Carex_sp.2	NA	Herbaceous	NA	NM-AM	0	0	19.6	1	0	0	0	0.8	0	0.2	0	0	0	20.6	0	0	0	0	0.2	0	0	0	0	0	0	0	0	0	0	0	0	0	0.8	0	0	2.6	0	0	0.6	0
R_200	7	Liliales	Liliaceae	Lilium	Lilium_leichtlinii	native	Herbaceous	no	AM	0	0	5.4	0	0	0	0	0	0	0	0	0	0	37.6	0	0	0	0	2	0	0	0	0	0	0	3.2	0	0	0.2	0	0	0	0.2	0	0	0.2	0	0	3.4	0
R_201	8	Asparagales	Asparagaceae	Convallaria	Convallaria_majalis	native	Herbaceous	no	AM	0	0	11.2	0	0	0	0	0.4	0.6	0	0	0	0	8	0	0	0	0	0	0	0	0	0	0	0	0	0	0	0	0	0	0	0	0	0	0	0	0	0	0.2
R_203	8	Fabales	Polygalaceae	Polygala	Polygala_japonica	native	Herbaceous	no	AM	0	0	9.6	0	0.2	0	0	0.4	0.4	0	0	0	0	5	0	0	0	1.4	2.2	0	0	0	0	0	0	0	0	0	0	0	0	0	0	0	0	0	0	0	0.2	0
R_204	8	Poales	Poaceae	Festuca	Festuca_sp.	native	Herbaceous	no	AM	0	0	7	0	0.4	0	0	1.2	0	0	0	0	0	7	0	0	0	0	0.4	0	0	0	0	0	0	0	0	0	0	0	0	0	0	0	0	0	0	0	1.4	0
R_205	8	Fagales	Betulaceae	Betula	Betula_platyphylla	native	Woody	no	EcM	0	0	15.8	0	0	0	0	2.4	0	0	0	0	0	5	0	0	0	0.2	0.2	0	0	0	0	0	0	0	0	0	0	0	0	0	0	0	0	0	0	0	0.8	0
R_206	8	Asterales	Campanulaceae	Platycodon	Platycodon_grandiflorus	native	Herbaceous	VU	AM	0.4	0	19.2	0	0	0	0	0.8	0	0.4	0	0	0	1.8	0	0	0	0	2.4	0	0	0	0	0	0	0	0	0	0	0	0	0.4	0	0	0	0	0	0	0.4	0
R_207	8	Poales	Poaceae	Spodiopogon	Spodiopogon_sibiricus	native	Herbaceous	no	AM	0.2	0	19	0	0.8	0	0	0.2	1.2	0	0.2	0	0.2	2.8	0	0	0	0.4	3.8	0	0	0	0	0	0	0	0	0	0	0	0	0	0	0	0	0	0	0	0	0
R_208	8	Fabales	Fagaceae	Quercus	Quercus_crispula	native	Woody	no	EcM	0	0	17.6	0	0.6	0	0	0.8	0.6	0	0.2	0	0	3.4	0	0	0	0.2	2.4	0	0	0	0	0	0	0	0	0	0	0	0	0	0	0	0	0	0	0	0.2	0
R_209	8	Malpighiales	Salicaceae	Populus	Populus_alba	alien	Woody	no	EcM	0	0	20.2	0	0	0	0	1	0	0	0	0	0	15.6	0	0	0	0	3.6	0	0	0	0	0	0	0	0	0	0	0	0	0	0	0	0	2.6	0	0	0	0
R_210	8	Fabales	Fabaceae	Amorpha	Amorpha_fruitcosa	alien	Woody	no	AM	0	0	0	0	0	0	0	0	0	0	0	0	0	0	0	0	0	0	0	0	0	0	0	0	0	0	0	0	0	0	0	0	0	0	0	0	0	0	0	0
R_211	8	Gentianales	Asclepiadaceae	Vincetoxicum	Vincetoxicum_pycnostelma	native	Herbaceous	NT	AM	0.2	0	19.8	0	0	0	0	0.2	1.8	0	0	0	0	15.2	0	0	0	0	0.4	0	0	0	0.2	0	0	0	0	0	0	0	0	0	0	0	0	0.4	0	0	1.4	0
R_213	9	Pteridales	Dennstaedtiaceae	Pteridium	Pteridium_aquilinum	native	Herbaceous	no	AM	0	0	18.6	0.8	0	0	0	0.8	0	0	0.4	0	0	3.6	0	0	0	0	0	0	0	0	0	0	0	0	0	0	0	0	0	0	0	0	0	0	0	0	0	0
R_214	9	Rosales	Rosaceae	Potentilla	Potentilla_freyniana	native	Herbaceous	no	AM	0	0	30.4	0	0	0	0	0	0.4	0	0	0.2	0	3	0	0	0	0	0.4	0.2	0	0	0.6	0	0	0	0	0	0	0	0	0	0	0	0	0.4	0	0	0	0
R_215	9	Asterales	Asteraceae	Kalimeris	Kalimeris_pinnatifida	native	Herbaceous	no	AM	0	0	12	0	0	0	0	0.8	0.4	0	0	0	0.4	18.8	0	0	0	0.4	0	0	0	0	0	0.2	0	0	0	0	0	0	0	0.2	0	0	0	0	0	0	0	0
R_216	9	Lamiales	Plantaginaceae	Plantago	Plantago_asiatica	native	Herbaceous	no	AM	0	0	9.4	0	0	0	0	0	1.2	0	0	0	0	20.4	0.2	0	0	0.8	1	0	0	0	0	0.4	0	0	0	0	0	0	0	0	0	0	0	0.6	0	0	0.2	0
R_217	9	Lamiales	Lamiaceae	Clinopodium	Clinopodium_chinense	native	Herbaceous	no	AM	0	0	9.8	0	0	0	0	0	0	0	0	0	0	3	0	0	0	0	0	0	0	0	0	0	0	0	0	0	0	0	0	0	0	0	0	0	0	0	0	0
R_218	9	Ranunculales	Ranunculaceae	Thalictrum	Thalictrum_minus	native	Herbaceous	no	AM	0	0	20.8	0	0	0	0	0.2	1	0	1.4	0	0	12.2	0	0	0	0.4	0.2	0	0	0	0	0	0	0	0	0	0	0.4	0	0	0	0	0	0	0	0	0	0
R_219	9	Rosales	Rosaceae	Malus	Malus_toringo	native	Woody	no	AM	0	0	14.4	0.4	0	0	0	0.4	0	0	0	0	0	15.4	0	0	0	0	0.2	0.6	0	0	1	1.6	0	0	0	0	0	0	0	0	0	0	0	0.6	0	0	0	0
R_220	9	Asterales	Asteraceae	Erigeron	Erigeron_annuus	alien	Herbaceous	no	AM	0	0	16.2	0.6	0	0	0	0	0.8	0	0.2	0	0.6	19.4	0	0	0	0	1	0	0	0	0	0	0	0	0	0	0	0	0	0	0	0	0	1.2	0	0	0.2	0
R_221	9	Asterales	Asteraceae	Artemisia	Artemisia_indica	native	Herbaceous	no	AM	0	0	14.2	0.4	0	0	0	0.4	0.4	0	0.4	0	0.2	12	0	0	0	0	1.6	0	0	0	2	0	0	0	0	0	0	0	0	0	0.6	0	0	0	0	0	0	0
R_222	9	Fabales	Fabaceae	Amphicarpaea	Amphicarpaea_edgeworthii	native	Herbaceous	no	AM	0	0	9.8	0	0	0	0	0	0.2	0	0.6	0	0	12	0	0	0	0.2	1	0	0	0	0	0	0	0	0	0	0	0	0	0	0	0	0	0	0	0	0.4	0
R_223	9	Rosales	Rosaceae	Agrimonia	Agrimonia_pilosa	native	Herbaceous	no	AM	0	0	16.8	0.8	0	0	0	0	1	0	0	0	0	12.8	0	0	0	0.8	1.4	0	0	0	0	0	0	0	0	0.2	0	0	0	0	0.4	0	0	0	0	0	0	0
R_224	9	Malpighiales	Salicaceae	Populus	Populus_alba	alien	Woody	no	EcM	0	0	13	0	0	0	0	0.6	0.6	0	0	0	0	14.4	0	0	0	0	0.8	0.2	0	0	0	0	0	0	0	0	0	0	0	0	0	0	0	0.6	0	0	0	0
R_225	9	Poales	Poaceae	Dactylis	Dactylis_glomerata	alien	Herbaceous	no	AM	0	0	20.8	0.2	0	0	0	0.2	0.2	0	0	0	0	9.8	0	0	0	0	1	0	0.4	0	0	0	0	0	0	0	0	0	0	0	0	0	0	0.2	0	0	0.6	0
R_226	9	Asterales	Asteraceae	Cirsium	Cirsium_sp.	native	Herbaceous	NA	AM	0	0	16.2	0.8	0.4	0	0	0.4	0.8	0	1.2	0.2	0	10.4	0	0	0	0.2	2.8	0	0.6	0	0	0	0	0	0	0	0.2	0	0	0	0.2	0	0	0	0	0	0	0
R_227	9	Poales	Poaceae	Miscanthus	Miscanthus_sinensis	native	Herbaceous	no	AM	0	0	12.8	0	0	0	0	0.8	0.2	0	0	0	0	4.6	0	0	0	0	1.4	0	0	0	0	0	0	0	0	0	0	0	0	0	0	0	0	0	0	0	0.8	0
R_228	9	Asterales	Asteraceae	Artemisia	Artemisia_japonica	native	Herbaceous	no	AM	0	0	14.4	0	0	0	0	1.4	0	0	0	0	0	6.8	0	0	0	0	2	0	0	0	0	0	0	0	0	0	0	0	0	0	0	0	0	0	0	0	1.8	0
R_229	9	Asterales	Asteraceae	Picris	Picris_hieracioides	native	Herbaceous	no	AM	0	0	14.6	0	0.4	0	0	0	0.6	0	0	0	0	6.6	0	0	0	0	0	0	0	0	0	0	0	0	0	0	0	0	0	0	0	0	0	0	0	0	0	0
R_230	9	Lamiales	Lamiaceae	Prunella	Prunella_vulgaris	native	Herbaceous	no	AM	0	0	16.2	0.4	0.4	0	0	0.8	0.4	0	1.2	0	0.2	10.2	0	0	0	1	0.4	0	0	0	0.2	0	0	0	0	0	0	0	0	0	0	0	0	0	0	0	0.6	0
R_231	9	Rosales	Rosaceae	Rubus	Rubus_parvifolius	native	Woody	no	AM	0	0	16.2	0	0	0	0	0.2	0	0	0	0	0	25.4	0	0	0	0	0.2	0	0	0	1.8	2.6	0	0	0	0	0	0	0	0	0	0	0	0.2	0	0	2	0
R_232	9	Asparagales	Iridaceae	Iris	Iris_sanguinea	native	Herbaceous	no	AM	0	0	16	0	0	0	0	0	0	0	0.8	0	0.2	14.6	0.2	0	0	0	3.4	0	0	0	0	0	0	0	0	0	0	0.6	0	0	0	0	0	0	0	0	0	0
R_233	9	Fabales	Polygonaceae	Fallopia	Fallopia_japonica	native	Herbaceous	no	AM	0	0	16	0	0	0.8	0	0.2	1.4	0	0.2	0	0	12.2	0	0	0	0.2	1.6	0	0	0	0	0	0	0	0	0	0	0	0	0	0	0	0	0	0	0	0.4	0
R_234	9	Rosales	Rosaceae	Rosa	Rosa_multiflora	native	Woody	no	AM	0	0	19.6	0	0.2	0	0	1.4	0.2	0.2	0	0	0	21	0.8	0	0	0	0.2	0	0	0	0.2	1.4	0	0	0	0	0	0	0	0	0	0	0	0	0	0	0	0
R_235	9	Asterales	Asteraceae	Aster	Aster_microcephalus	native	Herbaceous	no	AM	0	0	15.6	1.2	0.4	0	0	1.2	0.6	0	0	0	0.6	25.2	0	0	0	0	1.6	0	0	0	0	0	0	0	0	0	0	0	0	0	0	0	0	0	0	0	0.4	0
R_237	9	Asparagales	Asparagaceae	Hosta	Hosta_sieboldiana	native	Herbaceous	no	AM	0	0	18.8	0.8	0.4	0	0	0.2	0.8	0	0	0	0	6.8	0	0	0	0.2	0.8	0	0	0	0	0.2	0	0	0	0	0	0	0	0	0	0	0	0	0	0	0	0
R_238	9	Poales	Poaceae	Spodiopogon	Spodiopogon_sibiricus	native	Herbaceous	no	AM	0	0	11.4	0.4	0	0	0	0	0.2	0	0	0	0	8.2	0	0	0	0	0.8	0	0	0	0	0	0	0	0	0	0	0	0	0	0	0	0	0	0	0	1.8	0
R_239	9	Dipsacales	Valerianaceae	Patrinia	Patrinia_scabiosifolia	native	Herbaceous	no	AM	0	0	20.8	0	0	0	0	0.2	0	0	0	0	0	5.8	0	0	0	0	0.4	0	0	0	0	0.4	0	0	0	0	0	0	0	0	0	0	0	0	0	0	0.4	0
R_240	9	Gentianales	Asclepiadaceae	Vincetoxicum	Vincetoxicum_pycnostelma	native	Herbaceous	NT	AM	0	0	15	0.2	0	0	0	0.4	0.4	0	0	0	0	10.6	0	0	0	0	3.6	0	0	0	0	0	0	0	0	0	0	0.4	0	0	0	0	0	0.6	0	0	0.6	0
R_241	9	Gentianales	Gentianaceae	Gentiana	Gentiana_scabra	native	Herbaceous	no	AM	0	0	23.4	0.6	0.6	0	0	3.2	0.6	0	0.2	0	0	4	0	0	0	0	1.4	0	0	0	0	0.2	0	0	0	0	0	0	0	0	0	0	0	0	0	0	0	0
R_244	9	Apiales	Apiaceae	Libanotis	Libanotis_coreana	native	Herbaceous	no	AM	0	0	14.2	0	0	0	0	0	0	0	0	0	0	10.4	0	0	0	0	3.2	0	0	0	0	0	0	0	0	0	0	0	0	0	0	0	0	0	0	0	1	0
R_245	9	Brassicales	Brassicaceae	Arabis	Arabis_hirsuta	native	Herbaceous	no	NM	0	0	14.6	0	0	0	0	0.4	0.6	0.4	0	0	0	17.8	0	0	0	0	1.2	0	0	0	1	0	0	0	0	0	0	0.4	0	0	0	0	0	2.4	0	0	2.2	0
R_246	9	Poales	Cyperaceae	Carex	Carex_lanceolata	native	Herbaceous	no	NM-AM	0	0	19	0.2	0	0	0	0.4	0.6	0	0.6	0	0.4	10.8	0	0	0	0.4	3.2	0	0	0	0	0	0	0	0	0	0	0	0	0	0	0	0	0	0	0	0	0
R_247	9	Ophioglossales	Ophioglossaceae	Botrychium	Botrychium_ternatum	native	Herbaceous	no	AM	0	0	9.4	0	0	0	0	1.4	0.8	1.6	0	0	0	0.6	0	0	0	0	1.4	0	0	0	0	0	0	0	0	0	0	0	0	0	0	0	0	0	0	0	0	0
R_248	9	Asterales	Asteraceae	Solidago	Solidago_virgaurea	native	Herbaceous	no	AM	0	0	3.4	0	0	0	0	0.4	0.8	0	0	0	0	39.2	0.6	0	0	0	1.2	0	0	0	0	0.2	0	0	0	0	0	0	0	0	0	0	0	13	0	0	2	0
R_249	9	Asparagales	Asparagaceae	Polygonatum	Polygonatum_odoratum	native	Herbaceous	no	AM	0	0	2	0	0	0	0	0	0	0	0	0	0	0.4	0	0	0	0	0	0	0	0	0	0	0	0	0	0	0	0	0	0	0	0	0	0	0	0	0	0
R_250	9	Poales	Poaceae	Festuca	Festuca_sp.	native	Herbaceous	no	AM	0	0	11.6	0.2	0	0	0	0.4	0	0.4	0	0	0	4.6	0	0	0	0	0.6	0	0	0	0	0	0	0	0	0	0	0	0	0	0	0	0	1.8	0	0	4.6	0
R_252	9	Lamiales	Orobanchaceae	Euphrasia	Euphrasia_maximowiczii	native	Herbaceous	no	NM	0	0	11.2	0	0	0	0	0.6	0	0	0.2	0	0	14.2	0	0	0	0	4	0	0.6	0	0	0	0	0	0	0	0	0	0	0.2	0	0	0	2	0	0	1.2	0
R_253	9	Asterales	Asteraceae	Hieracium	Hieracium_umbellatum	native	Herbaceous	no	AM	0	0	7.6	0.4	0	0	0	0.6	0.4	0.4	0.2	0	0	23.6	0	0	0	0	0	0	0	0	0	0	0	0	0	0	0	0	0	0	0	0	0	2	0	0	2	0
R_254	9	Poales	Cyperaceae	Carex	Carex_nervata	native	Herbaceous	no	NM-AM	0	0	14.6	0.6	0	0	0	0.6	0	0	0	0	0	11.4	0	0	0	0	1.4	0	0	0	0	0	0	0	0	0	0	0	0	0	0	0	0	6.2	0	0	0.2	0
R_255	9	Asterales	Asteraceae	Ambrosia	Ambrosia_trifida	alien	Herbaceous	no	AM	0	0	16.8	0	0	0	0	1.2	0	0	0	0	0	2	0	0	0	0	0.6	0	0	0	0	0	0	0	0	0	0	0	0.6	0	0	0	0	10.8	0	0	0	0
R_256	9	Fabales	Fabaceae	Trifolium	Trifolium_pratense	alien	Herbaceous	no	AM	0	0	9.8	0	0	0	0	0.4	0	0	0	0	0	8	0	0	0	0	0.6	0	0	0	0	0	0	0	0	0	0	0	0	0	0	0	0	4	0	0	0.6	0
R_258	9	Fabales	Polygonaceae	Rumex	Rumex_acetosa	native	Herbaceous	no	AM	0	0	13	0	0	0	0	1.2	0	0	0	0.2	0	11.2	0	0	0	0	0.6	0	0	0	0.6	0	0	0	0	0	0	0	0	0	0	0	0	13	0	0	2.8	0
R_259	9	Rosales	Rosaceae	Sanguisorba	Sanguisorba_officinalis	native	Herbaceous	no	AM	0	0	6.2	0	0	0	0	1.6	0.2	0	0	0	0	14.8	0	0	0	0	0.6	0	0	0	0	0.4	0	0	0	0	0	0	0	0	0	0	0	0	0	0	0.2	0
R_260	9	Fabales	Fabaceae	Lespedeza	Lespedeza_bicolor	native	Woody	no	AM	0	0	12.6	0.8	0	0	0	2	0	0	0	0.2	0	16.4	0.4	0	0	0	2.6	0	0	0	0	0	0	0.4	0	0	0	0	0	0	0	0	0	0.6	0	0	1	0
R_261	9	Caryophyllales	Caryophyllaceae	Arenaria	Arenaria_lateriflora	native	Herbaceous	no	AM	0	0	7.8	0	0	0	0	0	0	0	0	0	0	8.4	0	0	0	0	1.8	0	0	0	0	0	0	0	0	0	0	0	0	0	0	0	0	4.8	0	0	0.2	0
R_262	9	Fabales	Fabaceae	Trifolium	Trifolium_repens	alien	Herbaceous	no	AM	0	0	5.4	0	0	0	0	0	0	0	0	0	0	8	0	0	0	0	0.4	0	0	0	0	0	0	0	0	0	0	0	0	0	0	0	0	5	0	0	2.8	0
R_263	9	Rosales	Cannabaceae	Humulus	Humulus_lupulus	native	Herbaceous	no	AM	0	0	10	0.8	0	0	0	0	0	0	0	0.4	0.2	19	0	0	0	0	1	0	0	0	0	0	0	0	0	0	0	0	0	0	0.4	0.2	0	1.8	0.2	0.6	0.8	0
R_264	9	Apiales	Apiaceae	Angelica	Angelica_pubescens	native	Herbaceous	no	AM	0	0	10.2	0.2	0	0	0	0.2	0	0	0.6	0	0.2	11.4	0	0	0	0.2	0.2	0	0	0.6	0.2	4	0	0	0	0	0	0	0	0	0	0	0	0.8	0	0	0.4	0
R_265	9	Gentianales	Rubiaceae	Galium	Galium_verum	native	Herbaceous	no	AM	0	0	13.2	0.4	0	0	0	0	0.4	0	0	0	0	4.2	0	0	0	0	1.2	0	0	0	0	0	0	0	0	0	0	0	0	0	0	0	0	0	0	0	0	0
R_266	9	Primulales	Primulaceae	Lysimachia	Lysimachia_clethroides	native	Herbaceous	no	AM	0	0	18	0	0	0	0	0	0.2	0	0	0	0	4	0	0	0	0	0	0	0	0	0	0	0	0	0	0	0	0	0	0	0	0	0	2	0	0	0	0
R_268	9	Asterales	Asteraceae	Senecio	Senecio_cannabifolius	native	Herbaceous	no	AM	0	0	12.4	0	0	0	0	0.2	0	0	0.2	0	0	7.8	0	0	0	0	0.6	0	0	0	0	0	0	0	0	0	0	0	0	0	0	0	0	0	0	0	0	0
R_269	9	Ranunculales	Ranunculaceae	Thalictrum	Thalictrum_aquilegiifolium	native	Herbaceous	no	AM	0	0	12.6	0.2	0	0	0	0.4	1	0.2	0	0.4	0	11.8	0.8	0	0	0	2.6	0	0	0	0	0	0	0	0	0	0	0	0	0	0	0	0	0	0	0	0	0
R_270	9	Asterales	Asteraceae	Eupatorium	Eupatorium_lindleyanum	native	Herbaceous	no	AM	0	0	9.2	0	0	0	0	1.6	0.6	0	0.4	0	0	27.8	0	0	0	0	0.2	0	0	0	0	0	0	0	0	0	0	0	0	0	0	0	0	0.2	0	0	2.6	0
R_271	9	Gentianales	Asclepiadaceae	Cynanchum	Cynanchum_caudatum	native	Herbaceous	no	AM	0	0	15.2	0.4	0	0	0	1	1.2	0	0.2	0	0.4	10.2	0.2	0	0	0	1.8	0	0	0	0	0	0	0	0	0	0	0	0	0	0	0	0	0	0	0	0	0
R_272	9	Asterales	Asteraceae	Ixeris	Ixeris_dentata	native	Herbaceous	no	AM	0	0	26.2	0	0	0	0	0.4	4.4	0	0	0	0	13.8	0	0	0	2.6	1.2	0	0	0	0	0	0	0	0	0	0	0	0	0	0	0	0	0	0	0	0	0
R_273	9	Malpighiales	Violaceae	Viola	Viola_phalacrocarpa	native	Herbaceous	no	AM	0	0	15	0.8	0	0	0	0.2	0	0	0	0	0	3.6	0	0	0	0.4	1.8	0	0	0	0	0	0	0	0	0	0	0	0	0	0	0	0	0	0	0	0	0
R_274	9	Rosales	Cannabaceae	Humulus	Humulus_lupulus	native	Herbaceous	no	AM	0	0	15.6	0	0	0	0	0.4	0.6	1	0	0	0	7.6	0.2	0	0	0.4	1.4	0	0	0	0	0	0	0	0	0	0	0	0	0	0	0	0	0	0	0	0.2	0
R_275	9	Liliales	Liliaceae	Lilium	Lilium_leichtlinii	native	Herbaceous	no	AM	0	0	17	0	0	0	0	0.4	0.8	0	0	0	0	12.2	0	0	0	0	4.6	0	0	0	0	0	0	0	0	0	0	0	0	0	0	0	0	0.4	0	0	0	0
R_276	9	Celastrales	Celastraceae	Euonymus	Euonymus_hamiltonianus	native	Woody	no	AM	0	0	18.2	1.2	0	0	0	0.2	1	0	0.6	0	0.6	7	0	0	0	0.6	0.6	0	0	0	0	0	0	0	0	0	0	0	0	0	0	0	0	0	0	0	0.6	0
R_277	9	Rosales	Rosaceae	Rosa	Rosa_amblyotis	native	Woody	no	AM	0	0	14	0.2	0	0	0	0.2	0.4	0	0.4	0.2	0	11.6	0	0	0	1	0.8	0.2	0	0	1.2	0.2	0	0	0	0	0	0	0	0	0	0	0	0.6	0	0	0.8	0
R_278	9	Saxifragales	Crassulaceae	Hylotelephium	Hylotelephium_erythrostictum	native	Herbaceous	no	NM	0	0	15.4	0.2	0	0	0	0.4	0	0	0.4	0	0	11.6	0	0	0	0	2.4	0	0	0	0	0.2	0	0	0	0	0	0	0	0	0	0	0	0	0	0	0	0
R_279	9	Myrtales	Onagraceae	Oenothera	Oenothera_biennis	alien	Herbaceous	no	AM	0	0	12.2	0.2	0	0	0	0	0	0	0	0	0	16.4	0	0	0	0	1.8	0	0	0	0	0.4	0	0	0	0	0	0	0	0	0	0	0	0.6	0	0	1.4	0
R_280	9	Geraniales	Geraniaceae	Geranium	Geranium_thunbergii	native	Herbaceous	no	AM	0	0	15.4	1	0	0	0	0	0.8	0	1.8	0	0	11	0.2	0	0	2.6	0	0	0	0	0	0	0	0	0	0	0	0	0	0	1.4	0	0	0	0	0	0.8	0
R_281	9	Asterales	Campanulaceae	Adenophora	Adenophora_triphylla	native	Herbaceous	no	AM	0	0	20.2	0	0	0	0	0.6	0.4	0.4	0	0	0	9.8	0	0	0	0.4	1.8	0.6	0	0	0	0	0	0	0	0	0	0	0	0	0	0	0	0	0	0	0.4	0
R_282	9	Dipsacales	Dipsacaceae	Scabiosa	Scabiosa_japonica	native	Herbaceous	no	AM	0	0	14.2	0	0	0	0	0.4	0.4	0	0.6	0	0	7.8	0	0	0	3.8	1	0	0	0	0	0	0	0	0	0	0	0	0	0	0	0	0	0	0	0	0.8	0
R_283	9	Santalales	Santalaceae	Thesium	Thesium_chinense	native	Herbaceous	no	NM-AM	0	0	14	0.2	1.2	0	0	0.8	0	0	0	0	0	5.4	0	0	0	0	1	0	0	0	0.2	0.2	0	0	0	0	0	0	0	0	0	0	0	0	0	0	0.8	0
R_284	9	Celastrales	Celastraceae	Celastrus	Celastrus_orbiculatus	native	Woody	no	AM	0	0	7	0.4	0	0	0	0	0.2	0	0	0	0	2.4	0	0	0	0	0.2	0	0	0	0	0	0	0	0	0	0	0	0	0	0	0	0	0	0	0	0	0
R_285	9	Fabales	Fabaceae	NA	Fabaceae_sp.	NA	NA	NA	NA	0	0	18.8	0	0	0	0	0.8	0.4	0	0	0	0	3	0	0	0	0	1.8	0	0	0	0	0	0	0	0	0	0	0	0	0	0	0	0	0	0	0	0	0
R_286	9	Primulales	Primulaceae	Lysimachia	Lysimachia_japonica	native	Herbaceous	no	AM	0	0	10.6	0	0	0	0	0	4.2	0	0.2	0	0	13	0	0	0	0	1	0	0	0	0	0	0	0	0	0	0	0	0	0	0	0	0	0	0	0	0	0
R_287	9	Poales	Poaceae	Poa	Poa_sphondylodes	native	Herbaceous	no	AM	0	0	16.4	0.2	0.2	0	0	1	0	0	0	0	0	5.8	0	0	0	0	1.4	0	0	0	0	0	0	0	0	0	0	0	0	0	0	0	0	0	0	0	0.6	0
R_288	9	Vitales	Vitaceae	Vitis	Vitis_coignetiae	native	Woody	no	AM	0	0	9.4	0	0.8	0.4	0	0.6	0	0	0.6	0	0	2.6	0	0	0	0	4	0.2	0	0	0	0.2	0	0	0	0	0	0	0	0	0	0	0	0	0	0	0.2	0
R_289	9	Malpighiales	Salicaceae	Populus	Populus_tremula	native	Woody	no	EcM	0	0	9.8	0	0	0	0.2	0.6	0.4	0.2	0	0	0	4.6	0	0	0.6	0.2	1.4	0	0	0	0	0	0	0	0	0	0	0	0	0	0.4	0	0	0	0	0	0.4	0
R_290	9	Asterales	Campanulaceae	Platycodon	Platycodon_grandiflorus	native	Herbaceous	VU	AM	0	0	17.8	0.4	0	0	0	1.2	0.4	0.4	0	0	0	4	0	0	0.6	0	2.6	0	0	0	0	0	0	0	0	0	0	0	0	0	0	0	0	0	0	0	0	0
R_291	9	Malpighiales	Violaceae	Viola	Viola_mandshurica	native	Herbaceous	no	AM	0	0	19.6	1	0	0	0	0.2	0.4	0	1	0	0	4.2	0	0	0.4	0	3.6	0	0	0	0	0	0	0	0	0	0	0	0	0	0	0	0	0	0	0	0	0
R_292	9	Pinales	Pinaceae	Larix	Larix_kaempferi	native	Woody	no	EcM	0	0	19.6	0	0	0	0	1	0.4	0	0	0	0	3.6	0	0	3.4	0	0	0	0	0	0	0	0	0	0	0	0	0	0	0	0	0	0	0	0	0	0	0
R_293	9	Rosales	Rosaceae	Chaenomeles	Chaenomeles_japonica	native	Woody	no	AM	0	0	25.6	0	0	0	0	0	0	0	0	0	0	6.2	0	0	2	0.2	0.6	7.6	0	0	0	1	0	0	0	0	0	0	0	0	0	0	0	0	0	0	0	0
R_294	9	Fagales	Betulaceae	Betula	Betula_platyphylla	native	Woody	no	EcM	0	0	13.2	0	0.2	0	0	0.2	0	0.2	0	0	0	4.4	0	0	3.2	0.6	0.6	0	0	0	0	1.4	0	0	0	0	0	0	0	0	0	0	0	0	0	0	0	0
R_296	9	Malpighiales	Guttiferae	Hypericum	Hypericum_erectum	native	Herbaceous	no	AM	0	0	15	0	0.4	0	0	1.6	0.6	0	0	0	0	1.8	0	0	0	0	0.4	0	0	0	0	0.2	0	0	0	0	0	0	0	0	0	0	0	0	0	0	0	0
R_297	9	Apiales	Araliaceae	Hydrocotyle	Hydrocotyle_ramiflora	native	Herbaceous	no	AM	0	0	20.6	0	0	0	0	1	0.8	0	0	0	0	10.2	0	0	0	0	0.4	0	0	0	0	0	0	0	0	0	0	0	0	0	0	0	0	1	0	0	0	0
[truncated: 192 more columns]
