# Supplementary material for: Factors Influencing Leaf- and Root-Associated Communities of Bacteria and Fungi Across 33 Plant Orders in a Grassland
Source: Front Microbiol. 2019 Feb 19;10:241. doi: 10.3389/fmicb.2019.00241 (PMC6390183; doi:10.3389/fmicb.2019.00241)
Supplement: Supplementary file 6 [file Data_sheet_5.zip › Supplementary.Data_5/Root.Order.ITS.txt]

sample.filt	Month	Order	Family	Genus	Species	Native.Alien	Wood.Herb	Redlist.2018	Mycorrhizal.Type	Ascomycota_Archaeorhizomycetales	Ascomycota_Capnodiales	Ascomycota_Minutisphaerales	Ascomycota_Myriangiales	Ascomycota_Pleosporales	Ascomycota_Venturiales	Ascomycota_unidentified	Ascomycota_Chaetothyriales	Ascomycota_Eurotiales	Ascomycota_Onygenales	Ascomycota_Geoglossales	Ascomycota_Erysiphales	Ascomycota_Helotiales	Ascomycota_Orbiliales	Ascomycota_Pezizales	Ascomycota_Saccharomycetales	Ascomycota_Chaetosphaeriales	Ascomycota_Diaporthales	Ascomycota_Glomerellales	Ascomycota_Hypocreales	Ascomycota_Magnaporthales	Ascomycota_Myrmecridiales	Ascomycota_Ophiostomatales	Ascomycota_Pleurotheciales	Ascomycota_Sordariales	Ascomycota_Trichosphaeriales	Ascomycota_Xylariales	Ascomycota_Taphrinales	Basidiomycota_Agaricales	Basidiomycota_Atheliales	Basidiomycota_Auriculariales	Basidiomycota_Boletales	Basidiomycota_Cantharellales	Basidiomycota_Corticiales	Basidiomycota_Polyporales	Basidiomycota_Russulales	Basidiomycota_Sebacinales	Basidiomycota_Thelephorales	Basidiomycota_Trechisporales	Basidiomycota_unidentified
R_001	7	Ranunculales	Ranunculaceae	Thalictrum	Thalictrum_minus	native	Herbaceous	no	AM	0	0	0	0	0	0	11	0.4	0	0	0	0	10.6	0	0	0	0	0	0	0.8	0	0	0	0	0	0	0.4	0	2.8	0	0.8	0	0	0	0	0	0	0	0	60
R_002	7	Asterales	Asteraceae	Picris	Picris_hieracioides	native	Herbaceous	no	AM	0	1.6	0	0	2.6	0	32.4	8.4	3.2	0	0	0	7.8	0	0	0	0	0	0	0	0	0	0	0	0	0	0	0	1.4	0	0	0	0	0	0	0	0	0	0	10
R_003	7	Pteridales	Dennstaedtiaceae	Pteridium	Pteridium_aquilinum	native	Herbaceous	no	AM	0	0	0	0	2.8	0	40.6	0	0	0	0	0	17.6	0	0	0	0	0	0	0.6	0	0	0	0	0	0	0	0	0	0	0	0	0	0	0	0.2	0	0	0	36.2
R_004	7	Fabales	Polygonaceae	Persicaria	Persicaria_sagittata	native	Herbaceous	no	AM	0	0	0	0	0.6	0	24	0	0.6	0	0	0	9	0	0	0	0	0	0.8	26.8	0	0	0	0	0.6	0	0	0	0	0	0	0	0	0	0	0	0	0	0	16
R_005	7	Asterales	Asteraceae	Aster	Aster_microcephalus	native	Herbaceous	no	AM	0	0	0	0	1.2	0	29	0.2	0	0	0	0	3.4	0	0	0	0	0	0	0	0	0	0	0	0	0	0	0	10.8	0	0	0	0	0	0	0	0	0	0	9
R_006	7	Rosales	Rosaceae	Potentilla	Potentilla_freyniana	native	Herbaceous	no	AM	0	4.2	0	0	0.2	0	22.8	0	0	0	0	0	32.4	0	0	0	0	0	0	0.2	0	0	0	0	0	0	0	0	0.6	0	0	0	0	0	0	0	0	0	0	30.2
R_007	7	Rosales	Rosaceae	Sanguisorba	Sanguisorba_officinalis	native	Herbaceous	no	AM	0	0	0	0	0	0	13.6	2.6	0	0	0	0	55.2	0	0	0	0	0	0	0	0	0	0	0	0	0	0	0	22.6	0	1.6	0	0	0	0	0	0	0	0	1.8
R_008	7	Rosales	Cannabaceae	Humulus	Humulus_lupulus	native	Herbaceous	no	AM	0	0	0	0	1.2	0	11.4	0	0	0	0	0	2.6	0	0	0	0	0	0	0	0	0	0	0	0	0	0	0	62	0	0	0	0	0	0	0	0.8	0	0	21.2
R_010	7	Poales	Poaceae	Miscanthus	Miscanthus_sinensis	native	Herbaceous	no	AM	0	0	0	0	3.6	0	44.8	2.6	0	0	0	0	6	0	0	0	0	0	0	2	0	0	0	0	1.8	0	0	0	1.2	0	3.6	0	0	0	0	0	0	0	0	33.2
R_011	7	Rosales	Rosaceae	Rubus	Rubus_parvifolius	native	Woody	no	AM	0	0	0	0	0	0	30.4	7.8	0	0	0	0	6	0	0	0	0.2	0	0	2	0	0	0	0	0	0	0	0	21.8	0.4	7.8	0	0	0	0	0	0	0	0	2.6
R_012	7	Asparagales	Asparagaceae	Convallaria	Convallaria_majalis	native	Herbaceous	no	AM	0	0	0	0	0	0	20.8	0	0	0	0	0	15	0	0	0	0	0	0	4	0	0	0	0	0	0	0	0	0	0	0	0	0	0	0	0	0	0	0	59.2
R_013	7	Rosales	Rosaceae	Rosa	Rosa_multiflora	native	Woody	no	AM	0	0	0	0	0	0	5.4	0	0	0	0.4	0	2.8	0	0	0	0	0	0	0	0	0	0	0	0	0	0	0	88.6	0	0	0	0	0	0	0	0	0	0	2
R_014	7	Asterales	Asteraceae	Artemisia	Artemisia_indica	native	Herbaceous	no	AM	0	0	0	0	10.2	0	20.6	0	0	0	0	0	1.4	0	0	0	0	0	0	1.4	0	0	0	0	0	0	0	0	8.8	0	0	0	0	0	0	0	3.6	0	0	54
R_015	7	Geraniales	Geraniaceae	Geranium	Geranium_thunbergii	native	Herbaceous	no	AM	0	0	0	0	3.4	0	37.4	11.2	0	0	0	0	7.4	2.2	0	0	0	0	0	6.6	0.2	0	0	0	0	0	0	0	6	0	2.6	0	0	0	0	0	0.6	0	0	8.2
R_016	7	Myrtales	Onagraceae	Oenothera	Oenothera_biennis	alien	Herbaceous	no	AM	0	0	0	0	0	0	55.4	0	0	0	0	0	13.8	0	0	0	0	0	0	0	0	0	0	0	0	0	0	0	0	0	0	0	5.2	0	0	0	1.6	0	0	15.2
R_017	7	Fabales	Fabaceae	Lespedeza	Lespedeza_bicolor	native	Woody	no	AM	0	0	0	0	0	0	47	1	0	0	0	0	0.6	0	0	0	0	0	0	6	0	0	0	0	0	0	0	0	9.4	0	0	0	0	0	0	0	0	0	0	34.8
R_018	7	Asterales	Campanulaceae	Adenophora	Adenophora_triphylla	native	Herbaceous	no	AM	0	0	0	0	0.4	0	40	0.2	0	0	0	0	42.6	0	0	0	0	0	0	0	0	0	0.6	0	0	0	0	0	4.6	0	0	0	0	0	0	0	0.8	0.2	0	3.6
R_019	7	Poales	Cyperaceae	Carex	Carex_nervata	native	Herbaceous	no	NM-AM	0	0	0	0	12.4	0	67.4	1	0	0	0	0	8.2	0	0	0	0	0	0	3.4	0	0	0	0	0	0	0	0	0	0	0	0	0	0	0	0	0	0	0	7.6
R_020	7	Asterales	Asteraceae	Picris	Picris_hieracioides	native	Herbaceous	no	AM	0	0	0	0	0.8	0	74	0.4	0	0	0	0	9.8	0	0	0	0	0	0	0	0	0	0	0	0	0	0	0	0	0	0	0	2.4	0	0	0	0	0	0	10.8
R_021	7	Asterales	Asteraceae	Cirsium	Cirsium_oligophyllum	native	Herbaceous	no	AM	0.2	0.8	0	0	0	0	24	0.4	0	0	0	0	5	0	0	0	0	0	0	3	0	0	0	0	0	0	0	0	0	0	3.6	0	4.6	0	0.2	36.4	0	0	0	8.2
R_023	7	Rosales	Rosaceae	Agrimonia	Agrimonia_pilosa	native	Herbaceous	no	AM	0	0.6	0	0	0.6	0	36.6	0	0	0	0	0	29	0	0	0	0	0	0	0	0	0	0	0	0	0	0	0	0	0	0	0	9.4	0	0	0	0	0	0.8	0.6
R_024	7	Asterales	Asteraceae	Solidago	Solidago_virgaurea	native	Herbaceous	no	AM	0	1.4	0	0	0	0	67.6	0	0	0	0	0	1	0	0	0	0	0	0	0	0	0	0	0	0	0	0	0	0.8	0	0	0	0	0	0	0	0	0	0	14.4
R_025	7	Asterales	Asteraceae	Ambrosia	Ambrosia_trifida	alien	Herbaceous	no	AM	0	0	0	0	0	0	28.8	2.4	0	0	0	0	1.6	0	0	0	0	0	0	1.8	0	0	0	0	0.6	0	0	0	1	0	0	0	0	0	0	0	0.8	0	0	0.2
R_026	7	Poales	Juncaceae	Luzula	Luzula_multiflora	native	Herbaceous	no	NM	0	0	0	0	1.8	0	14.4	0.2	0	0	0	0	4.8	0	0	0	0	0	0	0	0.4	0	0	0	0	0	0	0	47.8	0	0	0	0	0	0	0	0	0	0	3.8
R_027	7	Fabales	Fabaceae	Amphicarpaea	Amphicarpaea_edgeworthii	native	Herbaceous	no	AM	0	1	0	0	1.4	0	29.4	2	0	0	0	0	0	0	0	0	0	0	0.2	19.2	0	0	0	0	1	0	0	0	0	0	0	0	1.2	0	0	0	0.6	0	0	26.2
R_028	7	Apiales	Apiaceae	Libanotis	Libanotis_coreana	native	Herbaceous	no	AM	0	0	0	0	0	0	13	0	0	0	0	0	3.2	0	0	0	0	0	0	0	0	0	0	0	0	0	0	0	0	0	0	0	1	0	0	0	0.2	0	0	79.8
R_029	7	Poales	Poaceae	Dactylis	Dactylis_glomerata	alien	Herbaceous	no	AM	0	0	0	0	0.2	0	9.6	0.6	0	0	0	0	76.2	0	0	0	0	0	0	0.2	11.8	0	0	0	0	0	0	0	0	0	0	0	0	0	0	0	0	0	0	1.4
R_030	7	Caryophyllales	Caryophyllaceae	Arenaria	Arenaria_lateriflora	native	Herbaceous	no	AM	0	0	0	0	2	0	28.2	9.6	0	0	0	0	19.6	0	0	0	0	0	0	10.6	0.2	0	0	0	0.4	0	0	0	0	0	0	0	0.6	0	0	0	1.4	0	0	11.8
R_031	7	Lamiales	Lamiaceae	Clinopodium	Clinopodium_chinense	native	Herbaceous	no	AM	0	0	0	0	0	0	26	1.2	0	0	0	0	6.8	0	0	0	0	0	0	0	0	0	0	0	0	0	0	0	40.8	0	0	0	0	0	0	0	0.4	0	0	17
R_033	7	Lamiales	Lamiaceae	Prunella	Prunella_vulgaris	native	Herbaceous	no	AM	0	0.8	0	0	3.4	0	5.8	0.2	0	0	0	0	31.6	0	0	0	0	0	0	7.6	0	0	0	0	0	0	0.2	0	0	0	0	0	0	0	0	0	0	0	0	45.2
R_035	7	Asterales	Asteraceae	Artemisia	Artemisia_japonica	native	Herbaceous	no	AM	0	0	0	0	0	0	8	0.8	0	0	0	0	42.8	0	0	0	0	0	0	0.2	0	0	0	0	0	0	0	0	0.4	0	0	0	1.6	0	0	0	9.2	0	0	28.4
R_036	7	Asterales	Asteraceae	Eupatorium	Eupatorium_lindleyanum	native	Herbaceous	no	AM	0	0.4	0	0	0	0	24.8	0	0	0	0	0	35.4	0	0	0	0	0.8	0	0	0	0	0	0	0	0	0	0	15.6	0	0	0	0	0	0	0	0.2	0	0	21.2
R_037	7	Celastrales	Celastraceae	Euonymus	Euonymus_hamiltonianus	native	Woody	no	AM	0	0.4	0	0	0.6	0	36.2	0	0	0	0	0	43.2	0	0	0	0	0	0	0	0	0	0	0	0	0	0	0	11.2	0	0	0	0	0	0	0	3.8	0	0	0.2
R_038	7	Malpighiales	Violaceae	Viola	Viola_grypoceras	native	Herbaceous	no	AM	0	0	0	0	0	0	47	5.4	0	0	0	0	1	0	0	0	0	0	0	2.8	0	0	0	0	1.4	0	0	0	40.4	0	0	0	0	0	0	0	0	0	0	0.4
R_039	7	Fabales	Polygonaceae	Fallopia	Fallopia_japonica	native	Herbaceous	no	AM	0	1	0	0	1.4	0	7.4	0.4	0.4	0	0	0	0.6	0	0	0	0	0	0.2	0	0	0	0	0	0.8	0	0	0	27.2	0	13.8	0	11.8	0	0	0	0	0	0	1.8
R_040	7	Asterales	Asteraceae	Solidago	Solidago_virgaurea	native	Herbaceous	no	AM	0	0	0	0	0.2	0	76.2	0	0	0	0	0	7.4	0	0	0	0	0	0	2.2	0	0	0	0	0	0	0	0	0	0	0	0	0	0	0	0	0.6	0	0	4.2
R_041	7	Malpighiales	Guttiferae	Hypericum	Hypericum_erectum	native	Herbaceous	no	AM	0	0	0	0	0.6	0	15.6	0.6	0.4	0	0	0	11	0	0	0	0	0	0	0.4	0	0	0	0	0	0	0	0	0.2	0	0	0	0	0	0	0	0	0	0	0
R_042	7	Dipsacales	Valerianaceae	Patrinia	Patrinia_scabiosifolia	native	Herbaceous	no	AM	0	2.8	0	0	0.4	0	60	1	0.2	0	0	0	4.4	0.6	0	0	0	0	0	0.6	0	0	0	0	0	0	0	0	2.6	0	0.8	0	0	0	0	0	0	0	0	16.2
R_043	7	Primulales	Primulaceae	Lysimachia	Lysimachia_clethroides	native	Herbaceous	no	AM	0	0.8	0	0	6.4	0	22.4	1.4	0	0	0	0	0.2	0	0	0	0	0	0	0.8	0	0	0	0	0	0	0	0	0.4	0	0	0	0.4	0	0	0	2	0	0	3.2
R_044	7	Poales	Poaceae	Poa	Poa_sphondylodes	native	Herbaceous	no	AM	0	0	0	0	0	0	11	0	0	0	0	0	85.4	0	0	0	0	2.4	0	0.6	0	0	0	0	0	0	0	0	0	0	0	0	0	0	0	0	0	0	0	0.6
R_045	7	Asterales	Asteraceae	Hieracium	Hieracium_umbellatum	native	Herbaceous	no	AM	0	0	0	0	0	0	13.4	0	0	0	0	0	17	0	0	0	0	0	0	0	0	0	0	0	0	0	0	0	0.6	0	0	0	0	0	0	0	18.4	31.4	0	17.4
R_049	7	Dioscoreales	Dioscoreaceae	Dioscorea	Dioscorea_nipponica	native	Herbaceous	no	AM	0	0	0	0	1.2	0	17.4	22	0	0	0	0	21.8	0	0	0	0	0	0	1.4	0	0	0	0	0.6	0	0	0	27.4	0	1	0	0	0	0	0	0	0	0	4.2
R_050	7	Asterales	Campanulaceae	Campanula	Campanula_punctata	native	Herbaceous	no	AM	0	0	0	0	3.2	0	56.8	1.6	0	0	0	0	8.2	0	0	0	0	0	0	4.2	0	0	0	0	0.6	0	0	0	8.6	0	0	0	0	0	0	0	0	0	0	9.2
R_053	7	Asparagales	Iridaceae	Iris	Iris_sanguinea	native	Herbaceous	no	AM	0	1.8	0	0	1.8	0	40.2	17.4	0	0	0	0	4.8	0	0	0	0	0	0.2	4.8	0	0	0	0	0	0	0	0	0	0	0.4	0	0	0	0	0	0.8	0	0	0.6
R_054	7	Poales	Poaceae	Poaceae	Poaceae_sp.0	NA	Herbaceous	NA	AM	0	0	0	0	0	0	3.8	0	0	0	0	0	92.2	0	0	0	0	0	0	0	0	0	0	0	0	0	0	0	0.2	0	0	0	1.4	0	0	0	0	0	0	2
R_055	7	Poales	Poaceae	Phleum	Phleum_pratense	alien	Herbaceous	no	AM	0	0	0	0	14.6	0	51.2	0	0	0	0	0	16.2	0	0	0	0	0	0	0	0	0	0	0	0	0	0	0	0	0	0	0	0	0	0	0	0	0	0	14.8
R_056	7	Lamiales	Plantaginaceae	Plantago	Plantago_asiatica	native	Herbaceous	no	AM	0	0	0	0	0	0	53.4	0	0	0	0	0	12	0	0	0	0	1.4	0	0	0	0	0	0	0	0	0	0	0	0	0	0	0	0	0	0	0.6	0	0	27.6
R_057	7	Asparagales	Asparagaceae	Hosta	Hosta_sieboldiana	native	Herbaceous	no	AM	0	0	0	0	0	0	8.8	0	0	0	0	0	2.2	0	0	0	0	0	0	0	0	0	0	0	0	0	0	0	80.6	0	0	0	0	0	0	0	1.8	0	0	1.6
R_058	7	Rosales	Rosaceae	Chaenomeles	Chaenomeles_japonica	native	Woody	no	AM	0	0	0	0	0.2	0.4	54.2	0.2	0	0	0.2	0	11.8	0	0	0	0	0	0	0	0	0	0	0	0.2	0	0	0	1	0	4.8	0	0	0	0	0	0	0	0	13.6
R_059	7	Brassicales	Brassicaceae	Arabis	Arabis_hirsuta	native	Herbaceous	no	NM	0	0	0	0	0	0	35.4	2.4	1.2	0	0	0	4	0	0	2.2	0	0	0.4	0	0	0	0	0	0	0	0	0	0	0	0.6	0	0	0	0	0	3	0	0	42
R_061	7	Poales	Cyperaceae	Carex	Carex_lanceolata	native	Herbaceous	no	NM-AM	0	0	20.4	0	2	0	12	3.4	1.2	0	0	0	16.8	4.6	0	0	0	0	5.4	21.6	0	0	0	0	0	0	0	0	0	0	1.2	0	0	0	0	0	3.4	0	0	2
R_062	7	Rosales	Rosaceae	Rosa	Rosa_amblyotis	native	Woody	no	AM	0	0	0.6	0	0	0	1.2	0	0	0	0	0	1.2	0	0	0	0	0	0	0	0	0	0	0	0	0	0	0	96.6	0	0	0	0	0	0	0	0	0	0	0
R_063	7	Rosales	Rosaceae	Rubus	Rubus_parvifolius	native	Woody	no	AM	0	0.6	0	0	0	0	28.8	4.2	0	0	0	0	5.8	0	0	0	0	0	0	0.2	0	0	0	0	0	0	0	0	46.4	0	0.8	0	0	0	0	0	0.8	0	0	3.6
R_064	7	Ranunculales	Ranunculaceae	Thalictrum	Thalictrum_aquilegiifolium	native	Herbaceous	no	AM	0	0	0	0	6.4	0	46.4	5	0	0	0	0	10.4	0	0	0	0	0	0	1.4	0	0	0	0	0	0	0	0	5.2	0	0	0	0	0	0	0	3.4	0	0	8.8
R_066	7	Saxifragales	Crassulaceae	Hylotelephium	Hylotelephium_erythrostictum	native	Herbaceous	no	NM	0	0.4	0	0	21.4	0	21.6	4	0	0	0	0	21.4	0	0	0	0	0	0	9.6	0	0	0	0	0	0	0	0	0.8	0	11	0	0	0	0	0	4.4	0	0	0.6
R_068	7	Celastrales	Celastraceae	Euonymus	Euonymus_alatus	native	Woody	no	AM	0	0	0	0	1.2	0	42	5.8	0	0	0	0	0.4	0	0	0	0	0	0	5.8	0	0	0	0	0	0	0	0	0.2	0	0.2	0	0	0	0	0	0.2	0	0	6.4
R_069	7	Malpighiales	Salicaceae	Salix	Salix_chaenomeloides	native	Woody	no	EcM	0	0	0	0	0	0	44	5.6	1.8	0	0	0	1	0	0	0	0	0	0	4.8	0	0	0	0	0	0	0	0	3.6	0	0	0	0.2	0	0	0	3	0	0	34.4
R_071	7	Rosales	Rosaceae	Malus	Malus_toringo	native	Woody	no	AM	0	0.4	0	0	0.2	0	34.6	1.4	0	0	0	0	6	0	0	0	0	0	0	0.2	0	0	0	0	0	0	0	0	0.6	0	0	0	0	0	0	0	22.4	0	0	23
R_072	7	Primulales	Primulaceae	Lysimachia	Lysimachia_japonica	native	Herbaceous	no	AM	0	0	0	0	0	0	51.6	0	0	0	0	0	0.4	0	0	0	0	4	0	0.8	0	0	0	0	0	0	0	0	4.4	0	0	0	1.6	0	0	0	0	0	0	23.4
R_073	7	Asterales	Asteraceae	Cirsium	Cirsium_japonicum	native	Herbaceous	no	AM	0	0	0	0	0.2	0	51.2	0	0.4	0	0	0	15	0	0	0	0	0.6	0	0.2	0	0	0	0	0.2	0	0	0	13.2	0	0	0	0	0	0	0	0	0	0	12
R_074	7	Asterales	Asteraceae	Senecio	Senecio_cannabifolius	native	Herbaceous	no	AM	0	0	0	0	1.4	0	51.2	0.8	0	0	0	0	0	0	0	0	0	0	0	1.2	0	0	0	0	0	0	0	0	1	0	0	0	0	0	0	0	0	0	0	3.4
R_075	7	Fabales	Fabaceae	Trifolium	Trifolium_pratense	alien	Herbaceous	no	AM	0	0	0	0	0.6	0	44.8	0.8	0	0	0	0	6	0	0	0	0	31.4	0	1.2	0	0	0	0	0	0	0	0	1.6	0	0	0	0.8	0	0	0	2.8	0	0	3.4
R_076	7	Fabales	Fabaceae	Trifolium	Trifolium_repens	alien	Herbaceous	no	AM	0	1.8	0	0	1.4	0	3.6	9.6	0	0	0	0	8	0	0	0	0	0	0	12.2	0	0	0	0	0.2	0	0	0	1.6	0	0	0	0	0	0	0	3.6	0	0	27.2
R_077	7	Fabales	Polygonaceae	Rumex	Rumex_acetosa	native	Herbaceous	no	AM	0	2.2	0	0	0.6	0	8.2	3.4	0	0	0	0	3.8	0	0	0	0	0	0	1.4	0	0	0	0	0	0	0	0	0	0	0	0	0	0	0	0	0	0	0	62.6
R_078	8	Pteridales	Dennstaedtiaceae	Pteridium	Pteridium_aquilinum	native	Herbaceous	no	AM	0	0	0	0	0	0	62.2	0	0	0	0.4	0	1.2	0	0	0	0	0	0	0	0	0	0	0	0	0	0	0	7.8	0	0	0	0	0	0	0	0.2	0	0	0.4
R_079	8	Asterales	Asteraceae	Cirsium	Cirsium_sp.	native	Herbaceous	NA	AM	0	0	0	0	0	0	37.8	0	0	0	0	0	11	0	0	0	0	39.4	0	0	0	0	0	0	0	0	0	0	0	0	1.4	0	0	0	0	0	10.2	0	0	0
R_080	8	Poales	Cyperaceae	Carex	Carex_nervata	native	Herbaceous	no	NM-AM	0	0.2	0	0	0	0	16.4	2.8	0	0	0	0	36.8	0	0	0	0	0.4	0	1	0	0	0	0	0	0	1.6	0	11.8	0	0	0	0	0	0	24.8	3.2	0	0	1
R_081	8	Asterales	Asteraceae	Erigeron	Erigeron_annuus	alien	Herbaceous	no	AM	0	0	0	0	0	0	80.6	0	0	0	0	0	4.8	0	0	0	0	4.2	0	0	0	0	0	0	0	0	0	0	1.8	0	0	0	0	0	0	0	0.6	0	0	0
R_082	8	Apiales	Apiaceae	Angelica	Angelica_pubescens	native	Herbaceous	no	AM	0	0	0	0	0	0	28	0.2	0	0	0	0	5.8	0	0	0	0	0	0	0	0	0	0	0	0	0	0	0	52	0	0.4	0	0	0	0	11	0	0	0	0
R_083	8	Poales	Poaceae	Miscanthus	Miscanthus_sinensis	native	Herbaceous	no	AM	0	0	0	0	0.4	0	32.4	5.2	0	0	0.2	0	4.4	0	0	0	0	0	0	0	0	0	0	0	0	0	0	0	29.2	0	0	0	0	0	0	0	0	0	0	27
R_084	8	Dipsacales	Valerianaceae	Patrinia	Patrinia_scabiosifolia	native	Herbaceous	no	AM	0	0	0	0	8.8	0	63.6	2.6	0	0	0.2	0	19.6	0	0	0	0	0.8	0	0	0	0	0	0	0	0	0	0	0	0	0	0	0	0	0	0	0.2	0	0	1.6
R_085	8	Fabales	Fabaceae	Lespedeza	Lespedeza_bicolor	native	Woody	no	AM	0.2	0	0	0	0.2	0	36.6	13.2	0	0	0.2	0	11.2	0	0	0	0	0	0	0.2	0	0	0	0	0	0	0	0	19.6	0	0	0	3	0	0	0	1.4	0	0	11.4
R_086	8	Asterales	Asteraceae	Solidago	Solidago_virgaurea	native	Herbaceous	no	AM	0	0.6	0	0	0	0	25.8	0	0	0	0	0	0.8	0	0	0	0	49.4	0	0.8	0	0	0	0	0	0	0	0	0	0	0	0	0	0	0	0	2	0	0	20.4
R_087	8	Asterales	Asteraceae	Eupatorium	Eupatorium_lindleyanum	native	Herbaceous	no	AM	0	0	0	0	0	0	16	1.8	1.2	0	0	0	0.8	0	0	0	0	34.8	0	0.4	0	0	0	0	0	0	0	0	0	0	0	0	27	0	0	0	4	0	0	12.8
R_088	8	Apiales	Apiaceae	Libanotis	Libanotis_coreana	native	Herbaceous	no	AM	0.2	0.6	0	0	0	0	82	2.8	0.6	0	0	0	2.2	0	0	0	0	0	0	0	0	0	0	0	0	0	0	0	0	0	0	0	4.6	0	0	0	0	0	0	0
R_089	8	Rosales	Rosaceae	Malus	Malus_toringo	native	Woody	no	AM	0	4	0	0	0	0	45.2	0.2	0.4	0	0	0	8.8	0	0	0	0	0	0	0.2	0	0	0	0	0	0	0	0	18.6	0	3.2	0	0	0	0	0	2.6	0	0	2.2
R_090	8	Rosales	Rosaceae	Potentilla	Potentilla_freyniana	native	Herbaceous	no	AM	0	0.4	0	0	0	0	34.8	0	0.6	0	0	0	8.2	0	0	0	0	14	0	0.6	0	0	0	0	0	0	0	0	1.2	0	0.2	0	16.8	0	0	0.4	6	0	0	0.8
R_091	8	Rosales	Rosaceae	Sanguisorba	Sanguisorba_officinalis	native	Herbaceous	no	AM	0	0	0	0	0	0	24.8	0	0.2	0	0	0	39.2	0	0	0	0	23	0	0	0	0	0	0	0	0	0	0	3	0	0.4	0	0	0	0	0	4.2	0	0	2
R_092	8	Asterales	Asteraceae	Artemisia	Artemisia_japonica	native	Herbaceous	no	AM	0	0.2	0	0	13.6	0	10.6	1.2	0.4	0	0	0	60	0	0	0	0	0	0	5	0	0	0	0	0	0	0.8	0	1	0	0	0	0	0	0	0	2.8	0	0	3.6
R_093	8	Malpighiales	Guttiferae	Hypericum	Hypericum_erectum	native	Herbaceous	no	AM	0	0	0	0	0.8	0	55	0	0.8	0	0	0	24.2	0	0	0	0	0	0	0.2	0	0	0	0	0	0	2.4	0	3.8	0	0	0	0	0	0	0	2.4	0	0	2
R_094	8	Asterales	Asteraceae	Picris	Picris_hieracioides	native	Herbaceous	no	AM	0	0.2	0	0	0.6	0	52.4	1.2	2	0	0	0	4	0	0	0	0	3	0	2.4	0	0	0	0	0.6	0	1.4	0	1.6	0	0	0	0	0	0	0	0	0	0	13.8
R_096	8	Cornales	Hydrangeaceae	Hydrangea	Hydrangea_paniculata	native	Herbaceous	no	AM	0	0	0	0	2.4	0	10.8	2	0	0	0	0	7	0	0	0	0	0	0	7	0	0	0	0	0	0	0	0	1.4	0	2	0	0	0	0	0	0	0	0	66.4
R_097	8	Asterales	Asteraceae	Eupatorium	Eupatorium_makinoi	native	Herbaceous	no	AM	0	0	0	0	0	0	28.8	1.4	0	0	0	0	15.8	0	0	0.2	0	37.2	0	0	0	0	0	0	0	0	0	0	0	0	0	0	0	0	0	0	0.6	0	0	10.2
R_098	8	Rosales	Rosaceae	Rosa	Rosa_multiflora	native	Woody	no	AM	0	0	0	0	1.4	0	41	4.8	0	0	0	0	29	0	0	0	0	0	0	0.4	0	0	0	0	0	0	0	0	7.8	0	0	0	0	0	0	0	0.2	0	0	0.8
R_099	8	Gentianales	Asclepiadaceae	Cynanchum	Cynanchum_caudatum	native	Herbaceous	no	AM	0	0	0	0	0	0	54.4	3.2	0	0	0	0	2.8	0	0	0	0	0	0	1.4	0	0	0	0	0	0	0	0	21.2	0	0	0	0	0	0	0	0.4	0	0	7
R_100	8	Malpighiales	Violaceae	Viola	Viola_mandshurica	native	Herbaceous	no	AM	0.2	2.2	0	0	0	0	77.6	0	0	0	0	0	2	0	0	0	0	1.6	0	1.4	0	0	0	0	0	0	0	0	0.6	0	0	0	0	0	0	0	0	0	0	0
R_101	8	Lamiales	Lamiaceae	Prunella	Prunella_vulgaris	native	Herbaceous	no	AM	0	1	0	0	0	0	40	0	0	0	0	0	2.4	0	0	0	0	0	0	0.2	0	0	0	0	0	0	0	0	13.6	0	0	0	9.6	0	0	0	0.6	0	0	12.8
R_102	8	Celastrales	Celastraceae	Euonymus	Euonymus_hamiltonianus	native	Woody	no	AM	0.8	0	0	0	0	0	61.6	0.8	0	0	0.2	0	0.4	0	0	0	0	0	0	0	0	0	0	0	0	0	0	0	3.6	0	0	0	2.6	0	0	0	11.6	0	0	10
R_103	8	Fabales	Fabaceae	Robinia	Robinia_pseudoacacia	alien	Woody	no	AM	0	0.2	0	0	0	0	28.4	11	0.4	0	0.6	0	15	0	0	0	0	0	0	5	0	0	0	0	0	0	0	0	17.2	0	0	0	0	0	0	0	1.4	0	0	12.8
R_104	8	Lamiales	Plantaginaceae	Plantago	Plantago_asiatica	native	Herbaceous	no	AM	0	0.4	0	0	3.4	0	17.4	2.4	0	0	0	0	0.2	0	0	0	0	0	0.6	4.6	0	1.6	0	0	0	1.4	0	0	0.4	0	0	0	0	0	0	0	34.8	0	0	0.2
R_106	8	Myrtales	Onagraceae	Oenothera	Oenothera_biennis	alien	Herbaceous	no	AM	0	0	0	0	0	0	30.6	24.2	1	0	0	0	12.2	0	0	0	0	0	0	0	0	0	0	0	0	0	0	0	0.4	0	3.2	0	0	0	0	0	0.2	0	0	6
R_107	8	Rosales	Rosaceae	Rubus	Rubus_parvifolius	native	Woody	no	AM	0	0.2	0	0	0	0	26.4	4.8	0	0	0	0	13.4	0	0	0	0	0	0	0	0	0	0	0	0	0	0	0	0	0	1.2	0	0	0	0	0	0	0	0	15.6
R_108	8	Fabales	Fabaceae	Amphicarpaea	Amphicarpaea_edgeworthii	native	Herbaceous	no	AM	0	0.2	0	0	0	0	16.8	4.6	0	0	0	0	0	0	0	0	0	0	0	1	0	0	0	0	0	0	0	0	19.6	0	0	0	0	0	0	0	0.2	0	0.2	10.6
R_109	8	Asterales	Asteraceae	Hieracium	Hieracium_umbellatum	native	Herbaceous	no	AM	0	0	0	0	0	0	21.8	1.2	0	0	0	0	19	0	0	0	0	32.6	0	0	0	0	0	0	0	0	0	0	22	0	0	0	0	0	0	0	0	0	0	1.4
R_110	8	Malpighiales	Violaceae	Viola	Viola_mandshurica	native	Herbaceous	no	AM	0	0	0	0	0.2	2	33.2	0	0	0	0	0	1.8	0	0	0	0	40.8	0	1.2	0	0	0	0	0.2	0	0	0	1.2	0	0	0	0	0	0.4	0	0	0	0	0
R_111	8	Asterales	Asteraceae	Aster	Aster_microcephalus	native	Herbaceous	no	AM	0	0.6	0	0	0	0	38.4	0	0	0	0	0	1.6	0	0	0	0	0	0	0	0	0	0	0	0	0	0	0	52	0	0	0	0	0	0	0	0	0	0	0
R_112	8	Fabales	Fabaceae	Trifolium	Trifolium_pratense	alien	Herbaceous	no	AM	0	0.6	0	0	0.4	0	1.8	15.8	0	0	0	0	0	0	0	0	0	0	0	6	0	0	0	0	0	0	0	0	0.2	0	0	0	0	0	0	51	1.2	0	0	19.8
R_113	8	Asterales	Asteraceae	Ambrosia	Ambrosia_trifida	alien	Herbaceous	no	AM	0	0.6	0	0	1.6	0	34.2	10.2	0	0	18.2	0	19.8	0	0	0	0	0	0	2.2	0	0	0	0	0	0	0	0	8.6	0	0	0	0	0	0	0	0	0	0	1
R_114	8	Fabales	Fabaceae	Trifolium	Trifolium_repens	alien	Herbaceous	no	AM	0	0.4	0	0	7	0	26.2	21.2	0	0	0	0	0	0	0	0	0	0	0.2	1.8	0	0	0	0	0	0	0	0	15	0	0	0	0	0	0	0	2.6	0	0	24
R_116	8	Asparagales	Asparagaceae	Polygonatum	Polygonatum_odoratum	native	Herbaceous	no	AM	0	0.2	0	0	0	0	2.4	0.4	0	0	0	0	1	0	0	0	0	25.6	0	15	0	0	0	0	0	0	0	0	0	0	0	0	0	0	0	0	1	0	0	43.6
R_117	8	Celastrales	Celastraceae	Celastrus	Celastrus_orbiculatus	native	Woody	no	AM	0	0.4	0	0	0	0	19	0	0.2	0	0.4	0	8	0	0	0	0	12	0.6	1.6	0	0	0	0	0	0	0	0	0.4	0	0	0	0	0	0	0	0.4	0	0	55
R_119	8	Gentianales	Rubiaceae	Galium	Galium_verum	native	Herbaceous	no	AM	0	0	0	0	0.4	0	28.8	0	0	0	0	0	27.8	0	0	0	0	0	0	3.8	0	0	0	0	0	0	0	0	5.2	0	0	0	0	6.8	0	0	0	0	0	20.4
R_120	8	Gentianales	Gentianaceae	Halenia	Halenia_corniculata	native	Herbaceous	no	AM	0	2.8	0	0	0.4	0	19.4	6.4	0.6	0	0	0	11.2	0	0	0	0	16.4	0	0.2	0	0	0	0	1.2	0	0	0	5.4	0	0	0	1.8	0	0	0	3.6	0	0	7.2
R_121	8	Asterales	Asteraceae	Artemisia	Artemisia_indica	native	Herbaceous	no	AM	0.2	0.2	0	0	6.8	0	20.4	0.4	0	0	0	0	9	0	0	0	0	0	0	1.6	0	0	0	0	0	0	0	0	1	0	0	0	0	0	0	0	0	0	0	35.6
R_123	8	Asterales	Campanulaceae	Campanula	Campanula_punctata	native	Herbaceous	no	AM	0	0	0	0	0	0	60.2	0.8	0	0	0	0	10.6	0	0	0	0	0	0	0.2	0	0	0	0	0	0	0	0	7.6	0	0	0	0	0	0	0	3.4	0.2	0	6.6
R_124	8	Caryophyllales	Caryophyllaceae	Arenaria	Arenaria_lateriflora	native	Herbaceous	no	AM	0	1.6	0	0	5.8	0	25.4	1.2	0	0	1	0	16	0	0	0	0	0	0	2.4	0	0	0	0	0	0	0	0	0	0	0	0	0	0	0	0	21.8	0	0	5.8
R_125	8	Brassicales	Brassicaceae	Arabis	Arabis_hirsuta	native	Herbaceous	no	NM	1	0	7.4	0	0	0	42.6	8.6	0	0	0	0	10	0	0	0	0	0	0	0	0	0	0	0	0	0	0	0	0	0	0	0	0	0	0	0	21.2	0	0.4	3.4
R_126	8	Rosales	Rosaceae	Agrimonia	Agrimonia_pilosa	native	Herbaceous	no	AM	0	0.2	0	0	0	0	41.4	1	0	0	0	0	18.6	0	0	0	0	0.4	0.2	0	0	0	0	0	0	0	0	0	12.8	0	1.4	0	0	0	0.4	0	5	0	0	12
R_127	8	Asterales	Asteraceae	Carpesium	Carpesium_triste	native	Herbaceous	no	AM	0	0	0	0	0.2	0	43.8	6.2	0	0	0	0	25.4	0	0	0.6	0	0	0	0.2	0	0	0	0	0	0	0	0	2	0	0	0	0	0	0	0	2	0	0	4.6
R_128	8	Poales	Poaceae	Dactylis	Dactylis_glomerata	alien	Herbaceous	no	AM	0	1.2	0	0	4.8	0	19.6	5	0	0	0	0	1.2	0	0	0	0	0	0	23	3.2	0.2	0	0	1.4	0	17.2	0	11.6	0	2.2	0	0	1.6	0	0	0	0	0	6.8
R_129	8	Ranunculales	Ranunculaceae	Thalictrum	Thalictrum_minus	native	Herbaceous	no	AM	0	0	0	0	0	0	24.2	2.4	0	0	0	0	4.8	0	0	0	0	0	0	0	0	0	0	0	0	0	0	0	61.2	0	0	0	0	0	0	0	0.8	0.4	0	4.6
R_130	8	Malpighiales	Violaceae	Viola	Viola_grypoceras	native	Herbaceous	no	AM	0	0	0	0	0.2	0	59.4	0.8	0	0	0.8	0	16.2	0	0	0	0	0	0	0	0	0	0	0	0	0	0	0	0	0	0.6	0	2.4	0	0	0	2	0	0	6.4
R_131	8	Lamiales	Lamiaceae	Clinopodium	Clinopodium_chinense	native	Herbaceous	no	AM	0	0	0	0	0	0	31.8	5.2	0	0	0	0	5.8	0	0	0	0	0	0	0	0	0	0	0	0.6	0	32.6	0	1	0	0	0	0	0	0	0	0.4	0	0	12.2
R_132	8	Oxidales	Oxalidaceae	Oxalis	Oxalis_corniculata	native	Herbaceous	no	AM	0	3.4	0	0	0	0	23.6	3.2	0	0	0	0	1.4	0	0	0	0	0	0	0.8	0	0	0	0	0	0	0	0	11.2	0	0	0	37.2	0	0	0	0	0	0	10
R_133	8	Rosales	Rosaceae	Rosa	Rosa_amblyotis	native	Woody	no	AM	0	0	0	0	0.4	0	21.6	1	0	0	0	0	0.4	0	0	0	0	1.6	0	0.6	0	0	0	0	0	0	0	0	17.6	0	27	0	0	0	0	0	0	0	0	12.8
R_134	8	Saxifragales	Crassulaceae	Hylotelephium	Hylotelephium_erythrostictum	native	Herbaceous	no	NM	0	0	0	0	0.2	0	34.8	2.8	0	0	1.4	0	42.4	0	0	0	0	1.6	0	11.6	0	0	0	0	0	0	0	0	0.2	0	0	0	0	0	0	0	0.4	0	0	2
R_135	8	Rosales	Cannabaceae	Humulus	Humulus_lupulus	native	Herbaceous	no	AM	0	0	0	0	0	0	35.2	3	0	0	0.4	0	4.6	0	0	0	0	0	0	0.8	0	0	0	0	0	0	0	0	19	0	0	0	0	0	0	0	0	0	0	22
R_138	8	Asparagales	Iridaceae	Iris	Iris_sanguinea	native	Herbaceous	no	AM	0	0	0	0	0	0	15.6	5.4	0	0	0	0	38.2	0	0	0	0	0	0	0	0	0	0	0	0	0	0	0	1.2	0	0	0	0	0	0	0	0	0	0	34.4
R_139	8	Asterales	Asteraceae	Kalimeris	Kalimeris_pinnatifida	native	Herbaceous	no	AM	0	0	0	0	0	0	52	0.2	0	0	1.6	0	1.2	0	0	0	0	0	0	0.2	0	0	0	0	0	0	0	0	0	0	0	0	0	0	0	0	0.2	0	0	24.2
R_140	8	Ranunculales	Ranunculaceae	Thalictrum	Thalictrum_aquilegiifolium	native	Herbaceous	no	AM	0	0	0	0	0	0	15.2	0	0	0	0	0	0.4	0	0	0	0	0	0	0	0	0	0	0	0	0	0	0	12.4	0	4.4	0	0	0	0	0	0	0	0	64.6
R_141	8	Poales	Poaceae	Poa	Poa_sphondylodes	native	Herbaceous	no	AM	0	0	0	0	8.2	0	20.2	13.2	0	0	0	0	34.2	0	0	0	0	0	0	1	0	0	0	0	0	0	0	0	15.8	0	0	0	0	0	0	0	0.6	0	0	3.8
R_142	8	Myrtales	Onagraceae	Epilobium	Epilobium_pyrricholophum	native	Herbaceous	no	AM	0	0.8	0	0	1	0	7.8	1	0	0	0	0	12.8	0	0	0	0	0	0	0	0.2	0	0	0	1.8	0	3	0.2	9.6	0	15	0	0	0	0	0	2.6	0	0	13.4
R_143	8	Fabales	Polygonaceae	Persicaria	Persicaria_sagittata	native	Herbaceous	no	AM	0	0.4	0	0	1	0	9.2	8	0	0	0	0	7	0	0	0	0	0	0	0.8	0	0	0	0	0	0	0	0	4.2	0	35.6	0	0	0	0	4.2	7.6	0	0	9.8
R_145	8	Rosales	Rosaceae	Geum	Geum_japonicum	native	Herbaceous	no	AM	0	0	0	0	0.4	0	14.6	5.6	0	0	0	0	2.8	0	0	0	0	0	0	0.4	0	0	0	0	0	0	0	0	4.6	0	0	0	0	0	0	0	0.8	0	0.2	59.4
R_146	8	Geraniales	Geraniaceae	Geranium	Geranium_thunbergii	native	Herbaceous	no	AM	0	0	0	0	1	0	38	1	0	0	0	0	4.8	0	0	0	0	0.4	0	0.2	0	0	0	0	0	0	0	0	21	0	0.2	0	0	0	0	0	4.2	0	0	15.4
R_147	8	Asparagales	Asparagaceae	Hosta	Hosta_sieboldiana	native	Herbaceous	no	AM	0	0	0	0	0.4	0	30.2	0	0	0	0	0	2.8	0	0	0	0	6.8	0	0	0	0	0	0	0	0	0	0	1.6	0	0	0	0.4	0	0	0	0.4	0	0	38.8
R_148	8	Asterales	Asteraceae	Aster	Aster_glehni	native	Herbaceous	no	AM	0	0	0	0	0	0	31.4	1	0	0	0	0	8.2	0	0	0	0	1.4	0	0	0	0	0	0	0	0	0	0	35.4	0	0	0	0	0	0	0	0.8	0	0	13
R_149	8	Fabales	Polygonaceae	Persicaria	Persicaria_longiseta	native	Herbaceous	no	AM	0	0	0	0	2.8	0	22.4	0	0	0	0	0	6.6	0	0	0	0	12	0	4.4	0	0	0	0	0.4	0	0	0	39	0	0	0	0	0	0	0	0.6	0	0	6.4
R_150	8	Rosales	Rosaceae	Chaenomeles	Chaenomeles_japonica	native	Woody	no	AM	0	0.2	0	0	0.2	0	38	3.8	0	0	0	0	18	0	0	0	0	0	0	3	0	0	0	0	0	0	0	0	0	0	0	0	0	0	0	0.4	0.8	0	0	21
R_151	8	Dipsacales	Caprifoliaceae	Lonicera	Lonicera_morrowii	native	Woody	no	AM	0	0	0	0	0	0	8.4	0	0.2	0	0.8	0	63.8	0	0	0	0	0	0	0.2	0	0	0	0	0	0	0	0	0	0	1.2	0	0	0	0	0	0	0	0	6.8
R_152	8	Poales	Poaceae	Poaceae	Poaceae_sp.	NA	Herbaceous	NA	AM	0	0	0	0	7.6	0	45.2	8.6	0.2	0	0	0	13.2	0	0	0	0	0	0	4	11	0	0	0	2.6	0	0	0	0	0	0	0	0	0	0	0	0	0	0	3.6
R_153	8	Gentianales	Gentianaceae	Gentiana	Gentiana_scabra	native	Herbaceous	no	AM	0	0	0	0	0.2	0	39.6	1	0	0	0	0	25.8	0	0	0	0	0	0	0.4	0	0	0	0	0	0	0	0	0	0	0	0	1.6	0	0	0	2.2	0	0	25.6
R_154	8	Fabales	Polygonaceae	Fallopia	Fallopia_japonica	native	Herbaceous	no	AM	0	0.2	1.8	0	0	0	5.6	0.6	0	0	0	0	57.2	0	0	0	0	2.8	0	3.2	0	0	0	0	0	0	0	0	21.6	0	0	0	0	0	0	0	5.2	0	0	1.2
R_155	8	Asterales	Campanulaceae	Adenophora	Adenophora_triphylla	native	Herbaceous	no	AM	0	0	0	0	0	0	2.4	0	0	0	0	0	12.6	0	0	0	0	0	0	0	0	0	0	0	0	0	0	0	83.4	0	0	0	0.2	0	0	0	1.2	0	0	0
R_156	8	Asparagales	Orchidaceae	Orchidaceae	Orchidaceae_sp.1	NA	Herbaceous	NA	OrM	0	1.2	0	0	0.6	0	61	9.4	0	0	2.6	0	13.8	0	0	0	0	0	0	0.4	0	0	0	0	0	0	0	0	1	0	0	0	0	0	0	0	1.8	0	0	6.8
R_158	8	Primulales	Primulaceae	Lysimachia	Lysimachia_clethroides	native	Herbaceous	no	AM	0	0	0	0	0	0	20.4	0	0	0	0	0	0	0	0	0	0	21.6	0	0.4	0	0	0	0	0	0	0	0	0.8	0	0	0	0	0	0	0	19	0	0	27
R_159	8	Asterales	Asteraceae	Ixeris	Ixeris_dentata	native	Herbaceous	no	AM	0	0	0	0	0	0	73.6	0	0	0	0	0	3.2	0	0	0	0	0	0	3	0	0	0	0	0	0	0	0	0.2	0	0	0	0	0	0	0	0	0	0	1
R_160	8	Ophioglossales	Ophioglossaceae	Botrychium	Botrychium_ternatum	native	Herbaceous	no	AM	0	0	0	0	0	0	8	1.2	0	0	1	0	2.8	0	0	0	0	1.2	0	0.2	0	0	0	0	0	0	0	0	0	0	0	0.4	0	0	0	0	0	0	0	7
R_161	8	Poales	Cyperaceae	Carex	Carex_lanceolata	native	Herbaceous	no	NM-AM	0.2	0	0	0	0	0	37	0.6	0	0	0	0	25.4	0.4	0	0	0	0	0	2	0	0	0	0	0	0	0	0	6.2	0	0	0	0	0	0	0	1.8	0	0.2	17.8
R_162	8	Rosales	Rosaceae	Rubus	Rubus_subcrataegifolius	native	Woody	no	AM	0	0.6	0	0	0	0	11.4	0.4	0.2	0	0.2	0	20.6	0	0	0	0	0	0	0	0	0	0	0	0	0	0	0	33	0	0	0	0	0	0.8	0	0.8	0	0	12
R_163	8	Dipsacales	Caprifoliaceae	Lonicera	Lonicera_gracilipes	native	Herbaceous	no	AM	0	0	0	0	1.2	0	23.8	2.6	0	0	0	0	20.4	0	0	0	0	0	0	0	0	0	0	0	0.6	0	0	0	1.2	0	0	0	0	0	0	0	0	0	0	35
R_164	8	Caryophyllales	Caryophyllaceae	Cerastium	Cerastium_glomeratum	alien	Herbaceous	no	AM	0	0	0	0	0	0	11.6	2	0	0	0	0	3.2	0	0	0	0	2.6	0	0	0	0	0	0	0	0	0	0	66.8	0	0	0	0	0	0	0	0	0	0	9
R_167	8	Primulales	Primulaceae	Lysimachia	Lysimachia_japonica	native	Herbaceous	no	AM	0	1.6	0	0	0	0	8	0.4	0	0	0	0	0.6	0	0	0	0	0	0	0	0	0	0	0	0	0	0	0	0.2	0	0	0	0.2	0	0	0	0.2	0	0	9
R_168	8	Rosales	Rosaceae	Chaenomeles	Chaenomeles_japonica	native	Woody	no	AM	0	0	0	0	0	0	11.4	0	0	0	0	0	1.2	0	0	0	0	0	0	0.4	0	0	0	0	27.4	0	0	0	0	0	0	0	0.4	0	0	0	1.8	0	0	53.2
R_170	8	Asterales	Asteraceae	Serratula	Serratula_coronata	native	Herbaceous	no	AM	0	0	0	0	0	0	44.8	0	0	0	0	0	5.2	0	0	0	0	0	0	0	0	0	0	0	0	0	0	0	0	0	0	0	2.8	0	0	0	2.6	0	0	2.4
R_171	8	Solanales	Convolvulaceae	Calystegia	Calystegia_sepium	alien	Herbaceous	no	NM-AM	0	0	0	0	0	0	24	0	0	0	0	0	3.6	0	0	0	0	0	0	1.4	0	0	0	0	0	0	0	0	0	0	0	0	0	0	0	0	0.4	0	0	50
R_173	8	Lamiales	Plantaginaceae	Plantago	Plantago_asiatica	native	Herbaceous	no	AM	0	0.2	0	0	0	0	50.8	5.2	0	0	0	0	27	0	0	0	0	0	0.6	0	0	0	0	0	0	0	0	0	0	0	0	0	4	0	0	0	0.6	0	0	4
R_174	8	Lamiales	Lamiaceae	Lamiaceae	Lamiaceae_sp.	NA	Herbaceous	no	AM	0	0	0	0	3.2	0.2	63	3.4	0	0	0	0	7.2	0	0	0	0	4	0.6	0.8	0	0	0	0	1.2	0.4	1.2	0	1.4	0	0	0	0.6	0	0	0	0	0.8	0	1.2
R_175	8	Poales	Cyperaceae	Carex	Carex_sp.1	NA	Herbaceous	NA	NM-AM	0	0.8	0	0	0.2	0	11.6	0.2	0	0	0	0	73.4	0	0.4	0	0	0	0	0.4	0	0	0	0	0	0	0	0	0.2	0	0	0	1.8	0	0	9.8	0.6	0	0	0.6
R_176	8	Poales	Poaceae	Phleum	Phleum_pratense	alien	Herbaceous	no	AM	0	1.2	0	0	1.2	0	9.8	8.6	0	0	0	0	38.6	0.4	0.6	0	0	0	0.8	1.6	6.6	0	0	0	4.2	0	0	0	1.6	0	0.6	0	0	0	0.6	1.4	0.2	0	0	16.4
R_177	8	Poales	Poaceae	Arundinella	Arundinella_hirta	native	Herbaceous	no	AM	0	0	0	0	1.6	0	18	1.2	0	0	0	0	0	0	0.6	0	0	0	0.4	1.4	0.4	2.2	0	0	9.2	0	0	0	6.4	0	0.2	0	3.4	0	0	0	1.4	0	0	0
R_178	8	Vitales	Vitaceae	Vitis	Vitis_coignetiae	native	Woody	no	AM	0	4.2	0	0	7.4	0	11.4	0	0	0	0	0	1.2	0	58.2	0	0	1	0.4	8	0	0	0	0	0	0	1.6	0	0.2	0	0	0	6.2	0	0	0.2	0	0	0	0
R_179	8	Apiales	Araliaceae	Hydrocotyle	Hydrocotyle_ramiflora	native	Herbaceous	no	AM	0	1.2	0	0	1.2	0	45.8	5	0	0	0	0	5.2	0	0	0	0	0	0	2	0	0	0	0	0.2	0	0	0.4	2.2	0	0	0	0	0	0	0	0	0	0	0
R_180	8	Fabales	Polygonaceae	Persicaria	Persicaria_senticosa	native	Herbaceous	no	AM	0	0.2	0	0	2.2	0	26.8	7.8	1	0	0	0	8.2	0	0.2	0	0.8	0	1.4	3	0.2	0	0	0	13.2	0	0	0	5.8	0	3.2	0	1.6	3	0	0	5.2	0	0	13
R_181	8	Gentianales	Rubiaceae	Rubia	Rubia_argyi	native	Herbaceous	no	AM	0	6.6	0	0	4.4	0	8.2	0	1.6	0.2	0	0	6.8	0	0	0	0	0	1.8	7.6	0	0	0	0	0	0	0	0	0.8	0	2.2	0	0.2	0	0	0	0	0	0	0.4
R_182	8	Rosales	Rosaceae	Potentilla	Potentilla_cryptotaeniae	native	Herbaceous	no	AM	0	0.4	0	0	0.2	0	30.4	2.8	0	0	0.2	0	10.6	0	0	0	0	0	0.8	1.2	0	0	0	0	6.4	0	0	0	2.4	0	0.6	0	0.2	2	0	0	1.8	0	0	29.6
R_183	8	Asterales	Asteraceae	Senecio	Senecio_cannabifolius	native	Herbaceous	no	AM	0	0	0	0	1.4	0	71.2	0	0	0	0	0	5.8	0	0	0	0	0	0	0.8	0	0	0	0	0	0	0	0	1.6	0	0	0	0	0	0	0	0	0	0	15.6
R_184	8	Polypodiales	Dryopteridaceae	Onoclea	Onoclea_sensibilis	native	Herbaceous	no	AM	0	0.2	0	0	1.4	0	30.2	3.6	0	0	0	0	19.4	0	0	0	0	0	0	3.8	0	0	0	0	0	0	1.8	0	25.2	0	0	0	0	0	0	0	1.4	0	0	4
R_185	8	Ranunculales	Ranunculaceae	Clematis	Clematis_apiifolia	native	Herbaceous	no	AM	0	4.6	0	0	1	0	49	0	0	0	0	0	0	0	0	0	0	0	1.2	0.4	0	0	0	0	0.4	0	0	0	6.4	0	0	0	0	0	0	0	3.8	0	0	3
R_186	8	Santalales	Smilacaceae	Smilax	Smilax_riparia	native	Herbaceous	no	AM	0	1.2	0	0	3.6	0	35.4	2.4	0.4	0	0	0	9	0	0.4	0	0	0	0.8	0.6	0	0	0	0	0.2	0	0	0	0.6	0	0	0	0	0	0	0	0.8	0	0	1
R_187	8	Commelinales	Commelinaceae	Commelina	Commelina_communis	native	Herbaceous	no	NM	0	0.8	0	0	2.2	0	11.4	0.4	0.2	0	0	0	3.2	0	1.4	0	0	0	27.4	1.8	0	0	0	0.2	0	0	0	0	46.2	0	0	0	0	0	0	0.2	1	0	0	1.4
R_188	8	Gentianales	Rubiaceae	Galium	Galium_trifloriforme	native	Herbaceous	no	AM	0	0.2	0	0	0.4	0	74.2	2.2	0	0	0	0	1	0	0.4	0	0	0	0.4	0.6	0	0	0	0	0	0	0	0	15.4	0	0.6	0	0	0	0	0	1.8	0	0	0.8
R_189	8	Ericales	Balsaminaceae	Impatiens	Impatiens_noli-tangere	native	Herbaceous	no	AM	0	0.6	0	0	0.6	0	49.2	5.4	0	0	0	0	0	0	1.4	0	0	0	1.4	4.8	0	0	0	0	0	0	0	0	0.4	0	0	0	1	0	0	10.2	0	0	0	0.8
R_190	8	Lamiales	Oleaceae	Fraxinus	Fraxinus_mandshurica	native	Woody	no	AM	0	0	0	0	0.2	0	29.8	0.8	0	0	0	0	0.6	0	0.4	0	0	1	0	1.2	0	0	0	0	0	0	0	0	1.6	0	0	0	0	0	0	0	0	3.2	0	8
R_191	8	Poales	Poaceae	Brachypodium	Brachypodium_sylvaticum	native	Herbaceous	no	AM	0	0	0	0	0.2	0	28	4.8	0	0	0	0	0	0.6	1.2	0	0	0	3.6	1.2	0	0	0	0	0	0	0	0	2	0	0	0	0	0	0	58	0	0	0	0
R_192	8	Santalales	Sapindaceae	Acer	Acer_ginnala	native	Woody	no	AM	0	0	0	0	0	0	25.8	2.4	0	0	0	0	1.2	0	0	0	0	0	0	8.6	0	0	0	0	32.4	0	0	0	19.4	0	0	0	0	0	0	10	0.2	0	0	0
R_193	8	Poales	Poaceae	Calamagrostis	Calamagrostis_epigejos	native	Herbaceous	no	AM	0	0	0	0	0	0	0.6	0	0	0	0	0	1.4	0	0	0	0	0	0	0	0	0	0	0	0	0	0	0	97.4	0	0	0	0	0	0	0.6	0	0	0	0
R_194	8	Poales	Poaceae	Sasa	Sasa_senanensis	native	Herbaceous	no	AM	0	0	0	0	0	0	9.8	0	0	0	0	0	5.2	0	0	0	0	0	2.4	1.4	0	0	0	0	0	0	0	0	1.4	0	0	0	0.4	0	0	3.6	0	0	0	67.2
R_195	8	Juglandales	Juglandaceae	Juglans	Juglans_mandshurica	native	Woody	no	AM	0	0.6	0	0	0.8	0	14.6	0	0	0	0	0	1.2	0	0	0	0	0	0	3.8	0	0	0	0	0	0	0	0	0	0	0.2	0	0	0	0	0	0	0	0	6.2
R_196	8	Commelinales	Commelinaceae	Commelina	Commelina_communis	native	Herbaceous	no	NM	0	1	0	0	1.4	0	38.8	8	0	0	0	0	14	0	0	0	0	0	0	2.4	0	0	0	0	2	0	2.4	0	16	0	0	0	0	0	0	0	0.4	0	0	0.4
R_197	8	Asparagales	Orchidaceae	Orchidaceae	Orchidaceae_sp.2	NA	Herbaceous	NA	OrM	0	0	0	0	0	0	21.8	0	0	0	0	0	0.4	0	0	0	0	0	0.4	0.4	0	0	0	0	0	0	0	0	1	0	0	0	0	0	0	0	5	0	0	0.4
R_198	8	Ericales	Balsaminaceae	Impatiens	Impatiens_textori	native	Herbaceous	no	AM	0	0.2	0	0	0	0	36.8	22	0	0	0	0	11.8	0	0	0	0	0	0	10	0	0	0	0	0	0	0	0	0	0	0	0	0	0	5.6	0	3.8	0	0	0
R_199	8	Poales	Cyperaceae	Carex	Carex_sp.2	NA	Herbaceous	NA	NM-AM	0	0.2	0	0	27.8	0	47.2	2.8	0	0	0	0	6	0	0	0	0	0	0	0.6	0	0	0	0	0	0	0	0	9.6	0	3.8	0	0	0	0	0	0.2	0	0	0.8
R_200	7	Liliales	Liliaceae	Lilium	Lilium_leichtlinii	native	Herbaceous	no	AM	0	0	0	0	43	0	14.8	3.4	0	0	0	0	16	0	0	0	0	0	0	0.2	0	0	0	0	0	0	0	0	13.6	0	0	0	0	0	0	0	0	0	0	0
R_201	8	Asparagales	Asparagaceae	Convallaria	Convallaria_majalis	native	Herbaceous	no	AM	0	0.2	0	0	0	0	28.4	2.8	0	0	0	0	34.6	0	0	0	0	15	0	1.2	0	0	0	0	0	0	0	0	0.2	0	0	0	0	0	0	0	6.6	0	0	3
R_203	8	Fabales	Polygalaceae	Polygala	Polygala_japonica	native	Herbaceous	no	AM	0	0	0	0	0	0	23.8	15.8	0	0	0	0	0.4	0	0	0	0	19.2	0	0.8	0	0	0	0	0	0.8	0	0	12.4	0	0	0	0	0	0	0	0.4	0	0	0
R_204	8	Poales	Poaceae	Festuca	Festuca_sp.	native	Herbaceous	no	AM	0	0	0	0	7.2	0	14	0.2	0	0	0	0	14.4	0	0	0	0	5	0	0	0	0	0	0	0.4	0	0	0	46.6	0	0	0	0	0	0	0	6.6	0	0	0.2
R_205	8	Fagales	Betulaceae	Betula	Betula_platyphylla	native	Woody	no	EcM	0.4	0	0	0	0	0	26.4	5.4	0	0	0.2	0	11.2	0	0	0	0	0	0	0	0	0	0	0	0	0	0	0	0.8	0	0	0	0.8	0	0	0	2.8	47.4	0	2.4
R_206	8	Asterales	Campanulaceae	Platycodon	Platycodon_grandiflorus	native	Herbaceous	VU	AM	0	0.4	0	0	0.4	0	18	6.8	0	0	0	0	4	0	0	0	0	0	0	1.8	0	0	0	0	0	1	0	0	56.2	0	0.4	0	0	0	0	0	0.8	0	0.4	0.6
R_207	8	Poales	Poaceae	Spodiopogon	Spodiopogon_sibiricus	native	Herbaceous	no	AM	0	0.4	0	0	12.6	0	52.8	0.4	1.2	0	0	0	0.8	0	0	0	0	0	0	0	0	0	0	0	0	0	2.4	0	10.4	0	0	0	0	0	0	0	0.8	0.4	0	0
R_208	8	Fabales	Fagaceae	Quercus	Quercus_crispula	native	Woody	no	EcM	0	0	0	0	6.4	0	51.4	1.8	1.2	0	0	0	4.2	0	0	0	0	0	0	0	0	0	0	0	0	0	0	0	29.8	0	0	0	0	0	0	0.4	0	0	0	4.6
R_209	8	Malpighiales	Salicaceae	Populus	Populus_alba	alien	Woody	no	EcM	0	0	0	0	2	0	17.6	1.2	0	0	0	0	13.6	0	0	0	0	0	0	1.2	0.2	0	0	0	0	0	61.8	0	0.2	0	0	0	0	0	0	0	0.2	0	0	0.4
R_210	8	Fabales	Fabaceae	Amorpha	Amorpha_fruitcosa	alien	Woody	no	AM	0	0	0	0	0.6	0	40.2	9.4	0	0	0	0	25.8	0	0	0	0	0	0	3.6	0	0	0	0	0.4	0	0	0	0	0	1.2	0	1	0	0	0	2.4	0	0.6	5.2
R_211	8	Gentianales	Asclepiadaceae	Vincetoxicum	Vincetoxicum_pycnostelma	native	Herbaceous	NT	AM	0.4	0	0	0	0.4	0	36.8	2	0	0	0	0	2.6	0	0	0	0	0	0.4	2.6	0	0	0	0	0	0	0	0	5	0	0	0	1	0	0	0	2.8	0	0	16.2
R_213	9	Pteridales	Dennstaedtiaceae	Pteridium	Pteridium_aquilinum	native	Herbaceous	no	AM	0	0	0	0	0	0	21.4	0	0	0	0	0	47.4	0	0	0	0	0	0	0	0	0	0	0	0	0	0	0	12.6	0	0	0	0	0	0	0	1.2	0	0	3
R_214	9	Rosales	Rosaceae	Potentilla	Potentilla_freyniana	native	Herbaceous	no	AM	0	1.2	0	0	0	0	8.8	0.4	0	0	0	0	12.6	0	0	0	0	0	0	1.4	0	0	0	0	0.4	0	0	0	16	0	0	0	0	0	0	0	0.4	0	0	1.8
R_215	9	Asterales	Asteraceae	Kalimeris	Kalimeris_pinnatifida	native	Herbaceous	no	AM	0	2.2	0	0	1.2	0	32.2	0	0	0	0	0	6.2	0	0	0	0	16.2	0	0.2	0	0	0	0	0	0	0	0	0	0	0	0	0	0	0	0	21.8	0	0	3
R_216	9	Lamiales	Plantaginaceae	Plantago	Plantago_asiatica	native	Herbaceous	no	AM	0	0	0	0	0	0	33.4	0.2	0	0.2	0	0	10.8	0	0	0	0	0	0	1.2	0	0	0	0	0	0	0	0	0	0	0	0	0	0	0	0	1.4	0	0	52
R_217	9	Lamiales	Lamiaceae	Clinopodium	Clinopodium_chinense	native	Herbaceous	no	AM	0	0	0	0	0.2	0	27.2	0.8	0	0	0	0	0.2	0	0	0	0	0	0	0	0	0	0	0	0	0	0	0	0	0	0	0	4.4	0	0	0	0.6	0	0	63.6
R_218	9	Ranunculales	Ranunculaceae	Thalictrum	Thalictrum_minus	native	Herbaceous	no	AM	0	0	0	0	0.2	0	39.4	4.4	0	0	0.2	0	15.8	0	0	0.2	0	0	0	1.4	0	0	0	0	0	0	0	0	0.6	0	0	0	0	0	0	0	18	0	0	11.8
R_219	9	Rosales	Rosaceae	Malus	Malus_toringo	native	Woody	no	AM	0	1.2	0	0	0	0	7.6	9.2	0	0	0	0	58.6	0	0	0	0	0	0	0.2	0	0	0	0	0	0	0	0	7.8	0	0	0	0	0	0	0	6.2	0	0	6.8
R_220	9	Asterales	Asteraceae	Erigeron	Erigeron_annuus	alien	Herbaceous	no	AM	0	0	0	0	2.2	0	69	0	0	0	0	0	7.2	0	0	0	0	0	0	0	0	0	0	0	0.2	0	0	0	0	0	0	0	3	0	0	0	1	0	0	8.6
R_221	9	Asterales	Asteraceae	Artemisia	Artemisia_indica	native	Herbaceous	no	AM	0	1.6	0	0	2.6	0	18	1	0	0	0	0	17.4	0	0	0	0	47.2	0.8	0.2	0	0	0	0	0	0.2	0	0	0	0	0	0	0	0	0	2	6	0	0	0.8
R_222	9	Fabales	Fabaceae	Amphicarpaea	Amphicarpaea_edgeworthii	native	Herbaceous	no	AM	0.4	1	0	1.2	0.2	0	39.4	3	0	0	0	0	5.6	0	0	0	0	15.2	0	0	0	0	0	0	0.2	0	0	0	1.6	0	0	0	0	0	0	0	21	0	0	7.6
R_223	9	Rosales	Rosaceae	Agrimonia	Agrimonia_pilosa	native	Herbaceous	no	AM	0	2.4	0	0	8.8	0	32.8	0.4	0	0	0.2	0	0	3	0	0	0	28	0	0.2	0	0	0	0	0	0	0.8	0	1.4	0	0	0	3.6	0	0	0	0	0	0	2.6
R_224	9	Malpighiales	Salicaceae	Populus	Populus_alba	alien	Woody	no	EcM	0	0.2	0	0	0	0	22	2	0	0	0	0	39.4	0.2	0.4	0	0	0	0	0.2	0.6	0	0	0	0	0	1.2	0	17.6	0	0	0	0.4	0	0	0	1	2.8	0	7
R_225	9	Poales	Poaceae	Dactylis	Dactylis_glomerata	alien	Herbaceous	no	AM	0.4	0.4	0	0	8.6	0	62.6	2.2	0	0	0	0	7	0	0	0.2	1.4	0	0	0	0	0	0	0	0	0	0	0	0.8	0	0	0	5.8	0	0	0	1	1	0	2.8
R_226	9	Asterales	Asteraceae	Cirsium	Cirsium_sp.	native	Herbaceous	NA	AM	0	7.6	0	0	1	0	23.2	1.4	1.2	0	0	0	29.6	0.6	0	0	0	0.4	0	0.2	0	0	0	0	0.8	0	0.4	0	10.2	0	0	0	0	0	0	0	1.8	0	0	4.2
R_227	9	Poales	Poaceae	Miscanthus	Miscanthus_sinensis	native	Herbaceous	no	AM	0	0.2	0	0	0	0	17	0.2	0	0	0.2	0	7	0	0	0	0	0	0	0.6	0	0	0	0	0	0	0	0	22.4	0	21.8	0	0.2	0	0	0	0.4	24.4	0	1.2
R_228	9	Asterales	Asteraceae	Artemisia	Artemisia_japonica	native	Herbaceous	no	AM	0	0	0	0	0	0	30.4	0	0	0	0	0	25.4	0	0	0	0	31	0	0.2	0	0	0	0	0	0	0	0	3.2	0	0	0	0	0	0	0.6	0.2	0	0	7.6
R_229	9	Asterales	Asteraceae	Picris	Picris_hieracioides	native	Herbaceous	no	AM	0	0	0	0	2	0	16.4	0	0	0	0	0	3.2	0	0	0	0	12	0	0	0	0	0	0	0	0	0	0	1.4	0	0	0	0	0	0	0	0	0	0	60.6
R_230	9	Lamiales	Lamiaceae	Prunella	Prunella_vulgaris	native	Herbaceous	no	AM	0	0.6	0	0	1.8	0	26.8	0	0	0	0	0	6.8	0	0	0	0	29	0	0.6	0	0	0	0	0	0	0	0	26.2	0	0	0	0	0	0	0	0	0	0	3.4
R_231	9	Rosales	Rosaceae	Rubus	Rubus_parvifolius	native	Woody	no	AM	0	0.2	0	0	1.6	0	12.6	0.4	0	0	0	0	19.4	0	0	0	0	0	0	0.2	0	0	0	0	0	0	0	0	5.8	0	14	0	0	0	0	0	0	0	0	1.4
R_232	9	Asparagales	Iridaceae	Iris	Iris_sanguinea	native	Herbaceous	no	AM	0	0	0	0	0	0	17.4	2.4	0	0	0	0	14.2	0	0	0	0	10.2	0	17	0	0	0	0	0	0	0	0	2.8	0	0	0	0	0	0	0	5.2	0.4	0	21.2
R_233	9	Fabales	Polygonaceae	Fallopia	Fallopia_japonica	native	Herbaceous	no	AM	0	0	0	0	0.4	0	5.6	0	0	0	0	0	3.6	0	0	0	0	0.2	0	0	0	0	0	0	0	0	0	0	90	0	0	0	0	0	0	0	0	0	0	0
R_234	9	Rosales	Rosaceae	Rosa	Rosa_multiflora	native	Woody	no	AM	0	0.2	0	0	0	0	17.8	0	0	0	0	0	13.6	0	0	0	0	0	0	0.4	0	0	0	0	0	0	0	0	1.2	0	0	0	0.4	0	0	1.2	0	3.6	0.8	55
R_235	9	Asterales	Asteraceae	Aster	Aster_microcephalus	native	Herbaceous	no	AM	0	0	0	0	2.8	0	24.4	0	0	0	0	0	17.6	0	0	0	0	0	0.2	0	0	0	0	0	0	0	0	0	3.8	0	1.2	0	0	0	0	0	9.6	0	0	38
R_237	9	Asparagales	Asparagaceae	Hosta	Hosta_sieboldiana	native	Herbaceous	no	AM	0	0.4	0	0	0.2	0	41.2	0	0	0	0	0	2.8	0	0	0	0	0	0	0.4	0	0	0	0	0	0	0	0	0	0	0	0	0	0	0	0	0	0	0	0.8
R_238	9	Poales	Poaceae	Spodiopogon	Spodiopogon_sibiricus	native	Herbaceous	no	AM	0	0	0	0	0.6	0	4.2	1.4	0	0	0	0	83.4	0	0	0	0	0	0	0	0	0	0	0	0	0	0	0	0	0	0	0	0	0	0	0	1	0	0	8.2
R_239	9	Dipsacales	Valerianaceae	Patrinia	Patrinia_scabiosifolia	native	Herbaceous	no	AM	0	0	0	0	0	0	39.8	0	0	0	0	0	26.2	0	0	0	0	0	0	0.4	0	0	0	0	0	1	0	0	0.4	0	19	0	0	0	0	2.4	4.4	0	0	3.4
R_240	9	Gentianales	Asclepiadaceae	Vincetoxicum	Vincetoxicum_pycnostelma	native	Herbaceous	NT	AM	0	1	0	0	6.8	0	39.6	5.8	0.8	0	0	0	14.4	0.4	0	0.2	0	0	0	1.2	0	0	0	0	0	0	0	0	1.8	0	0	0	0	0	0	0	0	0	0	15.8
R_241	9	Gentianales	Gentianaceae	Gentiana	Gentiana_scabra	native	Herbaceous	no	AM	0	0.2	0	0	0	0	23.8	0	0.4	0	0	0	53.6	0	0	0	0	0	0	0	0	0	0	0	0	0	0.2	0	0	0.2	0	0	0	0	0	0	5.8	0	0	5.6
R_244	9	Apiales	Apiaceae	Libanotis	Libanotis_coreana	native	Herbaceous	no	AM	0	1.4	0	0	0.8	0	42.6	7	0	0	0	0	4.4	0	0	0	0	0	0	2	0	0	0	0	0	0.8	0	0	9	1	0	0	0	0	0	0	0	0	0	27.2
R_245	9	Brassicales	Brassicaceae	Arabis	Arabis_hirsuta	native	Herbaceous	no	NM	0	0.2	0	0	0.2	0	42.2	3	0	0	0	0	2.6	0	0	0	0	0	1.2	36.2	0	0	0	0	0	0	0	0	7.6	0	0	0	2.2	0	0	0	2	0	0	1
R_246	9	Poales	Cyperaceae	Carex	Carex_lanceolata	native	Herbaceous	no	NM-AM	0	0.8	0	0	0	0	31.4	1.6	0	0	0	0	11.8	0.6	0	0	0	0	0	0	0	0	0	0	0	0	0	0	19.6	19.6	0	0	1.8	0	0	0	1.6	0.4	0	3.2
R_247	9	Ophioglossales	Ophioglossaceae	Botrychium	Botrychium_ternatum	native	Herbaceous	no	AM	0	0	0	0	0	0	1.2	0	0	0	0	0	0.4	0	0	0	0	0	0	0	0	0	0	0	0	0	0	0	0	0	0	0	0	0	0	0	0	0	0	0
R_248	9	Asterales	Asteraceae	Solidago	Solidago_virgaurea	native	Herbaceous	no	AM	0	0	0	0	0	0	75.2	1.2	0	0	0	0	3.6	0	0	0	0	0	0	0	0	0	0	0	0	0	0	0	0	0	0	0	0	0	0	0	6.2	0	0	13.6
R_249	9	Asparagales	Asparagaceae	Polygonatum	Polygonatum_odoratum	native	Herbaceous	no	AM	0	0	0	0	0	0	0.4	0	0	0	0	0	0	0	0	0	0	0	0	1.4	0	0	0	0	0	0	0	0	0	0	0	0	0	0.2	0	0	0	0	0	0.2
R_250	9	Poales	Poaceae	Festuca	Festuca_sp.	native	Herbaceous	no	AM	0	0.2	0	0	0.4	0	54.4	1.4	0	0	0	0	1	0	0	0	0	0	0	0.2	0.8	0	0	0	0.2	0	0	0	0	0.6	0	0	0	0	0	0	1.2	0.2	0	30.2
R_252	9	Lamiales	Orobanchaceae	Euphrasia	Euphrasia_maximowiczii	native	Herbaceous	no	NM	0	0.6	0	0	1.2	0	58.6	3.4	0	0	0	0	20.2	0	0	0	0	0	0	1.2	0	0	0	0	0	0	0.4	0	0	1	0	0	1.6	0	0	0	7.8	0.2	0	1.6
R_253	9	Asterales	Asteraceae	Hieracium	Hieracium_umbellatum	native	Herbaceous	no	AM	0	1	0	0	0	0	41	6.4	0.2	0	0	0	9.6	0	0	0	0	0	0	2	0	0	0	0	0	0.6	0	0	0.6	0	0	0	0	0	0	0	1.2	0	0	23.8
R_254	9	Poales	Cyperaceae	Carex	Carex_nervata	native	Herbaceous	no	NM-AM	0	0.2	1.6	0	4.4	0	15.2	0	0	0	0	0	5	0	0	0	0	0	0	0.4	0	0	0	0	0	0	0	0	0	4	0	0	0	0	0	0	0.6	0	0	68.6
R_255	9	Asterales	Asteraceae	Ambrosia	Ambrosia_trifida	alien	Herbaceous	no	AM	0	0.4	0	0	0.8	0	21.4	0.4	0	0	0	0	4	0	0	0	0	0	1.4	0.6	0	0	0	0	0.2	0	0	0	0	0	0	0	0	0	0	0	1.6	0	0	3
R_256	9	Fabales	Fabaceae	Trifolium	Trifolium_pratense	alien	Herbaceous	no	AM	0	0	0	0	0	0	46	7.2	0	0	0	0	1.4	0	0	0	0	0	0	7.2	0	0	0	0	0.6	0	0	0	27	0	0	0	0	0	0	0	2.4	0	0	1.6
R_258	9	Fabales	Polygonaceae	Rumex	Rumex_acetosa	native	Herbaceous	no	AM	0	1	0	0	0.4	0	23.6	1	0	0	0	0	0	0	0	0	0	0	0.4	5.2	0	0	0	0	0.2	0	0	0	0	0	4.6	0	0	0	0	0	0	0	0	60.2
R_259	9	Rosales	Rosaceae	Sanguisorba	Sanguisorba_officinalis	native	Herbaceous	no	AM	0	0	0	0	0	0	0.4	0.2	0	0	0	0	3	0	0	0	0	0	0	0	0	0	0	0	0	0	0	0	93.6	0	0	0	0	0	0	0	0	0	0	2.8
R_260	9	Fabales	Fabaceae	Lespedeza	Lespedeza_bicolor	native	Woody	no	AM	0	0.4	0	0	0.6	0	27.6	18.2	0	0	0	0	0	0	0	0	0	0	0	4.2	0	0	0	0	0	0	0	0	0.4	0	20.4	0	0	0	0	0	0	0	0	21.4
R_261	9	Caryophyllales	Caryophyllaceae	Arenaria	Arenaria_lateriflora	native	Herbaceous	no	AM	0	0	0	0	0	0	22.4	1.6	0	0	0	0	2.4	0	0	0	0	0	0	0.2	0	0	0	0	4.2	0	0	0	49.8	0	0	0	0	0	0	0	0	0	0	17.4
R_262	9	Fabales	Fabaceae	Trifolium	Trifolium_repens	alien	Herbaceous	no	AM	0	0.6	0	0	9.6	0	26	3	0	0	0	0	7.6	0	0	0	0	0	0	0.6	0	0	0	0	0.2	0	0.2	0	0	0	0	0	0.4	0	0	0	0	0	0	49.2
R_263	9	Rosales	Cannabaceae	Humulus	Humulus_lupulus	native	Herbaceous	no	AM	0	9.2	0	0	4.4	0	9.4	3	0	0	0	0.4	1	0.2	0.4	0	0	0	12	3.6	0	0	0	0	0	0.2	1.6	0.8	31.2	0	0	0	0	0	0	0	0.6	0	0	10
R_265	9	Gentianales	Rubiaceae	Galium	Galium_verum	native	Herbaceous	no	AM	0	1	0	0	0	0	30.6	0	0	0	0	0	15.4	0	0	0	0	2.4	0	1.4	0	0	0	0	0.6	1.2	0	0	5.8	0	0	0	0	0	0	0	5.8	0	0	25.2
R_266	9	Primulales	Primulaceae	Lysimachia	Lysimachia_clethroides	native	Herbaceous	no	AM	0	0	0	0	0.2	0	41.4	0	0	0	0	0	0.4	0	0	0	0	0	0	0	0	0	0	0	0	0	0	0	0	0	0	0	0	0	0	0	1.2	0	0	0
R_268	9	Asterales	Asteraceae	Senecio	Senecio_cannabifolius	native	Herbaceous	no	AM	0	0	0	0	0	0	61.6	0	0	0	0	0	0.6	0	0	0	0	5.8	0	0	0	0	0	0	0	0	0	0	0	0	0	0	0	0	0	0	0	0	0	26.6
R_269	9	Ranunculales	Ranunculaceae	Thalictrum	Thalictrum_aquilegiifolium	native	Herbaceous	no	AM	0	0	0	0	1.2	0	14	0.8	0.4	0	0	0	25.4	0	0	0	0	0	0	0.2	0	0	0	0	0	0	0	0.4	0	0	0.8	0	0	0	0	0	0	0	0	55.2
R_270	9	Asterales	Asteraceae	Eupatorium	Eupatorium_lindleyanum	native	Herbaceous	no	AM	0	0.2	0	0	0	0	21.4	1.8	0	0	0	0	0.4	0	0	0	0	0	0	0	0	0	0	0	0	0	0	0	0	0	0	0	0	0	0	0	0	0	0	64.8
R_271	9	Gentianales	Asclepiadaceae	Cynanchum	Cynanchum_caudatum	native	Herbaceous	no	AM	0	1.8	0	0	1.6	0	28	1.8	0.4	0	0	0	37.2	0	0	0	0	0	0	2.4	0	0.4	0	0	0	0	0	0	3.6	0	0	0	0.4	0	0	2	11.6	0	0	1.8
R_272	9	Asterales	Asteraceae	Ixeris	Ixeris_dentata	native	Herbaceous	no	AM	1.2	0.2	0	0	0	0	16.4	2.6	0	0	0	0	1.4	0	0	0	0	0	0	0	0	0	0	0	0	0	0	0	3.6	0	0	0	0	0	0	59.8	0	0	0	0.4
R_273	9	Malpighiales	Violaceae	Viola	Viola_phalacrocarpa	native	Herbaceous	no	AM	0	0	0	0	2.6	0	76.4	0	0	0	0	0	12.8	0	0	0	0	0	0	0	0	0	0	0	0	0	0	0	0.6	0	0	0	0	0	0	4.8	0	0	0	0
R_274	9	Rosales	Cannabaceae	Humulus	Humulus_lupulus	native	Herbaceous	no	AM	0	2.4	0	0	1.4	0	20.8	0	0.6	0	0	0	46.4	0	0	0	0	0	0	2.4	0	0	0	0	0	0	0	0	10	0	0	0	1	0	0	0	1.4	0	0	2.8
R_275	9	Liliales	Liliaceae	Lilium	Lilium_leichtlinii	native	Herbaceous	no	AM	0	0.6	0	0	0.4	0	10	15.4	0	0	0	0	53.4	0	0	0	0	0	0	0.2	0	0	0	0	0	0	0	0	1.6	0	0	0	0	0	0	0	1.2	0	0	11.6
R_276	9	Celastrales	Celastraceae	Euonymus	Euonymus_hamiltonianus	native	Woody	no	AM	0	3.4	0	0	0.8	0	54.8	0.2	0	0	0	0	3.2	0	0	0.4	0	1.4	0	0.2	0	0	0	0	0.4	0.2	0	0	4.6	0	0	0	0	0	0	0	5.6	0	0	11.2
R_277	9	Rosales	Rosaceae	Rosa	Rosa_amblyotis	native	Woody	no	AM	0	0.4	0	0	0	0	38.8	0	0	0	0	0	7.4	0	0	0	0	0	0	0	0	0	0	0	0	0	0	0	38.2	0	3.8	0	0	0	0	0	2	0	0	2.6
R_278	9	Saxifragales	Crassulaceae	Hylotelephium	Hylotelephium_erythrostictum	native	Herbaceous	no	NM	0	1.4	0	0	0	0	31.2	0.4	0	0	0	0	44.6	0	0	0	0	0	0	0	0	0	0	0	0	0	0.4	0	8.4	0	0	0	0	0	0	0	1.4	0	0	6
R_279	9	Myrtales	Onagraceae	Oenothera	Oenothera_biennis	alien	Herbaceous	no	AM	0	0.6	0	0	0.2	0	18.2	1.4	0	0	0	0	2.8	0	0	0	0	0	0	0	0	0	0	0	0	0	0	0	0	0	0	0	0	0	0	0	26	0	0	30.4
R_280	9	Geraniales	Geraniaceae	Geranium	Geranium_thunbergii	native	Herbaceous	no	AM	0	0.6	0	0	5.2	0	19.8	0.4	0	0	0	0	12.8	0	0	0	0	0	0	0.2	0	0	0	0	0	0	0	2.8	0.6	0	0	0	0	0	0	0	19.2	0	0	23.2
R_281	9	Asterales	Campanulaceae	Adenophora	Adenophora_triphylla	native	Herbaceous	no	AM	0	0	0	0	0	0	0.4	0	0	0	0	0	96.6	0	0	0	0	0	0	0	0	0	0	0	0	0	0.8	0	0	0	0	0	0	0	0	0	0.8	0	0	0.4
R_282	9	Dipsacales	Dipsacaceae	Scabiosa	Scabiosa_japonica	native	Herbaceous	no	AM	0	0.4	0	0	0.2	0	22.8	1.6	0	0	0	0.2	2.6	0	0	0.4	0	0	0	0	0	0	0	0	0	0.6	0	0	0.6	0	0	0	0	0	0	0	0	0	0	58.6
R_283	9	Santalales	Santalaceae	Thesium	Thesium_chinense	native	Herbaceous	no	NM-AM	0	1.2	0	0	0	0.2	19.2	4.4	0	0	0	0	0.6	0	0	0	0	63.6	0	0	0	0	0	0	0	6.2	0	0	1.4	0	1.4	0	0	0	0	0	0.6	0	0	0
R_284	9	Celastrales	Celastraceae	Celastrus	Celastrus_orbiculatus	native	Woody	no	AM	0	4.6	0	0	0	0	18.4	2	0	0	0	0	0.6	0	0	0	0	1	0	0.6	0	0	0	0	0	0	0	0	0	0	0	0	0.6	0	0	0	1.2	0	0	0
R_285	9	Fabales	Fabaceae	NA	Fabaceae_sp.	NA	NA	NA	NA	0.2	0	0	0	0	0	27.2	1.8	0	0	0	0	30.2	0	0	0	0	0	0	0	0	0	0	0	0	0	0	0	13.8	0	0	0	0	0	0	0	2.2	0.2	0	21
R_286	9	Primulales	Primulaceae	Lysimachia	Lysimachia_japonica	native	Herbaceous	no	AM	0	3.2	0	0	0.2	0	20.4	0.4	0	0	0	0	8.8	0	1.4	0	0	0	0	0.2	0	0	0	0	0	0	0	0	2	14.4	0	0	0	0	0	0	0	0	0	0.6
R_287	9	Poales	Poaceae	Poa	Poa_sphondylodes	native	Herbaceous	no	AM	0	0.8	0	0	0	0	50.8	0.6	0	0	0	0	0.4	0	0	0	0	0	0	0.2	0	0	0	0	0	0	0	0	35.2	0	0	0	0	0	0	0	1.4	0	0.4	6.6
R_288	9	Vitales	Vitaceae	Vitis	Vitis_coignetiae	native	Woody	no	AM	0	0.6	0	0	0	0	45.8	1.8	0	0	0	0	13.6	0	0	0	0	0	0	0	0	0	0	0	0	0	0	0	2.6	0	0	0	0	0	8.6	0	0	0	0	3.6
R_289	9	Malpighiales	Salicaceae	Populus	Populus_tremula	native	Woody	no	EcM	0	0	0	0	0	0	4.6	4.2	0	0	0	0	27.6	0	0	0	0	0	0	0	0	0	0	0	0	0	0	0	0.2	0	0	0	0	0	0	52.4	0	0	0	10.2
R_290	9	Asterales	Campanulaceae	Platycodon	Platycodon_grandiflorus	native	Herbaceous	VU	AM	0	0	0	0	4.2	0	28.4	9.8	0	0	0	0	51.2	0	0	0	0	0	0	0	0	0	0	0	0	0	0	0	2.8	0	0	0	0	0	0	0	0	0	0	1.2
R_291	9	Malpighiales	Violaceae	Viola	Viola_mandshurica	native	Herbaceous	no	AM	0	0	0	0	0.4	0	29.2	0	0.2	0	0	0	33.4	0	0	0	0	0	0.2	0	0	0	0	0	0	0	0	0	1.6	0.6	0	0	0	0	0	0	0	1.2	0	8.6
R_292	9	Pinales	Pinaceae	Larix	Larix_kaempferi	native	Woody	no	EcM	0	0	0	0	0	0	33.2	16.2	0	0	0	0	20	0	0	0	0	0	0	0	0	0	0	0	0	0	0.6	0	0.2	0	0	0	0	0	0	0	8	0	0	3.8
R_293	9	Rosales	Rosaceae	Chaenomeles	Chaenomeles_japonica	native	Woody	no	AM	0	0	0	0	0	0	33.2	11.2	0	0	0	0	15.4	0	0	0	0	0	0	0.2	0	0	0	0	0	0	0.4	0	5.8	0	0	0	0	0	0	0	3.8	0	0	28.8
R_294	9	Fagales	Betulaceae	Betula	Betula_platyphylla	native	Woody	no	EcM	0	1	0	0	0	0	65.8	3.6	0	0	0	0	17.4	0	0	0	0	11.4	0	0	0	0	0	0	0	0	0	0	0	0	0	0	0	0	0	0	0	0	0	0.6
R_296	9	Malpighiales	Guttiferae	Hypericum	Hypericum_erectum	native	Herbaceous	no	AM	0	0.4	0	0	0	0	7.4	0	0.2	0	0	0	88.8	0	0	0	0	0	0	0	0	0	0	0	0	0	0.6	0	0	0	0	0	0	0	0	0	0.4	0	0	0
R_297	9	Apiales	Araliaceae	Hydrocotyle	Hydrocotyle_ramiflora	native	Herbaceous	no	AM	0	0.2	0	0	0.6	0	70	9	0	0	0.8	0	0	0	0	0	0	0	0	1.2	0	0	0	0	0	0	0	0	2.8	0	0	0	0	0	1.2	1.2	3	0	0	0
[truncated: 26 more columns]
